# Supplementary material for: Oceanographic setting influences the prokaryotic community and metabolome in deep-sea sponges
Source: Sci Rep. 2022 Mar 1;12:3356. doi: 10.1038/s41598-022-07292-3 (PMC8888554; doi:10.1038/s41598-022-07292-3)
Supplement: Supplementary file 2 — Supplementary Table S1. [file 41598_2022_7292_MOESM2_ESM.xlsx]

## Sheet: TabS1
ID	unified_ID	Col_no	Mission	Set	Species	Depth	Latitude	Longitude	MeanBottomTemp_Cdeg	MeanBotSalinity_PSU	GEAR	YEAR	DATE	LC-MS HILIC positive	LC-MS HILIC negative	LC-MS RP positive	LC-MS RP negative	NCBI SRA#
1	Gb12	157	PAA2013008	44	Geodia barretti	1238	62.85113	-59.99052	NA	NA	Alfredo	2013	2013-09-27	IE_20170918_04501	IE_20170919_03601	IE_20171002_05101	IE_20171003_04101	SRX3993962
2	Gb1	169	PAA2013008	46	Geodia barretti	407	62.88293	-61.29213	2.41	34.49	Alfredo	2013	2013-09-27	IE_20170918_02801	IE_20170919_04001	IE_20171002_04001	IE_20171003_01801	SRX3993939
3	Gb2	174	PAA2013008	47	Geodia barretti	440	62.76543	-61.4302	2.77	34.59	Alfredo	2013	2013-09-28	IE_20170918_05601	IE_20170919_06501	IE_20171002_05701	IE_20171003_01601	SRX3993936
4	Gb8	176	PAA2013008	48	Geodia barretti	700	62.78033	-61.15217	3.67	34.8	Alfredo	2013	2013-09-28	IE_20170918_06601	IE_20170919_06801	IE_20171002_07001	IE_20171003_04801	SRX3993945
5	Gb9	177	PAA2013008	50	Geodia barretti	744	62.5893	-61.04198	3.87	34.83	Alfredo	2013	2013-09-28	IE_20170918_07201	IE_20170919_06601	IE_20171002_04301	IE_20171003_03401	SRX3993957
6	Gb15	255	PAA2011007	126	Geodia barretti	563	62.55291	-61.373675	3.63	34.75	Alfredo	2011	2011-10-10	IE_20170918_02901	IE_20170919_03501	IE_20171002_06301	IE_20171003_02501	N/A
7	Gb10	262	PAA2011007	128	Geodia barretti	801	62.62814	-60.925362	4.08	34.89	Alfredo	2011	2011-10-11	IE_20170918_04201	IE_20170919_02401	IE_20171002_04201	IE_20171003_05101	SRX3993944
8	Gb13	278	PAA2014007	125	Geodia barretti	1332	62.5184	-59.970517	3.6	34.92	Alfredo	2014	2014-10-13	IE_20170918_06401	IE_20170919_01601	IE_20171002_06101	IE_20171003_02801	SRX3993959
10	Gb17	289	PAA2015007	60	Geodia barretti	557	62.42628	-61.25654	3.65	34.74	Alfredo	2015	2015-09-20	IE_20170918_06101	IE_20170919_06401	IE_20171002_02901	IE_20171003_05301	N/A
11	Gb7	299	PAA2015007	62	Geodia barretti	667	62.68804	-61.28264	3.73	34.8	Alfredo	2015	2015-09-20	IE_20170918_05001	IE_20170919_04201	IE_20171002_02501	IE_20171003_03601	SRX3993941
12	Gb14	302	PAA2013008	141	Geodia barretti	1427	62.0539	-60.09182	3.78	34.92	Alfredo	2013	2013-10-11	IE_20170918_02701	IE_20170919_01401	IE_20171002_03701	IE_20171003_03701	SRX3993958
13	Gb18	305	PAA2013008	142	Geodia barretti	1370	62.24725	-60.0496	3.7	34.92	Alfredo	2013	2013-10-12	IE_20170918_07401	IE_20170919_06701	IE_20171002_06901	IE_20171003_06901	N/A
14	Gb19	31	PAA2013008	10	Geodia barretti	542	65.448	-58.18323	2.05	34.54	Alfredo	2013	2013-09-23	IE_20170918_05401	IE_20170919_03001	IE_20171002_01801	IE_20171003_06201	N/A
15	Gb3	321	PAA2014007	136	Geodia barretti	483	62.19923	-61.2192	3.7	34.7	Alfredo	2014	2014-10-15	IE_20170918_05501	IE_20170919_03301	IE_20171002_03301	IE_20171003_02301	SRX3993937
16	Gb20	533	PAA2011007	23	Geodia barretti	1462	62.551802	-59.527228	NA	NA	Alfredo	2011	2011-09-26	IE_20170918_03901	IE_20170919_04401	IE_20171002_02701	IE_20171003_05601	N/A
17	Gb21	634	PAA2011007	139	Geodia barretti	528	63.938048	-60.027428	NA	NA	Alfredo	2011	2011-10-12	IE_20170918_06501	IE_20170919_02301	IE_20171002_01501	IE_20171003_06801	N/A
18	QC1		NA		NA		NA	NA	NA	NA				IE_20170918_02001	IE_20170919_01301	IE_20171002_01401	IE_20171003_01301	N/A
19	QC2		NA		NA		NA	NA	NA	NA				IE_20170918_02601	IE_20170919_01901	IE_20171002_02001	IE_20171003_02001	N/A
20	QC3		NA		NA		NA	NA	NA	NA				IE_20170918_03201	IE_20170919_02501	IE_20171002_02601	IE_20171003_02601	N/A
21	QC4		NA		NA		NA	NA	NA	NA				IE_20170918_03801	IE_20170919_03201	IE_20171002_03201	IE_20171003_03201	N/A
22	QC5		NA		NA		NA	NA	NA	NA				IE_20170918_04401	IE_20170919_03801	IE_20171002_03801	IE_20171003_03801	N/A
23	QC6		NA		NA		NA	NA	NA	NA				IE_20170918_05101	IE_20170919_04501	IE_20171002_04401	IE_20171003_04401	N/A
24	QC7		NA		NA		NA	NA	NA	NA				IE_20170918_05701	IE_20170919_05101	IE_20171002_05001	IE_20171003_05001	N/A
25	QC8		NA		NA		NA	NA	NA	NA				IE_20170918_06301	IE_20170919_05701	IE_20171002_05601	IE_20171003_05701	N/A
26	QC9		NA		NA		NA	NA	NA	NA				IE_20170918_07001	IE_20170919_06301	IE_20171002_06201	IE_20171003_06401	N/A
27	QC10		NA		NA		NA	NA	NA	NA				IE_20170918_07601	IE_20170919_06901	IE_20171002_06801	IE_20171003_07001	N/A
28	QC11		NA		NA		NA	NA	NA	NA						IE_20171002_07201		N/A
29	Sf4	103	PAA2011007	32	Stryphnus fortis	733	62.170797	-60.781817	3.78	34.82	Alfredo	2011	2011-09-27	IE_20170918_04001	IE_20170919_02901	IE_20171002_02101	IE_20171003_03301	SRX3993927
30	Sf6	159	PAA2013008	45	Stryphnus fortis	899	62.98347	-60.30927	4.08	34.92	Alfredo	2013	2013-09-27	IE_20170918_06901	IE_20170919_02801	IE_20171002_06501	IE_20171003_02401	SRX3993946
31	Sf3	221	PAA2014007	95	Stryphnus fortis	627	66.38245	-58.317417	1.93	34.53	Alfredo	2014	2014-10-06	IE_20170918_06701	IE_20170919_05801	IE_20171002_05401	IE_20171003_05401	SRX3993926
32	Sf15	275	PAA2014007	124	Stryphnus fortis	1476	62.522033	-59.39852	3.65	34.92	Alfredo	2014	2014-10-13	IE_20170918_02501	IE_20170919_02601	IE_20171002_04101	IE_20171003_06501	SRX3993938
33	Sf2	280	PAA2013008	135	Stryphnus fortis	572	61.76735	-61.72832	4.57	34.89	Alfredo	2013	2013-10-10	IE_20170918_02201	IE_20170919_01801	IE_20171002_07101	IE_20171003_02201	SRX3993935
34	Sf12	284	PAA2014007	126	Stryphnus fortis	1324	62.36087	-60.07323	3.59	34.92	Alfredo	2014	2014-10-13	IE_20170918_03701	IE_20170919_02701	IE_20171002_03601	IE_20171003_04301	SRX3993952
35	Sf7	292	PAA2011007	132	Stryphnus fortis	887	63.247158	-60.165435	4.02	34.88	Alfredo	2011	2011-10-11	IE_20170918_07301	IE_20170919_06101	IE_20171002_05801	IE_20171003_05901	SRX3993949
36	Sf13	296	PAA2013008	141	Stryphnus fortis	1427	62.0539	-60.09182	3.78	34.92	Alfredo	2013	2013-10-11	IE_20170918_05901	IE_20170919_02001	IE_20171002_04701	IE_20171003_03101	SRX3993955
37	Sf1	320	PAA2014007	136	Stryphnus fortis	483	62.19923	-61.2192	3.7	34.7	Alfredo	2014	2014-10-15	IE_20170918_07501	IE_20170919_03401	IE_20171002_01701	IE_20171003_04701	SRX3993934
38	Sf10	339	PAA2013008	151	Stryphnus fortis	1128	62.85072	-58.78482	3.93	34.92	Alfredo	2013	2013-10-13	IE_20170918_04801	IE_20170919_01701	IE_20171002_06401	IE_20171003_01701	SRX3993950
39	Sf14	43	PAA2011007	16	Stryphnus fortis	1448	63.249477	-57.96573	3.58	34.92	Alfredo	2011	2011-09-25	IE_20170918_06201	IE_20170919_05301	IE_20171002_06601	IE_20171003_06101	SRX3993954
40	Sf5	495	PAA2014007	141	Stryphnus fortis	829	62.84707	-60.53698	4.09	34.89	Alfredo	2014	2014-10-16	IE_20170918_03501	IE_20170919_03901	IE_20171002_02201	IE_20171003_06601	SRX3993947
41	Sf11	544	PAA2011007	22	Stryphnus fortis	1189	62.528587	-59.202887	3.88	34.91	Alfredo	2011	2011-09-26	IE_20170918_02101	IE_20170919_05401	IE_20171002_03501	IE_20171003_04601	SRX3993953
42	Wb4	120	PAA2013008	32	Weberella bursa	471	64.58065	-59.13768	1.99	34.47	Alfredo	2013	2013-09-26	IE_20170918_03101	IE_20170919_05501	IE_20171002_01601	IE_20171003_05501	SRX3993964
43	Wb17	18	PAA2013008	8	Weberella bursa	645	65.02363	-58.17635	2.97	34.71	Alfredo	2013	2013-09-23	IE_20170918_05301	IE_20170919_04101	IE_20171002_05201	IE_20171003_01901	N/A
44	Wb13	250	PAA2014007	116	Weberella bursa	1061	63.385417	-58.56325	3.79	34.91	Alfredo	2014	2014-10-12	IE_20170918_03301	IE_20170919_06001	IE_20171002_03101	IE_20171003_04201	SRX3993930
45	Wb1	251	PAA2013008	128	Weberella bursa	244	61.57688	-66.0866	0.37	33.29	Cosmos	2013	2013-10-08	IE_20170918_03001	IE_20170919_03701	IE_20171002_04501	IE_20171003_01401	SRX3993965
46	Wb15	275	PAA2011007	131	Weberella bursa	1107	63.101907	-59.966512	3.82	34.91	Alfredo	2011	2011-10-11	IE_20170918_05801	IE_20170919_02101	IE_20171002_05301	IE_20171003_01501	SRX3993932
47	Wb10	317	PAA2011007	134	Weberella bursa	820	63.54833	-59.918103	4.12	34.91	Alfredo	2011	2011-10-11	IE_20170918_04901	IE_20170919_05001	IE_20171002_02801	IE_20171003_02101	SRX3993961
48	Wb16	343	PAA2013008	152	Weberella bursa	1271	63.06917	-58.5297	3.81	34.92	Alfredo	2013	2013-10-13	IE_20170918_06001	IE_20170919_04801	IE_20171002_01901	IE_20171003_05201	SRX3993933
49	Wb3	352	PAA2014007	142	Weberella bursa	441	63.0277	-60.672717	3.79	34.72	Alfredo	2014	2014-10-16	IE_20170918_04301	IE_20170919_01501	IE_20171002_05901	IE_20171003_06701	SRX3993963
50	Wb11	353	PAA2013008	158	Weberella bursa	876	63.696	-58.77515	4.05	34.92	Alfredo	2013	2013-10-14	IE_20170918_04701	IE_20170919_05901	IE_20171002_04801	IE_20171003_02701	SRX3993928
51	Wb5	361	PAA2011007	142	Weberella bursa	487	64.298317	-59.251742	2.32	34.56	Alfredo	2011	2011-10-12	IE_20170918_02301	IE_20170919_06201	IE_20171002_03401	IE_20171003_04501	SRX3993969
52	Wb6	427	PAA2014007	155	Weberella bursa	560	65.31817	-58.17717	2.31	34.57	Alfredo	2014	2014-10-17	IE_20170918_07101	IE_20170919_05601	IE_20171002_04601	IE_20171003_03001	SRX3993970
53	Wb7	528	PAA2014007	151	Weberella bursa	632	64.56132	-58.68083	3.05	34.7	Alfredo	2014	2014-10-17	IE_20170918_04101	IE_20170919_05201	IE_20171002_06001	IE_20171003_03501	SRX3993968
54	Wb12	53	PAA2011007	19	Weberella bursa	918	63.35686	-59.225978	3.96	34.91	Alfredo	2011	2011-09-25	IE_20170918_04601	IE_20170919_04301	IE_20171002_03001	IE_20171003_06001	SRX3993929
55	Wb14	58	PAA2011007	21	Weberella bursa	1104	62.690007	-58.942747	3.77	34.91	Alfredo	2011	2011-09-26	IE_20170918_03401	IE_20170919_04701	IE_20171002_04901	IE_20171003_03901	SRX3993931
56	Wb2	658	PAA2011007	67	Weberella bursa	331	61.316352	-68.78077	2.23	34.13	Cosmos	2011	2011-10-03	IE_20170918_06801	IE_20170919_02201	IE_20171002_02401	IE_20171003_02901	SRX3993966
57	Wb8	7	PAA2013008	5	Weberella bursa	668	64.52757	-58.66903	3.86	34.85	Alfredo	2013	2013-09-23	IE_20170918_03601	IE_20170919_04601	IE_20171002_05501	IE_20171003_05801	SRX3993967
58	Gb11	126	PAA2015007	32	Geodia barretti	1213	62.87086	-58.6262	3.58	34.92	Alfredo	2015	2015-09-16	NA	NA	NA	NA	SRX3993956
59	Gb4	225	PAA2011007	114	Geodia barretti	514	61.908942	-63.637153	4.52	34.82	Alfredo	2011	2011-10-09	NA	NA	NA	NA	SRX3993942
60	Gb5	514	PAA2014007	152	Geodia barretti	561	64.891	-58.551267	2.99	34.7	Alfredo	2014	2014-10-17	NA	NA	NA	NA	SRX3993943
61	Gb6	127	PAA2011007	39	Geodia barretti	563	61.147942	-63.560678	4.44	34.82	Alfredo	2011	2011-09-29	NA	NA	NA	NA	SRX3993940
62	Sf8	327	PAA2015007	68	Stryphnus fortis	916	63.09856	-60.2211	3.88	34.9	Alfredo	2015	2015-09-23	NA	NA	NA	NA	SRX3993948
63	Sf9	164	PAA2015007	38	Stryphnus fortis	1036	62.65548	-59.15816	3.64	34.91	Alfredo	2015	2015-09-17	NA	NA	NA	NA	SRX3993951
64	Wb9	18	PAA2011007	8	Weberella bursa	728	64.52541	-58.406818	4.01	34.91	Alfredo	2011	2011-09-24	NA	NA	NA	NA	SRX3993960
