# Supplementary material for: Oceanographic setting influences the prokaryotic community and metabolome in deep-sea sponges
Source: Sci Rep. 2022 Mar 1;12:3356. doi: 10.1038/s41598-022-07292-3 (PMC8888554; doi:10.1038/s41598-022-07292-3)
Supplement: Supplementary file 3 — Supplementary Table S2. [file 41598_2022_7292_MOESM3_ESM.xlsx]

## Sheet: Sheet1
OTU1	OTU2	pairwise sequence similarity	category OTU1	category OTU2	evaluation	Sponge host
196900418	196900323	0.9857143	shallow	deep	t-test pFDR<0.05	G. barretti
196900310	196900236	0.9714286	shallow	deep	t-test pFDR<0.05	G. barretti
196900363	196900280	0.9928571	shallow	deep	t-test pFDR<0.05	G. barretti
196900231	196900367	0.9928571	shallow	deep	t-test pFDR<0.05	G. barretti
196900589	196900596	0.9928571	shallow	deep	t-test pFDR<0.05	G. barretti
196900192	196900527	0.9857143	shallow	deep	t-test pFDR<0.05	G. barretti
196900144	196900578	0.9714286	shallow	deep	t-test pFDR<0.05	G. barretti
196900144	196900337	0.9928571	shallow	deep	t-test pFDR<0.05	G. barretti
196900253	196900445	0.9928571	shallow	deep	t-test pFDR<0.05	G. barretti
196900208	196900323	0.9857143	shallow	deep	t-test pFDR<0.05	G. barretti
196900418	196900546	0.9714286	shallow	deep	t-test pFDR<0.05	G. barretti
196900196	196900236	0.9928571	shallow	deep	t-test pFDR<0.05	G. barretti
196900180	196900236	0.9785714	shallow	deep	t-test pFDR<0.05	G. barretti
196900284	196900658	0.9928571	shallow	deep	t-test pFDR<0.05	G. barretti
196900363	196900384	0.9857143	shallow	deep	t-test pFDR<0.05	G. barretti
196900213	196900242	0.9928571	shallow	deep	t-test pFDR<0.05	G. barretti
196900161	196900242	0.9857143	shallow	deep	t-test pFDR<0.05	G. barretti
196900307	196900537	0.9785714	shallow	deep	t-test pFDR<0.05	G. barretti
196900331	196900528	0.9857143	shallow	deep	t-test pFDR<0.05	G. barretti
196900137	196900337	0.9785714	shallow	deep	t-test pFDR<0.05	S .fortis
196900137	196900498	0.9714286	shallow	deep	t-test pFDR<0.05	S .fortis
196900231	196900367	0.9928571	decreasing	increasing	cor.test p<0.05	G. barretti
196900589	196900596	0.9928571	decreasing	increasing	cor.test p<0.05	G. barretti
196900192	196900527	0.9857143	decreasing	increasing	cor.test p<0.05	G. barretti
196900144	196900578	0.9714286	decreasing	increasing	cor.test p<0.05	G. barretti
196900144	196900337	0.9928571	decreasing	increasing	cor.test p<0.05	G. barretti
196900253	196900445	0.9928571	decreasing	increasing	cor.test p<0.05	G. barretti
196900208	196900323	0.9857143	decreasing	increasing	cor.test p<0.05	G. barretti
196900208	196900496	0.9714286	decreasing	increasing	cor.test p<0.05	G. barretti
196900418	196900546	0.9714286	decreasing	increasing	cor.test p<0.05	G. barretti
196900418	196900496	0.9714286	decreasing	increasing	cor.test p<0.05	G. barretti
196900265	196900499	0.9857143	decreasing	increasing	cor.test p<0.05	G. barretti
196900398	196900499	0.9857143	decreasing	increasing	cor.test p<0.05	G. barretti
196900179	196900499	0.9857143	decreasing	increasing	cor.test p<0.05	G. barretti
196900185	196900499	0.9785714	decreasing	increasing	cor.test p<0.05	G. barretti
196900185	196900272	0.9714286	decreasing	increasing	cor.test p<0.05	G. barretti
196900391	196900442	0.9714286	decreasing	increasing	cor.test p<0.05	G. barretti
196900320	196900535	0.9857143	decreasing	increasing	cor.test p<0.05	G. barretti
196900196	196900236	0.9928571	decreasing	increasing	cor.test p<0.05	G. barretti
196900180	196900236	0.9785714	decreasing	increasing	cor.test p<0.05	G. barretti
196900260	196900671	0.9928571	decreasing	increasing	cor.test p<0.05	G. barretti
196900284	196900658	0.9928571	decreasing	increasing	cor.test p<0.05	G. barretti
196900213	196900242	0.9928571	decreasing	increasing	cor.test p<0.05	G. barretti
196900161	196900242	0.9857143	decreasing	increasing	cor.test p<0.05	G. barretti
196900296	196900656	0.9928571	decreasing	increasing	cor.test p<0.05	G. barretti
196900296	196900366	0.9928571	decreasing	increasing	cor.test p<0.05	G. barretti
196900307	196900537	0.9785714	decreasing	increasing	cor.test p<0.05	G. barretti
196900331	196900528	0.9857143	decreasing	increasing	cor.test p<0.05	G. barretti
196900142	196900465	0.9714286	decreasing	increasing	cor.test p<0.05	G. barretti
196900337	196900588	0.9857143	increasing	decreasing	cor.test p<0.05	G. barretti
196900323	196900418	0.9857143	increasing	decreasing	cor.test p<0.05	G. barretti
196900499	196900604	0.9785714	increasing	decreasing	cor.test p<0.05	G. barretti
196900499	196900600	0.9857143	increasing	decreasing	cor.test p<0.05	G. barretti
196900272	196900600	0.9714286	increasing	decreasing	cor.test p<0.05	G. barretti
196900156	196900336	0.9928571	increasing	decreasing	cor.test p<0.05	G. barretti
196900236	196900310	0.9714286	increasing	decreasing	cor.test p<0.05	G. barretti
196900137	196900337	0.9785714	decreasing	increasing	cor.test p<0.05	S .fortis
196900137	196900498	0.9714286	decreasing	increasing	cor.test p<0.05	S .fortis
196900144	196900337	0.9928571	decreasing	increasing	cor.test p<0.05	S .fortis
196900144	196900498	0.9857143	decreasing	increasing	cor.test p<0.05	S .fortis
196900264	196900377	0.9928571	decreasing	increasing	cor.test p<0.05	S .fortis
196900188	196900516	0.9714286	decreasing	increasing	cor.test p<0.05	S .fortis
196900213	196900242	0.9928571	decreasing	increasing	cor.test p<0.05	S .fortis
196900161	196900242	0.9857143	decreasing	increasing	cor.test p<0.05	S .fortis
196900165	196900242	0.9714286	decreasing	increasing	cor.test p<0.05	S .fortis
196900255	196900384	0.9785714	decreasing	increasing	cor.test p<0.05	S .fortis
196900296	196900366	0.9928571	decreasing	increasing	cor.test p<0.05	S .fortis
