# Supplementary material for: Oceanographic setting influences the prokaryotic community and metabolome in deep-sea sponges
Source: Sci Rep. 2022 Mar 1;12:3356. doi: 10.1038/s41598-022-07292-3 (PMC8888554; doi:10.1038/s41598-022-07292-3)
Supplement: Supplementary file 4 — Supplementary Table S3. [file 41598_2022_7292_MOESM4_ESM.xlsx]

## Sheet: TabS3_OPLS_diagnostics
R2X cum	R2Y cum	Q2 cum	RMSEE	pre	ort	pR2Y	pQ2	t1 (%)	Species	Experiment	filtering
0.425	0.998	0.867	19.7	1	2	0.001	0.001	18	Geodia barretti	HILIC pos	cleaned
0.257	0.988	0.653	42	1	1	0.067	0.002	14	Stryphnus fortis	HILIC pos	cleaned
0.496	0.999	0.549	13.7	1	3	0.002	0.028	12	Weberella bursa	HILIC pos	cleaned
0.464	0.988	0.767	47.4	1	2	0.01	0.001	19	Geodia barretti	HILIC neg	cleaned
0.436	0.924	0.629	106	1	1	0.074	0.002	13	Stryphnus fortis	HILIC neg	cleaned
0.366	0.985	0.556	42.4	1	2	0.233	0.013	11	Weberella bursa	HILIC neg	cleaned
0.585	0.998	0.796	22.6	1	3	0.003	0.001	12	Geodia barretti	RP pos	cleaned
0.328	0.965	0.568	71.5	1	1	0.039	0.01	15	Stryphnus fortis	RP pos	cleaned
0.343	0.98	0.335	48.8	1	2	0.113	0.108	9	Weberella bursa	RP pos	cleaned
0.304	0.937	0.614	99.8	1	1	0.04	0.003	12	Geodia barretti	RP neg	cleaned
0.39	0.924	0.506	106	1	1	0.089	0.015	12	Stryphnus fortis	RP neg	cleaned
0.412	0.985	0.45	41.9	1	2	0.029	0.027	9	Weberella bursa	RP neg	cleaned
0.429	0.997	0.866	23.7	1	2	0.003	0.001	18	Geodia barretti	HILIC pos	pc group
0.362	0.998	0.702	19.9	1	2	0.049	0.004	14	Stryphnus fortis	HILIC pos	pc group
0.542	0.995	0.582	25.9	1	3	0.114	0.015	12	Weberella bursa	HILIC pos	pc group
0.499	0.99	0.75	43.2	1	2	0.004	0.002	20	Geodia barretti	HILIC neg	pc group
0.433	0.99	0.723	40.9	1	2	0.068	0.002	14	Stryphnus fortis	HILIC neg	pc group
0.39	0.986	0.6	39.8	1	2	0.132	0.005	12	Weberella bursa	HILIC neg	pc group
0.602	0.996	0.809	28.9	1	3	0.014	0.001	12	Geodia barretti	RP pos	pc group
0.464	0.99	0.585	40.9	1	2	0.122	0.017	14	Stryphnus fortis	RP pos	pc group
0.393	0.979	0.359	49.8	1	2	0.045	0.115	9	Weberella bursa	RP pos	pc group
0.373	0.979	0.685	59.9	1	2	0.137	0.002	12	Geodia barretti	RP neg	pc group
0.637	0.991	0.614	39.9	1	3	0.455	0.035	10	Stryphnus fortis	RP neg	pc group
0.44	0.98	0.417	48.6	1	2	0.089	0.049	10	Weberella bursa	RP neg	pc group
0.761	0.995	0.661	34.2	1	5	0.072	0.018	18	Geodia barretti	HILIC pos	ion
0.294	0.915	0.354	112	1	1	0.226	0.109	15	Stryphnus fortis	HILIC pos	ion
0.694	0.988	0.657	40.2	1	4	0.032	0.019	11	Weberella bursa	HILIC pos	ion
0.401	0.942	0.658	105	1	2	0.013	0.002	16	Geodia barretti	HILIC neg	ion
0.815	0.992	0.757	39.5	1	3	0.007	0.008	7	Stryphnus fortis	HILIC neg	ion
0.556	0.949	0.653	77.3	1	2	0.005	0.004	14	Weberella bursa	HILIC neg	ion
0.778	0.91	0.794	126	1	1	0.001	0.001	17	Geodia barretti	RP pos	ion
0.368	0.874	0.256	137	1	1	0.026	0.159	19	Stryphnus fortis	RP pos	ion
0.479	0.96	0.406	68.1	1	2	0.005	0.032	11	Weberella bursa	RP pos	ion
0.43	0.624	0.0345	244	1	1	0.268	0.198	15	Geodia barretti	RP neg	ion
0.821	0.392	0.0936	300	1	1	0.585	0.19	18	Stryphnus fortis	RP neg	ion
0.804	0.973	0.585	61.8	1	4	0.065	0.027	14	Weberella bursa	RP neg	ion
