# Supplementary material for: Oceanographic setting influences the prokaryotic community and metabolome in deep-sea sponges
Source: Sci Rep. 2022 Mar 1;12:3356. doi: 10.1038/s41598-022-07292-3 (PMC8888554; doi:10.1038/s41598-022-07292-3)
Supplement: Supplementary file 5 — Supplementary Table S4. [file 41598_2022_7292_MOESM5_ESM.xlsx]

## Sheet: TabS4_compound_tests_correlatio
	correlation test			t-test
metabolite	rho	p value	pFDR	t statistic	degrees of freedom	p value	pFDR	Species
arsenobetaine	-0.7214	0.0033	0.0123	3.0590	13	0.0091	0.0189	G. barretti
histamine	-0.1821	0.5151	0.5666	1.7978	13	0.0955	0.1313	G. barretti
creatine	-0.5879	0.0381	0.0838	2.3348	11	0.0395	0.0621	G. barretti
phosphocholine	0.6429	0.0117	0.0321	-4.6000	13	0.0005	0.0018	G. barretti
carnitine	-0.7214	0.0033	0.0123	7.0103	13	0.0000	0.0001	G. barretti
acetylcholine	-0.0750	0.7926	0.7926	0.4203	13	0.6811	0.7492	G. barretti
2-methylbutyroylcarnitine	-0.2357	0.3966	0.5308	1.2505	13	0.2332	0.2850	G. barretti
choline sulfate	-0.5036	0.0582	0.1067	4.8391	13	0.0003	0.0018	G. barretti
betaine	0.4786	0.0735	0.1154	-2.9955	13	0.0103	0.0189	G. barretti
choline	0.2179	0.4343	0.5308	0.1295	13	0.8990	0.8990	G. barretti
uranidine	-0.8321	0.0002	0.0017	4.2900	13	0.0009	0.0024	G. barretti
arsenobetaine	-0.1923	0.5292	0.6350	0.3574	11	0.7276	0.8273	S. fortis
histamine	-0.4945	0.0889	0.1524	2.2062	11	0.0495	0.0991	S. fortis
creatine	-0.7967	0.0018	0.0111	5.3100	11	0.0002	0.0028	S. fortis
phosphocholine	0.7637	0.0036	0.0144	-4.9112	11	0.0005	0.0028	S. fortis
carnitine	0.5275	0.0673	0.1347	-2.4433	11	0.0326	0.0783	S. fortis
acetylcholine	-0.0165	0.9639	0.9639	0.2234	11	0.8273	0.8273	S. fortis
serotonin	0.5824	0.0403	0.0967	-1.8692	11	0.0884	0.1516	S. fortis
2-methylbutyroylcarnitine	0.8681	0.0001	0.0015	-3.5643	11	0.0044	0.0178	S. fortis
choline sulfate	-0.3147	0.3195	0.4260	1.6828	10	0.1233	0.1850	S. fortis
betaine	-0.3516	0.2392	0.3588	-0.2609	11	0.7990	0.8273	S. fortis
choline	0.7198	0.0075	0.0225	-2.5136	11	0.0288	0.0783	S. fortis
uranidine	-0.1264	0.6826	0.7447	0.7272	11	0.4823	0.6431	S. fortis
arsenobetaine	0.6059	0.0148	0.1772	-2.1540	14	0.0492	0.2949	W. bursa
histamine	-0.1765	0.5122	0.6028	0.4515	14	0.6585	0.6585	W. bursa
creatine	0.4000	0.1259	0.3776	-1.3384	14	0.2021	0.4850	W. bursa
phosphocholine	0.2363	0.4367	0.6028	-0.7905	11	0.4460	0.6547	W. bursa
carnitine	0.5294	0.0373	0.2237	-2.3928	14	0.0313	0.2949	W. bursa
acetylcholine	-0.1882	0.4839	0.6028	0.6617	14	0.5189	0.6547	W. bursa
serotonin	-0.1736	0.5526	0.6028	0.6219	12	0.5456	0.6547	W. bursa
2-methylbutyroylcarnitine	0.2029	0.4496	0.6028	-1.7389	14	0.1040	0.3140	W. bursa
choline sulfate	-0.0143	0.9642	0.9642	-0.4725	13	0.6444	0.6585	W. bursa
betaine	0.3382	0.2000	0.4801	-0.6415	14	0.5316	0.6547	W. bursa
choline	0.2588	0.3319	0.6028	-1.7352	14	0.1047	0.3140	W. bursa
uranidine	-0.4294	0.0985	0.3776	1.1807	14	0.2574	0.5148	W. bursa
barettin	-0.7714	0.0012	0.0106	17.2398	13	0.0000	0.0000	G. barretti
8,9-dihydrobarettin	-0.5607	0.0323	0.0699	2.2800	13	0.0401	0.0850	G. barretti
8,9-dihydro-8-hydroxybarettin	-0.7571	0.0016	0.0106	3.8027	13	0.0022	0.0057	G. barretti
Geobarrettin A	-0.6542	0.0082	0.0212	4.4642	13	0.0006	0.0021	G. barretti
Geobarrettin A isomer	-0.6792	0.0054	0.0189	4.5859	13	0.0005	0.0021	G. barretti
Geobarrettin B	-0.4571	0.0888	0.1649	1.9183	13	0.0773	0.1256	G. barretti
cyclo Pro-Arg	-0.6893	0.0058	0.0189	19.1189	13	0.0000	0.0000	G. barretti
6-bromo-conicamin	-0.2143	0.4420	0.6385	2.2089	13	0.0457	0.0850	G. barretti
6-bromo-8-hydroxyconicamin	0.2857	0.3011	0.4893	-0.0877	13	0.9314	0.9740	G. barretti
Geobarrettin C	-0.0179	0.9540	0.9540	0.8091	13	0.4330	0.5629	G. barretti
L-6-bromohypaphorine	-0.0857	0.7630	0.9017	1.0363	13	0.3190	0.4607	G. barretti
Barrettide A	-0.1571	0.5756	0.7482	0.5131	13	0.6165	0.7286	G. barretti
Barrettide B	0.0788	0.8380	0.9078	-0.0336	8	0.9740	0.9740	G. barretti
Stryphnusin	0.9393939	0	0	-1.715332	8	0.1246247	0.1246247	S. fortis
Ianthelline	0.9393939	0	0	-1.931431	8	0.0895227	0.1246247	S. fortis
