# Supplementary material for: Oceanographic setting influences the prokaryotic community and metabolome in deep-sea sponges
Source: Sci Rep. 2022 Mar 1;12:3356. doi: 10.1038/s41598-022-07292-3 (PMC8888554; doi:10.1038/s41598-022-07292-3)
Supplement: Supplementary file 6 — Supplementary Table S5. [file 41598_2022_7292_MOESM6_ESM.xlsx]

## Sheet: TabS4
Mantel statistic	p-value	Sponge species	# of samples from microbiome data	# of OTUs	# of samples from metabolome data	# of features	data set filtering	Experiment
0.60764163372859	0.004	Geodia barretti	10	420	10	3507	cleaned	HILIC pos
0.385778778183841	0.011	Stryphnus fortis	13	461	13	3507	cleaned	HILIC pos
0.457640472734812	0.008	Weberella bursa	15	135	15	3507	cleaned	HILIC pos
0.451646903820817	0.006	Geodia barretti	10	420	10	2808	cleaned	HILIC neg
0.151329682975253	0.186	Stryphnus fortis	13	461	13	2808	cleaned	HILIC neg
0.185496578892805	0.168	Weberella bursa	15	135	15	2808	cleaned	HILIC neg
-0.201449275362319	0.833	Geodia barretti	10	420	10	4673	cleaned	RP pos
0.312763186180908	0.064	Stryphnus fortis	13	461	13	4673	cleaned	RP pos
0.332365747460087	0.035	Weberella bursa	15	135	15	4673	cleaned	RP pos
-0.246589446589447	0.845	Geodia barretti	9	420	9	3166	cleaned	RP neg
0.19609504419631	0.173	Stryphnus fortis	13	461	13	3166	cleaned	RP neg
0.172174994816504	0.174	Weberella bursa	15	135	15	3166	cleaned	RP neg
0.583662714097497	0.009	Geodia barretti	10	420	10	2212	pc_group	HILIC pos
0.408262623452497	0.016	Stryphnus fortis	13	461	13	2212	pc_group	HILIC pos
0.448393116317645	0.012	Weberella bursa	15	135	15	2212	pc_group	HILIC pos
0.395125164690382	0.018	Geodia barretti	10	420	10	1351	pc_group	HILIC neg
0.321109270476359	0.04	Stryphnus fortis	13	461	13	1351	pc_group	HILIC neg
0.0315674891146589	0.414	Weberella bursa	15	135	15	1351	pc_group	HILIC neg
-0.160079051383399	0.774	Geodia barretti	10	420	10	2736	pc_group	RP pos
0.318124913061622	0.064	Stryphnus fortis	13	461	13	2736	pc_group	RP pos
0.300850093302923	0.067	Weberella bursa	15	135	15	2736	pc_group	RP pos
-0.187902187902188	0.79	Geodia barretti	9	420	9	1678	pc_group	RP neg
0.203454773075026	0.156	Stryphnus fortis	13	461	13	1678	pc_group	RP neg
0.150725689404935	0.198	Weberella bursa	15	135	15	1678	pc_group	RP neg
0.335177865612648	0.05	Geodia barretti	10	420	10	105	ion	HILIC pos
0.290835746531949	0.086	Stryphnus fortis	13	461	13	105	ion	HILIC pos
0.468359941944848	0.01	Weberella bursa	15	135	15	105	ion	HILIC pos
0.442951251646904	0.005	Geodia barretti	10	420	10	123	ion	HILIC neg
0.0727247436108195	0.32	Stryphnus fortis	13	461	13	123	ion	HILIC neg
0.232023636740618	0.115	Weberella bursa	15	135	15	123	ion	HILIC neg
-0.256916996047431	0.908	Geodia barretti	10	420	10	171	ion	RP pos
0.307097965325813	0.083	Stryphnus fortis	13	461	13	171	ion	RP pos
0.265685258138088	0.072	Weberella bursa	15	135	15	171	ion	RP pos
-0.122007722007722	0.703	Geodia barretti	9	420	9	105	ion	RP neg
-0.0505949746456075	0.597	Stryphnus fortis	13	461	13	105	ion	RP neg
0.121822517105536	0.217	Weberella bursa	15	135	15	105	ion	RP neg
