# Supplementary material for: Oceanographic setting influences the prokaryotic community and metabolome in deep-sea sponges
Source: Sci Rep. 2022 Mar 1;12:3356. doi: 10.1038/s41598-022-07292-3 (PMC8888554; doi:10.1038/s41598-022-07292-3)
Supplement: Supplementary file 7 — Supplementary Table S6. [file 41598_2022_7292_MOESM7_ESM.xlsx]

## Sheet: TabS6_Procrustes_rotation
Procrustes sum of squares	correlation in symmetric rotation	p-value	# of samples in microbiome	# of OTUs	# of samples in metabolome	# of features	data set filtering	Experiment	Sponge species
0.490147344894856	0.714039673341155	0.009	10	420	10	3507	cleaned	HILIC pos	Geodia barretti
0.336019598996642	0.814849925448458	0.001	13	461	13	3507	cleaned	HILIC pos	Stryphnus fortis
0.645119607955864	0.595718383167866	0.009	15	135	15	3507	cleaned	HILIC pos	Weberella bursa
0.505671850095916	0.703084738779106	0.015	10	420	10	2808	cleaned	HILIC neg	Geodia barretti
0.714482886906403	0.534338013895322	0.043	13	461	13	2808	cleaned	HILIC neg	Stryphnus fortis
0.645484655338887	0.59541191175615	0.003	15	135	15	2808	cleaned	HILIC neg	Weberella bursa
0.724169037675735	0.525196117963819	0.124	10	420	10	4673	cleaned	RP pos	Geodia barretti
0.553578370644982	0.668147909788707	0.005	13	461	13	4673	cleaned	RP pos	Stryphnus fortis
0.908983059807643	0.301690139368785	0.513	15	135	15	4673	cleaned	RP pos	Weberella bursa
0.774408088333318	0.474965168898396	0.229	9	420	9	3166	cleaned	RP neg	Geodia barretti
0.776903737786104	0.472330670414167	0.107	13	461	13	3166	cleaned	RP neg	Stryphnus fortis
0.942695393520943	0.239383805799509	0.656	15	135	15	3166	cleaned	RP neg	Weberella bursa
0.490306030356524	0.713928546595159	0.008	10	420	10	2212	pc_group	HILIC pos	Geodia barretti
0.612264614304755	0.622684017536378	0.009	13	461	13	2212	pc_group	HILIC pos	Stryphnus fortis
0.561160854379335	0.662449353249488	0.002	15	135	15	2212	pc_group	HILIC pos	Weberella bursa
0.444291907902012	0.745458310100563	0.007	10	420	10	1351	pc_group	HILIC neg	Geodia barretti
0.607220342160216	0.626721355819143	0.013	13	461	13	1351	pc_group	HILIC neg	Stryphnus fortis
0.764788194044914	0.484986397701096	0.062	15	135	15	1351	pc_group	HILIC neg	Weberella bursa
0.733227663133834	0.516500084091151	0.146	10	420	10	2736	pc_group	RP pos	Geodia barretti
0.555767006677505	0.666508059458019	0.002	13	461	13	2736	pc_group	RP pos	Stryphnus fortis
0.918454549362458	0.285561640696964	0.579	15	135	15	2736	pc_group	RP pos	Weberella bursa
0.79528448604159	0.452454985560343	0.314	9	420	9	1678	pc_group	RP neg	Geodia barretti
0.751340687592809	0.498657510128135	0.089	13	461	13	1678	pc_group	RP neg	Stryphnus fortis
0.966909301386042	0.18190848966983	0.851	15	135	15	1678	pc_group	RP neg	Weberella bursa
0.774428474469987	0.474943707748627	0.254	9	420	9	3166	ion	HILIC pos	Geodia barretti
0.776829779168847	0.472408955070872	0.119	13	461	13	3166	ion	HILIC pos	Stryphnus fortis
0.942735014566995	0.239301035169104	0.671	15	135	15	3166	ion	HILIC pos	Weberella bursa
0.397777831752693	0.77602974701187	0.005	10	420	10	123	ion	HILIC neg	Geodia barretti
0.762019640990485	0.48783230623803	0.101	13	461	13	123	ion	HILIC neg	Stryphnus fortis
0.626366394648991	0.611255760996172	0.007	15	135	15	123	ion	HILIC neg	Weberella bursa
0.687973470995169	0.558593348514669	0.083	10	420	10	171	ion	RP pos	Geodia barretti
0.673515259296012	0.571388432420528	0.038	13	461	13	171	ion	RP pos	Stryphnus fortis
0.983021334142122	0.130302209719857	0.961	15	135	15	171	ion	RP pos	Weberella bursa
0.778879326418961	0.470234700528405	0.271	9	420	9	105	ion	RP neg	Geodia barretti
0.975405442373138	0.156826520802004	0.767	13	461	13	105	ion	RP neg	Stryphnus fortis
0.959571602172601	0.201068142248837	0.791	15	135	15	105	ion	RP neg	Weberella bursa
