# Supplementary material for: Oceanographic setting influences the prokaryotic community and metabolome in deep-sea sponges
Source: Sci Rep. 2022 Mar 1;12:3356. doi: 10.1038/s41598-022-07292-3 (PMC8888554; doi:10.1038/s41598-022-07292-3)
Supplement: Supplementary file 8 — Supplementary Table S7. [file 41598_2022_7292_MOESM8_ESM.csv]

Species	Depth	Latitude	Longitude	Temperature	Salinity	Year
G. barretti	5.614324	8.524451	13.303675	31.117903	51.530479	2.293808
G. barretti	5.115525	6.413143	13.153535	2.058536		2.272778
G. barretti	1.230382	1.775034		1.929029		1.651565	*
S. fortis	10.903843	6.555083	5.516604	26.684657	24.594312	1.422027
S. fortis	4.21895	5.079261	5.07169		3.64834	1.082453	*
W. bursa	5.793882	10.533638	13.715576	17.675365	29.371229	1.297177
W. bursa	4.828667	7.758019	13.681208	2.476884		1.247083
W. bursa	2.085816	1.240548		2.367494		1.070225	*
