# Supplementary material for: Oceanographic setting influences the prokaryotic community and metabolome in deep-sea sponges
Source: Sci Rep. 2022 Mar 1;12:3356. doi: 10.1038/s41598-022-07292-3 (PMC8888554; doi:10.1038/s41598-022-07292-3)
Supplement: Supplementary file 9 — Supplementary Table S8. [file 41598_2022_7292_MOESM9_ESM.xlsx]

## Sheet: Sheet1
Sample_ID	1969004	196900135	196900136	196900143	196900145	196900148	196900154	196900157	196900160	196900162	196900164	196900168	196900171	196900178	196900179	196900199	196900215	196900224	196900235	196900250	196900138	196900155	196900156	196900176	196900185	196900189	196900198	196900214	196900219	196900221	196900239	196900274	196900330	196900337	196900141	196900150	196900151	196900153	196900159	196900269	196900288	196900139	196900197	196900210	196900217	196900242	196900246	196900280	196900286
Gb1	15786	18599	1916	10809	5992	3511	2098	2761	3204	3537	8446	6476	2559	2341	3698	1957	3947	1106	2670	2009	751	1177	449	3375	3143	3334	2931	2896	703	3744	1086	3469	2843	6264	2282	0	523	1525	1352	873	1473	2091	601	0	486	1559	1468	376	4013
Gb10	2405	29915	2010	13048	5813	2655	1587	1262	3157	1447	2748	4856	6365	1784	2902	3587	2983	1008	2215	1308	3382	597	776	1255	1674	2983	2332	2622	471	3359	1118	1549	1836	2712	0	0	1158	424	740	1483	898	0	682	360	819	496	456	1596	1869
Gb11	5949	17205	5605	7027	1007	4792	1259	2880	3296	334	6860	9275	1897	1421	2054	4803	675	358	1385	1099	10699	861	3628	732	746	967	1967	2463	645	374	1831	1057	2228	8080	4394	1390	1815	1688	826	1613	1312	360	505	806	636	10082	1575	1821	1809
Gb12	2942	14910	477	11855	4443	3982	571	1279	984	290	6050	2755	372	3151	1807	3628	226	530	870	532	7483	540	3190	816	1133	910	0	1129	767	951	209	1377	1247	9293	3618	4916	0	748	451	6012	1362	384	337	450	969	6331	650	1647	899
Gb13	1739	15612	2153	9748	737	6926	1458	2033	11002	1637	8040	9695	774	3205	3037	4032	915	1739	1610	761	33736	659	3315	1072	2086	802	2748	2084	908	1389	1363	3003	1525	18134	6743	1966	1021	3415	1952	4828	1700	1600	0	618	1532	6332	2371	1848	2041
Gb14	3226	30180	2259	17084	3597	10357	568	2618	1842	1794	11149	2465	2700	2708	1551	4971	659	787	1692	1466	25766	420	4540	0	815	1716	3721	3435	594	3055	1343	2052	2419	19592	4293	839	594	1985	386	6496	1950	0	431	405	1278	11017	2755	2396	2323
Gb2	6708	13166	7512	5954	1372	1486	869	1230	2577	2387	2138	3762	1480	1537	3166	2212	921	804	1712	1023	1113	3463	1158	1124	2937	1115	1995	2268	636	1551	1197	1552	1534	5222	2219	1331	2352	3525	1864	1317	957	3869	478	736	614	643	566	894	1772
Gb3	13715	38114	13091	10310	1865	3686	972	1654	5274	887	4767	8594	3554	2714	7411	2223	4263	1385	4349	4062	0	1224	3367	2889	3389	1122	3269	6011	1019	3705	1664	3461	3299	2329	5603	726	4084	817	1088	2412	1637	625	1236	0	0	0	1745	562	3134
Gb4	5232	46683	1068	10316	2147	2490	705	2215	7768	617	4637	1815	8262	1441	9177	2891	2592	3210	1750	1074	14663	0	833	3404	9835	3179	2893	1716	1453	4585	1576	987	1191	3814	0	3513	1093	0	0	8666	984	0	1094	0	1321	0	786	1129	2056
Gb5	2748	10335	336	3164	1292	1613	463	548	750	1469	2765	2127	1686	1228	1792	2691	589	690	1047	560	5133	378	1146	1031	2341	1245	1415	1184	271	1549	690	636	1253	4974	869	530	0	603	535	769	827	589	234	173	550	899	344	1077	1233
Gb6	1765	12814	1785	4450	3099	1443	614	501	2976	993	1701	2457	2829	1405	2783	1046	1602	482	1019	919	7434	1394	0	1387	2776	360	480	1273	281	1190	671	805	732	1611	632	459	1441	1165	578	3381	721	1008	0	236	443	1002	422	444	1126
Gb7	5351	22359	1441	9213	4164	2348	1199	3899	2460	2577	3868	3871	11477	1881	4125	2956	4473	777	2726	1014	1090	457	1254	2021	4463	3050	2161	1803	901	2447	1232	2748	1887	5235	1460	916	550	1399	1134	1701	1517	1237	425	400	1673	3291	596	911	2996
Gb8	14473	17799	7016	15487	3319	3632	1236	2064	2253	3822	5025	7307	7611	2871	4925	2587	1224	1104	1693	1380	5275	1715	2910	1799	4392	1391	3237	2716	887	1877	1218	1649	1746	6115	3999	2171	1833	3350	2475	3089	878	4437	489	526	1031	1778	1512	1288	2130
Gb9	7580	46020	3511	25942	5462	7108	3636	5930	2496	5501	8224	12957	9712	4605	9476	5115	2817	2068	5244	2979	35623	4627	5728	3823	8072	4516	4376	4878	2231	4819	3058	4729	3514	12174	4440	3205	1132	3451	3519	4566	3514	5683	1392	1287	2334	12589	1151	2458	3852
Sf1	3504	13263	9361	3845	3558	3292	2532	2474	1854	1838	1836	1642	1562	1307	1438	1281	707	732	555	680	6170	2385	2377	1393	1230	1113	1247	805	708	663	539	431	212	0	4228	3086	2989	3004	1881	393	327	5221	970	733	765	525	492	344	326
Sf10	4723	4134	3210	2706	1299	3276	3305	3746	1301	5441	2030	2521	598	682	898	1302	1282	985	873	261	688	2552	2284	219	926	243	1574	800	558	436	651	419	710	10965	1068	978	2267	849	768	570	615	1859	460	954	1112	1279	889	451	1010
Sf11	10138	4684	3723	2652	2136	4335	1063	1816	3110	2901	2749	2983	1290	783	1054	1291	1217	726	349	329	3115	1286	835	406	1050	341	605	728	480	284	320	643	669	6544	2919	2213	1815	681	613	1809	427	1347	171	642	763	1858	241	560	726
Sf12	5340	16370	9029	9129	2638	4447	4471	3027	3701	7385	1610	4600	1189	470	1013	3109	1649	3242	2333	780	2097	644	6149	1211	528	768	3094	1410	930	1346	1187	1078	1004	23001	3967	1745	5044	1641	1465	382	746	3447	488	1599	1207	6201	1857	733	3898
Sf13	5525	8209	9456	5305	1417	1922	4975	4149	1611	7307	1062	5197	1981	413	1760	2860	1242	2710	2386	435	578	1120	4824	610	1902	0	2793	1621	882	932	1219	400	1261	25358	1356	616	6553	727	1920	1538	643	2301	661	646	846	3148	329	635	3711
Sf14	3094	17600	10995	8242	2442	3554	4010	8141	3968	8634	5923	3569	1051	2561	2712	2872	1195	5769	2284	655	5416	899	3882	1225	2288	646	2087	1626	1646	823	1562	1224	586	41038	2011	4800	6650	1086	2602	2498	1309	1773	702	434	1747	6769	0	1136	5438
Sf15	3893	9695	8642	4659	3014	2412	2555	6587	3180	3381	4898	1340	3304	1308	944	3263	2190	1915	1554	631	2801	3395	6424	447	1930	560	1725	310	1028	896	1162	968	540	17880	993	1256	2128	325	851	4187	602	3125	503	1039	1324	2522	762	1000	0
Sf2	17874	18684	3173	5048	12186	4041	1416	2207	3965	4000	2154	1028	2955	2748	1129	2310	4239	2553	1438	1136	7129	1458	3649	1891	811	2501	717	246	1455	1183	745	1228	386	1188	474	1517	1222	299	713	2133	1882	1227	928	688	415	3338	352	1095	0
Sf3	9930	12151	5547	3956	788	638	3265	812	1689	2635	476	3239	672	3074	861	1734	2671	1685	1079	346	7582	1341	774	512	849	1224	2607	1311	0	691	712	252	373	9357	2492	3204	2409	2406	1884	0	802	2920	447	1155	0	0	0	0	1560
Sf4	4802	55137	7354	5800	3581	5679	418	1774	1627	738	1593	270	646	1406	958	2500	7029	3335	937	1369	2086	256	6591	1974	974	1283	733	0	1376	817	397	575	0	3619	422	2619	971	0	0	0	1287	708	1458	249	561	1033	1393	600	0
Sf5	23504	34332	7016	10142	3626	6188	4065	2927	2256	7794	2313	2503	2843	2181	1528	2232	2724	2070	2315	1169	6614	1054	4992	1465	0	1673	2077	1405	1640	910	1093	961	991	627	3676	1568	3824	1657	682	552	1093	3134	1056	1619	1072	3514	1447	886	2556
Sf6	5204	10082	7917	4383	1383	3282	2624	2289	2656	3813	2059	2388	1945	804	739	1524	2542	975	930	535	2040	2222	2865	999	279	514	1496	1307	507	523	437	411	440	8761	2572	1921	2829	1380	1069	777	542	5595	653	608	933	1141	813	385	1245
Sf7	92539	9003	10596	6885	55574	47300	3686	4272	8350	16084	18429	13124	12292	3029	3288	4437	8021	1657	1879	4411	117813	7354	10087	1451	3274	2652	2667	2397	1284	0	0	2214	3340	19398	8219	17005	4732	2269	3107	1917	1393	6003	0	1415	0	6510	0	0	1144
Sf8	1199	4825	4408	3268	2317	4632	3566	4455	968	1974	1268	825	324	1021	846	815	928	719	960	279	1638	1994	645	1004	1144	568	829	582	727	897	819	0	193	1832	1295	1194	2561	1407	1458	305	0	4299	601	233	941	1873	425	0	725
Sf9	15898	5333	8225	5523	3341	4882	4253	3286	1541	4835	4912	3437	2218	1043	2001	1405	970	782	1001	641	1939	4655	2777	514	2123	562	2056	900	756	562	833	809	831	10027	2529	1118	4382	1176	1956	1243	0	4720	521	1690	801	1326	579	587	1254
Wb1	3126	0	0	0	0	0	0	0	0	0	0	0	0	0	0	0	0	0	0	0	0	0	0	0	0	0	0	0	0	0	0	0	0	0	0	0	0	0	0	0	0	0	0	0	0	0	0	0	0
Wb10	15745	0	0	0	0	0	0	0	0	0	0	0	0	0	0	0	0	0	0	0	0	0	0	0	0	0	0	0	0	0	0	0	0	0	0	0	0	0	0	0	0	0	0	0	0	0	0	0	0
Wb11	1978	0	0	0	0	0	0	0	0	0	0	0	0	0	0	0	0	0	0	0	0	0	0	0	0	0	0	0	0	0	0	0	0	0	0	0	0	0	0	0	0	0	0	0	0	0	0	0	0
Wb12	9187	0	0	0	0	0	0	0	0	0	0	0	0	0	0	0	0	0	0	0	0	0	0	0	0	0	0	0	0	0	0	0	0	0	0	0	0	0	0	0	0	0	0	0	0	0	0	0	0
Wb13	20395	0	0	0	0	0	0	0	0	0	0	0	0	0	0	0	0	0	0	0	0	0	0	0	0	0	0	0	0	0	0	0	0	0	0	0	0	0	0	0	0	0	0	0	0	0	0	0	0
Wb14	31851	0	0	0	0	0	0	0	0	0	0	0	0	0	0	0	0	0	0	0	0	0	0	0	0	0	0	0	0	0	0	0	0	0	0	0	0	0	0	0	0	0	0	0	0	0	0	0	0
Wb15	27029	0	0	0	0	0	0	0	0	0	0	0	0	0	0	0	0	0	0	0	0	0	0	0	0	0	0	0	0	0	0	0	0	0	0	0	0	0	0	0	0	0	0	0	0	0	0	0	0
Wb16	30880	0	0	0	0	0	0	0	0	0	0	0	0	0	0	0	0	0	0	0	0	0	0	0	0	0	0	0	0	0	0	0	0	0	0	0	0	0	0	0	0	0	0	0	0	0	0	0	0
Wb2	6522	0	0	0	0	0	0	0	0	0	0	0	0	0	0	0	0	0	0	0	0	0	0	0	0	0	0	0	0	0	0	0	0	0	0	0	0	0	0	0	0	0	0	0	0	0	0	0	0
Wb3	7206	0	0	0	0	0	0	0	0	0	0	0	0	0	0	0	0	0	0	0	0	0	0	0	0	0	0	0	0	0	0	0	0	0	0	0	0	0	0	0	0	0	0	0	0	0	0	0	0
Wb4	9721	0	0	0	0	0	0	0	0	0	0	0	0	0	0	0	0	0	0	0	0	0	0	0	0	0	0	0	0	0	0	0	0	0	0	0	0	0	0	0	0	0	0	0	0	0	0	0	0
Wb5	39993	0	0	0	0	0	0	0	0	0	0	0	0	0	0	0	0	0	0	0	0	0	0	0	0	0	0	0	0	0	0	0	0	0	0	0	0	0	0	0	0	0	0	0	0	0	0	0	0
Wb6	7568	0	0	0	0	0	0	0	0	0	0	0	0	0	0	0	0	0	0	0	0	0	0	0	0	0	0	0	0	0	0	0	0	0	0	0	0	0	0	0	0	0	0	0	0	0	0	0	0
Wb7	19282	0	0	0	0	0	0	0	0	0	0	0	0	0	0	0	0	0	0	0	0	0	0	0	0	0	0	0	0	0	0	0	0	0	0	0	0	0	0	0	0	0	0	0	0	0	0	0	0
Wb8	66197	0	0	0	0	0	0	0	0	0	0	0	0	0	0	0	0	0	0	0	0	0	0	0	0	0	0	0	0	0	0	0	0	0	0	0	0	0	0	0	0	0	0	0	0	0	0	0	0
Wb9	42228	0	0	0	0	0	0	0	0	0	0	0	0	0	0	0	0	0	0	0	0	0	0	0	0	0	0	0	0	0	0	0	0	0	0	0	0	0	0	0	0	0	0	0	0	0	0	0	0
[truncated: 642 more columns]
