# Supplementary material for: Oceanographic setting influences the prokaryotic community and metabolome in deep-sea sponges
Source: Sci Rep. 2022 Mar 1;12:3356. doi: 10.1038/s41598-022-07292-3 (PMC8888554; doi:10.1038/s41598-022-07292-3)
Supplement: Supplementary file 10 — Supplementary Table S9. [file 41598_2022_7292_MOESM10_ESM.xlsx]

## Sheet: Sheet1
OTU_ID	Kingdom	Phylum	Class	Order	Family	Genus
1969004	Archaea	Thaumarchaeota	Marine_Group_I	Unknown_Order	Unknown_Family	Candidatus_Nitrosopumilus
196900135	Bacteria	SBR1093	uncultured_bacterium
196900136	Bacteria	Chloroflexi	Caldilineae	Caldilineales	Caldilineaceae	uncultured
196900143	Bacteria	Acidobacteria	Subgroup_11
196900145	Bacteria	Actinobacteria	Acidimicrobiia	Acidimicrobiales	Sva0996_marine_group	uncultured_bacterium
196900148	Bacteria	Nitrospirae	Nitrospira	Nitrospirales	Nitrospiraceae	Nitrospira
196900154	Bacteria	Chloroflexi	SAR202_clade
196900157	Bacteria	Acidobacteria	Subgroup_9
196900160	Bacteria	Actinobacteria	Acidimicrobiia	Acidimicrobiales	Sva0996_marine_group	uncultured_bacterium
196900162	Bacteria	PAUC34f	uncultured_bacterium
196900164	Bacteria	Proteobacteria	Gammaproteobacteria	E01-9C-26_marine_group	uncultured_bacterium
196900168	Bacteria	Chloroflexi	Anaerolineae	Anaerolineales	Anaerolineaceae	uncultured
196900171	Bacteria	Actinobacteria	Acidimicrobiia	Acidimicrobiales	Sva0996_marine_group	uncultured_bacterium
196900178	Bacteria	Proteobacteria	Gammaproteobacteria	Xanthomonadales	uncultured	uncultured_bacterium
196900179	Bacteria	Acidobacteria	Subgroup_6	uncultured_bacterium
196900199	Bacteria	Gemmatimonadetes	BD2-11_terrestrial_group	uncultured_bacterium
196900215	Bacteria	Actinobacteria	Acidimicrobiia	Acidimicrobiales	Sva0996_marine_group
196900224	Bacteria	Chloroflexi	TK10	uncultured_Chloroflexi_bacterium
196900235	Bacteria	Chloroflexi	SAR202_clade	uncultured_bacterium
196900250	Bacteria	Proteobacteria	Alphaproteobacteria	Rhodospirillales	Rhodospirillaceae	uncultured
196900138	Archaea	Thaumarchaeota	Marine_Group_I	Cenarchaeales	Cenarchaeaceae	Cenarchaeum
196900155	Bacteria	Chloroflexi	SAR202_clade
196900156	Bacteria	Acidobacteria	Holophagae	Subgroup_10	TK85	uncultured_bacterium
196900176	Bacteria	Actinobacteria	Acidimicrobiia	Acidimicrobiales	OM1_clade
196900185	Bacteria	Acidobacteria	Subgroup_6	uncultured_bacterium
196900189	Bacteria	PAUC34f	uncultured_bacterium
196900198	Bacteria	Acidobacteria	Subgroup_21	uncultured_bacterium
196900214	Bacteria	Chloroflexi	JG30-KF-CM66
196900219	Bacteria	Acidobacteria	Subgroup_5
196900221	Bacteria	Chloroflexi	JG30-KF-CM66	uncultured_bacterium
196900239	Bacteria	Chloroflexi	SAR202_clade	uncultured_Thermomicrobium_sp.
196900274	Bacteria	Proteobacteria	Gammaproteobacteria	oI89A_clade	uncultured_bacterium
196900330	Bacteria	Chloroflexi	Anaerolineae	Anaerolineales	Anaerolineaceae	uncultured
196900337	Bacteria	Acidobacteria	Subgroup_9	uncultured_bacterium
196900141	Bacteria	Proteobacteria	Alphaproteobacteria	Rhodospirillales	Rhodospirillaceae	uncultured
196900150	Bacteria	Bacteroidetes	Bacteroidetes_Incertae_Sedis	Order_II	Rhodothermaceae	uncultured
196900151	Bacteria	Chloroflexi	Caldilineae	Caldilineales	Caldilineaceae	uncultured
196900153	Bacteria	Chloroflexi	SAR202_clade	uncultured_bacterium
196900159	Bacteria	Chloroflexi	SAR202_clade	uncultured_Chloroflexi_bacterium
196900269	Bacteria	Actinobacteria	Acidimicrobiia	Acidimicrobiales	Sva0996_marine_group
196900288	Bacteria	Proteobacteria	Gammaproteobacteria	Xanthomonadales	uncultured
196900139	Bacteria	Chloroflexi	SAR202_clade
196900197	Bacteria	Acidobacteria	Subgroup_21
196900210	Bacteria	Chloroflexi	SAR202_clade
196900217	Bacteria	Acidobacteria	Subgroup_9	uncultured_bacterium
196900242	Bacteria	Gemmatimonadetes	BD2-11_terrestrial_group	uncultured_Gemmatimonadetes_bacterium
196900246	Bacteria	Chloroflexi	S085	uncultured_bacterium
196900280	Bacteria	Gemmatimonadetes	BD2-11_terrestrial_group
196900286	Bacteria	Chloroflexi	SAR202_clade	uncultured_deep-sea_bacterium
196900344	Bacteria	Proteobacteria	Gammaproteobacteria	oI89A_clade
196900172	Bacteria	Proteobacteria	Deltaproteobacteria	Desulfurellales	Desulfurellaceae	H16
196900201	Bacteria	Gemmatimonadetes	BD2-11_terrestrial_group	uncultured_bacterium
196900208	Bacteria	Acidobacteria	Subgroup_6	uncultured_bacterium
196900218	Bacteria	Chloroflexi	SAR202_clade
196900230	Bacteria	Actinobacteria	Thermoleophilia	Gaiellales	uncultured	uncultured_bacterium
196900234	Bacteria	Chloroflexi	SAR202_clade	uncultured_bacterium
196900180	Bacteria	Proteobacteria	JTB23	uncultured_bacterium
196900181	Bacteria	Chloroflexi	TK10	uncultured_bacterium
196900184	Bacteria	Gemmatimonadetes	BD2-11_terrestrial_group	uncultured_Gemmatimonadetes_bacterium
196900195	Bacteria	Chloroflexi	SAR202_clade
196900204	Bacteria	Proteobacteria	Deltaproteobacteria	Desulfurellales	Desulfurellaceae	G55
196900209	Bacteria	Actinobacteria	Acidimicrobiia	Acidimicrobiales	Sva0996_marine_group	uncultured_bacterium
196900236	Bacteria	Proteobacteria	JTB23
196900237	Bacteria	Acidobacteria	Subgroup_6
196900241	Bacteria	Nitrospinae	MD2898-B26	uncultured_bacterium
196900249	Bacteria	Chloroflexi	SAR202_clade	uncultured_Chloroflexi_bacterium
196900279	Bacteria	Acidobacteria	Subgroup_6
196900289	Bacteria	Chloroflexi	JG30-KF-CM66	uncultured_bacterium
196900295	Bacteria	Chloroflexi	SAR202_clade	uncultured_deep-sea_bacterium
196900356	Bacteria	Acidobacteria	Subgroup_6	uncultured_bacterium
196900377	Bacteria	Acidobacteria	Subgroup_6	uncultured_bacterium
196900140	Bacteria	Acidobacteria	Subgroup_6	uncultured_bacterium
196900192	Bacteria	Chloroflexi	TK10	uncultured_Chloroflexi_bacterium
196900227	Bacteria	Acidobacteria	Subgroup_21
196900228	Bacteria	Acidobacteria	Subgroup_6	uncultured_bacterium
196900287	Bacteria	Chloroflexi	TK10	uncultured_bacterium
196900354	Bacteria	Chloroflexi	SAR202_clade
196900158	Bacteria	Proteobacteria	Alphaproteobacteria	Rhodospirillales	Rhodospirillaceae	uncultured
196900182	Bacteria	Chloroflexi	SAR202_clade
196900183	Bacteria	PAUC34f	uncultured_bacterium
196900226	Bacteria	Chloroflexi	SAR202_clade	uncultured_Chloroflexus_sp.
196900252	Bacteria	Actinobacteria	Thermoleophilia	Gaiellales	uncultured	uncultured_bacterium
196900335	Bacteria	Gemmatimonadetes	PAUC43f_marine_benthic_group	uncultured_bacterium
196900338	Bacteria	Actinobacteria	Acidimicrobiia	Acidimicrobiales	OM1_clade	uncultured_bacterium
196900146	Archaea	Thaumarchaeota	Marine_Group_I	Cenarchaeales	Cenarchaeaceae	Cenarchaeum
196900186	Archaea	Thaumarchaeota	Marine_Group_I	Unknown_Order	Unknown_Family	Candidatus_Nitrosopumilus
196900196	Bacteria	Proteobacteria	JTB23	uncultured_proteobacterium
196900202	Bacteria	Acidobacteria	Subgroup_21	uncultured_bacterium
196900203	Bacteria	Chloroflexi	SAR202_clade
196900225	Bacteria	Chloroflexi	Caldilineae	Caldilineales	Caldilineaceae	uncultured
196900341	Bacteria	Acidobacteria	Subgroup_6
196900191	Bacteria	PAUC34f
196900211	Bacteria	Chloroflexi	SAR202_clade	uncultured_Chloroflexus_sp.
196900229	Bacteria	Acidobacteria	Solibacteres	Solibacterales	Solibacteraceae_(Subgroup_3)	PAUC26f
196900255	Bacteria	Gemmatimonadetes	BD2-11_terrestrial_group	uncultured_bacterium
196900263	Bacteria	Chloroflexi	SAR202_clade	uncultured_bacterium
196900283	Bacteria	Acidobacteria	Subgroup_6	uncultured_bacterium
196900161	Bacteria	Gemmatimonadetes	BD2-11_terrestrial_group	uncultured_Gemmatimonadetes_bacterium
196900223	Bacteria	Gemmatimonadetes	PAUC43f_marine_benthic_group	uncultured_bacterium
196900260	Bacteria	Proteobacteria	Gammaproteobacteria	E01-9C-26_marine_group
196900303	Bacteria	Chloroflexi	SAR202_clade	uncultured_bacterium
196900318	Bacteria	Chloroflexi	S085	uncultured_bacterium
196900347	Bacteria	Chloroflexi	Anaerolineae	Anaerolineales	Anaerolineaceae	uncultured
196900366	Bacteria	Gemmatimonadetes	BD2-11_terrestrial_group	uncultured_bacterium
196900401	Bacteria	Deinococcus-Thermus	Deinococci	Deinococcales	Trueperaceae	Truepera
196900149	Bacteria	Spirochaetae	Spirochaetes	Spirochaetales	Spirochaetaceae	Spirochaeta_2
196900163	Bacteria	Chloroflexi	SAR202_clade	uncultured_bacterium
196900292	Bacteria	Acidobacteria	Subgroup_9	uncultured_bacterium
196900305	Bacteria	Acidobacteria	Subgroup_9
196900339	Bacteria	Gemmatimonadetes	BD2-11_terrestrial_group	uncultured_bacterium
196900349	Bacteria	Chloroflexi	JG30-KF-CM66	marine_metagenome
196900458	Bacteria	Acidobacteria	Solibacteres	Solibacterales	Solibacteraceae_(Subgroup_3)	PAUC26f
1969000	Bacteria	Proteobacteria	Gammaproteobacteria	E01-9C-26_marine_group
196900190	Bacteria	Chloroflexi	SAR202_clade	uncultured_Chloroflexi_bacterium
196900193	Bacteria	Chloroflexi	SAR202_clade	uncultured_Chloroflexus_sp.
196900205	Bacteria	Poribacteria	uncultured_Planctomycetales_bacterium
196900265	Bacteria	Acidobacteria	Subgroup_6
196900277	Bacteria	Chloroflexi	TK10
196900302	Bacteria	Chloroflexi	S085	uncultured_bacterium
196900323	Bacteria	Acidobacteria	Subgroup_6
196900340	Bacteria	Chloroflexi	Anaerolineae	Anaerolineales	Anaerolineaceae	uncultured
196900348	Bacteria	Proteobacteria	JTB23
196900370	Bacteria	Acidobacteria	Subgroup_21	uncultured_bacterium
196900475	Bacteria	Gemmatimonadetes	BD2-11_terrestrial_group
196900496	Bacteria	Acidobacteria	Subgroup_6
19690015	Bacteria	Planctomycetes	Planctomycetacia	Planctomycetales	Planctomycetaceae	uncultured
196900175	Bacteria	Chloroflexi	TK10	uncultured_bacterium
196900233	Bacteria	Chloroflexi	SAR202_clade	uncultured_bacterium
196900266	Bacteria	Chloroflexi	SAR202_clade
196900271	Bacteria	Proteobacteria	Gammaproteobacteria	Xanthomonadales	uncultured
196900291	Bacteria	Actinobacteria	Acidimicrobiia	Acidimicrobiales	Sva0996_marine_group	uncultured_bacterium
196900293	Bacteria	Chloroflexi	JG30-KF-CM66	uncultured_bacterium
196900307	NA
196900314	Bacteria	Acidobacteria	Subgroup_13	uncultured_deep-sea_bacterium
196900316	Bacteria	Acidobacteria	Solibacteres	Solibacterales	Solibacteraceae_(Subgroup_3)	PAUC26f
196900320	Bacteria	Proteobacteria	Gammaproteobacteria	Xanthomonadales	uncultured
196900350	Bacteria	Chloroflexi	SAR202_clade	uncultured_bacterium
196900398	Bacteria	Acidobacteria	Subgroup_6
196900400	Bacteria	Acidobacteria	Subgroup_26	uncultured_bacterium
196900406	Bacteria	Acidobacteria	Solibacteres	Solibacterales	Solibacteraceae_(Subgroup_3)	PAUC26f
196900465	Bacteria	Tectomicrobia	uncultured_bacterium
196900469	Bacteria	Acidobacteria	Solibacteres	Solibacterales	Solibacteraceae_(Subgroup_3)	PAUC26f
196900507	Bacteria	Acidobacteria	Subgroup_13	uncultured_Acidobacteria_bacterium
196900137	Bacteria	Acidobacteria	Subgroup_9
196900144	Bacteria	Acidobacteria	Subgroup_9	uncultured_bacterium
196900187	Bacteria	Proteobacteria	Gammaproteobacteria	uncultured	uncultured_bacterium
196900194	Bacteria	Chloroflexi	SAR202_clade	uncultured_bacterium
196900259	Bacteria	Proteobacteria	Gammaproteobacteria	E01-9C-26_marine_group
196900319	Bacteria	Proteobacteria	SPOTSOCT00m83
196900355	Bacteria	Acidobacteria	Subgroup_6
196900361	Bacteria	Proteobacteria	Alphaproteobacteria	Rhizobiales	fF-JG30-B3	uncultured_alpha_proteobacterium
196900454	Archaea	Thaumarchaeota	Marine_Group_I	Cenarchaeales	Cenarchaeaceae	Cenarchaeum
1969006	Bacteria	Planctomycetes	Planctomycetacia	Planctomycetales	Planctomycetaceae	Rubripirellula
19690019	Bacteria	Nitrospinae	Nitrospinia	Nitrospinales	Nitrospinaceae	uncultured
19690052	Bacteria	Actinobacteria	Actinobacteria	Corynebacteriales	Mycobacteriaceae	Mycobacterium
196900167	Bacteria	Chloroflexi	TK10	uncultured_bacterium
196900213	Bacteria	Gemmatimonadetes	BD2-11_terrestrial_group	uncultured_Gemmatimonadetes_bacterium
196900222	Bacteria	Chloroflexi	SAR202_clade
196900262	Bacteria	Chloroflexi	SAR202_clade	uncultured_deep-sea_bacterium
196900282	Bacteria	Acidobacteria	Solibacteres	Solibacterales	Solibacteraceae_(Subgroup_3)	PAUC26f
196900296	Bacteria	Gemmatimonadetes	BD2-11_terrestrial_group	uncultured_bacterium
196900308	Bacteria	Proteobacteria	Alphaproteobacteria	Sneathiellales	Sneathiellaceae	uncultured
196900312	Bacteria	Acidobacteria	Subgroup_21
196900383	Bacteria	Chloroflexi	SAR202_clade	uncultured_Chloroflexi_bacterium
196900499	Bacteria	Acidobacteria	Subgroup_6
196900569	Bacteria	Acidobacteria	Subgroup_6	uncultured_Acidobacteria_bacterium
1969009	Bacteria	Proteobacteria	Gammaproteobacteria	Cellvibrionales	Halieaceae	OM60(NOR5)_clade
19690020	Bacteria	Actinobacteria	Actinobacteria	Frankiales	Cryptosporangiaceae	Fodinicola
19690060	Bacteria	Planctomycetes	Planctomycetacia	Planctomycetales	Planctomycetaceae	Blastopirellula
196900147	Bacteria	Chloroflexi	SAR202_clade
196900174	Bacteria	Spirochaetae	Spirochaetes	Spirochaetales	Spirochaetaceae	Spirochaeta_2
196900177	Bacteria	Spirochaetae	Spirochaetes	Spirochaetales	Spirochaetaceae	Spirochaeta_2
196900297	Bacteria	Chloroflexi	Anaerolineae	Anaerolineales	Anaerolineaceae	uncultured
196900301	Bacteria	Proteobacteria	Alphaproteobacteria	Rickettsiales	TK34
196900331	Bacteria	Chloroflexi	Anaerolineae	Anaerolineales	Anaerolineaceae	uncultured
196900346	Bacteria	Acidobacteria	Solibacteres	Solibacterales	Solibacteraceae_(Subgroup_3)	PAUC26f
196900390	Bacteria	Chloroflexi	JG30-KF-CM66
196900429	Bacteria	Proteobacteria	Alphaproteobacteria	Rhodospirillales	Rhodospirillaceae	uncultured
196900464	Bacteria	Acidobacteria	Subgroup_2	uncultured_bacterium
196900492	Bacteria	Acidobacteria	Subgroup_6	uncultured_bacterium
196900529	Bacteria	Acidobacteria	Subgroup_21	uncultured_bacterium
196900253	Bacteria	Acidobacteria	Subgroup_15
196900268	Bacteria	Gemmatimonadetes	BD2-11_terrestrial_group	uncultured_bacterium
196900275	Bacteria	Verrucomicrobia	Opitutae	Puniceicoccales	Puniceicoccaceae	uncultured
196900310	Bacteria	Proteobacteria	JTB23	uncultured_bacterium
196900336	Bacteria	Acidobacteria	Holophagae	Subgroup_10	TK85	uncultured_bacterium
196900352	Bacteria	Acidobacteria	Subgroup_9	uncultured_bacterium
196900450	Bacteria	Acidobacteria	Solibacteres	Solibacterales	Solibacteraceae_(Subgroup_3)	PAUC26f
196900500	Bacteria	Chloroflexi	SAR202_clade	uncultured_bacterium
196900605	Bacteria	Proteobacteria	Gammaproteobacteria	oI89A_clade	uncultured_bacterium
196900606	Bacteria	Proteobacteria	Gammaproteobacteria	Oceanospirillales	OM182_clade
1969002	Bacteria	Proteobacteria	Gammaproteobacteria	Cellvibrionales	Halieaceae	OM60(NOR5)_clade
19690029	Bacteria	Chloroflexi	SAR202_clade	uncultured_bacterium
19690088	Archaea	Thaumarchaeota	Marine_Group_I
196900142	Bacteria	Tectomicrobia
196900200	Bacteria	Chloroflexi	SAR202_clade	uncultured_Chloroflexi_bacterium
196900231	Bacteria	Chloroflexi	SAR202_clade
196900264	Bacteria	Acidobacteria	Subgroup_6	uncultured_bacterium
196900276	Bacteria	Chloroflexi	SAR202_clade	uncultured_Chloroflexi_bacterium
196900294	Bacteria	Spirochaetae	Spirochaetes	Spirochaetales	Spirochaetaceae	Spirochaeta_2
196900357	Bacteria	Chloroflexi	JG30-KF-CM66	uncultured_Chloroflexi_bacterium
196900358	Bacteria	Gemmatimonadetes	BD2-11_terrestrial_group	uncultured_bacterium
196900363	Bacteria	Gemmatimonadetes	BD2-11_terrestrial_group
196900418	Bacteria	Acidobacteria	Subgroup_6	uncultured_bacterium
196900425	Bacteria	Acidobacteria	Subgroup_13	uncultured_deep-sea_bacterium
196900431	Bacteria	Proteobacteria	Gammaproteobacteria	Cellvibrionales	Halieaceae	Haliea
196900449	Bacteria	Actinobacteria	Acidimicrobiia	Acidimicrobiales	OM1_clade	uncultured_bacterium
196900451	Bacteria	Nitrospinae	MD2898-B26	uncultured_bacterium
196900481	Bacteria	Proteobacteria	Gammaproteobacteria	oI89A_clade	uncultured_bacterium
196900488	Bacteria	Acidobacteria	Subgroup_6
196900521	Bacteria	Acidobacteria	Subgroup_6	uncultured_bacterium
196900591	Bacteria	Proteobacteria	Gammaproteobacteria	oI89A_clade	uncultured_bacterium
196900596	Bacteria	Chloroflexi	SAR202_clade
196900597	Bacteria	Chloroflexi	TK10
1969001	Bacteria	Proteobacteria	Gammaproteobacteria	E01-9C-26_marine_group
19690023	Bacteria	Bacteroidetes	Flavobacteriia	Flavobacteriales	Flavobacteriaceae
19690036	Bacteria	Proteobacteria	JTB23
19690042	Bacteria	Verrucomicrobia	Verrucomicrobiae	Verrucomicrobiales	Verrucomicrobiaceae
196900207	Bacteria	Chloroflexi	SAR202_clade	uncultured_bacterium
196900251	Bacteria	Chloroflexi	SAR202_clade	uncultured_deep-sea_bacterium
196900284	Bacteria	Acidobacteria	Subgroup_26	uncultured_bacterium
196900327	Bacteria	Chloroflexi	SAR202_clade	uncultured_bacterium
196900329	Bacteria	Gemmatimonadetes	BD2-11_terrestrial_group	uncultured_bacterium
196900359	Archaea	Thaumarchaeota	Marine_Group_I	Unknown_Order	Unknown_Family	Candidatus_Nitrosopumilus
196900391	Bacteria	Proteobacteria	Alphaproteobacteria	Rhodobacterales	Rhodobacteraceae
196900404	Bacteria	Gemmatimonadetes	BD2-11_terrestrial_group	uncultured_sediment_bacterium
196900513	Bacteria	Acidobacteria	Subgroup_21	uncultured_bacterium
196900524	Bacteria	Acidobacteria	Subgroup_2	uncultured_bacterium
196900534	Bacteria	Chloroflexi	TK10	uncultured_Chloroflexi_bacterium
196900543	Bacteria	Gemmatimonadetes	BD2-11_terrestrial_group	uncultured_bacterium
196900559	Bacteria	Acidobacteria	Subgroup_6
196900582	Bacteria	Acidobacteria	Subgroup_6	uncultured_bacterium
196900589	Bacteria	Chloroflexi	SAR202_clade
196900618	Bacteria	Actinobacteria	Acidimicrobiia	Acidimicrobiales	Sva0996_marine_group	uncultured_bacterium
19690062	Bacteria	Proteobacteria	Deltaproteobacteria	NB1-j	uncultured_bacterium
196900170	Bacteria	Chloroflexi	SAR202_clade
196900220	Bacteria	Acidobacteria	Subgroup_21	uncultured_bacterium
196900238	Bacteria	Poribacteria	uncultured_bacterium
196900248	Bacteria	Acidobacteria	Solibacteres	Solibacterales	Solibacteraceae_(Subgroup_3)	PAUC26f
196900315	Bacteria	Chloroflexi	SAR202_clade
196900317	Bacteria	Actinobacteria	Thermoleophilia	Gaiellales	uncultured	uncultured_bacterium
196900351	Bacteria	Actinobacteria	Acidimicrobiia	Acidimicrobiales	OM1_clade	uncultured_bacterium
196900353	Bacteria	Chloroflexi	SAR202_clade	uncultured_Chloroflexi_bacterium
196900365	Bacteria	Acidobacteria	Subgroup_9	uncultured_bacterium
196900367	Bacteria	Chloroflexi	SAR202_clade
196900382	Bacteria	Chloroflexi	SAR202_clade	uncultured_bacterium
196900387	Bacteria	Chloroflexi	Anaerolineae	Anaerolineales	Anaerolineaceae	uncultured
196900392	Bacteria	Chloroflexi	TK10
196900399	Bacteria	Nitrospinae	MD2896-B214	uncultured_proteobacterium
196900409	Bacteria	Chloroflexi	JG30-KF-CM66
196900424	Bacteria	Chloroflexi	TK10	uncultured_Chloroflexi_bacterium
196900445	Bacteria	Acidobacteria	Subgroup_15	uncultured_bacterium
196900473	Bacteria	Acidobacteria	Subgroup_21	uncultured_bacterium
196900476	Bacteria	Actinobacteria	Acidimicrobiia	Acidimicrobiales	Sva0996_marine_group	uncultured_bacterium
196900515	Bacteria	Chloroflexi	Anaerolineae	Anaerolineales	Anaerolineaceae	uncultured
196900539	Bacteria	Acidobacteria	Subgroup_21	uncultured_bacterium
196900546	Bacteria	Acidobacteria	Subgroup_6
196900588	Bacteria	Acidobacteria	Subgroup_9	uncultured_bacterium
196900619	Bacteria	Gemmatimonadetes	BD2-11_terrestrial_group	uncultured_bacterium
19690041	Bacteria	Proteobacteria	Gammaproteobacteria	Cellvibrionales	Porticoccaceae	SAR92_clade
19690083	Archaea	Thaumarchaeota	Marine_Group_I	Unknown_Order	Unknown_Family	Candidatus_Nitrosopumilus
196900173	Bacteria	Proteobacteria	Deltaproteobacteria	Desulfurellales	Desulfurellaceae	G55
196900240	Bacteria	Proteobacteria	Gammaproteobacteria	uncultured	uncultured_bacterium
196900244	Bacteria	Proteobacteria	Gammaproteobacteria	uncultured	uncultured_bacterium
196900299	Bacteria	Chloroflexi	SAR202_clade	uncultured_Chloroflexus_sp.
196900373	Bacteria	Chloroflexi	SAR202_clade	uncultured_bacterium
196900384	Bacteria	Gemmatimonadetes	BD2-11_terrestrial_group
196900446	Bacteria	Chloroflexi	SAR202_clade	uncultured_bacterium
196900461	Bacteria	Proteobacteria	Deltaproteobacteria	Desulfurellales	Desulfurellaceae	H16
196900494	Bacteria	Chloroflexi	SAR202_clade
196900527	Bacteria	Chloroflexi	TK10	uncultured_Chloroflexi_bacterium
196900533	Bacteria	Acidobacteria	Subgroup_21
196900592	Bacteria	Proteobacteria	Alphaproteobacteria	Rhodospirillales	Rhodospirillaceae	uncultured
196900614	Bacteria	Gemmatimonadetes	BD2-11_terrestrial_group	uncultured_bacterium
19690059	Bacteria	Proteobacteria	Gammaproteobacteria	E01-9C-26_marine_group
19690080	Bacteria	Proteobacteria	Alphaproteobacteria	SAR11_clade	Surface_1
196900152	Bacteria	Nitrospirae	Nitrospira	Nitrospirales	Nitrospiraceae	Nitrospira
196900188	Bacteria	Proteobacteria	Gammaproteobacteria	E01-9C-26_marine_group	uncultured_proteobacterium
196900206	Bacteria	Acidobacteria	Subgroup_6	uncultured_bacterium
196900256	Bacteria	Proteobacteria	Alphaproteobacteria	Rhodospirillales	Rhodospirillaceae	uncultured
196900270	Bacteria	Proteobacteria	Gammaproteobacteria	uncultured	uncultured_bacterium
196900285	Bacteria	Proteobacteria	Gammaproteobacteria	uncultured	uncultured_bacterium
196900328	Bacteria	Acidobacteria	Subgroup_5
196900369	Bacteria	PAUC34f	uncultured_bacterium
196900372	Bacteria	Chloroflexi	SAR202_clade
196900376	Bacteria	Chloroflexi	TK10	uncultured_bacterium
196900388	Bacteria	Proteobacteria	Gammaproteobacteria	Oceanospirillales	OM182_clade
196900410	Bacteria	Chloroflexi	TK10	uncultured_Chloroflexi_bacterium
196900414	Bacteria	Actinobacteria	Acidimicrobiia	Acidimicrobiales	OM1_clade	uncultured_bacterium
196900416	Bacteria	Chloroflexi	SAR202_clade	uncultured_bacterium
196900420	Bacteria	Chloroflexi	Caldilineae	Caldilineales	Caldilineaceae	uncultured
196900495	Bacteria	Bacteroidetes	Bacteroidetes_Incertae_Sedis	Order_II	Rhodothermaceae	uncultured
196900498	Bacteria	Acidobacteria	Subgroup_9	uncultured_bacterium
196900505	Bacteria	Acidobacteria	Subgroup_9	uncultured_bacterium
196900509	Bacteria	Acidobacteria	Solibacteres	Solibacterales	Solibacteraceae_(Subgroup_3)	PAUC26f
196900514	Bacteria	Acidobacteria	Subgroup_9
196900517	Bacteria	Acidobacteria	Subgroup_6	uncultured_bacterium
196900520	Bacteria	Acidobacteria	Subgroup_21	uncultured_bacterium
196900522	Bacteria	Acidobacteria	Subgroup_6
196900537	NA
196900538	Bacteria	Acidobacteria	Subgroup_21	uncultured_bacterium
196900590	Bacteria	Acidobacteria	Solibacteres	Solibacterales	Solibacteraceae_(Subgroup_3)
196900594	Bacteria	Chloroflexi	Anaerolineae	Anaerolineales	Anaerolineaceae	uncultured
196900598	Bacteria	Acidobacteria	Subgroup_6
196900603	Bacteria	Acidobacteria	Subgroup_26	uncultured_Acidobacteria_bacterium
196900608	Bacteria	Proteobacteria	Gammaproteobacteria	Oceanospirillales	OM182_clade
196900620	Bacteria	Proteobacteria	Alphaproteobacteria	Rhodospirillales	Rhodospirillaceae	uncultured
196900631	Bacteria	Acidobacteria	Subgroup_6	uncultured_bacterium
19690012	Bacteria	Proteobacteria	Alphaproteobacteria	SAR11_clade	Surface_1
19690056	Bacteria	Bacteroidetes	Flavobacteriia	Flavobacteriales	Flavobacteriaceae	NS4_marine_group
19690064	Bacteria	Planctomycetes	Planctomycetacia	Planctomycetales	Planctomycetaceae	uncultured
196900169	Bacteria	Acidobacteria	Subgroup_6	uncultured_bacterium
196900212	Bacteria	PAUC34f	uncultured_gamma_proteobacterium
196900261	Bacteria	Chloroflexi	SAR202_clade
196900272	Bacteria	Acidobacteria	Subgroup_6
196900304	Bacteria	Acidobacteria	Subgroup_9	uncultured_bacterium
196900306	Bacteria	Proteobacteria	Gammaproteobacteria	oI89A_clade	uncultured_bacterium
196900332	Bacteria	Acidobacteria	Subgroup_6
196900375	Bacteria	Proteobacteria	Alphaproteobacteria	Rhodospirillales	Rhodospirillaceae	uncultured
196900381	Bacteria	Actinobacteria	Thermoleophilia	Gaiellales	uncultured	uncultured_bacterium
196900386	Bacteria	Chloroflexi	SAR202_clade	uncultured_bacterium
196900393	Bacteria	Actinobacteria	Acidimicrobiia	Acidimicrobiales	OM1_clade	uncultured_bacterium
196900408	Bacteria	Chloroflexi	JG30-KF-CM66
196900467	Bacteria	Chloroflexi	TK10	uncultured_bacterium
196900518	Bacteria	Chloroflexi	Anaerolineae	Anaerolineales	Anaerolineaceae	uncultured
196900528	Bacteria	Chloroflexi	Anaerolineae	Anaerolineales	Anaerolineaceae	uncultured
196900531	Bacteria	Chloroflexi	SAR202_clade	uncultured_bacterium
196900551	Bacteria	Chloroflexi	SAR202_clade	uncultured_bacterium
196900600	Bacteria	Acidobacteria	Subgroup_6	uncultured_bacterium
196900604	Bacteria	Acidobacteria	Subgroup_6
196900611	Bacteria	Actinobacteria	Acidimicrobiia	Acidimicrobiales	Sva0996_marine_group	uncultured_bacterium
196900612	Bacteria	Chloroflexi	S085
19690010	Bacteria	Proteobacteria	Gammaproteobacteria	Oceanospirillales	Halomonadaceae	Halomonas
19690011	Bacteria	Proteobacteria	Gammaproteobacteria	Alteromonadales	Shewanellaceae	Shewanella
19690021	Bacteria	Verrucomicrobia	Verrucomicrobiae	Verrucomicrobiales	Rubritaleaceae	Rubritalea
19690068	Bacteria	Proteobacteria	Gammaproteobacteria	E01-9C-26_marine_group
19690082	Bacteria	Proteobacteria	Gammaproteobacteria	Oceanospirillales
19690090	Bacteria	Verrucomicrobia	Verrucomicrobiae	Verrucomicrobiales	Verrucomicrobiaceae	Roseibacillus
196900103	Archaea	Thaumarchaeota	Marine_Group_I	Unknown_Order	Unknown_Family	Candidatus_Nitrosopelagicus
196900114	Bacteria	Planctomycetes	Planctomycetacia	Planctomycetales	Planctomycetaceae	Pir4_lineage
196900166	Bacteria	Chloroflexi	SAR202_clade
196900281	Bacteria	Chloroflexi	TK10
196900343	Bacteria	Gemmatimonadetes	BD2-11_terrestrial_group	uncultured_bacterium
196900371	Bacteria	Chloroflexi	TK10	uncultured_bacterium
196900374	Bacteria	Proteobacteria	Alphaproteobacteria	Rickettsiales	TK34	uncultured_bacterium
196900402	Bacteria	Chloroflexi	SAR202_clade
196900426	Bacteria	Acidobacteria	Subgroup_21	uncultured_bacterium
196900438	Bacteria	Gemmatimonadetes	BD2-11_terrestrial_group	uncultured_bacterium
196900468	Bacteria	Acidobacteria	Solibacteres	Solibacterales	Solibacteraceae_(Subgroup_3)	PAUC26f
196900472	Bacteria	PAUC34f	uncultured_bacterium
196900497	Bacteria	Nitrospinae	MD2898-B26	uncultured_bacterium
196900526	Bacteria	Acidobacteria	Subgroup_13
196900532	Bacteria	Chloroflexi	Anaerolineae	Anaerolineales	Anaerolineaceae	uncultured
196900547	Bacteria	Chloroflexi	SAR202_clade	uncultured_Chloroflexi_bacterium
196900561	Bacteria	Chloroflexi	JG30-KF-CM66	uncultured_Chloroflexi_bacterium
196900565	Bacteria	Acidobacteria	Subgroup_6
196900571	Bacteria	Acidobacteria	Subgroup_17
196900573	Bacteria	Acidobacteria	Subgroup_21	uncultured_bacterium
196900580	Bacteria	Proteobacteria	Alphaproteobacteria	Rhodospirillales	AT-s3-44	uncultured_bacterium
1969005	Bacteria	Cyanobacteria	Chloroplast	uncultured_bacterium
19690048	Bacteria	Proteobacteria	Gammaproteobacteria	E01-9C-26_marine_group
19690061	Bacteria	Proteobacteria	Gammaproteobacteria	Legionellales	Legionellaceae	uncultured
19690066	Bacteria	Planctomycetes	Planctomycetacia	Planctomycetales	Planctomycetaceae	Blastopirellula
19690097	Archaea	Thaumarchaeota	Marine_Group_I
19690098	Bacteria	Verrucomicrobia	Arctic97B-4_marine_group	uncultured_bacterium
19690099	Bacteria	Proteobacteria	Gammaproteobacteria	Salinisphaerales	Salinisphaeraceae	ZD0417_marine_group
196900102	Bacteria	Proteobacteria	Alphaproteobacteria	Rhizobiales	Rhizobiaceae
196900104	Bacteria	Proteobacteria	Gammaproteobacteria	E01-9C-26_marine_group
196900112	Bacteria	Verrucomicrobia	Verrucomicrobiae	Verrucomicrobiales	Verrucomicrobiaceae	Roseibacillus
196900113	Bacteria	Proteobacteria	Gammaproteobacteria	E01-9C-26_marine_group
196900131	Bacteria	Proteobacteria	Gammaproteobacteria	Pseudomonadales	Moraxellaceae	Psychrobacter
196900232	Bacteria	Acidobacteria	Subgroup_21	uncultured_bacterium
196900267	Bacteria	Chloroflexi	SAR202_clade
196900278	Bacteria	Gemmatimonadetes	BD2-11_terrestrial_group	uncultured_bacterium
196900290	Bacteria	Poribacteria	uncultured_bacterium
196900324	Bacteria	Chloroflexi	SAR202_clade	uncultured_Chloroflexi_bacterium
196900362	Bacteria	Chloroflexi	SAR202_clade	uncultured_bacterium
196900380	Bacteria	Chloroflexi	SAR202_clade	uncultured_bacterium
196900407	Bacteria	Actinobacteria	Acidimicrobiia	Acidimicrobiales
196900421	Bacteria	Proteobacteria	Alphaproteobacteria	Rhodospirillales	Rhodospirillaceae	uncultured
196900444	Bacteria	Acidobacteria	Subgroup_17
196900457	Archaea	Thaumarchaeota	Marine_Group_I	Unknown_Order	Unknown_Family	Candidatus_Nitrosopumilus
196900463	Bacteria	Chloroflexi	SAR202_clade	uncultured_Chloroflexus_sp.
196900506	Bacteria	Chloroflexi	SAR202_clade
196900523	Bacteria	PAUC34f
196900535	Bacteria	Proteobacteria	Gammaproteobacteria	Xanthomonadales	uncultured	uncultured_bacterium
196900540	Bacteria	Chloroflexi	JG30-KF-CM66
196900552	Bacteria	Nitrospinae	MD2896-B214	uncultured_bacterium
196900554	Bacteria	Acidobacteria	Subgroup_9	uncultured_bacterium
196900558	Bacteria	Chloroflexi	Anaerolineae	Anaerolineales	Anaerolineaceae	uncultured
196900563	Bacteria	Chloroflexi	SAR202_clade	uncultured_eubacterium_H1.2.f
196900578	Bacteria	Acidobacteria	Subgroup_9	uncultured_bacterium
196900613	Bacteria	Proteobacteria	Deltaproteobacteria	Bdellovibrionales	Bdellovibrionaceae	Bdellovibrio
196900616	Bacteria	Chloroflexi	TK10	uncultured_Chloroflexi_bacterium
196900624	Bacteria	Chloroflexi	Anaerolineae	Anaerolineales	Anaerolineaceae	uncultured
196900630	NA
196900661	Bacteria	Chloroflexi	S085
1969007	Bacteria	Proteobacteria	Gammaproteobacteria	E01-9C-26_marine_group
19690018	Bacteria	Planctomycetes	Planctomycetacia	Planctomycetales	Planctomycetaceae	Blastopirellula
19690037	Bacteria	Spirochaetae	Spirochaetes	Spirochaetales	Spirochaetaceae	Spirochaeta_2
19690054	Bacteria	Proteobacteria	Gammaproteobacteria	E01-9C-26_marine_group
19690069	Bacteria	Bacteroidetes	Flavobacteriia	Flavobacteriales	Flavobacteriaceae	NS5_marine_group
19690095	Bacteria	Proteobacteria	Gammaproteobacteria	E01-9C-26_marine_group
196900100	Bacteria	Proteobacteria	Gammaproteobacteria	Oceanospirillales	SAR86_clade
196900117	Bacteria	Proteobacteria	Gammaproteobacteria	E01-9C-26_marine_group
196900118	Bacteria	Proteobacteria	Gammaproteobacteria	Oceanospirillales	OM182_clade
196900124	Bacteria	Planctomycetes	Planctomycetacia	Planctomycetales	Planctomycetaceae	uncultured
196900132	Bacteria	Proteobacteria	Gammaproteobacteria	Pseudomonadales	Moraxellaceae	Psychrobacter
196900254	Bacteria	Chloroflexi	SAR202_clade	uncultured_bacterium
196900300	Bacteria	Chloroflexi	SAR202_clade	uncultured_bacterium
196900322	Bacteria	Chloroflexi	SAR202_clade	uncultured_Thermomicrobium_sp.
196900326	Bacteria	Proteobacteria	Gammaproteobacteria	Cellvibrionales	Halieaceae	Haliea
196900434	Bacteria	Proteobacteria	Gammaproteobacteria	Chromatiales	Granulosicoccaceae	Granulosicoccus
196900441	Bacteria	Gemmatimonadetes	BD2-11_terrestrial_group	uncultured_bacterium
196900442	Bacteria	Proteobacteria	Alphaproteobacteria	Rhodobacterales	Rhodobacteraceae	Planktomarina
196900447	Bacteria	Actinobacteria	Acidimicrobiia	Acidimicrobiales	Acidimicrobiaceae	uncultured
196900452	Bacteria	Proteobacteria	Gammaproteobacteria	oI89A_clade	uncultured_bacterium
196900503	Bacteria	Chloroflexi	SAR202_clade	uncultured_bacterium
196900516	Bacteria	Proteobacteria	Gammaproteobacteria	Xanthomonadales	JTB255_marine_benthic_group
196900519	Bacteria	Acidobacteria	Subgroup_6
196900536	Bacteria	Chloroflexi	SAR202_clade	uncultured_eubacterium_H1.2.f
196900550	Bacteria	Chloroflexi	SAR202_clade	uncultured_bacterium
196900555	Bacteria	Acidobacteria	Subgroup_9
196900599	Bacteria	Acidobacteria	Solibacteres	Solibacterales	Solibacteraceae_(Subgroup_3)	PAUC26f
196900601	Bacteria	Proteobacteria	Gammaproteobacteria	E01-9C-26_marine_group	uncultured_bacterium
196900623	NA
196900628	Bacteria	Acidobacteria	Subgroup_6
196900635	NA
196900648	Bacteria	Chloroflexi	JG30-KF-CM66
196900655	Bacteria	Proteobacteria	Alphaproteobacteria	Rhodospirillales	fCM-B-15
196900656	Bacteria	Gemmatimonadetes	BD2-11_terrestrial_group	uncultured_bacterium
196900658	Bacteria	Acidobacteria	Subgroup_26	uncultured_bacterium
196900662	Bacteria	Chloroflexi	SAR202_clade	uncultured_bacterium
196900663	Bacteria	Proteobacteria	Alphaproteobacteria	Rhodospirillales	Rhodospirillaceae	uncultured
196900667	Bacteria	Chloroflexi	SAR202_clade	uncultured_bacterium
196900672	Bacteria	Proteobacteria	Alphaproteobacteria	Rhodobacterales	Rhodobacteraceae
1969003	Bacteria	Bacteroidetes	Flavobacteriia	Flavobacteriales	Flavobacteriaceae	uncultured
1969008	Bacteria	Actinobacteria	Actinobacteria	PeM15
19690013	Bacteria	Bacteroidetes	Flavobacteriia	Flavobacteriales	Flavobacteriaceae
19690017	Bacteria	Proteobacteria	Gammaproteobacteria	Oceanospirillales	Halomonadaceae	Halomonas
19690025	Bacteria	Proteobacteria	Deltaproteobacteria	Bdellovibrionales	Bdellovibrionaceae	Bdellovibrio
19690030	Bacteria	Planctomycetes	Planctomycetacia	Planctomycetales	Planctomycetaceae	Blastopirellula
19690034	Bacteria	Proteobacteria	Gammaproteobacteria	E01-9C-26_marine_group
19690046	Bacteria	Verrucomicrobia	Verrucomicrobiae	Verrucomicrobiales	Verrucomicrobiaceae	uncultured
19690049	Bacteria	Proteobacteria	Gammaproteobacteria	E01-9C-26_marine_group
19690050	Bacteria	Proteobacteria	Gammaproteobacteria	E01-9C-26_marine_group
19690053	Bacteria	Planctomycetes	Planctomycetacia	Planctomycetales	Planctomycetaceae	uncultured
19690057	Bacteria	Planctomycetes	Phycisphaerae	Phycisphaerales	Phycisphaeraceae	FS140-16B-02_marine_group
19690070	Bacteria	Planctomycetes	Phycisphaerae	Phycisphaerales	Phycisphaeraceae	FS140-16B-02_marine_group
19690074	Bacteria	Proteobacteria	Gammaproteobacteria	Legionellales	Coxiellaceae	Coxiella
19690081	NA
19690087	Bacteria	Planctomycetes	Planctomycetacia	Planctomycetales	Planctomycetaceae	uncultured
19690096	Bacteria	SBR1093	uncultured_Desulfohalobiaceae_bacterium
196900106	Bacteria	Proteobacteria	Gammaproteobacteria	Pseudomonadales	Pseudomonadaceae
196900127	Archaea	Thaumarchaeota	Marine_Group_I
196900129	Bacteria	Proteobacteria	Gammaproteobacteria	Oceanospirillales	Oceanospirillaceae	Pseudohongiella
196900133	Bacteria	Proteobacteria	Gammaproteobacteria	Pseudomonadales	Moraxellaceae	Psychrobacter
196900165	Bacteria	Gemmatimonadetes	BD2-11_terrestrial_group	uncultured_bacterium
196900273	Bacteria	Chloroflexi	SAR202_clade
196900298	Bacteria	Chloroflexi	SAR202_clade
196900309	Bacteria	Tectomicrobia
196900321	Bacteria	Proteobacteria	Alphaproteobacteria	Rhodospirillales	Rhodospirillaceae	uncultured
196900334	Bacteria	Proteobacteria	Alphaproteobacteria	Rhizobiales	Phyllobacteriaceae
196900379	Bacteria	Acidobacteria	Subgroup_9
196900385	Bacteria	Chloroflexi	TK10	uncultured_bacterium
196900389	Bacteria	Chloroflexi	TK10	uncultured_Chloroflexus_sp.
196900403	Bacteria	Chloroflexi	SAR202_clade	uncultured_bacterium
196900405	Bacteria	Chloroflexi	SAR202_clade
196900411	Bacteria	Proteobacteria	Alphaproteobacteria	Rhodospirillales	AT-s3-44	uncultured_bacterium
196900415	Bacteria	Proteobacteria	Gammaproteobacteria	Xanthomonadales	uncultured
196900428	Bacteria	Proteobacteria	Betaproteobacteria	Nitrosomonadales	Nitrosomonadaceae
196900436	Bacteria	Proteobacteria	Gammaproteobacteria	oI89A_clade	uncultured_bacterium
196900437	Bacteria	Gemmatimonadetes	BD2-11_terrestrial_group	uncultured_bacterium
196900456	Bacteria	Acidobacteria	Subgroup_9
196900459	Bacteria	Gemmatimonadetes	PAUC43f_marine_benthic_group	uncultured_bacterium
196900460	Bacteria	Chloroflexi	SAR202_clade	uncultured_bacterium
196900462	Bacteria	Proteobacteria	Deltaproteobacteria	NB1-j	uncultured_bacterium
196900466	Bacteria	Proteobacteria	MACA-EFT26	uncultured_bacterium
196900484	Bacteria	Proteobacteria	Gammaproteobacteria	Oceanospirillales	Oleiphilaceae	Oleiphilus
196900489	Archaea	Thaumarchaeota	Marine_Group_I	Unknown_Order	Unknown_Family	Candidatus_Nitrosopumilus
196900502	Bacteria	Chloroflexi	SAR202_clade	unidentified_eubacterium_clone_SAR202
196900508	Bacteria	Chloroflexi	SAR202_clade	uncultured_bacterium
196900510	Archaea	Thaumarchaeota	Marine_Group_I	Unknown_Order	Unknown_Family	Candidatus_Nitrosopumilus
196900511	Bacteria	Acidobacteria	Subgroup_12	uncultured_Acidobacterium_sp.
196900512	Bacteria	Proteobacteria	Gammaproteobacteria	Xanthomonadales	JTB255_marine_benthic_group
196900541	Bacteria	Proteobacteria	Deltaproteobacteria	Desulfurellales	Desulfurellaceae	G55
196900542	Bacteria	Acidobacteria	Subgroup_13	uncultured_deep-sea_bacterium
196900544	Bacteria	Chloroflexi	SAR202_clade
196900549	Bacteria	Acidobacteria	Subgroup_9	uncultured_bacterium
196900553	Bacteria	Chloroflexi	SAR202_clade	uncultured_bacterium
196900560	Bacteria	Chloroflexi	TK10	uncultured_bacterium
196900562	Bacteria	Chloroflexi	SAR202_clade	uncultured_bacterium
196900564	Bacteria	Chloroflexi	SAR202_clade	uncultured_bacterium
196900568	Bacteria	Chloroflexi	SAR202_clade	marine_metagenome
196900581	Bacteria	Acidobacteria	Subgroup_6
196900593	Bacteria	Bacteroidetes	Bacteroidetes_Incertae_Sedis	Order_II	Rhodothermaceae	uncultured
196900595	Bacteria	Acidobacteria	Subgroup_11
196900609	Bacteria	Acidobacteria	Subgroup_15	uncultured_bacterium
196900610	Bacteria	Proteobacteria	Deltaproteobacteria	Bdellovibrionales	Bdellovibrionaceae	Bdellovibrio
196900617	Bacteria	Gemmatimonadetes	BD2-11_terrestrial_group	uncultured_bacterium
196900634	NA
196900636	Bacteria	Acidobacteria	Subgroup_6
196900639	Bacteria	Acidobacteria	Subgroup_6
196900642	Bacteria	Actinobacteria	Acidimicrobiia	Acidimicrobiales	OM1_clade	uncultured_bacterium
196900644	Bacteria	Actinobacteria	Acidimicrobiia	Acidimicrobiales	OM1_clade	uncultured_bacterium
196900657	Bacteria	Chloroflexi
196900664	Bacteria	Gemmatimonadetes	Gemmatimonadetes	Gemmatimonadales	Gemmatimonadaceae	uncultured
196900668	Bacteria	Acidobacteria	Solibacteres	Solibacterales	Solibacteraceae_(Subgroup_3)	PAUC26f
196900671	Bacteria	Proteobacteria	Gammaproteobacteria	E01-9C-26_marine_group	uncultured_deep-sea_bacterium
196900674	Bacteria	Acidobacteria	Subgroup_6
196900677	Bacteria	Chloroflexi	SAR202_clade	uncultured_Chloroflexi_bacterium
19690014	Bacteria	Verrucomicrobia	Verrucomicrobiae	Verrucomicrobiales	Verrucomicrobiaceae	Roseibacillus
19690016	Bacteria	Bacteroidetes	Flavobacteriia	Flavobacteriales	Flavobacteriaceae	uncultured
19690022	Bacteria	Bacteroidetes	Flavobacteriia	Flavobacteriales	Flavobacteriaceae	NS5_marine_group
19690024	Bacteria	Proteobacteria	Betaproteobacteria	Nitrosomonadales	Nitrosomonadaceae	Nitrosomonas
19690026	Bacteria	Proteobacteria	Gammaproteobacteria	Oceanospirillales	Oceanospirillaceae	Balneatrix
19690027	Bacteria	Bacteroidetes	Flavobacteriia	Flavobacteriales	Flavobacteriaceae	NS4_marine_group
19690028	Bacteria	Cyanobacteria	Chloroplast	uncultured_bacterium
19690031	Bacteria	Actinobacteria	Actinobacteria	Micrococcales	Microbacteriaceae	Candidatus_Aquiluna
19690032	Bacteria	Bacteroidetes	Flavobacteriia	Flavobacteriales	Flavobacteriaceae	NS5_marine_group
19690033	Bacteria	Bacteroidetes	Flavobacteriia	Flavobacteriales	Flavobacteriaceae	NS2b_marine_group
19690035	Bacteria	Proteobacteria	Alphaproteobacteria	SAR11_clade
19690038	Bacteria	Cyanobacteria	ML635J-21	uncultured_bacterium
19690039	Bacteria	Bacteroidetes	Flavobacteriia	Flavobacteriales	Flavobacteriaceae	NS5_marine_group
19690040	Bacteria	Proteobacteria	Gammaproteobacteria	Gammaproteobacteria_Incertae_Sedis	Unknown_Family	uncultured
19690043	Bacteria	Proteobacteria	Betaproteobacteria	Methylophilales	Methylophilaceae	OM43_clade
19690044	Bacteria	Verrucomicrobia	Verrucomicrobiae	Verrucomicrobiales	Rubritaleaceae	Rubritalea
19690045	Bacteria	Proteobacteria	Gammaproteobacteria	Thiotrichales	Piscirickettsiaceae	uncultured
19690047	Bacteria	Proteobacteria	Gammaproteobacteria	E01-9C-26_marine_group
19690051	Bacteria	Proteobacteria	Gammaproteobacteria	E01-9C-26_marine_group
19690055	Bacteria	Verrucomicrobia	Verrucomicrobiae	Verrucomicrobiales	Verrucomicrobiaceae	Roseibacillus
19690058	Bacteria	Planctomycetes	Planctomycetacia	Planctomycetales	Planctomycetaceae	uncultured
19690063	Bacteria	Planctomycetes	Phycisphaerae	Phycisphaerales	Phycisphaeraceae
19690065	Bacteria	Planctomycetes	Phycisphaerae	Phycisphaerales	Phycisphaeraceae	FS140-16B-02_marine_group
19690067	Bacteria	Planctomycetes	Phycisphaerae	Phycisphaerales	Phycisphaeraceae	FS140-16B-02_marine_group
19690071	Bacteria	Planctomycetes	Phycisphaerae	Phycisphaerales	Phycisphaeraceae	CL500-3
19690072	Bacteria	Proteobacteria	Gammaproteobacteria	Legionellales	Legionellaceae	uncultured
19690073	Bacteria	Actinobacteria	Actinobacteria	Propionibacteriales	Propionibacteriaceae	uncultured
19690075	Bacteria	Planctomycetes	Phycisphaerae	Phycisphaerales	Phycisphaeraceae	FS140-16B-02_marine_group
19690076	Bacteria	Proteobacteria	Gammaproteobacteria	Legionellales	Coxiellaceae	Coxiella
19690077	Bacteria	Planctomycetes	Phycisphaerae	Phycisphaerales	Phycisphaeraceae	CL500-3
19690078	Bacteria	Verrucomicrobia	Verrucomicrobiae	Verrucomicrobiales	Rubritaleaceae	Rubritalea
19690079	NA
19690084	Bacteria	Proteobacteria	Gammaproteobacteria	Legionellales	Coxiellaceae	Coxiella
19690085	Bacteria	Chlamydiae	Chlamydiae	Chlamydiales	Simkaniaceae	Candidatus_Fritschea
19690086	Bacteria	Actinobacteria	Actinobacteria	Propionibacteriales	Propionibacteriaceae	uncultured
19690089	Bacteria	Proteobacteria	Gammaproteobacteria	Thiotrichales	uncultured	uncultured_bacterium
19690091	Bacteria	Proteobacteria	Gammaproteobacteria	Legionellales	Coxiellaceae	Coxiella
19690092	Bacteria	Proteobacteria	Deltaproteobacteria	NB1-j	uncultured_bacterium
19690093	Bacteria	Actinobacteria	Acidimicrobiia	Acidimicrobiales	Acidimicrobiales_Incertae_Sedis	Candidatus_Microthrix
19690094	NA
196900101	Bacteria	Proteobacteria	Gammaproteobacteria	E01-9C-26_marine_group
196900105	Bacteria	Proteobacteria	Gammaproteobacteria	E01-9C-26_marine_group
196900107	Bacteria	Proteobacteria	Betaproteobacteria	Nitrosomonadales	Nitrosomonadaceae
196900108	NA
196900109	Bacteria	Proteobacteria	Gammaproteobacteria	BD7-8_marine_group
196900110	Bacteria	Proteobacteria	Gammaproteobacteria	Cellvibrionales	Porticoccaceae
196900111	Bacteria	Spirochaetae	Spirochaetes	Spirochaetales	Spirochaetaceae	Spirochaeta_2
196900115	Bacteria	Proteobacteria	Gammaproteobacteria	E01-9C-26_marine_group	uncultured_proteobacterium
196900116	Bacteria	Proteobacteria	Gammaproteobacteria	E01-9C-26_marine_group
196900119	Bacteria	Proteobacteria	Gammaproteobacteria	E01-9C-26_marine_group
196900120	NA
196900121	Bacteria	Proteobacteria	Gammaproteobacteria	E01-9C-26_marine_group
196900122	Bacteria	Proteobacteria	Gammaproteobacteria	E01-9C-26_marine_group
196900123	Bacteria	Proteobacteria	Gammaproteobacteria	E01-9C-26_marine_group
196900125	Bacteria	Planctomycetes	OM190
196900126	Bacteria	Bacteroidetes	Flavobacteriia	Flavobacteriales	Flavobacteriaceae
196900128	Bacteria	Proteobacteria	Alphaproteobacteria	SAR11_clade
196900130	Bacteria	Proteobacteria	Alphaproteobacteria	SAR11_clade	Surface_1
196900134	Bacteria	Proteobacteria	Gammaproteobacteria	E01-9C-26_marine_group
196900216	Bacteria	Chloroflexi	SAR202_clade
196900243	Bacteria	Proteobacteria	Gammaproteobacteria	uncultured	uncultured_bacterium
196900245	Bacteria	Nitrospirae	Nitrospira	Nitrospirales	Nitrospiraceae	Nitrospira
196900247	Bacteria	Acidobacteria	Subgroup_6
196900257	Bacteria	Acidobacteria	Solibacteres	Solibacterales	Solibacteraceae_(Subgroup_3)	PAUC26f
196900258	Bacteria	Nitrospinae	MD2898-B26	uncultured_bacterium
196900311	Bacteria	Deferribacteres	Deferribacteres_Incertae_Sedis	Unknown_Order	Unknown_Family	Caldithrix
196900313	Bacteria	Poribacteria	uncultured_bacterium
196900325	Bacteria	Proteobacteria	Alphaproteobacteria	Rhodospirillales	Rhodospirillaceae	uncultured
196900333	Bacteria	Proteobacteria	Alphaproteobacteria	Rhodospirillales	AT-s3-44	uncultured_bacterium
196900342	Bacteria	Planctomycetes	Planctomycetacia	Planctomycetales	Planctomycetaceae	Blastopirellula
196900345	Bacteria	Chloroflexi	SAR202_clade	uncultured_bacterium
196900360	Bacteria	Proteobacteria	Gammaproteobacteria	E01-9C-26_marine_group
196900364	Bacteria	Planctomycetes	Planctomycetacia	Planctomycetales	Planctomycetaceae	Blastopirellula
196900368	Bacteria	Proteobacteria	Gammaproteobacteria	E01-9C-26_marine_group	Gammaproteobacteria_bacterium_LS_SOB
196900378	Bacteria	Chloroflexi	SAR202_clade
196900394	Bacteria	Chloroflexi	SAR202_clade
196900395	Bacteria	Chloroflexi	SAR202_clade	marine_metagenome
196900396	Bacteria	Acidobacteria	Subgroup_6
196900397	Bacteria	Chloroflexi	Anaerolineae	Anaerolineales	Anaerolineaceae	uncultured
196900412	Bacteria	Chloroflexi	SAR202_clade	uncultured_Chloroflexus_sp.
196900413	Bacteria	Proteobacteria	Alphaproteobacteria	Rhodospirillales
196900417	Bacteria	Proteobacteria	Alphaproteobacteria	Rhodospirillales	Rhodospirillaceae	uncultured
196900419	Bacteria	Chloroflexi	cD4-96	uncultured_bacterium
196900422	Bacteria	Proteobacteria	Alphaproteobacteria	Rhodospirillales	AT-s3-44	uncultured_alpha_proteobacterium
196900423	Bacteria	Actinobacteria	Acidimicrobiia	Acidimicrobiales	OM1_clade	uncultured_bacterium
196900427	NA
196900430	Bacteria	Chloroflexi	Anaerolineae	Anaerolineales	Anaerolineaceae	uncultured
196900432	Bacteria	Proteobacteria	Gammaproteobacteria	Chromatiales	Granulosicoccaceae	Granulosicoccus
196900433	Bacteria	Proteobacteria	Gammaproteobacteria	Oceanospirillales	Oceanospirillaceae
196900435	Bacteria	Proteobacteria	Gammaproteobacteria	Thiotrichales	Thiotrichaceae
196900439	Bacteria	Acidobacteria	Solibacteres	Solibacterales	Solibacteraceae_(Subgroup_3)	PAUC26f
196900440	Bacteria	Acidobacteria	Subgroup_17
196900443	Bacteria	Acidobacteria	Solibacteres	Solibacterales	Solibacteraceae_(Subgroup_3)
196900448	Bacteria	Proteobacteria	Gammaproteobacteria	HOC36	uncultured_bacterium
196900453	Bacteria	Firmicutes	Bacilli	Bacillales	Planococcaceae
196900455	Bacteria	Gemmatimonadetes	BD2-11_terrestrial_group	uncultured_bacterium
196900470	Archaea	Thaumarchaeota	Marine_Group_I	Unknown_Order	Unknown_Family	Candidatus_Nitrosopumilus
196900471	Bacteria	Proteobacteria	JTB23
196900474	Bacteria	Acidobacteria	Subgroup_21
196900477	Bacteria	Chloroflexi	SAR202_clade
196900478	Archaea	Thaumarchaeota	Marine_Group_I	Unknown_Order	Unknown_Family	Candidatus_Nitrosopumilus
196900479	Archaea	Thaumarchaeota	Marine_Group_I	Unknown_Order	Unknown_Family	Candidatus_Nitrosopumilus
196900480	Archaea	Thaumarchaeota	Marine_Group_I	Unknown_Order	Unknown_Family	Candidatus_Nitrosopumilus
196900482	Bacteria	Proteobacteria	Alphaproteobacteria	Caulobacterales	Hyphomonadaceae	uncultured
196900483	Bacteria	Proteobacteria
196900485	Bacteria	Bacteroidetes	Flavobacteriia	Flavobacteriales	Flavobacteriaceae	Jejudonia
196900486	Bacteria	Poribacteria	uncultured_Planctomycetales_bacterium
196900487	Bacteria	Nitrospinae	MD2898-B26	uncultured_bacterium
196900490	Bacteria	Spirochaetae	Spirochaetes	Spirochaetales	Spirochaetaceae	Spirochaeta_2
196900491	Bacteria	Chloroflexi	SAR202_clade	uncultured_Chloroflexi_bacterium
196900493	Bacteria	Acidobacteria	Subgroup_6	uncultured_bacterium
196900501	Bacteria	Chloroflexi	SAR202_clade
196900504	Bacteria	Acidobacteria	Subgroup_5
196900525	Bacteria	Acidobacteria	Subgroup_12	uncultured_Acidobacterium_sp.
196900530	Bacteria	Acidobacteria	Subgroup_12	uncultured_Acidobacterium_sp.
196900545	Bacteria	Chloroflexi	SAR202_clade	uncultured_bacterium
196900548	Bacteria	Chloroflexi	SAR202_clade	uncultured_Chloroflexus_sp.
196900556	Bacteria	Chloroflexi	TK10	uncultured_bacterium
196900557	Bacteria	Chloroflexi	TK10	uncultured_bacterium
196900566	Bacteria	Chloroflexi	SAR202_clade	uncultured_bacterium
196900567	Bacteria	Chloroflexi	S085	uncultured_bacterium
196900570	Bacteria	Acidobacteria	Subgroup_13	uncultured_deep-sea_bacterium
196900572	Bacteria	Chloroflexi	TK10	uncultured_Chloroflexi_bacterium
196900574	Bacteria	Proteobacteria	Gammaproteobacteria
196900575	Archaea	Thaumarchaeota	Marine_Group_I	Unknown_Order	Unknown_Family	Candidatus_Nitrosopumilus
196900576	Bacteria	Acidobacteria	Subgroup_6
196900577	Bacteria	Acidobacteria	Subgroup_6
196900579	Bacteria	Chloroflexi	SAR202_clade	uncultured_deep-sea_bacterium
196900583	Bacteria	Acidobacteria	Solibacteres	Solibacterales	Solibacteraceae_(Subgroup_3)	PAUC26f
196900584	Bacteria	Chloroflexi	SAR202_clade
196900585	Bacteria	Acidobacteria	Subgroup_13
196900586	Bacteria	Acidobacteria	Subgroup_6	uncultured_bacterium
196900587	Bacteria	Acidobacteria	Subgroup_6
196900602	Bacteria	Proteobacteria	Gammaproteobacteria	Xanthomonadales	uncultured	uncultured_bacterium
196900607	Bacteria	Proteobacteria	Alphaproteobacteria	Rickettsiales	EF100-94H03	uncultured_bacterium
196900615	Bacteria	Chloroflexi	JG30-KF-CM66
196900621	Bacteria	Chloroflexi	Anaerolineae	Anaerolineales	Anaerolineaceae	uncultured
196900622	Bacteria	Proteobacteria	Gammaproteobacteria	Xanthomonadales	uncultured
196900625	Archaea	Thaumarchaeota	Marine_Group_I	Unknown_Order	Unknown_Family	Candidatus_Nitrosopumilus
196900626	Archaea	Thaumarchaeota	Marine_Group_I	Unknown_Order	Unknown_Family	Candidatus_Nitrosopumilus
196900627	Bacteria	Chloroflexi	Anaerolineae	Anaerolineales	Anaerolineaceae	uncultured
196900629	Bacteria	Actinobacteria	Acidimicrobiia	Acidimicrobiales	OM1_clade	uncultured_bacterium
196900632	Bacteria	Proteobacteria	Gammaproteobacteria	oI89A_clade	uncultured_bacterium
196900633	Bacteria	Actinobacteria	Acidimicrobiia	Acidimicrobiales	Sva0996_marine_group	uncultured_bacterium
196900637	Bacteria	Chloroflexi	Anaerolineae	Anaerolineales	Anaerolineaceae	uncultured
196900638	Bacteria	Proteobacteria	Deltaproteobacteria	Bdellovibrionales	Bdellovibrionaceae	Bdellovibrio
196900640	Bacteria	Chloroflexi	TK10	uncultured_Chloroflexi_bacterium
196900641	Bacteria	Gemmatimonadetes	BD2-11_terrestrial_group	uncultured_bacterium
196900643	Bacteria	Actinobacteria	Acidimicrobiia	Acidimicrobiales	OM1_clade	uncultured_bacterium
196900645	Bacteria	Acidobacteria	Subgroup_6	uncultured_bacterium
196900646	Bacteria	Chloroflexi	TK10	uncultured_bacterium
196900647	Bacteria	Proteobacteria	Gammaproteobacteria	oI89A_clade	uncultured_bacterium
196900649	Bacteria	Acidobacteria	Subgroup_6
196900652	Bacteria	Actinobacteria	Acidimicrobiia	Acidimicrobiales	OM1_clade	uncultured_bacterium
196900653	Bacteria	Acidobacteria	Subgroup_6
196900654	Bacteria	Acidobacteria	Subgroup_5	uncultured_bacterium
196900659	Bacteria	Actinobacteria	Acidimicrobiia	Acidimicrobiales	OM1_clade	uncultured_bacterium
196900660	Bacteria	Gemmatimonadetes	BD2-11_terrestrial_group
196900665	Bacteria	Proteobacteria	Alphaproteobacteria	Rhodospirillales	Rhodospirillaceae	uncultured
196900666	Bacteria	Chloroflexi	JG30-KF-CM66
196900669	Bacteria	Proteobacteria	Deltaproteobacteria	Oligoflexales	Oligoflexaceae	uncultured_delta_proteobacterium
196900670	Bacteria	Gemmatimonadetes	BD2-11_terrestrial_group	uncultured_bacterium
196900673	NA
196900675	Bacteria	Chloroflexi	SAR202_clade
196900676	Bacteria	Chloroflexi	JG30-KF-CM66	uncultured_bacterium
196900678	Bacteria	Proteobacteria	Alphaproteobacteria	Rhodospirillales	Rhodospirillaceae	uncultured
196900679	Bacteria	Proteobacteria	Alphaproteobacteria	Rhodospirillales	Rhodospirillaceae	Magnetospira
196900680	Bacteria	Chloroflexi	SAR202_clade	uncultured_bacterium
196900681	Bacteria	Chloroflexi	SAR202_clade	uncultured_bacterium
196900682	Bacteria	Chloroflexi	S085	uncultured_bacterium
196900683	Bacteria	Chloroflexi	SAR202_clade	uncultured_bacterium
196900684	Bacteria	Chloroflexi	SAR202_clade	uncultured_bacterium
196900685	Bacteria	Chloroflexi	SAR202_clade	uncultured_bacterium
196900686	Bacteria	Chloroflexi	Anaerolineae	Anaerolineales	Anaerolineaceae	uncultured
196900687	Bacteria	Chloroflexi	Anaerolineae	Anaerolineales	Anaerolineaceae	uncultured
196900688	Bacteria	Actinobacteria	Acidimicrobiia	Acidimicrobiales	OM1_clade
196900689	Bacteria	Proteobacteria	Alphaproteobacteria	Rhodobacterales	Rhodobacteraceae
196900690	Bacteria	Nitrospinae	MD2896-B214	uncultured_proteobacterium
196900691	Bacteria	Actinobacteria	Thermoleophilia	Gaiellales	uncultured	uncultured_bacterium
196900692	Bacteria	Chloroflexi	cD4-96
