# Supplementary material for: Oceanographic setting influences the prokaryotic community and metabolome in deep-sea sponges
Source: Sci Rep. 2022 Mar 1;12:3356. doi: 10.1038/s41598-022-07292-3 (PMC8888554; doi:10.1038/s41598-022-07292-3)
Supplement: Supplementary file 11 — Supplementary Table S10. [file 41598_2022_7292_MOESM11_ESM.xlsx]

## Sheet: Sheet1
X	mz	mzmin	mzmax	rt	rtmin	rtmax	npeaks	Gb	QC	Sf	Wb	IE_20170918_02701	IE_20170918_02801	IE_20170918_02901	IE_20170918_03901	IE_20170918_04201	IE_20170918_04501	IE_20170918_05001	IE_20170918_05201	IE_20170918_05401	IE_20170918_05501	IE_20170918_05601	IE_20170918_06101	IE_20170918_06401	IE_20170918_06501	IE_20170918_06601	IE_20170918_07201	IE_20170918_07401	IE_20170918_02001	IE_20170918_02601	IE_20170918_03201	IE_20170918_03801	IE_20170918_04401	IE_20170918_05101	IE_20170918_05701	IE_20170918_06301	IE_20170918_07001	IE_20170918_07601	IE_20170918_02101	IE_20170918_02201	IE_20170918_02501	IE_20170918_03501	IE_20170918_03701	IE_20170918_04001	IE_20170918_04801	IE_20170918_05901	IE_20170918_06201	IE_20170918_06701	IE_20170918_06901
1	58.0651543461863	58.0646357455553	58.0653529360164	238.596997833252	120.527996711731	251.283998680115	39	0	10	9	16	1994.43483227986	3864.39773753711	1777.56931852301	2090.97862990977	2610.30296479228	1953.18630839558	3274.71217353457	1342.79353441729	2156.7519323018	2599.8662877122	2162.18987583041	3476.9884320304	2202.90881786495	7279.27160491236	3070.10849401887	3373.38128403477	1583.82899519921	89297.4898969586	80033.4480410495	75230.0535325566	74471.7006196494	76711.8932800493	52289.4032941642	53566.3215087519	68567.6641526461	62123.9522038177	63922.0813420086	17523.994160872	2444.75977571764	26906.3492623696	34955.9831467574	25322.255316563	57498.2838018334	16913.1133258626	4908.46457339422	34791.6694101063	22762.6330477935	23117.2005816596
2	58.0650800406323	58.0644346691939	58.065553014588	416.814987792969	359.259002456665	423.390987548828	21	4	7	5	3	49447.2882038275	31804.5158625156	29685.28405663	38235.8652179635	43362.8509089869	48995.3420793414	22050.1894539939	34164.924613865	14383.9789214271	29199.6579866221	31911.5588832008	33112.4946993813	52728.14047122	25579.1627618005	31265.9456020391	40052.9536729363	47523.8218113184	30136.1200442375	36750.098796423	35732.5406517429	34813.7235805392	34488.5716500651	31495.1286276527	31429.8870390072	19507.6768606276	13452.296612918	23349.6809059381	40671.6759729385	37686.4537586184	33583.4356034081	28137.6058242789	45217.1483626007	29445.9006564905	37275.1163072661	39221.3494138472	33752.2402177691	35052.1888272552	68162.1273273029
3	58.0651262770759	58.0647716263491	58.0652988951126	547.821495742798	545.006009674072	593.268999328613	22	4	5	8	5	21845.0101152621	23122.270687156	28702.8966812279	27875.4074706894	27040.9277885109	32624.1056725879	24105.7884445985	10852.6346756255	17417.0928219066	22208.4862694144	25073.2895103948	8698.5207070907	26711.0426013708	11432.4020029977	24398.5673313439	28910.0146818161	24446.1797591494	15439.7171045095	25128.4966691264	27118.5057805685	19723.0764371459	20124.2860814823	10719.0538863931	14560.9274160964	22693.4692057279	22723.8393658766	23166.6537589087	33077.0755726142	31045.048012292	45192.532379413	14587.4775997589	36978.9341482334	22591.058145276	20808.9719452603	35435.9298887942	29237.9802429199	30875.3494233359	28337.9780840523
5	60.0810174788308	60.0554224525763	60.0813169108384	453.141001358032	403.164999084473	499.822025299072	85	16	10	13	5	720171.035398075	1146365.07152973	660178.932364636	123754.165455283	659895.10701634	1089726.03305549	336070.233829245	806697.870549644	1116593.36077779	1748727.3635939	1562985.69644519	1197660.22692633	1605830.41704903	512393.043602101	474618.549287436	1496028.29759581	387799.862817675	1819429.72470067	1743798.22114906	1700562.59440129	1701453.34995314	1663813.94620322	1020044.19847085	1608399.48988851	925369.449852991	1547930.6412551	1515923.23899682	1018690.64940808	827093.004807674	1063657.52001166	543051.118149441	806782.339180261	799954.603178501	2697005.23454654	2872019.24017688	1103726.15152106	2685024.91931994	806796.369920168
6	60.080767185164	60.0555436219827	60.0810829619506	573.450975952148	527.369972229004	666.642999267578	73	14	10	13	10	167903.912327318	110470.457391185	15774.1688370705	223477.873128019	26391.1761771611	70191.6378246504	75642.5378873177	115669.49165556	69223.3949860116	98302.6039243187	88019.0485050123	36933.610828797	183578.833772223	102564.846897829	119227.453107255	168349.051424297	139480.131885251	98794.1239974382	95467.3366914065	87808.6724955007	88862.5421039178	81535.7958506118	82827.7287742181	81232.5691022801	74434.4818802313	71450.0319970331	70514.3910962914	93711.7950047539	71282.007536944	96777.4653788209	71536.208776549	67427.481594464	95891.1681405036	105951.034998265	103413.246773951	124048.419323412	50338.6731712613	42466.1801047996
8	60.0808367560947	60.0804056696333	60.0813164364198	200.796500339508	148.368996696472	219.926002159119	48	14	10	8	5	104376.307160317	238240.013852402	354987.478409987	758253.177937098	335042.142883902	627456.951675799	302266.343679005	7066.43216317012	319418.56673377	313785.194932149	207443.332571677	122185.328375101	964067.325284164	769181.4749008	682573.787825201	784378.591937716	84252.2310742817	116278.057768089	103536.820507529	110760.16782051	137147.290604793	111242.360572812	107473.64037105	108140.512762923	107380.016393438	111754.011407795	87721.1550289315	34912.5258163262	3093.17666750867	1541.95644870142	27928.2876587984	1341.69759080814	33184.3430461238	24822.4822539153	22197.4520578282	1705.77323016192	12123.4551409387	20472.6978451956
9	60.0807426535916	60.0804033564993	60.0810237431845	338.323997001648	337.067011489868	378.686996078491	22	3	8	9	2	16519.8148997937	7322.15300905704	19175.8153413844	308968.912694542	19714.7674620003	10849.1647442132	11329.8801488344	9272.79824686283	7659.35255426365	14533.8355021775	9657.03865297314	9296.23740827399	15145.3912747162	8809.79768779661	13954.8613876104	13266.8931034515	127792.456035325	13513.2116413442	20495.5013435162	18073.0246868331	15484.77297612	16893.1047980965	15313.3087743522	18579.847817669	12024.6842516365	13180.3679978511	12335.6333697913	16711.4956267453	13930.9823047786	27140.7696786087	13714.5438915025	21793.0433672682	20038.5542505639	20925.8763708407	39161.0287435715	15921.1629978071	23887.0047823252	18245.431157317
10	61.0283150447183	61.0278967088185	61.0289915689209	532.153007354736	530.278977203369	533.044007263184	13	6	6	0	0	1534.8206472959	19477.9311757302	15540.3748308054	2269.59305325896	11776.2595880275	433.568620022386	13891.049505317	705.154398326413	10619.1195017497	11364.4603023864	16299.4269633293	17297.8142062293	2850.61844205774	12377.3656506009	15130.850235126	17376.1202494323	927.626779209484	8672.58769150358	10798.1246242896	6921.32280193968	8605.59160125442	6204.38512315353	9514.75257385522	9420.32617068912	9395.65875079415	8371.04997896031	8909.02747166467	603.199113081209	1809.0992501287	597.173699512496	433.232654951513	634.284203711897	2184.47040343078	655.940903166309	574.354615439764	1960.03366234961	450.936190943958	465.453285230945
11	62.0601073196111	62.0597611564559	62.0604142994419	425.027993850708	400.171999206543	426.113009185791	27	2	10	12	2	305.769899595785	169.716621964859	257.873055069658	350.385254727677	191.702230810316	274.244110211193	104.63498659732	355.892111638095	234.863740959554	166.888314611116	9833.24416336914	173.019233047596	287.14331698235	168.861994599923	167.876131885403	209.41655204515	21008.6124342866	22351.0152961932	25389.6053742298	25063.0472958301	24183.6781235649	21069.5207203701	23509.839380429	15282.6989242488	20246.8463383672	21326.8493153496	15826.5519873658	149281.84896408	79148.1012586062	246148.113510426	76722.9590901848	510506.633056995	130851.466439199	200059.56783383	158805.753702446	162218.715789694	518256.653141145	40916.3935430842
12	68.0498563530554	68.0493850708008	68.0502701005977	129.64600025177	126.279003105164	132.03200630188	44	17	10	12	4	154734.120470598	85445.4017544062	142547.201084277	234373.875419264	121095.968765666	166727.165068776	55772.6083465517	194327.613377682	46237.7133583929	111746.781425612	133111.825175678	91410.5118843951	108814.16326082	66262.5605171326	128041.706429016	143293.559842624	122403.259645201	113744.720752249	109623.110254995	93481.5996399051	90939.2931480311	97946.0547111556	87912.2470168534	84105.9601630838	77832.7813985787	86186.380053414	81242.8099299222	158211.170462701	120700.392740482	47378.8047960214	13067.8281495348	133178.528147992	190920.852050664	275725.311712353	89990.6845092382	182169.077296945	83485.524083787	37859.7488760302
13	68.9822223404488	68.98179994231	68.9826213694313	720.699006729126	718.44	721.957002410889	26	6	6	9	5	17107.3653868046	22531.9549245674	11833.7786512375	9805.6054872321	9073.78099171817	14450.7241985003	12365.4662867735	10101.060913524	3626.49485550355	8613.90403271466	11265.3724025562	15066.7125591536	14749.7309511629	11406.3462643405	8335.27509837537	33188.3034884097	10524.3519612402	9617.62618559253	9943.8900476899	14095.8351856843	13563.6455154295	7544.21558855753	7566.21323729765	12637.5691993162	10607.8985011893	7988.1994228835	11844.4242776235	17555.6255391147	17053.0087099288	8058.3861683408	17087.368349731	22791.8569208309	15749.046831266	20249.0177350044	9803.27447011525	12714.775534201	15539.3595789224	17842.2461900711
14	69.0338305650606	69.0336538301798	69.0339456526806	70.7570028305054	68.8490011405945	73.0500021362305	11	0	0	9	0	351.13915100036	390.411978102832	855.608900797408	183.673026126842	377.656534103638	383.522419666212	308.908474022607	1143.01326825691	223.721260011507	523.866511299634	413.277510706009	380.340007290326	480.694774290163	393.952582257403	153.925515830318	321.200744524055	101.545769319999	6522.26362984901	5965.29827356596	5104.94469494792	6203.68176887889	5544.36038069922	4300.08267451182	4652.13717727728	4052.61188668473	4081.87204898294	4574.00291389989	26252.6248133113	32916.3868415554	12812.4042507823	18628.0945269474	37679.9755270507	92856.5973728694	34255.5643469095	15218.2127592367	5123.95240761631	82148.2130224648	30161.2307180867
15	70.0653477536158	70.0650119400587	70.0658924758661	518.654021606445	459.480011825562	519.515972747803	53	10	9	13	15	14106.8313100604	35698.5341035428	9633.78700949438	16174.7228900464	11911.3753622398	19350.443033917	12562.3143512197	3759.00267355459	9708.66023949853	12487.9055113625	10734.0490672365	12926.1357854483	16023.4441806419	11272.8938769503	14571.1110881204	13718.6135304582	10938.5586041026	24543.9930301786	24590.6413031518	17116.2464688973	19398.0493073724	12543.1201214085	14809.0608282164	19014.8348702376	19254.8088452406	19566.1534463167	11909.8463885859	76278.1210481575	42797.7263462555	129034.582650214	22075.0431466577	55975.422109035	75039.194596777	55943.9265613556	79956.1236385585	54630.4116893161	64422.7894049883	43663.5644201189
16	70.0653492800465	70.0647777354752	70.0656172810894	594.532015686035	591.964004669189	673.290971832275	51	14	9	7	12	29969.7703177602	51526.2240239175	38748.4382876283	47099.3869944382	38678.12851909	14358.366222471	24934.4684173099	3114.41581855714	25808.8356040571	42373.1373805525	22119.8675707397	46815.1423969827	30036.8899930049	52493.7971602247	54877.858218085	60766.2134434562	38282.0137339558	42607.4541585241	38824.0278839469	45994.5232602997	37993.9388632803	34886.7640704697	36614.8969208176	34247.3873694835	39082.0059052954	38251.7786953648	35105.8037529852	7280.43818436563	8961.16063683853	38444.6770213405	3544.04102838175	11665.3294699664	17873.6274377216	7838.74857696705	21540.2039439018	7665.71802469591	9570.71262423082	15591.0905304078
18	70.0653178783325	70.064883278144	70.065572613555	422.23100605011	414.379997329712	422.827991714478	24	11	10	0	2	1411.7660534367	38472.7164890268	37404.3382434718	527.10597578034	40689.8447519392	2483.0429308883	57351.7852089469	1239.44401252102	47472.7379487934	34657.5379438184	17441.6001341306	36826.4575301697	410.358273202124	42862.9659284179	44082.8141780058	19099.2367082061	437.602464933033	31544.1069156729	26268.5823603009	21154.6390947402	19828.0674399994	18069.5280225656	20340.8166496782	22736.6718004129	16536.2313593505	17075.7838796202	18478.2264437512	3044.88191508409	6735.05849301815	4253.96474162984	4508.23640816566	902.15227843457	10578.9254176438	3528.87525209412	3233.58546746675	4597.59115341594	1663.69087978639	5706.93220508844
19	71.0493857230571	71.0490780131024	71.0495473027889	115.955999279022	115.174003200531	116.446998825073	11	0	0	11	0	412.999580734326	527.971779477972	336.530055707594	349.952584008415	379.45274242252	342.695409342705	393.43148943988	456.539814233605	334.594075499102	369.98233576044	456.172325791752	362.353767200257	358.728357192304	401.182794628025	278.465981324844	418.106603721787	352.688987256211	11172.6624286659	11813.4503187685	10485.0241818725	11906.6040941616	8882.16718705915	11232.9836350085	9000.01925914711	9452.91886989711	11067.4390148934	8434.14016164672	35161.3560515922	24944.0676585057	34814.5363438904	40754.3449411545	74172.9334430403	58752.6344226104	72590.30356219	52515.3850604809	7034.95857794071	145447.048136416	53790.2327046738
20	71.0605207016913	71.0599584836009	71.0608506201179	335.765010070801	333.821994018555	347.573990631104	12	0	0	7	4	1034.69667947222	797.331286073766	2370.01218727976	788.011686264936	1761.073227318	1191.4311190322	1049.51755458489	1901.96677612374	421.90764622204	1220.78797422961	1333.26536184177	1132.34333328344	2413.23684097733	1716.0977678583	608.491678590487	751.312782500471	740.021921485662	7716.9061716143	7969.33750681579	7722.82141175121	6937.00801009791	6927.69862426259	6180.96553413197	6072.00145033328	5866.41792889684	5983.65434937645	5386.15175034292	10525.9188686579	12850.7404989912	9916.13571336376	10631.7890216997	11028.0382412151	10629.1403594102	9235.30268898234	5668.79196487899	19032.9907221103	19534.335039854	22011.6158196819
22	72.0809929416305	72.0560421357618	72.08152600885	405.990997848511	286.55700958252	416.573009490967	59	8	10	13	14	24844.9926296125	12601.1170358219	11107.5662076985	12451.0280985761	8781.43109144022	10574.5289332839	10297.9214448184	32742.7977454813	7072.77812368609	9732.86692995081	7855.54263752326	24478.0694756632	12771.1909529898	14066.3116968852	12742.6437002878	8291.09138305834	10501.7115906253	31911.5048215284	47366.4687350392	45711.5978113505	45459.9606663893	28025.2706819028	42709.9111792789	22839.5325648785	60124.6742332514	27756.6916399263	36477.7197318261	186684.563379938	164549.220621623	277403.909443936	121427.913850847	363492.07836993	234583.551349193	80138.3957312442	261401.791187469	730365.610987107	183021.240702122	106462.050876603
24	73.0285673026129	73.0281313972597	73.0290028479675	547.817987670898	546.490003814697	549.073993225098	36	13	9	12	0	21825.3353453853	15944.3433250412	29590.2536715718	23297.3960571736	24745.9883436231	25420.7879897294	27827.6800301915	9812.7088243654	18150.6771822095	28220.5221099948	22103.6909537762	22642.2230827376	30452.4773513004	16559.6758012968	18184.7023068415	30614.5190850584	26727.3356705382	22270.6492527818	15187.2392435074	17731.3963596794	15183.9215507257	20287.9426941723	20516.5899529554	17257.1447030813	27683.7214393914	20079.6465196181	12209.8687502146	34309.9997823411	32025.5363481864	46729.5738045636	25405.3217009452	35213.7079470591	32558.5988371663	23885.6206282228	37388.0020462796	27382.3935118219	35536.7201961146	34031.2763362974
25	74.0604130202364	74.0599396606606	74.0607000294257	51.292498831749	38.4510002040863	66.5030019569397	26	0	1	13	0	398.514212337088	264.715715128308	792.710358973056	222.865166608878	279.604335894808	503.193684369293	294.755871613088	1831.08758734737	862.541921443991	430.922281464371	467.952896991505	325.656034951965	176.458624788896	198.45939038192	443.852264928676	232.35567395554	295.53312828611	4202.15655216847	6535.77614587553	4704.48009423263	4423.1762571058	4062.5347094047	5008.56177916644	4756.10998689771	4854.55946865783	3682.96046779937	3941.32164821908	257555.329042178	56369.9710856726	246276.722258379	208529.033014604	35704.3917316024	151715.959273012	137898.048911358	187165.038796057	60634.5568383355	364919.748385761	175730.191167889
26	76.0395149772344	76.0388348048038	76.039838494642	584.414980926514	584.023005371094	585.093008270264	17	0	6	11	0	241.433934025466	199.20357828252	175.227887814632	176.874575720701	212.323008025996	179.507905620283	201.47488342811	654.219824025407	170.568452265528	189.865576210432	147.179506164975	326.609990563244	100.904707152707	179.833925595507	180.439977500854	114.671001210809	151.177682118025	10466.8398845568	10010.7010899391	11667.7524631364	11742.0630331524	10688.6395945835	13378.9670011997	7465.25899100304	9832.50955225783	8835.77144746401	12580.2813621759	27154.3439290819	37209.7013507217	38915.1063757716	22311.0387235731	27928.6685085017	39081.3248486737	21209.5565641459	29626.7743942512	17163.6942463203	26288.8302318752	31805.467104535
27	76.0758121764824	76.0751647949219	76.0759689329836	183.796000061035	174.882001876831	199.518999328613	32	0	10	13	0	4920.97732906284	992.574831225645	653.965897812683	571.631930306778	521.589091271853	2259.54721457126	2781.55145175635	834.165105638839	540.491632039989	442.806985460207	500.501661714155	847.84601419629	611.864000135708	841.706863308143	806.546053240076	1066.41121901109	704.59326657968	127436.451586175	122216.649003865	95623.7842779482	117210.435963459	110952.194131635	105347.577552953	110415.87466294	101443.216677781	94895.4691296918	95817.0316827401	167743.685686833	167462.720357588	146224.131493692	97818.4459747095	280039.808790226	175722.72802282	112085.929817164	213009.70613476	137752.166658651	98901.7957154367	42665.5524502834
28	78.0340280520533	78.0338132580987	78.034422314163	234.196005954742	231.683005561829	246.196998138428	36	4	10	3	13	9757.94167332138	19649.3601181217	9959.72448921949	2211.8538615985	9627.37179596722	25671.9356497668	7829.44664477021	2097.46744788848	3923.56841648066	12046.552043161	11406.5496026957	7265.52502426191	2512.04691968113	54484.2457154382	10409.8307394609	14519.9742507152	2063.12901600715	35760.1711279159	15625.4679574088	28591.3959222302	11051.9233328224	24854.3985677532	24209.4095123117	28236.5870902548	28830.6346260552	26189.2779172252	18874.1085116088	598.125870129218	80603.9659305738	3543.59615676866	11927.3577751995	8253.67246985968	116550.925318071	1028.24912417614	10112.7130168964	4694.70679101504	7138.15313351469	9494.48582731081
29	80.0498391895969	80.0493535645243	80.0501636233154	495.404503707886	494.65901184082	535.579999084473	16	0	0	0	15	835.270974672653	422.523663043675	454.334921119311	522.598213674268	611.465795530037	687.052027476782	700.880659918555	612.462219913801	831.465658262372	570.963493324949	420.869812832959	322.228378786519	384.755095307823	816.735832757899	599.282569204147	376.252863112904	499.854537736438	7834.56738120616	5327.05565472444	7096.78666643866	6600.54574098861	6177.15590696186	6302.82105789185	6183.553770262	5616.20020211082	5530.30961434394	5893.09930221792	460.725664492358	508.59257432092	800.029392253957	620.614776456771	519.674959648556	561.714736510906	605.006469353382	943.528719594702	574.846648508683	437.467504601879	434.040729314174
30	81.0448324652814	81.0443471915209	81.045051186671	429.221489219666	426.207002182007	430.325001907349	10	9	0	0	0	17931.8871208001	298.601148810703	346.894993698874	12977.7240734271	65155.1014797592	188.501221925279	55613.9618518637	11264.4500307122	43452.9900132166	342.055057462524	7398.42568804324	8452.37189672672	30338.696559146	5519.98405724019	272.040393589914	22543.5830303738	49120.8338551723	7964.37204167247	6646.29300236132	7203.16927167773	7104.85956825929	6158.8681197127	6317.16620864566	6001.23790104326	5759.75778428071	5668.49935816973	6036.97376652172	285.199495802323	290.344529724105	255.383839351343	297.478328691446	270.361297936939	463.583840620039	291.012364598191	358.284808204255	357.629752584733	246.855273776582	387.852965414058
32	82.0139496921231	82.0133788635876	82.014448540424	721.312002563477	718.989024505615	750.347980804443	49	15	10	13	11	18358.2600641836	39631.984957723	14731.5787186101	26977.5098725259	11670.8823535277	19156.0528762359	17296.5271791323	10393.6345586058	6894.9852726678	12941.7133194208	17617.1579396852	21675.8993098459	25899.9365582509	20070.2278776904	16965.8512473777	55703.5330866781	9720.7855431363	21483.4818007152	18638.5293666169	16363.7089480832	17593.0527472613	17287.2278243855	20911.4516423712	18739.8206518705	16412.4039742931	17364.1084252226	22009.2817883332	42178.1380043404	28578.159277834	20772.297667563	21857.4344721262	19568.993339546	30963.8954144418	26820.7435065415	8418.78813896142	25883.0464205537	30774.5647572577	32296.1058575719
33	82.0652860208724	82.0647831674933	82.0655278204954	626.071495437622	625.443006286621	639.941979217529	12	0	0	0	12	844.666331403578	813.233775723105	1188.86283495091	681.535713804265	989.859602460638	899.754567354452	841.487896641096	540.154140795835	716.183539025316	657.051825430244	812.865638530813	843.580261096358	488.590477318503	1195.07410391149	702.59344017754	771.260580463504	408.73701758186	4489.6475163959	4284.48851346597	3490.57458008577	3962.06971798465	4166.12440720759	3880.28712182492	3648.17072940432	4637.39457379778	4325.28688762585	3150.52667629719	818.940357426755	921.614702238617	1249.88626736449	748.903313301165	883.058459132599	937.158457542459	715.116903665786	732.533210840387	794.465982393785	766.799278875502	534.0636499937
34	83.0493819698949	83.049152526637	83.0495753436112	425.073007164001	424.073009033203	425.891991195679	8	0	0	8	0	332.593504243276	266.177330243842	228.792315507447	259.726303514272	178.789725922188	122.993672320386	135.082275263422	407.693743383173	177.329674370979	105.105496904857	173.298545974049	186.394535082456	183.830020059732	292.788411841556	146.889691733829	218.673519081094	281.94709226101	1563.31435138527	2161.4570170177	1665.98786595219	2179.80397133529	1882.58130796765	1861.61798958899	1636.00196769987	1300.28765232155	1597.55267627611	1034.31515612467	12620.9700495377	7757.36528098164	23114.1937903687	8019.3184832197	50093.3153266786	13500.7949809544	21306.8291052668	16635.6737994913	13900.0041799899	51698.3038475553	3943.61752024479
35	83.0494627973075	83.0493263797912	83.0497679449902	343.691013870239	343.145996246338	344.612989425659	7	0	0	7	0	948.658340053101	525.928259067662	1354.77221419261	984.711782644689	765.457799542982	1160.96954296551	723.421172111367	1144.31231564115	385.152984361061	536.745679861651	520.291758310399	596.911762787996	1216.8225989049	1412.29350047021	466.005568209686	644.283573958961	747.13379352726	8941.34838473625	7919.89989128268	9913.11260890961	8041.53879146708	7607.76606095597	5850.02148499118	6379.84210554625	7458.68209694655	5021.61013403857	7630.08352104403	15825.1142312827	14040.3260008589	18175.8305694714	9489.56061505584	36348.4567743448	17917.102947575	13590.3448678979	34859.7993285656	19384.9690415412	60562.8723123297	11504.2303296328
36	83.0499919534586	83.0492716610584	83.0867808239133	95.3239989852905	24.0759994697571	140.178999900818	79	5	10	13	0	14460.7338768576	3385.34178011399	2668.82572895333	9788.95928868966	10447.9057789339	2732.13498312573	2516.23138282802	2979.43059777305	2356.42266941823	3948.78881719608	2490.05979683721	2570.07338636522	7705.88975059004	9057.07160878053	2828.06691220023	2155.65139366169	3395.29384766053	675215.142143633	673388.646249902	641471.092106017	649234.916224033	606365.999581665	636943.329488027	660537.980816084	649356.092104874	574004.582385626	576482.528001666	1417235.19898719	1107448.72077503	486047.523170661	844315.639283323	653838.77889666	1415748.55449398	1272186.25565372	743035.627842899	371275.232528429	680896.842422836	855122.02649153
37	83.0605143234099	83.0600927285467	83.0610041214944	253.550006141663	218.043002853394	255.631990432739	26	8	5	10	0	12564.4593538941	40191.7380505641	40223.5598183703	27817.2392324788	36500.9597814562	14050.812381291	82917.1036398696	3201.3596967645	33316.9626094909	30731.0777729437	35102.7232717878	49860.7525622539	12494.7992488742	1325327.63417121	37991.7725675947	30167.0961000527	15250.4494242836	32864.1116077342	30513.7459174529	33821.0169851303	22291.6744586779	32809.3764835887	25770.3903982695	19230.1269684735	32540.1890078634	30203.5765601633	27646.7205557344	35551.3758723891	36038.1526497242	40163.8456901228	33555.6840514624	38180.1204359984	34344.5984745026	32925.8139072905	26676.1856576011	24971.8652595364	31459.6085893968	34817.6426741481
38	83.0604764920862	83.0599612002392	83.0609919968591	562.093017120361	487.807012023926	642.466022033691	24	3	2	4	15	7029.39625024796	16819.1373627424	9167.69180794358	6841.28755464554	8365.82777876673	4489.78489572853	11158.2496631026	2120.90272229165	16000.9008832706	6583.55484587616	9479.0513767004	30336.2486494202	5424.69363704738	11756.1315497011	9543.37706599964	8880.88921013474	7628.31764116221	13821.362481134	16264.2998351128	11414.609396787	11116.7684090257	11208.8877980024	10586.016002661	10955.9386299402	11451.501143758	10855.2672874674	9837.44947313815	4287.00076322258	4725.76798776165	22850.6363199709	5444.91776035428	33212.1409136006	6136.16822769642	3337.99165396392	23938.8044050802	4564.07682669163	31804.8661098655	6336.76076026261
39	84.081002435624	84.0443670662836	84.081679089487	524.882519989014	523.538977966309	584.527980804443	30	11	5	10	1	23384.7603351041	26491.0175633803	11309.0716943768	13267.6638327768	9292.5084200528	7891.28957565408	16110.0813100226	10886.4209950747	10023.5849907378	6977.71232876306	14411.2195509672	6262.05874465406	13032.6127437308	14096.7550060306	10973.7049172218	12752.8409411197	6721.77365830311	13865.6540690199	10836.4993471317	14794.8232386708	10905.1341029178	13707.7888097327	13107.4031652138	9163.15564395773	12805.5201268746	12077.0043013188	8636.34648573585	14499.8802277911	13660.7948997555	34403.0647430764	7733.70172257349	17519.7834723629	6687.67047013023	16593.9106125599	18402.9541131045	10373.9975091399	9604.19948042241	12985.9814403
40	84.0528122394249	84.0444812123488	84.0816897736305	83.5404976177216	39.8440011692047	141.157995796204	34	6	3	7	10	3366.70432006933	58909.9534123437	14241.5335362701	1997.57137344126	4299.31481759277	24233.040183736	2667.69070774051	25353.3382700101	3161.82438345125	4162.81594110724	4561.77286200079	2978.91701319794	2036.88040808832	12793.6629248907	2720.56333605367	3047.44754291931	29422.8498909322	12351.6166060539	24239.7847587376	21837.1180624708	25730.19957315	21104.0852009023	19530.6636663309	17467.9626939082	22377.1354766295	18927.5624285434	19419.0786460508	52395.096767201	21571.4239571244	18539.0599654919	54405.1054151226	23987.8059470351	31841.3149534514	36841.260431914	24216.8297423954	22149.1017823236	20002.9297947586	18959.778989054
41	84.081241671536	84.0632878204425	84.0816192626953	240.505002784729	219.995000801086	251.283998680115	25	1	10	0	14	2791.44314946793	3664.98325667158	3943.28507004417	1874.4667868237	3261.49797743349	3063.83774185032	2529.04093988687	2941.2624824004	2490.70865538204	3253.45129454648	3831.13707145676	2950.99339873485	2042.70220976267	37216.1088548074	4795.56544262199	3006.20914580199	1493.26084873042	17458.9719208529	27568.4723878186	16179.7825323894	24910.0418514145	23809.5691367338	17896.0875849705	19058.4375180814	26766.1792396971	21733.1135050297	24277.432901436	3761.73630125207	3387.13049670607	2935.68925606844	5040.98774644444	2850.43795836167	3881.83414867404	3760.56035822332	2505.94022824857	5493.37170760771	2832.77415866982	2988.85215941719
42	84.0809210839475	84.0443797578696	84.0814647175433	666.642999267578	627.325989990234	669.515015411377	29	0	5	11	3	2360.62583463842	2778.21223160119	1367.1029555606	2491.51850254089	1114.55400413993	1144.2505922304	950.127299035899	1393.58143898472	918.3608676263	1116.40073420967	1471.21655682581	1752.47832449153	6686.49056653001	1537.59148473399	1989.08390162353	3162.89271160455	1757.25876942774	11830.3623480658	13056.9036196417	11069.1354340687	12260.0194424902	11726.2850486854	13158.7635956875	10566.2757633576	9799.07997927318	13343.5522146395	8705.8202271983	154308.20919103	8202.99773931716	406661.157207079	2027.92377772244	23803.9004272316	22087.5034369603	11143.092646201	519781.102011654	153298.417192346	50034.6365792735	10559.9013277005
43	84.0813048424894	84.0810361818578	84.0817460609293	343.989011154175	343.145996246338	344.772005996704	23	0	10	13	0	3984.91381846203	4997.33564739142	5464.50489013291	4242.51002596159	6482.76213110425	3442.18402761593	4133.69867296164	2280.15785548679	1437.73280053182	3498.59058533907	3778.08234174753	3316.54454465703	2904.64869754938	4547.82774657756	3410.98418310678	4138.58768835179	2622.52704112379	50610.67935844	48577.9491455915	50283.916083732	45776.6496142153	47536.8433567928	42719.925589487	42578.2928565983	43667.0019156706	44394.1673833824	41269.6103970769	106028.317186309	124747.783921631	128854.401299164	46202.6111050023	462239.729857247	129883.841868486	99530.2460008403	197453.387402685	130927.912498226	360692.150550124	58475.7617420417
44	85.0286639585794	85.027922381043	85.0291009135141	526.819488677978	424.117987213135	567.900992584229	96	16	10	13	10	19603.1829979364	20493.3096223945	27602.3008066788	26185.5843783729	34632.5417426415	11828.7309176955	17979.1572858852	21766.3095355064	9309.57960329158	33094.6620847564	33579.7104890981	30076.9334924757	21281.8567983654	21419.5837709308	30864.860596857	39492.2344687171	16728.8634011289	35046.6692308574	35007.0967474275	33920.469129265	33082.7532195156	32599.6765462195	29793.652531486	30090.4921227135	29172.2112594708	28714.5836788373	26849.9763812218	48323.1777190194	46084.5767965125	85684.5000694506	19181.2638249542	56938.7576675741	44122.3187287761	75673.9359022118	83626.6861465853	46938.9598406735	56566.4156550169	46076.909795613
45	85.0286857581111	85.0284411126951	85.0289772175192	250.66200012207	209.696005363464	258.963004379272	17	1	2	0	13	4570.59399472363	4497.62715830364	3142.81995204422	3117.71792811132	4454.03225796582	2795.3053101309	8718.0824217191	1788.58645635843	22115.2290362909	3043.13263288803	3933.43340045772	10788.5377522936	2680.39873478872	3743.84917165494	3056.49645908125	3957.91003765844	1737.32071396158	14419.8903509279	13921.3503593644	13233.235715216	12675.8644952476	13271.0791646686	11600.9617777874	11387.0426357517	11856.925196859	12905.5146891543	10616.9516632371	5193.34750337016	4504.59844913427	8593.57712958299	5339.69108058894	3805.54711400262	5082.01381293871	5642.99977262349	6712.99871576619	8170.93374705236	2904.53295158918	4421.22427821159
46	84.9599413944192	84.9593128580055	85.0845829160649	752.238001327515	667.034999389648	767.213976135254	34	9	6	11	6	69145.9193629753	81771.4314578273	59949.0061557953	80951.5541129535	57182.111582292	54622.0635873144	64869.5152594287	50893.176109889	46646.99349116	52439.8483879854	56793.5673883799	49914.9535858492	64894.5867517845	55117.4183530058	65634.7315136496	90666.9801025688	56407.2331463067	39049.0721925162	74293.8735003932	78431.4776759956	82952.070777447	68708.2157033096	70058.338924409	60277.7210739091	68462.8134841743	67011.0814628111	64664.6696466296	103319.609062083	88331.1496726048	53068.4278005468	79494.9584624282	113171.790204182	79727.6814665303	73104.2905091997	11651.5868733963	57673.7113762978	87324.4812470786	106238.108171919
48	86.096749034702	86.0598970219682	86.097542103069	388.020998458862	248.797995147705	404.945992202759	141	17	10	13	16	122759.206049144	75457.7464707382	724392.54048435	119572.392394475	216662.998589028	105080.127559664	133564.339263519	96384.9458520172	82404.9441076913	150903.144431389	87196.4499051286	158287.106728123	15133.2402589051	204816.6262979	14072.7706497665	69100.939988249	22395.3861270845	90619.2207539242	84523.152119295	84651.6964931503	79145.3751808367	71424.1733796536	64625.3607615503	73221.0970663746	75737.1100794477	73719.7424861033	52926.4301129058	430953.197472381	296836.238232359	121004.374046386	331992.127863185	75784.5488467184	94278.4667793351	79069.6887319606	787071.494721768	215682.119221593	597817.46381393	90361.1599109927
49	86.0968275744797	86.0599634850128	86.1263891973708	591.931999359131	572.876022186279	701.633022460937	91	15	10	13	10	2380119.06324754	72654.6850164407	12459.8772800565	14291.9168063477	112338.75847094	912579.266733269	365710.464089693	1863546.70952362	15915.0894242247	628229.434391245	916785.858798489	383855.815816624	2913116.05049007	18667.2364477767	1604817.74383157	1705980.93240056	16501.8782420456	1382972.37708112	1371541.9831101	1374856.17823927	1341942.84047659	1330998.71864766	1299275.26406533	1291282.69993023	1309529.99700665	1258293.83661706	1274362.46540183	1760665.14124772	1135081.34592715	1576517.9360843	1124471.46377971	1410172.85593726	914844.215457547	1713972.14795428	1825102.60020933	2128558.38147104	983583.593756869	991559.851711371
51	86.0966422656125	86.0598116321514	86.098898312731	114.636997528076	29.1039991378784	192.480005187988	61	16	9	3	14	35931.8401387068	53316.6961598778	57489.7581229783	31097.9338227634	80262.5692083511	27318.0114243986	64911.8599735714	8943.61088836938	33625.2598128165	75775.7162748158	64321.6737399167	68706.5887754372	34798.6793415432	37306.104334216	71261.4622560909	94979.1142088957	18807.9431899522	28779.2894509799	24210.5955352638	24856.699588832	19946.8348345626	29031.3281303272	24454.5656622032	21965.9377818842	23145.7783834208	14768.9302591141	23568.0648989219	39919.3322760484	3277.15089948848	3280.59453570982	4321.18786428124	15181.3670347675	3100.5472749989	3193.80155877024	2654.79936852213	20576.6865253123	1999.81819676614	3786.30433775976
52	87.0447283148131	87.0438163287321	87.0454035786649	457.17200428009	233.572001457214	597.669985809326	192	17	10	13	16	4114888.08634943	4556052.81816748	7727693.0695083	3468584.74794463	4491709.51069709	5322626.69781823	1308967.82805607	6972953.63501855	3671801.26196434	8362905.06315716	7826578.49632806	5788281.81324846	7231078.11625959	4957692.07661377	6435640.70381209	2824688.1576769	2438920.83640184	4604019.42312431	4555579.82197165	6956785.24542914	4473669.74810718	7876909.8382381	4346702.85658901	7703292.53401037	4229781.00631943	7440250.67791713	4059643.84151576	4944281.09219339	4140521.66703639	4741235.5352439	2939852.60802168	11872406.9174911	4048779.40921393	4963628.25822724	14564006.4097385	4004975.22716305	4493908.910814	3938936.14990913
53	87.0998400109456	87.091678486228	87.1005495446532	574.554005737305	572.854025115967	619.734009399414	53	12	10	11	0	98218.0941822007	3956.84912076163	1305.86121900989	128302.815969097	4315.18083895091	29002.684726912	11560.6880044565	70458.6416075033	1066.70435742532	21999.1035706871	31083.0168047547	11471.6789326032	106744.522643834	1401.12640471585	58636.7189068028	50839.0838155523	80268.0736135244	51914.8534768286	51906.8356515496	53183.6792887461	49701.3852906981	46680.4141382454	45034.120085719	47029.9290374021	43823.6822921324	29550.0983529113	41796.6106910308	62816.4435151978	35652.9960359633	65167.9371879935	41539.9667854955	52547.1402719392	25202.2716165296	52111.2098190375	62119.6288413803	84902.7609993191	28534.5190892578	30191.5712383809
55	88.0756472356651	88.0472942417618	88.0764435493674	486.515982055664	344.297013778687	564.527022399902	83	17	10	7	11	15385.8607502189	62958.6544977488	214701.427804552	16304.1418926564	33131.1558715592	16819.6716343146	33483.542260625	7279.57628545436	25648.8011644764	28702.9658963152	31693.5756611214	36730.7895099701	24698.6181063656	42160.7813024363	27614.1855949039	30477.9165234882	165901.041199032	34156.8552629215	26036.0030069161	28087.8877640585	30833.1737787494	26893.9118185546	25713.8756767211	26973.0926357449	24262.3714257352	22123.9969088347	27697.9055513473	326249.241402752	135060.518028516	428241.0387868	8445.60043072292	93522.2247857813	17455.768285627	98397.5928374733	137150.840488457	9678.42964168126	9853.90700377579	10702.5857776776
56	88.0870890893101	88.075698799361	88.1127078537389	132.501994895935	61.2649993801117	144.128995704651	55	15	8	9	13	18744.7224792962	26700.3367053235	39334.1658560788	30475.0199094184	41809.0199169028	21706.726874412	24899.9460289928	23712.5762991339	33868.6081356704	50693.7353093651	35650.157313589	17943.1217273232	75050.0909301468	17825.660104936	44984.735878418	38009.4845811288	16365.8125880936	10700.7381819282	14423.3013002202	9923.65277169057	11489.1642101319	18866.4907949653	10579.1348302572	10057.3608745735	11142.181775648	14573.9255365357	10919.6647249575	32294.1961169988	12660.0804339251	21533.6128312265	14535.8797264548	27436.6089794653	35326.581854315	26163.8074517064	9055.41495029485	39183.4909066092	4841.40611472941	12583.1730226571
57	88.0395707625121	88.03920389196	88.0869487038286	638.6965234375	611.588004150391	638.997997589111	8	0	0	7	1	565.323894646019	3522.70033506836	441.566959028132	1764.92623131829	715.463085028742	413.00234512559	497.516960653787	442.880051793264	178.983185958117	863.373376451433	611.063710364203	873.16276758785	1991.73516527563	1354.21385975821	2969.54159968346	8655.24998180329	411.962675817311	1928.73595222272	2452.1182349287	2179.83829038484	1856.65561294556	1689.41880354844	2211.94095861415	2030.28352111578	2062.24583816528	1833.96440578146	1969.5078339316	12229.7538796961	4286.4787129185	58675.3534668692	790.815193595986	8763.55104999617	14961.6335985884	13973.2709652856	56154.0121277741	6734.36218574377	30508.7855341152	13234.0217436165
58	90.0553287060176	90.0547876772289	90.0561011641482	573.099004440308	571.929003143311	631.727027893066	52	11	10	11	16	8100.60761861503	114931.511972438	66535.9665803786	4426.73876791596	75410.7323692774	26978.4320836421	32581.1627090993	6232.14681481533	16541.8854114734	50258.1996509581	46607.7136076668	45553.0090757024	4012.29124669129	66835.7385913249	25205.6061493531	26934.0820983052	6939.27671397816	85902.4972054549	82895.8550383919	81037.9544175405	78027.9290372506	75791.397077569	74127.681094897	75512.4214412179	65307.7437946766	69668.5963428638	69573.1070024311	9214.7949526906	66645.6962253607	18104.3260782026	42494.9493316188	30162.4749385924	64541.929780543	12708.8754079504	9103.04033661261	10159.1263204813	45796.6000648932	32126.0678276282
59	90.05522911328	90.0548337448164	90.0558541067609	161.60100315094	46.1330000209808	162.354005050659	15	1	0	13	1	409.945771076716	541.945261096116	258.141730088682	274.674601207415	471.243719984894	404.005774060196	423.699872087066	14173.4806569834	299.901267602821	433.274719776004	275.851212531514	380.95309167722	441.382292888127	339.703686560839	379.108747056453	321.819285183152	163.612966248177	6057.01884823168	5825.9702487546	4605.74334021844	5126.18042116218	5507.03546215291	5659.14090432017	5345.11901452284	4597.33703358448	4659.01337810929	4465.0435059935	58557.5661092722	18202.953171168	37015.5146996048	57952.2304852706	45124.951066561	47321.0564497672	25999.6252012088	21909.6046644682	15073.2960945617	54157.0319650224	63230.7166878492
60	90.977437031448	90.9764647353061	90.9779307738612	430.370499267578	425.417001876831	455.62899269104	114	17	10	13	16	3157073.09649504	2381588.45492834	2385404.07490611	1329063.35853338	1861850.19343148	262732.843494415	1893518.36627019	3556082.51421838	1286413.45711305	1992494.85968292	2120908.89759243	1048376.15711734	1247505.56901785	1895235.16373053	1785800.94965169	2227304.29711107	1107705.08635417	1336965.56851669	1211126.7956277	1317375.62830237	1179012.082728	1167120.79836845	1156379.85440344	1153551.75878853	1129168.84790063	1132877.09038928	1114118.51840287	3661762.73105975	3528521.85937374	1265265.98632769	3882752.18964839	2830489.8983155	2887311.05328501	754525.344713586	1076237.23862148	3070590.62660895	1414752.61720508	2852617.5624278
62	92.0496394212117	92.0490032177013	92.0501614280446	460.737002258301	448.844010467529	462.003000869751	39	2	10	13	10	1389.46248698942	32626.0058975122	2539.63055659644	4812.65007399361	4550.16920059063	874.633296813816	9209.89231416956	943.439905882153	13920.8828696632	3171.49057078194	4578.60748477399	9654.40083985979	8798.7470540454	9963.65108234639	14199.2340016644	20341.5255410403	987.476445947494	23227.1441986297	26861.3022289937	21050.3746496685	24271.9683182915	12563.8240114959	22854.3699563025	21248.8080779249	22745.6814891235	24282.3663475704	24061.0167569541	67179.3552284433	110800.718981553	75304.7740295017	69310.4280205087	44869.8923925776	70214.5471148341	71281.7645035268	84544.8921599075	64207.1305622351	37657.0994041136	55174.9255604817
64	94.0655746964383	94.0393957871533	94.0658307003013	234.19299861908	231.685001335144	265.81800491333	49	10	10	10	16	14375.6540031334	39713.2160977274	9107.16257268718	4437.70211626478	14456.3246904207	57987.5526767392	14556.3568729689	5170.3218757256	9306.03838548859	20071.9661198615	18291.5741508475	12336.2718137316	5529.32463173817	83865.5261079739	16619.8704395712	32917.501980738	5877.60208048671	118284.399321393	116380.093938637	107818.57846379	113702.137834942	104369.699956197	103749.624652783	100918.98957534	100915.916396571	86613.5385474237	91496.6025955199	5554.35702269256	558740.671839954	41143.7439550923	152459.750916034	88650.22518432	336822.368826981	10930.7893660334	109824.989786153	33485.0382787065	99071.7029195984	84627.5249739597
65	94.0404033526083	94.0395143468884	94.06578512284	138.6315001297	49.3309986591339	164.08599822998	50	12	7	9	15	14057.6338196024	13216.2001077796	54924.8558925348	15454.8411070257	12989.2415290559	19185.5891405056	17715.306337332	51804.7051476664	10881.1455842134	29816.2434224971	29890.3673895737	17506.6755471315	24592.1599878115	22916.5290119131	11578.4723802396	13130.9843096616	15505.7427664934	29546.8914471141	23116.8632555886	20513.3162679244	25041.8481862904	21164.1061508073	11655.3722341301	17501.4803279517	14805.1625805287	12038.8779193641	21740.226982379	1762.77580143535	34879.8338108512	21146.6123607664	8861.52469617619	8023.71473805921	20490.7788088068	1284.84969007481	30970.1085366485	5722.92910712381	30059.8419629247	8785.89543517999
66	94.0653167730375	94.0529960542579	94.0658374818258	460.738001022339	388.800998306274	497.93701171875	43	5	10	13	11	1157.43795877407	42383.5648660269	4401.77054703422	16328.5592106304	6510.80122936964	683.854525116854	16416.261978916	1550.20739277882	17732.5724100173	4679.48716628775	9492.41200747807	8435.59774842621	12845.4540956145	15694.5662973461	22695.2333411202	14245.4844835534	1143.70031447131	46131.6819889115	42190.5940057413	40126.284220646	41417.0031328523	41575.9815134411	39915.8017731357	38742.0584196312	39632.5358860637	35758.860395927	35504.412833699	115255.531526304	170902.531495082	126079.327936588	106684.461692618	69711.3075085291	125149.519471661	109143.530423661	145128.076342724	117179.393279465	61767.2250350495	90875.7798120555
67	94.9897052441769	94.9891529607518	95.0501373295645	574.746505966187	487.252006530762	601.457013092041	62	16	10	12	0	26535.4553151323	48979.3390848767	16043.5220081736	51968.8856388652	26353.6954101405	28695.9392539412	27596.1891150214	18109.9197958003	442.837051819498	29348.7673367839	21643.990320228	26323.5535595147	39994.0122317929	20987.3485403614	23831.2312550165	16527.4334080517	22892.25969463	14072.7715823074	14167.4949093044	14894.4766177302	13509.7875152257	21003.0658027343	11801.2034449831	12374.5899179438	11140.254281472	9799.29265293817	14655.2906067744	26856.661125496	12096.9420569083	25376.2335507342	8742.7482662145	26192.3555150135	10181.2627996653	20351.8355437966	28346.2175714783	28938.6071719695	7213.4735673666	9010.22350450244
68	95.0613041672912	95.0242976102055	95.0919565639335	82.972001285553	23.4479999542236	142.965993652344	169	15	10	13	10	51626.5482997744	66152.1227184902	33138.4510030784	19983.7804655861	18557.6171821923	28362.8959014841	51951.072994307	8889.09744789123	131716.888596578	18993.8338880521	13026.1130755596	39255.7865987445	29386.7945503404	13190.1507046167	29415.868741523	10195.3458092865	48065.5702544175	3736994.16596902	3688360.50918842	3570866.61460959	3437089.60412077	3539063.78459536	3208492.22710513	3071684.57745951	3032805.36386477	3305617.93628967	3312789.31411192	5476626.22766052	3704829.97534701	12422.0124853682	26580.1165209222	12100.0974704716	5811178.92881988	4593004.34935831	4293330.00218011	3913541.19136299	3006636.31337762	3560907.46467752
69	95.0245646606312	95.0237626873291	95.0676090873271	241.742010116577	162.838995513916	383.528006820679	91	17	10	13	1	16234.2779175352	158875.530601565	168836.641921256	94195.4383715428	130063.732699949	16003.2164303446	128697.047675152	13614.0046621003	124104.246228504	104980.170069817	140689.529854969	136170.254115809	81817.3168846008	117757.313238904	137315.561704525	103045.421013055	86485.6757557252	119478.651318576	120769.115226148	108620.691513839	107281.984705765	108691.682462356	96453.8023045327	98834.2337649196	100384.11229728	102256.957300238	78992.0705161551	161767.360220685	121720.320517417	133314.719620317	136675.16568489	141639.47409003	120392.581668077	97241.8892137537	98718.5202586139	118489.913174878	123334.367169428	128892.95724437
70	95.0608424964152	95.0595536943111	95.0614257875555	556.621028442383	489.716006317139	624.18399017334	75	17	10	13	4	545725.658652323	787284.581141047	615683.348966946	661986.800876043	709758.704667678	361184.572638301	871119.626664387	62990.034277644	989919.695189857	612740.156931984	630620.209749318	850916.2105639	408410.493942677	787437.272563419	859865.927706566	615472.439735614	651865.046067432	529675.415776689	516657.812078872	508238.863727115	492374.912639814	482286.90588304	472732.553976136	458961.934081614	459411.026014388	436152.418600629	436384.432993616	165825.217918201	372824.080886543	86375.1455257356	425796.810473848	268756.202252141	252428.787292168	190423.198209475	107249.91643024	222386.970567863	160391.089087981	317567.820582007
71	96.0786539785513	96.0557735628756	96.079402400934	417.297998657227	380.632006759644	425.823990020752	47	15	8	12	6	50094.0235975906	27838.2771580206	13617.1407638287	47558.4209095056	22910.7580460821	37495.9161461903	12754.585916937	38007.4453469692	7122.25045947106	31337.8516394244	33465.1377526596	25138.0842955108	84910.1050790707	9134.67717435211	21754.042204231	27984.4437418771	57630.3889887489	16359.24269459	12735.3637278592	10677.1153833655	12906.6097884566	8465.6065926905	19376.7924806567	10106.4302927343	15770.8344966812	9893.33884011582	16829.6192136407	36723.7016470321	28317.1969067075	7781.18203240447	42003.6648151581	28647.1048520383	15196.1685717917	22584.9235261736	26365.0205787714	17510.4074897541	13913.3809296704	16297.3649589742
72	96.063656243123	96.0626770800221	96.0811222638297	556.004486312866	524.605986022949	617.437982330322	26	13	8	2	1	14284.9775686913	27186.9355371702	7498.93796592951	27594.9200976372	31312.0739978519	15731.4063096493	20966.8703071599	4062.16869369043	21020.7541702528	24226.8049808848	25239.1721764037	38998.2518792739	6909.24000218511	21953.2431070349	36271.3859371701	23555.9285557891	12170.5588142388	22644.1298416375	15311.4171472825	12790.9271063306	15934.024083509	17303.2705198508	6525.28274528682	13053.0960473698	17579.7094733059	18325.1733215158	12473.5022216942	7837.59398307999	7830.44920492172	5359.06718750065	14525.8244763917	13408.4217706402	13364.866568471	9227.44353067396	5320.72542634926	10305.9617834985	7740.79397421676	15708.6190314591
73	96.0811288321514	96.0557999942671	96.0816490846721	128.279997882843	81.5100009536743	218.727996063232	100	17	10	13	10	644325.712873802	485115.033156894	624231.034999687	1140015.07310537	567835.441144141	825641.525095281	293300.858155489	1038911.0736511	216598.029047066	552886.657604493	597500.367851978	446619.122978222	545582.587101605	306243.861719105	623501.343340107	781841.197395518	720694.003630902	478461.577013051	440386.896352277	423320.382790565	422375.782553801	414951.927492907	366364.264139165	343796.353895014	349966.540122614	378430.677659305	362202.589588059	669671.097578997	579578.400389387	176529.230354672	82005.0495156669	479822.753052014	786541.801951903	1177087.403479	327554.661890895	674865.881910516	282129.869841551	243407.220392149
74	97.0289077781687	97.0265584083373	97.0293718948676	594.20401184082	541.128018035889	595.159993896484	12	0	0	0	10	394.238060899079	419.507264003158	448.72482546005	501.975395364066	223.151332511008	159.57100725888	329.468003714768	1767.43727896187	221.69123776746	425.120313760079	445.554847372323	318.379147913866	357.132945799269	381.946425055899	272.934993839264	423.576522889444	278.223206698048	2862.39127676189	3271.36609411736	2766.99215175377	2750.65748443537	2377.59472319931	2554.21566341693	2327.68916322581	1874.02182516787	2495.91189163923	2472.72675448739	938.999278874447	1685.1862496626	2330.50713217196	715.133128335699	740.604823369947	1150.35255074646	754.403488785028	5155.62375234233	1599.56501391158	1130.95736853927	1099.10961898665
75	97.0845697330055	97.0762817911714	97.0851245661451	130.64399559021	124.782000389099	140.828003158569	42	13	8	10	0	27135.3325002427	8768.75936230645	22695.8777478879	26945.7772460282	21786.2656380655	35686.0051995099	15014.3841456156	48102.6292694779	12284.6882843226	20762.480424149	10412.8420781238	13383.9466662713	14390.6791521183	17585.8679806441	22742.6072948825	18726.8648743477	23130.7559084737	17384.9311344529	14579.2392661609	14476.1437867302	11997.673690645	20090.7666471433	15582.3480283463	9972.93181363916	9828.45500541385	9621.02391929599	12779.291284308	24154.07256837	15038.0086708174	55710.3610666203	58785.1139035981	8586.33594439714	29575.1011582813	50181.4290712769	74577.3489044466	19732.7336747199	28700.7811036731	10889.6029278293
77	97.076398090913	97.0755529398472	97.076894750851	421.357495727539	420.340994338989	423.586999740601	14	0	0	0	13	6123.59120143422	6595.88576912406	5396.28242632925	3128.8594091524	5759.33652746546	1979.62647303939	8153.80862207841	8756.56817182268	5403.00651299513	4891.34485689225	6068.60333777033	5336.28913355258	2208.17813563459	7275.83275685999	7173.924335644	4907.36120130651	2700.49302153811	8172.02392979232	7593.22375197262	7558.5841457897	7259.12842289899	6993.45988128589	6704.27404496763	5936.52520673193	6711.10595349105	6247.19322518911	5913.53752797528	2228.02354766199	4129.21059136565	1391.9659297372	5063.58493713153	958.148569106124	3563.10804466837	1620.84661263256	1999.60767978086	1815.54220989559	1480.66625654584	2182.33545481227
79	98.0606270028296	98.059923605637	98.0971272322715	594.082021331787	577.524002838135	596.179010314941	29	14	8	3	0	17845.6520309099	37100.9511950542	18959.3789583792	21824.5538652225	21211.5125337108	8722.36092998358	16472.2572720051	7885.48703115772	15280.1184575508	28342.5948985396	28675.3363994682	14934.402614953	13332.3679855384	38388.8752578618	45121.2846549352	59006.6750301386	17945.2241328196	26829.0889169164	28563.5589904674	25624.2926988285	25199.3126308647	19894.8373006911	24204.67738593	20623.2509165449	23788.4966592558	16506.3144535749	23987.8425164656	19407.2669733812	5604.77860435918	5220.4138702078	2229.16215565597	2579.55917453698	2926.87067530203	11131.3239842706	5581.52295688472	15409.7383571735	2503.62750343589	2550.08269579065
80	98.0603147576444	98.0597094197292	98.0971118285157	422.13500831604	347.198989181519	422.835013504028	29	11	10	2	0	1598.60434386134	95383.0407545566	74991.7879549566	910.464157264059	87354.1569999951	3265.07120903409	123308.103835995	8645.12451091747	104355.326661638	74478.0658339003	63106.0640858486	82333.2770328037	667.543912661794	91841.8527702098	96672.2607372142	47917.3914939538	769.890275103273	59899.0437657556	46046.7659188171	48541.5311853704	40975.2039457625	32809.1275939929	46436.0819740857	33776.6196447358	43305.1130359713	42509.8119463573	38863.0857128883	3870.75212711608	8882.59637542069	5478.22028353101	2066.65327550098	669.250705349569	16082.9250343835	3799.69495117664	7304.71993420242	5937.91557095776	1821.61785329725	9136.93250596151
81	98.0604423701956	98.0597416507088	98.0608842997637	508.679008483887	482.3409715271	522.264996948242	25	11	0	9	4	10383.1164010333	15440.019518958	46206.4743689261	5618.57889579982	34667.6759942248	6827.01556520537	32295.6518880019	17570.6325106742	23066.0183488503	17751.0114225639	29231.7350161728	47055.6102893439	3021.98086500401	27414.4462818324	36219.2198516374	3333.25691126566	2638.37196322577	8064.00148601333	6981.71519175213	7699.70595140424	6633.73407827038	6618.85169770983	5387.5839406521	6017.87911754433	6577.66690348461	6749.20205723681	6055.29317742959	17110.7111310826	9646.7285538589	24966.7227739692	6435.09761685299	8507.9858212173	11133.778156351	11511.1388458153	17629.3408164258	10996.8174042068	7563.5853514038	15670.0268387221
83	98.9848379352557	98.9843429643818	98.9853884255171	341.410998420715	339.182990875244	341.866004638672	14	10	2	2	0	30110.8858658886	5492.20419408679	12823.7890042601	12715.9238048089	29425.3547480589	23628.8971820278	8195.95376064602	31623.9661230395	20590.4258354902	34754.4520029146	29912.7107369108	16408.0965174469	27372.6097663119	15027.5773950858	10527.6875000735	25137.055751048	35537.9727686827	21425.4476003838	11203.4925410795	18453.171189895	18430.7783287359	17024.7570397819	17184.5679149238	6889.80908417702	15155.4690706629	14731.9543068441	14372.678524888	14338.3907029107	20843.9026628286	12011.7891614152	45269.3256148137	39365.0579604379	14086.1880959091	21916.7271229291	12816.3236188889	20542.7442058688	23542.7368338002	26864.2522266975
85	100.075907057431	100.050133384769	100.113080078382	227.232003364563	139.93699848175	400.790012817383	85	15	10	13	1	11684.5718569838	43779.9699425691	8458.63669013372	165448.851941659	29806.0467868122	126634.251473893	29192.9317125503	11480.8317294105	16528.6797934631	206442.389770431	12050.586234103	265824.166218461	175626.170138271	15750.1038621832	260898.064656724	210606.557209261	162002.323585504	81987.36865342	69578.7018169149	71095.3950141515	73819.5419971865	74894.0222538732	69932.1416323562	66588.8324800719	66443.9382642651	64790.8353970572	57408.0601418293	184793.488548441	21823.4092811001	36470.1233554832	137276.451123489	101611.847818765	152554.895568205	76494.6502735564	122714.252278546	69616.0636695195	114971.081923548	117517.915130219
88	101.060114296384	100.936427423591	101.115979680573	70.758998966217	61.0739994812012	118.721003170013	101	17	10	13	16	23536.1907808052	15740.1404415839	29142.2115602651	35755.3723873213	57728.9928246552	18497.7437653777	19964.313880392	89736.5409068414	21093.2440499961	113901.543611166	113537.770215527	16036.6975184722	37140.1393189505	13515.7543754289	11653.3351154812	17309.8971307378	6616.44379478123	33018.5781843822	27746.126195807	20805.1713098412	22356.0652415687	20432.5642030034	25474.9102459056	25908.2195181609	23523.4789706738	27432.6097690386	22242.6472706075	116637.621615296	178317.829077323	33911.9593323221	47698.8203965011	45138.3882582269	71088.8510774032	39565.4857332178	59562.0244897301	35104.6878464153	75634.5335427822	111924.889526436
89	101.060258656343	101.059686633737	101.079070862651	343.357000427246	229.435999984741	426.037985916138	96	17	10	13	12	60258.6963336504	35652.8510317832	86056.4353950787	48633.0353123402	74362.6737910213	30122.9166089091	34417.5800183695	39725.9135061765	13589.3923190022	65717.7276845556	39234.033347795	28857.9403477864	46450.4642402354	66666.6683705407	48536.8119251276	76067.6082026706	24274.6425376099	286288.379742582	271209.770073429	274168.637040279	270276.192519187	183553.698910159	252945.925351633	249861.732145939	243441.760383824	235556.734059831	245398.387785624	431598.944944233	476057.53566621	497342.639713436	174211.920197681	1854416.55076146	506255.13816184	640999.225092523	799770.266024955	518065.927394014	1405356.36741489	403253.581220684
90	101.03518105332	101.034394356436	101.116301297621	584.848484954834	540.74300994873	605.846993865967	42	7	10	13	1	11242.2502137933	319.770371156745	326.76613970702	12937.4044229617	443.670521512628	12831.0378404449	10458.1195798283	131004.110155515	244.023029238917	290.043945901096	273.641058793757	274.656926958097	188.726340136142	341.257940532107	94633.6742558462	279.564828540612	39948.1687927619	17019.2108196688	14618.3688461905	14371.2596927653	15615.0210567098	13323.2730336185	14579.2292618752	11700.6798751093	18868.7574563967	13388.7160250392	22390.9790820209	35335.6520917732	49564.0160593103	53418.8636530424	31084.6867574379	42260.3436711474	53479.7411988543	26610.3552483441	40072.563363784	23010.1751089515	36521.2832354009	45262.7135622509
91	102.091906523265	102.055028752013	102.176066480241	531.756990966797	413.191004486084	672.126018066406	202	17	10	13	16	211576.879433276	431983.042981531	2318855.06250911	280046.349077352	310699.532343532	1063285.97774188	436482.11821954	51721.9085816061	229805.681791712	360007.024525319	1912959.28051293	293073.14554728	1826722.34575398	424447.762051659	284171.873329218	329493.254209069	473969.769626856	449077.258718939	406687.947197571	434272.363236822	431446.260444574	430309.393580408	346504.295946176	398959.481482483	196912.908651307	372309.76164928	402283.080631228	40158.1343736907	121455.563953472	173345.972499559	46586.9534182948	114501.503791648	95572.6461903458	7826.90339043213	45137.5330747068	16171.088713964	107022.634202465	90470.6162432097
94	103.03956023462	103.038868037334	103.040164043572	529.138983154297	487.882987365723	531.904010162354	63	17	10	13	16	175745.890321502	212440.87891934	253569.748993547	235637.589432187	300985.146324375	119853.010347096	165950.497793453	193025.739555591	95951.2745975492	331724.703070389	304117.28895311	276761.085419892	218886.269724183	220806.607052401	288489.353725131	368304.746406817	151306.851651873	318674.26849287	302749.168247465	304020.854061842	298410.400040187	289977.152205205	284884.563756814	278181.658430187	277410.591801288	132950.095953893	122906.663850274	376998.4053037	376458.207385955	697606.619615883	182434.372733669	465234.239262789	364256.085244896	619032.988884742	695415.823212484	415285.612484618	486646.687521301	383738.486194611
95	103.094622176755	103.054357107071	103.095067355152	239.224006767273	191.07899646759	251.283998680115	25	1	3	1	13	4360.19261371772	4206.82441214735	3287.58243721209	4518.2293585644	3548.50999221315	4049.5543770514	4502.65704571359	5700.25372687934	4347.97050954555	3427.27660864592	3283.83035188913	4361.86923679663	4092.58917229907	3841.65353863336	3504.70686212401	3827.93569681156	13822.6392600695	17069.9807233738	16342.2925733891	9445.89555405895	13962.6981103521	9763.35497445394	14843.9955884223	13454.6219144258	12838.1104667187	14354.8629502383	13042.5660626172	3373.77525181162	3244.92603202033	6933.04716371	3796.2949006094	4076.3082697454	2990.71330308284	3247.66934905333	4365.59539611396	3476.80589318933	3302.13644897938	2759.61604450687
96	103.054705539293	102.952148339205	103.055302836173	105.409000883102	37.8030014705658	112.819000606537	18	5	0	2	8	1910.58070545443	1575.37748981333	6658.57497316785	3476.471087455	1270.41357904665	1977.19472249349	1314.35404858967	7240.43934799764	732.005881923179	14373.9236057515	7712.47040767223	1367.44682110652	1740.90535655618	1296.80247140157	10722.6876373524	1312.44428394738	1686.58370192908	5829.18352686915	6128.50175668905	5222.06910993617	5602.44420024953	4940.64636198947	4410.42187255388	5034.3913549905	4831.91107065202	4645.46227403487	4784.53504181825	1413.66465291981	2654.44198581741	1307.67485211436	1901.91851776288	120431.333938292	1207.40530753547	1374.29644472301	854.142528109951	997.67084792722	1239.53925311267	1410.32694849496
97	103.094952792643	103.094176029259	103.095581278549	588.184002685547	504.799997711182	589.448989105225	34	14	10	9	0	150117.307238272	87456.8283387199	11308.1055121605	35770.675527798	11214.086748993	65663.5268637262	24810.6646685192	8511.49597019223	8614.82865946119	12386.4514639545	9969.25935029984	15335.7526676546	45215.6563134406	42952.680360603	17592.3336763005	26254.5477351952	16720.6614522077	38899.139767536	39284.919346207	25599.7750549996	33172.4259510208	25683.3174114509	31775.4620777694	34523.3570659799	33554.5780195696	32422.8747604737	27716.9320088377	109665.239863731	9069.39822741598	95195.7517157896	12126.582514283	22131.3321521082	17746.9950694541	103933.050635085	127166.523898181	182720.551326417	5562.5541327504	27282.8011886301
99	104.053433668409	104.053082396544	104.053902519036	358.91450378418	347.455007019043	359.827986068726	8	0	0	7	0	109783.053064817	48621.9788208766	96450.649946263	79386.1107615734	140580.271912813	72532.5614381045	66558.6038342781	470507.034900565	367483.440372944	419714.818990946	241338.409633857	111897.468664368	99983.2191096809	87084.9104347229	193217.488867217	151479.258664385	212684.351634101	992898.562422602	941874.653872389	922050.000709383	882682.541525791	895751.35471098	887639.710186005	840326.055411339	828118.290854622	832462.450955709	843936.37458441	20059.4424663484	156090.431159761	119021.799677296	557235.073745226	43721.8357798262	15577.4318713602	101501.511002076	102318.12693089	155803.392007616	36703.7841392867	95954.5625446784
101	104.070911184727	104.042799535133	104.07137331885	488.486502532959	486.807981872559	530.107007598877	38	5	10	4	16	10282.8922111446	14433.2188407832	123011.724462037	13558.601442121	16582.8049371223	18145.3982556952	14272.2442036388	12230.4572584257	13574.2942112972	9615.95384868878	12494.6927083712	16890.9947530255	14837.4965292505	20471.4841063294	11949.9283165243	10950.6755939295	9020.39791900541	51055.6063383544	28578.9012745344	44362.4184054179	43163.0632224093	41966.4306193248	41305.3613532143	39676.9036477571	34699.4258566468	36436.9552419406	13473.7284475246	1968.86352443629	2416.59722722135	1862.0327596378	4748.62613766144	13875.6054081023	1834.06144978735	12169.6498814151	16040.1534725726	8564.97693217546	1997.97018600951	1360.52012892324
103	104.107413510052	104.106737920967	104.108020626854	625.441988449097	571.850027770996	701.633022460937	66	16	10	13	15	45455.4561308026	141656.521276284	55053.4599294104	132107.329834132	41640.1048988709	19353.6344290315	17872.6896053902	17490.1129406295	12928.2120714585	127654.256056441	64842.4706155558	78822.0431404055	100850.971288613	149889.949973893	278022.463792021	563392.654726116	25607.3878365085	86164.3860410526	93657.5879524834	80710.0503410585	88708.6683204078	74333.4226356894	82963.1103269562	73504.3688829336	87239.1012189337	81207.3956052417	85318.8637611814	214414.290071008	127019.182390445	330356.940108443	46980.0913784209	195087.058748519	150753.087011419	71443.8580391463	375427.866515128	248477.27800193	89897.6276669275	74341.4120544679
105	104.968440120318	104.9680461732	105.034313969477	104.180996990204	24.0759998559952	104.662998981476	47	17	10	13	2	99699.5892475359	110491.373945586	123709.80453355	91045.2447543473	98909.3938596547	92816.1804727279	98195.0501203913	108139.415151229	121553.229028531	144108.808577285	112496.437598901	81431.2404773063	78650.3060095664	123356.857904925	121424.497872947	99768.2603647691	60197.2145185072	64228.1668463594	62876.7018855205	63650.2467548288	64067.5942604081	62412.7081566923	60063.6707108037	59563.1962855077	58015.9962004465	55433.4655452578	46653.395032963	19047.0190788509	27750.2837659514	87574.860471909	38905.5936274715	62110.6838181425	27310.7691748403	23416.9798005274	102175.920671787	48846.673529888	28807.3357866965	39374.0328625019
106	105.110475774541	105.069962142273	105.110947708259	148.388000984192	106.718997020721	174.961996955872	115	17	10	13	16	359646.212709163	319247.488871973	245661.862849201	240437.080756894	254535.071216195	297361.753796647	259811.556560255	186017.20128648	235055.585255795	337514.396850309	325410.483323457	292348.358780472	213449.219635868	231844.990340048	242488.399465006	289701.832988863	240518.717502653	332136.092753014	314358.827748282	290524.643799225	301362.169371545	216816.831823114	273122.041622294	280531.116029727	267495.253825837	266025.344732627	257724.841238595	168514.627257145	201810.49980931	197951.028419588	166275.517502973	165071.019685043	173198.709705144	151332.930768784	181186.216500303	158848.482366844	144621.884506735	120756.1673449
108	106.050535860722	105.954033714845	106.073868313373	65.4600001144409	36.703999042511	140.201995010376	32	0	0	9	13	1263.20418641896	2102.41189239792	4729.94828020851	870.426242364972	2755.90426632953	860.695046036504	1579.5933552294	5234.50348672065	1646.65213552468	3392.33628941625	3285.8453467181	1914.86894855311	1420.63255157267	1827.90536876814	1287.62226171981	1538.24321156086	661.47247019881	10411.0074901292	8807.14893539194	7584.26027100056	8425.33939613907	7816.79338615527	6953.27744840876	4927.52160888916	6251.60836984009	6138.92409224381	6335.21460188183	67827.3514050484	19252.6186999736	43497.3826216773	30927.2789483586	53046.0544958988	3266.46915783533	43760.9948369628	2683.41410531975	2321.79494096137	61088.6098923328	46577.344345066
109	106.029200229323	105.954041239294	106.087043242178	235.496998138428	180.124002418518	261.946989135742	27	3	5	7	8	11847.5806473962	14193.3253466835	8330.94798276786	6646.41038032213	8235.44684384497	15479.1919020656	7567.59547637582	5037.89812413435	22923.0573938488	8868.70092662175	7187.46123628114	6738.33686955439	5351.21339585313	25104.3125037573	7548.1623032996	10944.8894334254	7397.21595174177	18990.450910598	19137.0592162943	14499.232825355	18633.3349715173	16043.2261349468	11522.010862741	12305.4894506553	15364.191221537	7857.79536771239	14697.2528611055	7407.70278062554	47019.9641425714	106860.876567006	11898.6226425604	8173.17619695456	59314.5047010505	4966.31523659908	60743.434386085	5961.58683504118	11607.3022084311	7940.30343429127
110	106.029413398522	105.960639742193	106.086536378039	494.771006393433	344.90500541687	525.909002532959	34	2	0	3	16	7460.95209145546	2870.47337240381	3124.64400631777	4060.43048777369	3072.45701139513	12053.3384693735	3761.96246975288	9939.37170317227	7701.80069566146	2456.88663935837	3090.33321126292	2499.28784032808	3276.25449022092	2673.52319013131	2187.72317496397	1346.1570706917	4598.46096092119	10546.6367653571	8126.35567377508	8861.94005706133	9049.14803032348	7904.79327581078	7726.67854951093	8309.51553024695	7768.79274716343	7626.22749277949	7083.73230918096	5961.15941618498	4512.39724842631	2676.08272245655	16526.3584213005	3660.33662265865	2721.31144243651	3270.41391164179	2401.56268897624	32662.2244007885	18610.995607134	3161.66189733733
112	107.04960624492	106.947466466906	107.060499177995	260.393499984741	219.995000801086	343.990013961792	20	3	0	1	16	1521.10672750393	1240.07165923736	6912.42060350371	1218.75679173196	1340.94096760496	3642.9755028147	1302.33772596344	32195.2775316819	1832.07278767716	1462.54330483269	1231.71263005786	1498.23452658728	1105.17548023924	23039.1519912367	841.255265850141	1310.92673004129	1382.23538219907	3717.29185117925	3328.26400675157	2916.38664514302	3114.07781503036	3016.91871021533	3219.15168882962	2942.14370625541	2613.38124400377	2473.00976368662	3030.78440447304	1974.39357997646	2029.67325309664	35670.6312297414	1832.13904018627	1517.92295852304	2162.56470648709	1822.57575871795	1650.01480190232	1770.37670885448	2315.55778959114	1915.92435027124
113	107.073314261332	107.072879989838	107.073813177031	477.769986495972	476.487007293701	478.543025970459	17	0	2	0	15	2455.69481471181	3313.82802263461	1589.38591818594	7310.71119426649	4499.19217842817	7261.52878876489	3202.32973391935	1171.52844290675	4905.75714410198	3416.44521825589	2422.56548962928	2475.33188707847	1840.0728219697	7769.02970306575	13340.0173270106	2988.83319083388	1750.72223374739	16153.8900951035	10495.5992748076	17288.5997076341	15062.4131719929	13371.9651077501	8968.27912017596	13096.0842417259	12820.114767847	12984.4570559052	11719.3329197562	1217.57916004342	1933.12450658495	4892.77607795508	1980.45882087108	15164.5464764833	1906.33568311066	1602.96539873871	2706.90566692781	3515.22131821141	1536.64112563152	2253.4095259239
114	108.04201462318	108.011157718579	108.042859556507	539.797985229492	521.963991394043	542.602020874023	54	13	10	10	8	16231.7860052396	7281.07912761825	18647.1899785782	7262.05064607348	12261.8203084489	7318.57592075478	8043.47941043554	28534.4129555012	8059.63387638872	16709.2700249515	15978.6694075663	13491.4895459404	17531.7921097577	7429.36647462157	7895.62668631284	6509.66369099915	12067.2702905256	22330.6140823137	21065.5417194367	19578.8094894264	21439.392569653	18028.8807513023	11306.8770532679	18755.9051347536	12665.4719266982	16046.527371231	13056.674449718	26964.3437790994	44759.3769057359	3995.34641894599	44772.0871884063	28670.2591163013	22707.6704062273	31708.4549890866	7347.51611887198	25117.0251558413	12862.2352878351	26967.3913960531
115	108.056060055169	108.010955263504	108.081812930515	90.9380017662048	30.6410002994537	143.435995674133	41	4	2	10	15	5266.65163931759	10553.9324224759	22056.1702575472	3870.30537132475	10099.859202833	3911.33081808287	8139.93537642406	18136.6994630049	7067.83971624835	10491.054443365	9153.27438846231	9412.73373353295	5358.59842638722	7653.34138786392	8109.87885892019	7935.72263200638	4428.05436962018	15167.1868548729	12984.4179369588	14253.0636124579	15576.9536912888	12112.9790801555	9011.16204158112	11191.050965243	7102.28494114999	13024.5167126246	12340.7600877566	1178.96934448952	28319.1997359143	36088.7255580424	20199.8328829071	26920.1084065354	1795.32395636849	2133.12686288108	14441.7473197886	21017.1161524652	20318.1262880825	14584.1689871027
116	108.043424967933	108.043043537995	108.055844243911	210.664499778748	164.480003814697	305.528988113403	30	1	9	13	0	4106.99265063551	997.849537639879	1297.50863566296	1282.28673867122	892.750180750517	1065.67460266566	723.585210747086	1161.29133041357	700.552149154693	1201.34190872077	1234.00803603651	1155.90745728021	1149.03053952395	1005.18053965847	854.666826127097	440.856341489975	19193.8359221344	142860.349818391	121850.786393789	110509.212728784	98493.1037029877	103946.50000998	91216.0582973713	98415.8669480579	90946.5431054726	82945.2077440724	92241.8097697912	183348.991026472	176908.83488463	178670.342571224	181510.886679451	140577.878316644	171363.439438117	137571.728017461	147000.986606913	149301.302080946	165277.078391067	132302.588393148
117	109.040134071516	109.039582522384	109.040395434268	438.288509674072	435.881986541748	441.245993423462	16	10	6	0	0	4626.83072423004	62096.6156651142	1890.83561034631	12933.6246644426	39254.2836963944	1205.35152085886	96367.3111648376	434.950316249992	57487.4583042646	10317.8846893296	56817.9334537791	122663.970041845	5579.05383641699	73393.2052497682	69657.8710228916	3013.10166445225	32719.9164519645	15685.560315702	13345.9706979511	17935.2544619522	17257.1095282957	15726.6961442543	14763.2784703586	13225.766384406	13492.3198058804	10857.9477949567	12880.8643472251	2865.46549676657	3555.5124991859	13412.9081619531	350.003685755548	5387.84817185253	8024.89625710249	9395.223367773	12673.9797991912	4109.27016193271	12884.6514032841	7086.41123314036
119	109.040448851366	109.039709679618	109.076829707887	254.393504104614	243.566011199951	366.728004684448	64	17	10	13	3	626544.250487358	1453690.47665629	1457546.49644194	1011702.99665238	1335349.54857163	442686.547002483	1355073.78745637	9093.17915585591	1322297.40158942	1152267.61779911	1416161.2513037	1341418.89748986	917998.015236032	1304571.35020871	1520968.89063645	1165478.70280406	918618.22753977	1317536.77172407	1232401.97146866	1202580.42903125	1237029.47046546	1160722.05825154	1146266.63345028	1115472.04352014	1112466.25128418	1081242.97609205	1045684.08287235	1713220.44156346	1369198.77967805	1467921.59023445	1505270.78947783	1571334.76793488	1331646.43447141	1225443.49599824	1205860.66681766	1364632.81896222	1398641.78487596	1476597.6142338
120	109.076565261637	109.075527607928	109.077404819614	577.499972839355	460.293002166748	615.330982513428	109	17	10	13	16	189701.93094557	186605.68780289	73246.7188765561	385213.518643442	244665.0376635	43853.3251918981	90824.216661001	946045.750574831	185160.612924919	15307.9222802722	116128.473666193	96510.7117654383	107171.169284615	188463.163884133	403897.299883916	95307.2686080847	100420.253163909	77418.0447877041	67538.8302876055	60418.6813267879	67692.5221927728	69505.5122040012	63463.7584395779	56873.2049719663	66495.8635918703	64298.0363445356	57669.3766749258	26972.5650224984	35247.3804277927	41562.8824229393	10910.824118528	43259.0617256905	13962.3480442096	22045.2470890031	40532.9383008969	19479.4199728694	20184.416789233	29042.948192982
121	110.009162737779	110.008801596489	110.009522968033	721.312016143799	718.44	750.347980804443	61	17	10	13	16	164238.237558741	239123.200232387	109527.327948362	174049.690165571	89784.8112791218	148804.105550408	113695.690181664	95045.2848577383	35229.0380682581	84296.1515453586	103206.490618153	165030.501465426	168801.256078203	142370.513403607	120530.898909107	340733.494059105	104093.462389585	140102.554362982	132123.480813171	135842.379546487	130462.850726782	125040.405301281	116531.713870391	120730.688012028	125047.443382215	120120.139324889	111623.311495125	231022.133981064	181926.869974084	130791.962212265	149417.075759838	212324.599608423	190502.974731638	168995.2548071	87941.1809471863	150568.203603784	174884.513714743	185437.171377875
122	110.03562365592	110.03480358976	110.036106124563	344.749010009766	340.444011459351	356.590002670288	57	16	10	11	15	362031.450841392	53386.1729637419	368481.588556267	396356.266599682	162390.865426741	374746.581780845	184950.009588519	331936.822610046	38753.0437361482	103970.472900101	111832.812580444	81180.9825735998	331667.684709577	139598.883053462	24847.8052614053	103831.707354134	220553.776954151	114445.916712075	104975.932115596	103752.748367231	97579.1538680205	98660.5157498969	89815.1370601922	88768.9305303153	85540.2016610652	86973.0102446023	85896.5941209288	24769.4702093024	32382.7403700353	14070.2877953889	32826.213367749	10166.8918063305	39701.2036342972	40223.342207465	19853.574107413	100295.220281789	12333.3750454942	43794.273563032
123	110.035296784829	110.024021114454	110.097205860717	138.320001831055	61.9560018348694	203.470993232727	141	17	10	11	16	19394.1872931451	26992.4063326424	124053.361143318	21255.421713411	36413.8814881339	45861.5337973855	44899.656819622	113956.212873229	16472.8972784593	60308.5553971492	63257.5534785249	41440.4788305519	55705.2007879391	42360.0349690077	14081.34965894	39495.3175471164	24530.3373218288	52447.9610633198	51048.4512198251	44473.0120097869	49298.4180753092	48558.736017599	47486.578211881	49555.1043441516	48905.2637831746	43803.348876314	43576.1408470149	43337.072193034	62345.5220087053	1175698.15743217	12799.2492683166	74925.4107646264	16634.1771817429	33418.693004048	204125.731111459	9276.84565466916	1341.68248077839	63366.2365996928
124	110.083769855056	110.057532273099	110.084854805182	551.429998474121	484.765984802246	642.489024658203	86	12	10	13	16	12858.2662526518	69374.6476847157	18186.6984781623	29207.8273749826	11196.8880201993	4703.36098787303	10951.7216770633	695941.06741244	7178.36868259963	12029.5272381837	18011.6004851246	14677.5590294972	6424.40436257422	30513.7136915931	29391.8327623978	12761.5634216116	5679.45467182707	152532.446572637	145122.21356333	163215.520409759	150828.105144552	139182.819218561	142040.877528492	131642.623270275	135557.864833322	139154.257048811	127732.853679244	58490.9028452821	49178.7533662515	69552.9456603178	17157.8317575988	31235.5663687438	23596.8088640713	50140.7538732907	42676.8476783076	14127.1145447157	49227.5766793424	20897.9027776544
125	110.042873909056	110.034954317912	110.071907191194	254.411995925903	245.569009780884	280.155005722046	43	16	8	11	2	17281.8233130965	59391.9254098702	66854.3742563649	36734.3520444593	50087.5445988415	10434.4809099985	50890.8241058031	11957.2286920767	50033.6214205491	41704.2104291086	51509.6281932089	46973.146851182	20783.2628436054	47064.0153336246	48100.6962568942	37410.0654868066	37246.1901274177	52000.5152785749	42401.9769068953	47767.5611436199	47768.128018321	40825.4569144802	42971.4604327277	26039.250832106	45819.5786529907	45508.5026910573	31853.6323957476	35290.1615335506	54308.1726838609	48137.5069876004	56795.3449924999	60615.5597572527	52274.4012135338	46842.598506573	32167.864612169	43277.6683760405	66026.7776635848	50676.9905866363
126	111.01020981617	111.009521943217	111.010795957765	720.69998336792	718.44	722.583016357422	39	12	9	11	7	15451.5633246257	28055.5634358275	11011.3671459258	15898.1488286763	11439.6264264692	15471.8919719263	11592.5198765146	10643.3401091651	5425.78298734888	10377.6896026172	9378.5127519165	13345.7788994405	16530.2864134982	14098.0538320048	14517.953568086	39619.0665325412	7905.0521438517	14400.0933598647	9652.19604961574	15726.8490127742	11747.9995578093	9919.51189596858	11552.2007736211	8754.85181808472	10757.4315126134	10399.1454711499	13062.9133932292	28302.866849592	19810.5472687219	13718.3024149016	9110.55318237748	21383.8603894546	20120.2067639226	18670.7705461549	10539.3876112302	16759.5230152868	19970.1344896257	17185.1453290433
127	111.091642338817	111.05510992469	111.092725248998	549.528503952026	486.323003845215	616.586001434326	82	12	10	4	16	1852.29118691557	24341.570968081	29203.3231858479	2932.56619943506	8199.78226802927	2956.45690857712	15263.8862193823	417421.065160528	21265.1447688788	17800.92926729	16133.1258875784	31948.8533786573	5225.14954696023	9035.3021814907	48265.0370643634	35810.9994735382	2679.46040876439	60354.3652461469	68270.199510539	61471.205519668	53051.4412730467	55044.857367635	53847.4103120915	53331.2832240001	48767.0307841997	53851.3645112257	52542.7406888083	3308.33166362574	19929.3823544979	15189.6877712649	8152.74876103071	9441.39079750702	9121.66900536977	2038.28796763415	13093.3815389567	6211.24721431785	7234.15786620172	10231.0145802865
128	111.091214077625	111.031966131585	111.117666569255	53.4539988994598	24.7039997577667	169.854998588562	27	2	0	10	7	634.184987655608	28967.3908984769	3577.16908761813	284.755998343317	659.750529255299	2193.37732301304	474.063412495008	11129.1903558667	165.888150785026	687.71345575442	1172.43004013279	352.695929875626	508.23645691138	387.465102014585	187.460031509399	10806.75996474	345.261756785338	934.657830659853	1120.08264253706	956.68327282057	1004.47353578266	946.50729922529	851.34462505157	761.114480025604	930.150163631886	680.998636332122	912.902468613494	43337.715852341	15817.2230543033	10742.3254540889	21103.2474886544	17197.0887079001	35790.323481371	45719.573931428	3039.09396548581	992.258348666131	22899.8830831426	17076.2551113381
129	112.006732058199	112.006207651478	112.007483399047	720.697510681152	717.902005462646	721.952016143799	30	8	6	11	5	14785.2446747055	20822.5611864533	12928.1351652801	16309.2952331342	8626.48880334198	15533.3377318328	8903.32921188663	9910.01777138561	3906.8763199347	9236.18588614193	10438.0101474524	17105.6266926299	11152.1783022443	11114.6670110407	12494.3735943057	14519.9794791605	9297.30459041487	13086.2203327151	10226.7832228728	9222.23437668756	9347.25578776307	9492.53847168759	12103.5221923828	11550.1864728928	7380.59868848883	11624.3083002188	11323.1093427268	11409.4496782869	16646.6046113125	10076.4261141792	15016.6557340622	17497.1047076024	15992.6056391191	10993.8923285273	8761.8196690321	12506.0120302338	18493.5080273711	12509.7157875542
132	112.087429396836	112.075846417444	112.112440496861	556.103009262085	517.538005218506	642.466022033691	72	17	10	13	10	363818.07837161	443832.473970525	385369.939802194	421813.710769323	438513.583091528	209114.938822668	516317.603645721	22477.6478485856	570809.012657038	336497.588838995	356547.385306377	493812.289629071	218339.742095172	453044.222489772	472817.342865648	333340.508839135	412833.13992875	320930.595100205	312147.846972309	310866.350024566	295983.92382212	285142.436313417	283336.91155538	272481.204797892	269490.724481642	254183.897247401	255588.414402612	106707.712575988	226474.915285195	55059.1179944043	262807.223832843	164003.202495904	149592.634953347	112673.332984269	61554.3194640093	137674.118776727	97292.2214577848	186805.900778566
133	112.05098409816	112.039840228899	112.112616161486	366.724989776611	337.04800994873	369.26800743103	54	10	9	13	14	39228.4623708198	14048.5886263568	128924.782501259	44608.1308051944	21893.9687746004	12117.6179120759	9290.11915138523	3276.25087087	6797.21827529992	10877.5165508268	15855.2811537286	8147.88914585952	13971.2260064217	20890.3072357554	18577.9249135894	10885.0363103673	21055.7030122261	25567.1213408506	23754.5865314535	24765.4882628772	18734.7090442038	18132.5949792517	10401.64129529	16527.2252990197	14755.5144297864	19446.2931650969	17788.6518156203	46778.8858303994	19615.492235804	46377.2844661985	19232.4587214366	18882.2356664958	27588.3403965513	42941.4822593099	51903.7056465537	47191.367786834	16340.2760055003	26779.5466078256
134	113.089996659782	113.029450713771	113.090593202307	83.3750002288818	72.7910005950928	116.74200012207	75	3	10	13	15	7564.52441539312	3129.24002083589	39739.8241901025	2506.89308922712	3414.43654992171	3337.5526726091	3467.01185108614	108049.288650015	2738.65448594838	3956.91224989883	3960.93498763058	2613.16187424818	11539.1935303377	3220.92119480091	2108.74710208026	2494.51744728377	2546.14531930618	360359.206680918	362349.327192811	325983.540715014	342499.801094346	333416.14717875	281973.944495847	262092.574526537	267230.799845239	302923.515435191	302488.698385912	553586.595527381	359193.732156977	246923.645624576	389561.884546574	282349.461548108	595207.58139191	471403.316435155	339424.808915248	335308.419451849	346531.467018703	329632.437007067
135	113.000383143101	112.999082809736	113.089811893434	578.129027404785	555.906028594971	644.26697845459	77	16	10	13	0	322317.535201411	39822.747815894	1177.31009549848	452409.29402298	11057.119538398	82546.7201693489	31729.0618496854	216883.831493236	17896.3119381507	59541.6293948181	86398.7537206767	31927.5312450528	400633.501435712	40508.2272121478	200574.359039124	208887.917550459	261416.666958588	172677.604392057	171324.957591083	165534.975223328	162221.963892948	154553.993095637	151836.669301508	142298.268567259	150407.698543801	145687.721792861	149385.674574881	271627.602417469	145572.830770211	241052.076680784	116063.22694326	171938.786566976	91161.7767939876	239641.574089884	277065.701448065	327288.113272587	109555.749576662	111044.487596708
136	113.060140200301	113.059337811469	113.060943825161	487.232979278564	482.356974334717	490.838003997803	28	5	9	10	2	29887.800594205	18194.8354349185	6143.60136340782	13994.9854589775	12292.3864793908	16950.0572468271	12996.4586998005	16112.970095329	5976.56418683007	12430.4793169509	8235.66822874825	8237.65949456976	12929.8591237813	10824.1004913541	10230.8588698618	11829.7152325573	10629.9012822012	19518.0305884903	17233.9015922815	20441.1328847373	12663.1192940541	20779.3822870744	11923.056601081	14133.3228374766	14753.2461323775	10913.6116857188	12907.8689181805	35205.3384366585	11546.4070295163	60837.5991259064	14404.5434321882	24344.6761665645	21340.2840967241	32128.0999689549	26340.4319754511	23717.3253319065	14989.7140806692	32164.1191860022
137	113.05395869747	113.053282545435	113.108182565372	244.255987091064	175.094999732971	331.360988616943	41	13	5	9	5	37114.0310256009	54386.9656520896	76025.6145085674	7805.47896058671	13533.1502780551	33263.0338531423	27471.4103986839	17659.3029279262	6774.57042824836	19036.9026668441	27465.0922907823	36316.0013061225	33915.2784511841	23739.0901092067	2035.38546056513	10102.7027085352	9139.61213601118	16395.8566432536	11680.779245855	10883.3136068622	11820.0932505419	7640.51533586346	11965.8016287149	10343.4266341798	11039.1517636059	11158.6169112781	10313.133109004	1480.21770066723	11643.750108378	39153.3129686723	1340.01770344829	67796.0812553385	23151.0643593036	8569.80249068389	29131.3142969683	198381.960163858	29886.0927415502	20204.8852563727
138	114.102955748258	114.053872273294	114.134379156641	617.84151222229	491.645001068115	673.99297744751	132	17	10	13	16	17394.1570288358	20314.9209203664	229341.797084743	1575111.6143187	90740.7788290785	2024312.48994754	2638950.15247937	1487739.35962009	113365.077519749	66537.4977997243	228202.663178087	206306.166421569	1946286.06365114	158219.674811829	1252258.71420372	13423.5863484023	2140826.96801284	732784.393588027	538834.774259435	533235.448274272	494165.962309353	491152.434528396	504356.66097873	474838.723877683	472440.087494424	451257.860148668	430908.996960947	156065.938275514	176707.963180309	47455.4843301623	190605.027109776	93490.542763453	170409.050425291	80638.8976840897	16217.0283265266	330028.750187957	34791.6353491679	20080.2515967219
139	114.092098736209	114.065865759095	114.092992029062	394.759997444153	283.420000076294	425.882005081177	42	3	10	13	4	3138.00021244716	2479.91939272326	35565.2701623878	3031.01480034621	1949.03980145277	2560.63051284347	32090.3874537209	6639.91864266909	1183.65086031612	1828.52769574342	1939.70581762386	1450.75161665343	2734.17165509073	2364.06708511175	1161.86679423004	22437.3626676463	2715.31121974345	157210.109624169	153146.619671862	152802.515657195	145248.164280318	151831.102461209	144240.90251258	147042.108823992	146788.280858823	141106.0870163	141013.555740927	497308.757875111	149332.510396217	668898.017705327	582734.369533943	120661.309737909	312128.52954701	1252655.11338837	230532.359768437	392432.099402231	258314.083913772	1074206.59417115
140	114.067137268268	114.055168590072	114.103046601433	115.267003383636	30.9889984130859	167.337006797791	195	17	10	13	16	201220.432808107	302951.974113089	70603.4358696754	39728.6911343597	161727.884494945	149113.235789195	118662.775428912	110561.792639809	44337.7130993456	84878.7499115703	145788.091313243	69674.4194812886	130354.692972789	117267.827817924	278985.973977051	91050.0272851778	140618.939583897	454317.236765362	438912.544265375	423100.953396754	428353.375678522	409920.599650432	395117.854376063	362730.439753169	369198.775928763	363230.457916531	361070.261561214	359514.831508407	339043.545854439	342028.541368224	389065.428474675	440638.275171592	352348.485346169	351914.182227402	284311.915368537	129319.560834446	265250.96522727	368365.539507265
141	115.050807548963	115.050406471177	115.051075603805	161.622005081177	160.296999740601	162.625007133484	13	0	0	13	0	1458.33762794496	4568.63872368992	1677.57489244298	922.587212956394	1798.12085050254	2103.91582372456	1215.69027908366	1846.59871781588	1177.76365353211	1330.76689930283	1501.91657956166	1720.84360038241	1436.96660153428	1593.48479758644	1359.65594230828	1445.88911718782	694.204284246442	8608.46963895687	8201.56258061756	9439.88067903246	7858.05249651441	8361.21557370716	7613.49983890832	8185.85918426514	8255.76441589394	5749.89958604926	7030.28432309604	85119.7051504843	28806.1951747822	50459.1768174878	90525.5257685203	64875.9423966147	62228.8336234732	39863.963418238	36560.4043795969	25518.6156156645	76825.4688884318	86231.3050989089
142	115.037586009078	115.037007416304	115.037809520228	70.1319969749451	66.9159983634949	71.3879970359802	12	0	0	0	12	186.040568724275	262.935400502174	1550.35197328241	205.427831481458	323.915082907275	302.305079222773	240.588085516662	1939.6432481315	202.740293308161	248.237343548608	385.517403364182	262.322961289668	320.945592822303	444.338350397069	166.593566159951	109.187185441697	76.3227517885971	2241.91324300831	2698.39960276443	2175.29648106685	2701.37703833656	2057.69428138568	1893.08130832145	2023.4487004141	2090.87334756221	2463.62597410793	1894.9072789448	993.685660162009	211.731709206547	527.072770384984	551.233311931428	761.473083207537	325.148477417417	939.998140382522	294.23914496263	164.241943635541	650.536722093355	381.490045270693
143	115.055158915135	115.054460212424	115.094889126042	340.840996398926	330.499990005493	395.691993865967	30	0	10	13	0	1649.96653373772	1835.21506483263	1894.41764906612	1415.2769781103	1947.20417327918	1123.46888164915	1616.78757391479	1490.65759053966	1072.74833340363	1149.71291062236	1240.6337433268	1357.2133629796	1181.37716784174	1468.14698737708	1494.63814595209	1386.69407953855	1184.23235533275	77119.8273205478	71743.0059336016	71170.9181692397	71648.0010919771	56939.1015769569	60811.3859782128	49975.0739214267	63710.3856291063	52974.2196287725	56643.928780773	618910.246539271	128453.272457333	476106.099521598	21763.5034962014	183950.68325373	454288.976075027	240657.176945308	178334.831435645	186418.303934779	117669.415975125	83563.9045403396
145	115.069060812717	115.054320316702	115.087902724451	132.601994895935	105.672002182007	239.22999294281	90	2	10	13	16	21975.7055200992	2691.46893359581	11644.0056828249	11275.7371371063	3868.46989486023	2242.75502572581	2840.37109202576	8523.01448045671	2093.0499457429	3209.1628354408	3144.76524689631	2512.63622882077	2566.95677022516	1868.9500875247	1847.66388123413	2755.85978116242	2106.26772399992	56777.9331692588	62200.6411448281	55469.6489653796	56051.2551579268	48311.4342841132	39214.5505329652	42005.6189221656	42891.5972603211	45121.20747793	45159.2665917892	18738.587116024	7536.22058720514	273871.244064765	14384.1522957788	168737.768393919	39636.0145142453	53508.2835866938	96955.1105906081	107936.494624695	280534.378193161	11041.5605432257
146	115.105609262148	115.086889899689	115.106178545496	612.801498794556	519.70699432373	643.723013916016	28	8	8	1	2	101119.916765238	2083.16871997714	1501.60008180088	72395.4096538924	1485.62687052414	100574.735309891	135788.082349123	65544.0233654529	1175.77834904527	1353.38309892294	1129.14637434962	1373.28039045845	96016.7535798848	1516.62635190146	67413.9922648948	1323.60387949699	96076.1051653804	9637.35419946057	21316.8319433701	18828.0638849506	12902.0576672629	19605.3900065422	12665.3741049059	16155.7355785298	17993.4779065393	14707.4556664673	16527.6972336243	1327.5070187736	1324.73017120832	1366.4223083744	1134.65811273108	1395.94582671548	1382.2334831809	1216.36974452675	1715.82025333973	15401.762366876	1142.87402585787	1563.95510360599
147	115.948121488747	115.94750754053	116.05180524001	104.2040001297	37.9610002040863	104.834002513885	48	17	10	13	4	152722.236571606	166190.883396269	188076.547076378	138486.794670028	161229.16378635	136915.610215813	146442.9882763	159186.839599038	210800.301127744	224414.547596728	179857.270238201	115250.122585318	110669.112468349	193085.644451168	187337.257679428	146299.567119553	42058.9379016019	104113.900877795	97526.700105099	91480.0247179729	91431.1834227239	88783.1459907935	87104.8729466643	85650.9910170501	81585.2330161942	77277.127664932	74368.0791812483	19793.4565745899	43362.4724574387	140581.842964163	50487.0358632237	86675.4698920927	35242.8589944408	34382.7067699428	162958.282783635	66364.5548652392	52183.2781685291	49042.8500716191
148	116.049847366068	116.047095397286	116.050044597095	254.396008300781	231.682006950378	267.445004196167	11	0	0	1	9	1660.84614808191	863.274564287276	1013.33419419529	1208.61632865113	997.053759431234	1975.42666101755	946.404139597347	7446.04775216319	996.97393526002	1277.29909880461	761.480459704428	721.120716981934	979.391139860008	1173.41551709951	789.586840935801	901.059428051185	737.411853174881	1821.81635464273	1530.42356595402	1852.13258465934	1852.82947998352	1550.88166769533	1360.51701982319	1750.66473917855	1616.63385113499	1288.97745493622	1295.71960775564	2345.60484818054	6973.89989983956	4663.02905274547	1900.5268730903	2957.54884398449	3194.9427089332	1603.70790179074	1947.17387878768	2710.88065721095	2485.86484208815	2650.53572363706
149	116.048035842784	115.94726284058	116.107827963209	460.736995315552	381.154987716675	681.077976989746	145	16	10	13	16	8520.92997257132	87139.9796316253	21335.4698456603	13810.0664640656	24365.4845318981	472.961152670207	16552.0918039658	95107.5548697381	18395.2228500601	14231.0659991449	27899.4457582012	28586.2231585197	23905.1408652812	20596.5657312283	15054.9174821457	45813.1621912457	17309.5163903815	130757.920770926	125094.94958698	122246.6022791	121203.03549214	111610.6426778	108789.183546305	87274.9363169528	106061.181448493	100085.318034962	95270.3433713495	226658.600445012	292403.670185121	130761.140248036	223370.080897967	132467.278692197	223717.162614743	205631.068231696	96912.2292391397	232352.760251442	133691.470231462	187561.065239064
150	116.052480338625	116.050428267388	116.107822698718	340.24400177002	338.943996276855	354.739997024536	20	1	6	10	1	1108.85000430743	991.959837468474	1402.85025396906	739.900585117517	1208.82189112622	972.687671781021	960.279299896397	65484.5487876864	980.168745342896	966.751303940546	850.199331574338	867.137332756817	845.537294246567	1241.89469782794	848.745752999186	867.752924811314	668.902288606827	12215.7871310972	13614.1190547161	18047.423405981	19887.9279171944	14451.4750973092	18062.271220439	15921.5199762113	10924.2376719105	9343.98292525572	10271.0601168814	165569.708203926	31657.0688641287	118772.240477763	4285.84140027612	35715.0210147759	114837.193171935	34755.9427439421	37237.2613739502	33535.6938412413	28177.26822919	13079.4811775722
151	116.107523627001	116.056103695962	116.108094709068	154.070001220703	115.485002536774	229.138999290466	77	17	10	13	16	358767.513945938	163396.772294496	101285.086710267	264268.848448768	143542.164225867	203340.771791501	186527.311820704	178712.882514349	203130.136915187	187941.885772759	98862.4420644732	78603.1456880724	160648.382691941	187208.066862122	112964.954838567	88648.837347697	93578.9649955449	267083.884509301	241575.522289095	225938.348968532	226001.852330746	223882.034238771	219658.330939933	213693.908964151	214201.420225101	203840.007719761	197976.585879411	411825.11282079	107493.088860049	145378.529784024	244462.658187235	174640.410105649	143944.537462713	255602.521753037	104925.134803175	162424.489804985	98253.1383174076	262486.064751195
152	116.107735324899	116.06015795327	116.108406710598	77.7459965515137	24.8250007295609	80.084997215271	65	17	10	13	16	187774.347655326	105407.564689207	217555.917939543	78651.3676167524	95849.9665015144	106812.077500611	59137.9911365392	172011.559740563	32046.4565007994	304003.181851376	355818.403959493	47358.1420848633	166252.845953068	87120.9829148578	41502.9015080897	147028.1754466	56472.8864631003	62327.0908241509	61964.9417735136	54914.9423225492	59036.9301540705	54002.5054036909	62851.1564911515	59383.8499484387	59797.3526156029	49111.3094127927	45239.9804692449	151730.893250196	56994.6606257781	80009.4623481772	218062.072102544	167314.733504848	69893.8598445306	93995.367771872	197619.939672034	54936.2392807401	236860.942663816	130388.971514495
153	116.08257104426	116.081416327308	116.083053901968	282.040992050171	275.845990753174	285.325004272461	13	1	0	1	11	2966.29362445045	4967.85991136761	2569.66765280929	2979.80960095094	3037.6698213766	16683.6398635386	3967.0316315149	1882.98067682402	1863.96681611426	2489.66019956333	1517.45751645789	2334.22635092007	4027.07763956322	5498.12573685787	752.345084388508	1738.89741902529	628.430081408937	4992.17533788085	5241.99283826972	5184.68765252166	4999.91850535261	5763.58754563539	5399.2046347037	4533.68657980942	4027.46707080656	3810.68388927066	3632.43600663005	3306.60660572816	2033.77972904344	3271.41685896398	9432.64193212613	1494.24280116494	3285.66329036819	2952.37651733557	1461.38561956212	2600.77536946535	1070.67177227565	3099.07654352072
154	116.971480598712	116.970721189231	117.03724685837	600.191993865967	595.391980438232	605.146980285645	35	14	10	7	2	34389.1590836272	31587.2994550237	33282.593303372	20627.1915117055	31392.7618426654	34330.6099672616	13588.2961066253	20569.0461296216	8019.03765783459	18751.608670814	26509.2454882641	20421.9152521778	16547.900172919	14360.5894427933	8558.92826524962	28778.4330528395	22955.1498095388	20434.6198691428	29450.2777568517	31400.7729602605	30928.4401099049	25779.5061031263	24716.4008340146	19458.7211477392	18831.3743159162	23027.3447285872	22429.6132484745	57390.2820622829	13832.9711000681	6359.25383964518	36443.715256406	42168.7726886357	13370.004746029	31664.4815646405	10577.2190153433	54283.9028529336	9491.63871494184	23033.834729204
155	117.059172151689	117.054951571064	117.111430106262	75.6809980010986	24.0759998559952	239.859003143311	211	17	10	13	15	434671.413437109	510588.927532888	289610.526371603	443866.959440634	665957.214942532	501705.376180561	460592.043327944	46407.7481847758	952017.352535154	323583.517435509	324318.723403292	294009.97817145	487633.974351093	446610.111594148	625639.260813716	644188.221006934	526134.253413217	308373.988266949	275966.826060983	285194.43583958	287669.169816166	246734.808006207	256454.469940109	244690.766133294	239259.666307837	228914.250064798	213476.150531892	16635.0382895727	19989.1388435126	17841.9493727938	10301.1572797072	42089.9872707506	36061.3810142968	6413.49050243944	71529.2427245355	96686.6369069052	37751.5140842088	13684.1562226536
156	117.055175880381	117.054295861702	117.138751233389	497.467984466553	385.117995834351	563.752981567383	133	17	10	13	16	31800.9663201403	734234.707359411	211635.766798828	19092.430675711	310551.546312787	19208.1639510061	526435.210948011	49308.6459592176	18545.5733617507	166809.928958871	241817.971879135	264550.555812232	43451.0812381923	606363.088412024	20954.8616967654	123535.107082271	8518.10943080205	65713.312814928	56934.3983638734	63266.9460485748	56390.1312347054	64323.4420339577	61395.5104678365	60496.4651152433	60915.938090127	59207.9860682862	53505.6924704462	55333.2646820455	9693.73079746496	58965.1327013299	25103.1229797392	38815.1000767672	19941.2246549574	67559.8345187712	80723.4759529075	28721.3751520041	38757.3161565264	43319.602818171
158	118.086453318243	118.063454379021	118.157627304864	110.265999536514	24.0769997644424	174.336996383667	274	17	10	13	16	916854.489940687	797408.123796302	539243.851683036	486986.337281718	465948.143309332	726007.393023446	374320.720455144	677272.02914579	629182.795470142	403577.535400842	624786.489481096	336092.36392281	511868.351948784	937464.93835799	501909.367480659	385707.858270127	302282.837202665	576374.025655692	562020.285176628	534876.249515929	554332.236666515	542161.237366401	527019.838022813	519408.871340225	516718.811741491	492705.913160996	481487.467718945	74828.8003941812	161768.284742668	55197.2460731457	212277.430745132	123967.114586799	130384.112425351	74565.7541091206	53294.4693914783	46857.0555627474	52700.074989805	82732.2424884606
159	118.066061010863	118.062589594038	118.087289539464	222.374499111176	202.018999176025	234.443002548218	54	17	10	2	16	28823.872998685	1176137.28533435	463505.179644964	340814.893924574	659521.972480051	248612.478178712	42727.1788856888	244198.325772203	471310.746240567	400638.318342492	566779.805879193	507845.569684834	332190.66591377	546890.9443173	510627.663097485	401240.525270084	319658.205400101	160812.315363337	150957.082782016	164859.210118231	160932.419778569	148824.273985574	135724.249928445	135441.385059421	134432.246875329	135467.053570276	130571.962116951	18660.4849446848	17879.9123089734	42374.9485166721	9789.0840338805	13970.19805946	12370.5190458371	15456.0316527748	17387.904310796	15505.73442031	12926.7763704807	14707.038523773
160	118.062090659326	118.061413225788	118.086673511133	584.416980743408	522.197999572754	622.92900894165	35	1	10	13	1	30526.4337669286	36018.9361021519	50661.5818033218	22409.47668989	41273.6054062843	43845.0701066256	41390.4494052331	48568.4810668047	40122.4417730059	38594.8624388088	46883.0505523682	40862.1204806241	31342.9873726845	31780.6317250464	31965.1676273346	29095.1119468689	36643.9036049485	156982.857092993	151130.184408406	145048.047291668	143949.082617124	136344.106837325	134106.402707516	128329.743214119	125257.511121843	126049.938514114	123243.719725739	318351.675032231	417367.58391623	443042.803813634	251217.660857652	355716.494205402	443605.371873204	265772.365132562	357188.459199231	219187.509365775	333508.445248253	391748.968076246
161	119.035890138097	119.035155245874	119.052090195607	136.902994651794	49.960001707077	164.046997566223	116	17	10	13	16	56536.1037383658	49461.1700420638	185199.089958281	52213.4113078816	62990.1530682435	68804.0986851091	67092.8644363673	158301.399677666	46962.9181522527	99235.2398415069	93001.2866135002	65984.2646527255	80246.1911538189	55698.8021564404	42294.2093434644	66534.7433958552	55795.9168555244	76513.8315128148	76393.8416298862	69422.1348146678	68223.2696688826	70330.0681009679	72718.534550808	71931.6026554531	71601.9950899074	66795.3498275368	60506.0782674467	143979.549283742	201941.392770567	251562.098256319	185510.221280688	273375.685187194	19583.5224406872	264558.479028278	249429.018085497	192246.284775906	164075.486144766	194573.139974757
162	119.036976978871	119.036407518141	119.049825014891	401.557006149292	375.546012802124	402.689008712769	15	4	0	10	0	700.821769915987	397.192170960363	486.918875409057	20773.5884750728	16496.8670646943	14585.4693271166	522.917235931929	547.753736641382	345.305904801964	362.345397811383	559.899151675776	431.923753071576	591.979601144558	399.427371489583	238.959111530945	671.18831936724	31715.7965889433	8164.31043949444	7114.17670441463	6852.471175896	7360.4612274277	6639.65632940736	6507.18928157003	6071.31463929704	6570.98650194291	6040.22222005681	5869.72979467013	22105.5829379106	11436.9634706169	30893.4569258029	16250.545121428	58579.1378992451	46198.0743259356	22120.9469330888	16748.8883031532	3161.0293857452	31536.4326121844	6304.12116729654
163	119.090042879585	119.060269600177	119.090738673707	418.462003288269	415.838991928101	496.801000671387	72	17	10	13	16	280143.311694799	462769.55279996	335829.678172935	572332.888655397	404120.080737645	522239.008449368	201463.822380784	355046.188984098	152402.652429244	437967.253472107	462963.360857723	362486.413916821	648477.948620963	236900.153070129	323013.745084845	362328.426283924	564469.01627183	368344.077678397	346787.624607763	341795.279396089	339418.464528117	326779.53530467	321685.856093885	316094.193304275	305869.446335192	305461.543282215	301670.227753234	491176.546570295	531278.370805944	316558.725248845	405885.159003071	365372.374225105	433125.970745736	441325.003148743	435356.972365702	352552.977739151	336986.753569222	337521.635339061
165	119.126361758944	119.068260820292	119.127250824847	110.010999641418	78.9959986305237	142.783993682861	61	17	10	6	16	51448.7739106427	44105.3889878222	25294.1486628057	24704.3875387922	23241.8014875142	33239.2688066205	17780.0342891571	30589.7573851654	33322.7743404359	17705.1560814597	30171.553905675	17032.2021462088	25419.3210549313	50341.9263551722	25005.4671148304	16148.2993445957	11122.7762412475	31919.3449914653	29439.5668831468	28088.38597799	26811.3851312647	27062.2266012693	27013.1261365337	20677.5125801156	27452.0866837582	24281.862548419	23977.2097782822	5863.39714109874	33732.4211770719	5784.29631857432	6438.43049308041	9838.36425290257	8389.90086157769	6644.79627216811	16470.8642134513	4951.95179911796	67891.841104223	6674.11454633111
166	120.081224329059	119.991196374086	120.092086743106	434.802994995117	415.088993377686	564.862992553711	135	16	10	13	15	31051.9087849979	143777.442118563	61757.3842187558	12699.499889065	89838.9411028374	18781.5778089857	79778.2301667019	199320.677253096	23537.8121071022	72634.505211059	87190.4809816197	69723.1435034734	34454.6161115296	69643.806867165	46680.3566276561	15783.1862261891	9524.70875579991	34915.0988091831	34742.4463775968	19773.9061815345	30004.8179482723	31188.7073124974	23168.708504294	28539.8009297657	24242.8522026166	26203.9973839388	26777.3733965243	14119.8435883503	12254.0238811076	21139.2704613879	13230.9919266868	46221.9883931255	11101.3309408575	20352.6910568898	16876.3916904479	13690.5605781474	8601.25707931817	14939.2395998707
167	120.081503039504	120.01956129892	120.103147545016	216.225003833771	111.155999279022	251.283998680115	120	16	10	12	16	413556.742190069	125072.001293153	21382.6003643655	383585.677832842	74835.5377270002	178487.763469214	59835.8475633338	19457.5848296843	74441.570994904	105086.832645722	77524.665456824	12406.9164970703	372940.75310979	106759.886462491	201069.340845101	171930.426152539	333900.936892068	1468812.73639577	1476332.60235741	1381829.25714646	1384281.84788134	1357008.76578041	1321477.52514284	1298412.87324792	1274683.40557202	1234202.29330303	1204612.57543033	105287.312750143	35075.0110974364	167046.787271144	38678.4423564533	18461.1529605193	16678.8834046386	15813.9053775493	17705.3603569581	33538.3577364154	7823.96553159691	36606.0326191528
169	121.06533152593	120.999372589504	121.104583126056	66.360997428894	23.3779999542236	155.969003753662	197	17	10	13	16	591817.673012434	661588.945563696	689445.68427447	33077.6589284372	6225.53825099976	560556.790762022	611388.541122274	647890.713347006	746426.688346533	14169.491439213	699638.381962563	490127.7678521	487684.123792775	728152.107337201	731759.827954033	27913.1816048532	69831.4560105057	17857.0297071383	18274.4920848	16219.3861495964	13690.0146684716	17858.3810026757	24391.1673903815	23811.2594449666	18588.7466261324	13695.4525854272	14092.2275053351	37828.8245327144	265224.324630889	36692.954738981	24226.6521349284	134757.400710922	16387.8932067472	81712.6188066697	75253.6265187735	83172.2031798461	18083.0905999799	23966.3203668759
171	121.088722537118	121.051243142196	121.08976404816	425.428998260498	421.600999832153	484.967007141113	45	10	10	5	15	1922.64134505498	12793.0048695859	2239.74233188367	2893.22454405973	46394.2823427093	1303.33501408895	12398.8973392495	9528.66189906015	23658.5364455906	18012.0119624488	2681.12048798161	17980.446782548	2307.34556035837	11107.1130664728	65634.4234421978	11033.2920970616	3892.52178801666	76150.4827028926	73237.9601183929	62856.0841134447	69217.387104244	55490.7059896458	54263.7659790676	56383.1017867724	58914.5589516673	62460.7553886424	56795.811205369	2304.63760471258	2657.93437577419	43035.1260808077	3985.68522891402	87859.0928582847	1510.27753669024	4624.52949162003	9854.08898930065	18469.6588948444	881.061336039732	7336.0005629577
172	121.02911892026	121.005085023694	121.092821157396	540.887497711182	520.611002655029	615.953979492188	20	0	0	0	14	3355.84048452862	4408.79568795115	821.010505360034	1425.69422009028	1373.16267824504	1197.39531231299	2070.86867271364	1137.90229829277	1125.88821875016	1077.54490069672	1054.5360153127	1096.38177303225	1304.03631021082	1841.90226233114	663.68146863004	973.473562398925	1111.9489168521	8470.543028377	10260.2255393475	7275.76183425469	7329.4971538302	7957.04844553603	5980.24972752482	6840.74044316076	7370.32840727684	5146.03457441088	5510.28884035908	1221.75507267192	1403.98040622788	840.953177228803	927.656972603156	833.39045997709	1243.17043193974	928.652093097568	974.017721251585	862.980079949726	853.885018178477	761.015980682407
173	122.068695522099	121.973407125397	122.072034383507	217.521999549866	205.17300403595	291.040009155273	28	10	0	10	4	3645.33080702285	30120.626973089	12657.7920126915	5016.77871938727	20945.6624848204	3833.56908633979	48733.5227455858	7901.79252660737	31666.4086710594	14047.3420828697	20084.0377580962	109504.924953589	4227.8760536973	18856.3824483287	77010.6162168762	42306.2440110871	21413.011052322	8474.14852486613	8122.79214894283	7670.38760372507	7673.35319866776	7606.81524170144	7402.80054050603	6625.095087789	5978.44595132477	6999.8117217895	6798.69675144049	11703.8785260873	6027.50410281634	16015.8107618596	8061.43847806659	31304.3461522679	40353.0954748895	27428.6331523566	9278.11327211559	4193.37174202435	5706.1008945331	17300.8116627046
174	122.071388665067	122.058796317785	122.072463989258	588.813006668091	586.927027130127	643.094016571045	20	12	0	6	0	16993.224998825	23348.2500961795	12821.2315112539	74205.6264103018	26720.2884451766	40043.1120132841	9016.62781742186	2398.1399356015	60472.1784069075	20840.2671175729	10048.3606886172	13493.0839759409	15658.6158417606	33311.4762547107	50201.0066300988	28640.3239189894	21384.9532888872	9432.18881018739	9216.12577404578	7407.99116528034	7903.23195779324	6549.58956253258	7716.75329605391	7360.77042843948	6812.69241648121	6903.36984576657	6913.92765018443	1278.78232350631	1679.094519091	18529.9216607586	9571.5135673061	27724.9701030579	1544.69162846624	1038.73111505318	16955.7857946813	1313.16625673673	23559.0457317419	1326.11335775768
177	122.925646739486	122.924401892811	122.926024369534	297.301010513306	295.41100227356	304.901008605957	64	17	10	13	16	1855070.0815116	1766067.74015373	1650690.26391825	2118244.4241666	1810927.29828609	1515428.7684128	1360545.77878938	1900604.21016395	1149453.3197955	2086174.16747859	1022520.73858249	1532416.18343691	1845407.58342304	1313824.56886924	1777155.83328671	2033482.45551223	1641222.4373221	1698403.43960114	1735331.91709383	1698587.33529039	1692956.31866153	1698367.65665088	1661379.29653731	1652204.7132558	1633825.41490719	1596561.01263199	1560040.4307613	1412227.03319135	1694930.14523077	1754300.06211802	1389244.52998856	1414319.70365614	1578849.27522786	1539155.22318911	2067058.81494837	1796009.76058959	1516484.9474048	1333966.01392767
179	123.056993721718	123.020155170895	123.153242513652	577.501992034912	486.357009124756	640.929973754883	187	17	10	13	16	478876.292932533	439060.18087461	160700.434841986	592137.440485672	228320.186892698	263530.093080114	234876.405023457	166347.773418197	76247.1442195454	282888.310345402	213745.895519078	258889.55874149	586092.426893435	233780.379528684	240556.212732986	478444.951271258	290135.405689683	317894.068937919	326329.989572188	316849.496410976	307650.934407126	299113.830838465	294962.928688377	285667.44381961	297342.269749309	290354.774509003	288564.957360295	790398.02587377	895046.352898719	1032585.64353558	330619.024972564	550106.798383258	556462.904741828	698776.4553684	947491.571675391	652174.18636615	669162.030335644	827404.697395627
181	123.06694604107	123.055264716467	123.067315750414	208.939005966187	163.511005020142	266.306010284424	45	14	10	13	1	19290.7939501338	75831.7444356371	48135.5383341834	48947.8268985573	88237.2844317489	15061.7938552896	67878.4394579972	4848.356798074	114700.396182188	36769.0557379322	55830.1869238727	35495.8985658502	36183.3690544532	52626.0176707058	83566.0516252834	36070.5523019242	83255.7988168193	692154.825959483	654328.20436423	622565.188049295	589798.590931892	639711.897381303	588048.693400247	620226.466327496	584151.041419058	586173.535191367	557672.256686687	977765.753744744	972961.899975966	976466.288780747	967400.214426275	819316.437300189	853990.336458355	859694.755868443	900706.644810307	758625.780641879	858830.872744786	794785.199597082
182	124.050600676349	124.009371188845	124.112815935125	156.507001190186	27.8469997644424	313.324996109009	137	17	10	12	16	93988.0376713868	83697.4850677584	122832.879188791	118900.889147286	186172.649733745	61991.2659331597	90415.2536773472	111902.526818239	121394.066937843	158372.822600058	133906.502341055	70744.3540111708	39487.0257188415	84916.1052117869	146962.146962513	143602.576477599	83279.3580136565	121326.293489838	109667.82922739	107542.590418632	106524.857857812	106861.796864681	87643.4936534376	84093.0727342979	79464.2259424436	88733.8855028419	89659.8446723074	64902.1962365694	15209.2594654765	16837.7837585334	12933.0341546709	52920.7045658404	16150.7677946294	109602.045139965	166817.626568604	58239.0845482273	91400.0234916608	155352.920058879
183	124.086842797393	124.036686770452	124.112860795578	541.251005783081	494.755003662109	643.102992248535	162	17	10	13	16	21806.9960358292	10233.1675470248	28247.7928927613	11857.1580326354	18898.0068368685	18112.8541657451	13784.7086830437	37471.4289139165	24857.5436038863	21418.866057756	20607.8794742329	20941.6882779128	16862.7708139901	9304.86736493185	15089.3038101224	11014.8890962669	19499.4726958139	29519.0375739584	27205.595273183	23474.8463988304	22751.9433182354	23492.657315447	24621.3722635114	25470.3698307188	22728.3072307706	19113.7838823788	20060.9241389483	36217.3664331589	59901.3552617167	52181.5507338028	61207.6938847126	29873.4877633201	31872.5903024721	41007.0309498844	34650.3342302201	33410.9307884127	20397.0123228204	38487.8752793558
184	124.923512081966	124.923026118686	124.924004879569	297.300000915527	294.420991439819	300.132002182007	73	17	10	13	16	183384.014431085	165211.70453727	160664.762161215	205979.722435697	177076.919347052	154208.97335063	113315.652234767	182452.898242888	99403.091529394	200639.719289336	184521.747786422	147558.139396667	174421.004619271	117643.146172946	162323.4766127	108756.224477501	146271.65479862	177547.747466856	164446.922900215	158928.263911805	158794.550847819	159579.889650866	150550.562861812	151188.680073505	152635.49252813	138579.514459397	145934.227919331	141532.488034943	171264.379750774	176390.141352626	137709.140850208	140261.215226926	143073.830366368	144920.306408751	154428.864360099	174019.582029199	143389.798714956	69652.4702591356
186	125.071001996002	125.000011111759	125.071916471533	486.60248085022	419.617986373901	574.034981384277	86	12	10	5	14	11711.2829203606	92134.1101301055	79423.5838088172	8188.99070592821	22107.1315124312	10668.8557032983	50358.0703367121	13709.9989412791	25157.9661659601	17595.6143853813	38006.2917427858	55298.8351036655	7714.59697173256	24088.4475985053	10110.8716043511	16783.1490422669	5046.70278037878	12090.4142420161	17824.9802240145	14232.7640313422	9803.21553068049	16017.3472354854	11630.6659648195	11806.9436479433	8762.38260746468	11565.4116000404	8720.35103804315	8822.63654475939	30442.7843649263	4641.0373578654	8621.25757628741	13068.0954811438	11649.0147212859	9269.90983850323	9392.51107582822	3390.83978755027	5989.90645929358	12706.4841023015
187	125.000420027741	124.999617005693	125.107828806258	277.899995193481	219.367006263733	345.013000259399	31	5	0	3	15	51291.9547068295	1132.99688268177	535.552067460556	14451.3043022144	1052.14790396942	645.177803239362	686.392896593022	1678.89388041784	696.517214481137	1391.8712763159	822.318958023485	700.902706942786	46448.5619938402	155582.959638527	833.125040007934	911.535387874357	59408.3350503221	9784.31234379788	9261.76223737406	8715.46874980402	8858.24191765014	9464.86449495606	9204.4644079986	8050.49139489153	8386.30752278399	8916.6791342706	7979.6876663159	19017.2065303223	8813.38619803677	74056.2876353306	9562.27057572986	15049.3763007478	12861.6114891313	16328.5362637474	97586.6924104281	12938.2475626096	15846.5387161438	15291.9625318568
188	125.071445816827	125.070338263965	125.071868444607	615.328987579346	613.798009796143	625.406014709473	15	12	1	1	1	5708.12330033833	50435.3441490303	20639.7180161891	7019.24981102441	34113.4242695142	2487.6191986657	10773.8897778706	2881.90645918747	26363.8904832257	24813.243961107	19911.4683045323	43193.1850088939	1875.23113447241	68032.3357755494	52949.6432945638	49855.7445878126	4028.3685436242	9495.02825729721	10260.2746937139	9847.09581724612	8629.90393098644	8750.51462129029	9047.98411682993	8967.74525896173	8475.91305524111	6562.37268093641	7886.26900766847	3070.80481996861	3091.41962887446	4426.91605066415	14378.7580668088	2756.85260402837	3079.24132080438	1696.0677451234	4193.02840938555	4960.89694519612	2472.26334259795	2471.22658262495
189	126.022699279178	126.021844354382	126.053959176214	522.97799697876	427.522000732422	594.531999359131	65	17	10	10	16	70091.4239980839	175756.816664505	109574.891474936	96966.2604241632	131104.703390757	79049.8299743954	93811.9720090553	19321.8957602978	43738.8731157174	145386.909969998	146918.483319925	127265.648698688	87915.7566521069	73636.1820513258	150880.978129278	124434.127395479	67206.1830394808	116535.20022478	111859.074836279	112215.724058733	108170.185745649	103273.61666483	101029.320744426	97166.7336214606	100809.785640298	96694.6194748208	93308.4699709006	11098.265094813	31727.33095066	7308.9508761093	14300.9929936193	9657.13659882545	18915.8518923603	3680.25957166106	10660.5878940132	15837.7835759465	6434.90756364539	16028.1641961937
191	126.066558727584	126.021837573811	126.128262566692	70.7579970359802	25.3329992294312	172.077001152039	215	17	10	13	16	32245.5132891666	321108.66441993	30946.7516080119	19629.2023888182	24799.1851547281	17500.9863753391	29361.6115588699	80543.7731563125	41034.1746795395	19019.6694312897	28829.8257130869	28264.7941037791	33940.9874704835	189962.6432615	30355.4802440107	13936.7118545917	104739.370275519	112723.317868272	110210.72007397	109922.484917941	117365.186096879	107071.615331592	116097.676921869	126982.132649994	117158.970914471	110520.366180978	100183.555777049	28560.5268004831	19563.9135073667	34614.0464577677	449993.352290625	13249.395761214	82702.5458568392	29945.9188226333	35281.0479277564	16513.5512545332	196285.302754303	387590.929661851
192	126.067091973144	126.066025948457	126.160730162248	438.576502113342	427.064006195068	490.946022796631	60	17	10	1	4	318016.30136998	15850.4541194826	169527.150508042	718560.029122702	1595425.9861744	79734.4960178394	14761.420863076	13041.6510165538	17790.3524560807	705495.658150222	2341896.26515268	34937.8453603777	315841.666416123	26917.9139516745	18739.5362379961	657857.44587436	7187.37319071777	968120.102605519	834854.049385208	877092.675661966	815258.638289431	800318.664935258	768213.62131057	730082.519659878	713083.240936453	699726.836010981	659343.552051745	8972.68280966673	4266.7625863788	317.574346350739	5273.1285600327	1238.04381679495	620.345577055821	358.369210692546	259.629596063169	1664.75320792571	380.125913597876	501.227366931652
193	126.102619346544	126.054041776776	126.103878922426	578.169990539551	536.989023590088	615.312985229492	52	16	10	3	1	19524.1241070908	37719.4309845509	19642.301500837	20851.9127623455	31085.48577302	31636.9666810569	30735.0493125159	2175.08428459615	54718.8959388435	310563.5259334	203862.618896645	23740.0345971437	18241.3898840547	24174.6546358615	31858.8242297017	16250.0725590417	18841.7489224448	33843.4931610319	32698.8447535324	26612.390978478	26058.8468523081	26824.5851562187	23003.742620931	24294.0492183954	26040.0089381247	25425.248356991	15293.554406945	1651.69993586652	1756.87371567527	7995.45415520791	1328.76899869777	4326.57837554462	2090.30244627858	1812.32026856458	4538.29334628242	2067.14055737563	5573.87397786186	12210.609528788
195	127.055080068828	127.050463568239	127.150235775539	65.729499874115	22.1910005807877	143.435995674133	126	17	10	12	16	80469.8323391192	347255.690679933	1511110.22951226	16986.919948353	227538.390759135	213868.787225622	260986.585458536	10153.6943903339	121281.397396628	458502.811325861	641360.548829809	472411.313290203	251232.107270237	190590.775696827	32532.3301084996	151399.941914789	19872.6845770968	422068.878187585	416407.374698538	395285.654839373	405192.941141823	399845.062827291	372216.737575545	350092.032349371	349070.910401517	367492.650702261	364408.281230615	41043.358003709	14854.8139500919	26645.3760781322	15853.3350102762	12563.9530176442	39867.9405712073	43437.175667852	16340.7602518974	27464.8228643462	107057.468526124	10604.8326544039
196	127.069504584891	127.068517883212	127.123612542415	254.366989135742	213.340003128052	323.522992935181	55	17	10	13	3	806562.227735669	1773112.62795831	1790601.78215678	1280571.66445209	1691846.38086571	576108.808844034	1721251.78653665	11970.6616783278	1612409.63756998	1454928.14062604	1748966.16949789	1646440.83352346	1200354.08867388	1597731.99395074	1848601.26457781	1379935.32067091	1233862.57825033	1635714.4663671	1577404.85475789	1513163.52486557	1518672.2568272	1481060.470852	1452505.21492368	1380463.01912175	1364469.21514299	1318073.85246683	1291951.80650911	2123043.94078148	1701273.22410492	1881474.58664285	954589.16276487	1966063.42092992	1666588.53816387	1516246.26113706	1502006.52610398	1625325.08058339	930345.527265278	1822387.18799138
197	127.069296222005	127.068715886178	127.087315369901	438.463509025574	435.180997161865	522.764021453857	28	14	9	0	4	11996.5545697408	36763.644276252	1850.73020014974	26569.3449396468	70081.5593691944	2147.08099603304	171133.729934368	967.303454706756	99340.8039500099	25156.3753798269	111269.283328973	215782.194540026	10171.7847665981	123963.662320231	118024.696905655	15560.9816753492	66132.8181574959	43248.0381903704	31385.7053478879	28677.8024805151	30897.9897244647	31233.1180293187	27345.6441735737	23684.0496446436	26196.1960690841	22744.7411921248	26246.7417630062	297.163597170341	361.968662740197	147.161450386047	340.015807046555	294.96026397543	181.259113518149	362.957080444903	185.661688497989	248.402535052598	122.257589921239	194.136546540473
198	128.05025990775	128.049553670842	128.050601796756	386.918001327515	384.400990371704	389.432013397217	24	0	10	13	0	38765.0651382723	22262.6919033762	59824.6521942338	76624.8924780542	23055.7390297536	33791.7592656499	27460.3487056802	31264.818941139	18175.5580068137	18802.8096258874	19663.4416086049	26599.1193424123	15895.3936483372	27934.635956075	19466.7372410971	17125.3982474461	23329.5438600395	80899.3431436649	76701.7875311246	67370.0786391757	35886.8119088151	67172.1534269923	45245.5381247029	39588.2577427127	58608.1154983931	60742.8355019487	66593.6670099895	907379.618860276	70292.3347702709	785553.367925356	293639.523699419	1599781.04661599	1577159.31819662	778382.628413854	264047.284040118	935950.732626063	353202.669079133	775800.73481343
200	128.081364572239	128.058062557244	128.107852438145	119.976001329422	105.672002182007	195.873001174927	158	16	10	13	16	8125.15612892418	51910.0918255023	50292.163025192	11089.7371771783	21409.2932952731	17548.1253437545	67500.5975289609	33065.60588151	9791.53320857457	21983.6687268643	20059.1537270158	71262.3572395107	11068.0803390827	76695.1676349396	23642.9912823097	56296.1005220935	17986.9666535701	53702.2139641004	56418.717963458	62957.0108920801	56742.0565015054	69490.2492375439	73611.9063476225	77189.3154306337	89806.4126157677	55482.0477490748	56943.6967616435	65980.8159117192	21364.4613291994	25161.8435964088	331765.955717362	212172.700462583	26753.7487148289	176403.045070723	52412.3666533083	23136.9554767739	95614.142536383	41294.1560098639
201	128.071036468941	128.070464742619	128.107857720087	254.369013519287	235.455002212524	270.766010284424	45	15	10	13	0	61433.266499767	61193.9146414487	73234.2055858737	98128.8780268099	58357.365476626	17435.1753159511	50847.9000954295	8712.56384734378	57818.985394227	44785.922248208	57000.492636958	54578.8623163331	58346.745137251	54430.8679813225	58337.0742290845	49054.1242350699	70657.3566380719	68272.9220103247	62756.7814422213	55060.4188957572	57665.6460214749	56789.3967898505	51208.1319507212	50580.8300939841	41101.0965626389	48441.1148748614	45327.1231975784	80705.3965564023	62313.2955849187	63838.7607080273	65192.6231808378	64310.5711928491	41866.5661222252	39735.7567343628	49437.573909837	49205.7113549765	53184.8182510352	66124.4870012679
204	128.08223229152	128.071020415657	128.0828980519	488.508020019531	487.33297668457	511.87698135376	33	6	10	0	16	17090.2395697137	15396.5536303567	181235.391783456	20064.9292153579	15234.1850296571	21689.8074378158	27034.9975538955	17242.5244650245	18504.5042366311	15806.1601291504	17133.6753369885	12135.1968681436	17571.7157722001	24105.4203735784	16389.9058982458	14650.4018876445	13056.6375497419	63474.2532638367	61970.609409106	59113.7622048816	55354.9835558522	56593.0363768446	55273.5980752157	49730.7665653746	52981.4451519715	44864.6522671271	40697.3910836037	8963.62033881247	8989.08428824041	17390.9936310115	6169.84775952296	6337.52692295462	13163.5624506964	10170.8883408965	9876.20080742566	8431.19252513722	12394.7354543433	11734.4743702622
207	129.066790584735	129.0549579614	129.103000500351	562.172973480225	487.33297668457	673.381004333496	67	10	10	7	16	14427.8241926538	42047.0730000269	21203.067090938	16207.619984108	13103.3219103813	47971.584373244	10648.4543611825	12811.9522190452	8922.96539329795	9851.21327539086	11254.0250304714	11443.6302357777	40959.2062007859	18819.8238674551	8994.86778503656	22156.7863603982	18523.1059520636	25326.5102364868	26657.5219551367	26378.1395029107	22519.6252477283	25714.217775024	21661.9848582157	23603.1602381263	23251.4356713346	20280.6169986706	20289.0501008495	11572.5940761924	10755.1061585744	55470.1577478002	11019.9373607159	17878.8580483571	66415.7327271625	36158.0394952916	8823.66131218274	41984.1023722621	11324.7913918138	9028.69546116723
208	130.050557264044	130.049554189557	130.051870602802	541.382501754761	489.556984710693	627.958989868164	86	17	10	13	16	188604.398609824	104443.108913782	262333.956543303	162633.497216399	229046.437527565	73765.0280503114	112597.151173912	188048.510867664	43260.5944354211	288172.306140864	261623.139760606	224521.902567653	201320.583011927	109429.714753367	219782.331180703	178628.289956094	170049.919646459	219626.670200129	219858.754218826	186751.95554249	191892.186138337	203346.021853038	179529.538834214	186589.593362315	186378.971446219	166835.693872869	174063.9451219	268445.99422961	836015.973898768	278899.432557952	389585.422342607	387808.683323867	1044136.86404732	419799.323390682	343624.513083109	706846.480023918	357259.987139963	388644.148219933
210	130.123417303559	130.065117081008	130.159897445155	156.80400188446	115.144999217987	269.548985748291	264	17	10	13	16	2995745.08343581	1267264.15052357	599968.679215096	358769.645694003	9566.6559701669	1720622.37823087	932496.143539907	30459.4396782673	1314723.59336325	964117.847673531	37361.1387156323	447023.894314786	589658.907345124	1129093.69210079	12017.3847078407	435872.278824523	444291.272661276	462923.526376228	103440.156911039	420549.286285269	421566.179142962	424344.533261888	411964.179440348	405476.573037206	410239.161848185	382494.073408169	384017.827962254	922731.634137649	370598.945287211	458042.779799625	663092.086176279	409505.27978559	495430.189873092	558195.918687668	347146.081136295	343753.027392871	359098.048768851	844683.027403224
211	130.065557436133	130.062820893886	130.086597971944	386.405997085571	339.584999084473	438.2339894104	70	17	10	10	4	66574.4780766405	306794.517380731	211466.883147361	57093.9324812651	162047.884556651	64186.6726169436	336771.317454745	86452.5031246139	238527.431582903	136952.568253231	121718.463354707	142634.98962041	48405.9242641437	116550.83677842	212240.836663663	108066.791232888	94387.9264596869	98584.5434173546	99918.3193357902	92704.7870562226	84435.6404670747	153127.164076568	80172.6953383	78371.2592797377	74064.9770340649	76382.0092326589	139218.469288445	58355.884699747	19317.4024879485	65887.5471070595	34870.8252832852	119803.831619879	106651.691191234	54180.9672449506	25233.0663646553	54848.547816219	61443.1378547905	36239.6964925585
212	130.086837003888	130.085996161323	130.122807671459	668.523015441895	662.006980438232	669.109007263184	29	0	10	11	5	5008.36102063209	4863.6786774333	2149.67512626919	5645.9715430278	2106.67230997636	1900.46769637242	1903.57493221702	3219.67469010055	1543.67387349101	3658.09418333322	3805.18596009566	3372.47537167477	21046.7424348121	3423.05611697241	5338.32725599122	7561.77454816378	3573.85767348607	46220.7749688691	61920.77027166	57091.5271099731	53372.6091495443	54487.3894125345	51928.2915098816	56988.206322788	54509.4107860513	59608.410857754	56344.9935341254	719131.84424385	12061.7315651849	22388.0513723195	3568.05848045616	224636.060389079	24387.3730563093	21238.4733426112	2221151.04582452	719525.487026945	224305.738636428	51497.1070853993
213	130.086890845781	130.065562677413	130.123452725059	519.306503829956	496.801000671387	594.863985900879	58	16	10	13	9	67368.0521132002	135121.233508857	51704.989851024	61045.3120966908	59111.4953213943	70720.0539674266	61268.1101646274	1865.60253144457	33260.0553658024	50391.3357685069	57844.6106534996	53131.3411749154	67042.6331000882	47367.1201020777	60266.9117595069	52789.1184440828	51267.7968477724	82252.7274303258	71544.8446424212	76340.5793540645	72757.2279915572	72216.8322292744	64544.5583063737	68686.2831044091	64357.9819930932	56781.3801515177	56140.0032476871	240101.952289944	123921.53829817	389766.045694873	65507.8831732646	178935.787422284	214893.397317686	167555.19296364	340282.581747951	153758.638605344	200044.665670094	136573.687283153
214	131.049581907365	131.049022569343	131.050199802863	193.180006637573	189.801003227234	197.605000419617	23	13	0	0	8	18016.9157612685	34609.8359620901	20193.1219628147	62721.5567817729	58751.3158900754	28128.7809882743	25029.2859025465	28727.645629572	48754.8564992505	26701.5792402718	17917.4261902624	32246.9728684968	47497.2219485583	10760.7702382193	26770.2223284038	18827.0869031051	7867.42118371278	18447.5988811373	17834.8553128596	16670.8175174725	16654.2747811447	16000.2657172264	15541.5905956787	15520.6142112394	15260.0677276035	14959.5505993043	14509.090788893	7756.16437299363	3526.07633794029	10214.8158318264	8216.43561477297	4889.70023918959	7024.59441664691	6674.74543960962	6976.80620521022	7867.83225449043	6337.88824696508	5987.37332944717
216	131.129569956579	131.058080271064	131.13010216261	643.712991943359	615.204971618652	668.983985443115	66	17	10	13	12	61822.7427503156	25742.403070445	262245.780695651	56540.1755119264	104826.173159401	16566.6517459229	130839.723784586	592303.801152272	120729.77782632	87205.4727929458	233979.11895961	221223.372032361	57039.488699396	168878.355520517	220853.748116605	176163.591131167	62787.829739498	148405.917168958	142628.782183919	136570.473769615	152366.865213651	131390.079074204	141756.584543327	137091.364563257	122087.141726821	133896.252782582	105569.440815641	171771.388893896	189089.217682595	58604.9010251323	212936.974515295	111450.325356912	165695.594892651	92001.0984915346	65079.0277335296	373163.794942279	41213.7948522011	104815.319620197
217	131.053921316642	131.033456678203	131.089613851481	541.50650177002	496.801000671387	567.900992584229	18	2	0	12	2	10307.280928533	4378.70135269314	12768.723612119	6859.83056020271	8075.01291076653	2734.72965668248	3851.67363657802	8911.63531899452	1737.08512732333	9539.61948233487	13124.5768978284	10583.3377477949	9307.47375693452	3998.23176641656	10552.5802457801	11872.5363303509	8057.79024103284	10507.8625935444	10790.7642929469	10648.945146789	9819.71985061467	8189.65441485246	7606.95159429312	7317.24891385436	7967.22926533222	8260.06043493748	7415.11317837983	12294.6618632181	33547.8055402177	17369.0682613172	12947.0431932248	13061.078466028	43217.7842518955	15811.8736453587	10793.0919150263	27439.1437087685	13216.7740019123	13807.5655547229
218	131.070640763906	130.977679402144	131.129761049432	415.54400680542	324.25999420166	460.109000778198	15	5	0	1	8	7988.58287578821	3803.75509762764	11037.5261310861	12102.7844507288	1773.23044851872	6908.42497153091	2394.70251683177	6007.21522488445	2007.65667851813	2059.51377936458	2439.52670114248	2619.57145510328	7135.37304600701	2958.63035208531	38111.8195632856	2828.97391350785	2981.84834220586	8136.15058595572	6680.71574954259	6471.46605368073	6038.15420496063	6546.80095428572	5931.15673084672	5145.98503490165	5220.03046276248	5029.9314015678	5109.70785308285	5632.0988128765	10861.3405163686	10243.4323945537	5106.60720162676	7944.40639345348	6740.81633683075	5328.39231777191	9037.31320402026	25970.9345034091	7401.23021705775	5711.91348900734
220	132.103319568306	132.04494424987	132.17287615715	548.496012268066	477.769986495972	643.09800567627	289	17	10	13	16	221935.146016814	153268.561712251	193958.599095568	213032.442719296	199436.545152962	215539.75463114	155223.364846408	98689.1283810139	76579.1142883664	231687.209682797	224472.481768472	165778.607250188	242601.390514682	152329.601349036	193278.322019178	122782.469040553	139319.222567484	200730.509827845	150534.986053136	199892.111813224	186129.565677426	153179.887067723	186645.590319857	177834.257329784	170323.99458079	136513.901457634	82852.2903674096	314574.992512465	228499.73182625	340983.87532562	201422.294357706	285561.414574504	100912.240334196	302440.757496953	152371.70015345	234225.747587117	284415.439701652	211803.580001101
222	132.10252691341	131.991279699958	132.1400139616	66.3599995422363	23.9559998559952	115.255003051758	85	16	10	11	16	97502.1628160798	143452.821990184	114074.570169207	59913.4455515927	43554.8401724482	6126.69979043864	51775.0348477966	14552.7626066632	20228.9571332076	96669.4609123432	62789.0140280919	69692.2295044642	68317.3174253521	104513.614298612	41658.2583945729	59612.2068879566	80321.3138953756	73286.716163049	66801.0785368909	64656.5725675953	65746.2238447874	64352.0559376921	55829.7997217067	58033.8123287984	60149.4944254868	56040.2071115166	59376.5100329994	18274.8506086919	24533.9154312342	13707.2826610808	56731.5115568762	85992.0991510022	23619.6384012408	15057.8765513298	14449.8969560427	16915.7281290827	14144.5255034823	14572.6061930518
223	132.102373033198	132.076828353214	132.124989016451	208.936002616882	117.357003231049	284.673013839722	169	17	10	13	16	1527179.86052941	395834.47067895	465489.325499847	1072516.04713231	507712.84394807	832221.444362857	403818.141408267	440566.19505127	461231.730633446	827782.785594552	447140.689859906	226157.255034638	827045.323272666	260948.723951862	236241.508090944	288528.967482554	763002.121883631	72403.5824221093	63724.4073564496	58109.3652120174	57607.9262080276	59201.8620732331	55339.5678319409	55908.7544535776	72580.4606194741	53134.8841430568	51464.4872146293	35835.515393228	43638.686989556	69741.6683250546	35517.7879562642	6827.69929934875	19499.6187618309	48553.0598952205	26422.3277288023	47828.0337203884	19473.7529333935	19248.0483711699
225	132.199207959256	132.198327078064	132.199843621869	409.059012756348	392.763995437622	411.079001617432	35	17	9	7	0	79044.15425823	71842.8863286646	71086.1412439247	147529.128185256	89554.4183339551	85497.209311127	69837.4037470669	29908.0816514092	30558.7060319141	51648.8357100519	86786.5379776557	89877.7173135305	148142.303836942	37923.7406233201	118345.274024854	125886.996449688	101092.255829182	11751.3497382402	30507.9553241531	25541.3033385466	31262.1047063861	25210.5213823845	20000.7387982317	18718.7705990206	24324.4075303418	23545.1137230545	26909.5678420315	17601.0233881342	8079.5608998239	33318.0924538337	8587.53170496225	15347.0211970687	18069.6420969168	17321.7840335239	60653.0063725077	28169.3552445556	8452.20992202014	33452.7425613813
227	133.037574046404	133.036697496795	133.038574509537	617.211974182129	616.572976837158	617.831985015869	25	11	4	7	3	17388.7319486216	54066.2396056826	16804.840933755	11652.5128830814	27266.6418742245	3278.88084066287	1539.1336366117	3906.04499700936	9081.62439468317	23633.8029969454	24168.5856940801	21692.1814104498	40348.071318041	19527.5487732429	740.550159721077	58998.9269019431	1119.55764383152	8780.67686717802	6829.13385875523	8896.3869864908	10646.6452833401	11738.1787737869	9021.89608880132	10574.1305640448	10075.0296009386	9870.84573595632	9541.74324173819	13017.9209668189	47665.5468535423	2783.54717132868	37166.2324365415	19521.2370689691	9161.45194228739	9745.59505297244	4950.19858895242	24844.9777992303	3961.52106170058	9358.41883992136
229	133.051244956434	133.038787088821	133.116206518603	210.824005241394	160.912996330261	284.040009613037	61	12	10	13	5	77811.5480168201	9546.07284697619	19819.7179690972	46414.0499424406	21474.6513587117	34383.1971810025	3472.3494473988	990.590521062304	16185.8773323228	35414.3326319917	16371.5430817997	11366.3248848503	29716.212119367	1046.16434619561	2332.75494653778	2053.06904408837	20754.7862713691	542204.285060819	488338.48640556	465956.453855065	469015.749319624	494785.001133518	441356.792953282	433320.202576451	447649.038849722	422750.939564814	439139.023932944	818188.096073164	682870.201860954	779288.507202851	370633.630042076	710072.445573471	805006.284946603	655105.234702789	671026.655980187	669590.830287551	787972.026365126	607119.066649965
230	133.105517779802	133.060962571623	133.201303283327	548.683009643555	533.657999267578	620.352976837158	123	17	10	13	16	1220400.97050844	886219.820885919	1364320.84097194	1306886.02939798	1323407.34871362	1372597.00704614	941735.850410624	531278.320884518	604343.054172897	1576224.23691528	1354631.10331596	1162390.45491153	1397125.92177205	949178.215796821	1302309.41992847	1495253.49523158	1038081.64652728	525657.609655671	1193844.60714921	1173876.8840186	1152845.1698153	1133835.63362684	1111452.12394731	1113677.48169374	1098888.70439923	1065388.50383847	1050161.10288156	1686674.9896806	1601798.42135184	1034838.21236551	1182886.32647158	1630360.32276068	744357.535163065	1842026.72226305	925087.039753596	1604477.16390486	1752339.32387045	1500734.76726591
231	133.105465914515	133.075906797355	133.106482853438	409.662496032715	392.266000900269	465.141992721558	88	17	10	13	11	140953.588717156	284579.778538097	300624.335199019	448173.997087865	317874.073655717	317654.328403333	287653.232180744	205199.925697618	203015.108023351	246281.039286533	319380.508674016	320857.809464831	424970.498361997	235620.255422159	388364.974082995	394730.019453587	344539.780306226	205067.712738522	203610.128293037	193001.963565871	199413.64332322	189345.591186623	192759.053587103	187333.08948417	179089.366063577	182231.257023313	180585.759770195	315142.225037859	86575.8324790921	242497.888988339	101551.304193859	144404.018832861	218956.016503801	190480.003477222	306366.95037699	209431.853080094	86272.3425130809	146472.568937453
232	134.046865111191	134.032569835251	134.047303032788	344.749010009766	342.135992202759	366.730997924805	29	13	9	2	3	62214.3292993174	7521.30094274346	65910.1515779737	72561.0262589157	21381.8314750437	63314.5508183353	27248.4805116595	50117.1318155061	4355.09625572383	15330.8547970816	19097.2016028129	13146.151789564	53004.6993103344	23372.3167762568	4076.84359175153	16904.9210601021	32106.6972757364	19412.7433911185	14401.2314933434	18403.2012720757	13531.9224406192	17265.4963686626	14021.8823299545	10503.0229575892	13447.9985264428	13991.3948437572	12949.2628120809	8238.28012596529	6704.91303300915	3651.48319448237	6178.29446694721	2594.11927114169	7563.96690718744	7680.68049120437	4555.13456335185	14575.4799854709	3225.44254760072	6413.33659820259
233	134.061052117064	134.032603089744	134.155803572314	232.730000648499	169.224995689392	267.445004196167	176	17	10	12	16	253934.44034528	828208.318268189	483119.838792416	86821.0059470436	379373.270752579	534365.053577559	850704.366474907	607762.611856622	310760.735484799	529143.643294517	786134.817932262	764563.18104044	474584.767927293	364707.476497291	73160.707666951	422403.071726086	26011.890995029	96413.4872356346	89615.4991174197	84590.8618951201	81576.3541196515	55767.4556450072	46908.9552104151	45359.9173255082	66507.2469901614	49136.5197876361	73332.7851964321	48545.4672415601	95113.3850481077	12163.1102330827	58085.5957747472	13484.7099315819	11353.3980596849	11372.3297826839	32478.1399972178	18039.5113675935	5626.29240207374	9555.25098579004
234	134.097156044444	134.059689984707	134.097755720597	78.4009971237183	23.1790004825592	126.965006484985	75	16	10	10	16	24966.1170080071	42762.8430492652	86011.1239929367	16185.8623221048	77448.1483990559	12433.1849273185	60183.740761081	29709.6840160916	65919.4031940475	94907.3731242317	93239.589237457	60530.7147683809	55010.2536339069	40225.1855318376	43385.1442343066	40851.8321078812	41643.0861961981	58689.9107182749	34927.2841709526	52845.6908644636	49527.9525176529	48958.7648393538	34366.2494922011	56239.5148514697	54150.1358019013	47033.6656884949	40672.0236421155	10059.7656490396	15887.0937930481	22817.9943430347	13314.8041094262	23435.6271264968	14797.5644442905	10717.1128238468	21135.4297518296	43887.9368595024	21631.8728568568	21106.5859900875
235	134.107389240516	134.018502904917	134.108272438618	547.185514984131	537.185974273682	638.260973052979	70	17	10	13	7	75017.5602811622	53124.6844356541	89574.2117542416	81811.9985057706	87102.704376122	81977.3501717672	58957.6851353157	35144.93846511	34269.7410327382	101240.358099993	84725.504996106	73777.7438339019	79052.598431733	57099.6761398842	83380.1445505582	92517.306533223	64740.6749522156	80684.9897271782	77078.7418758031	78675.2374913729	69015.7818454329	63652.8997050226	70131.5712616114	67201.5042243071	67106.4323917604	66988.1469367774	62561.3217728479	110397.333846277	105398.356751545	150576.624695663	71426.4445852153	110990.356785106	107271.821983578	114840.073054358	126784.127617499	105494.518493651	113297.950170895	96708.9489266857
236	134.106551978254	134.095851349575	134.107939567249	411.532503623962	406.838012695312	426.805006408691	32	12	2	2	15	17166.6300160345	17791.4229563166	10487.9987769195	26872.5827535568	16088.1808542414	15003.0360171609	13263.2959706422	10940.4112713963	8830.74906999127	11870.3110428597	14527.466983635	14934.7001041704	19250.7346801327	7610.32968335599	11640.3640925552	19686.1655955926	15448.5573493169	12887.7154826	8710.61613447033	10591.396742492	12236.4134394899	10211.8659684873	9173.48637298611	9660.99913822813	9420.37064948305	11498.7419297766	9183.26414693892	8752.35797774264	5764.80546563926	8817.20114037744	4743.38310187776	5667.80810904875	8771.54743799296	8044.92327066728	8942.60188974271	8621.12595430457	3889.3560997058	7223.55508178371
237	135.031272543081	135.030303579823	135.031810720256	345.245500907898	337.081003189087	357.449997024536	92	17	10	13	16	1253063.46233781	456771.99786072	2720710.81047704	2861860.88508459	1268850.00897178	2527621.96825252	655169.243249288	2236231.43119561	324181.812105844	913176.712916819	980592.857979742	706014.969639219	2365343.87341571	1119526.66690791	231933.123500856	888638.931145705	1651167.32335644	891693.515034316	845416.162594501	819126.221740991	821931.480034394	798500.63071833	781407.593586948	758683.196554158	782337.497510528	750587.352584059	737136.71444647	301740.193231667	287527.898700954	152579.993005767	286991.272234381	127538.336297041	349223.328453186	339358.200613388	198959.824599302	837213.279089145	134634.582949579	439695.355404607
238	135.016169698392	135.015692888573	135.044640805946	78.3089990997314	76.4120029449463	98.5459985923767	44	17	10	13	0	223999.285308388	101491.732803442	194417.07777371	213819.899640366	229729.948489554	133456.532746572	169613.416373709	160554.698393773	206900.487080192	349211.107333819	400278.945151534	143608.038097769	236157.325448189	169611.847551565	236616.921602157	265993.722163868	177033.29384247	111256.727500176	103882.425923576	98919.738275393	102898.650733314	97280.9985437602	101564.067347529	100896.017455085	101086.188972303	88409.6302181482	84066.5898775253	126394.34816538	65310.3786854539	264154.288749054	304734.150829556	303157.650226642	141000.13785918	130836.996554586	339571.002717659	86250.881629292	486336.190867678	209423.124916364
239	135.015284512017	135.014151727674	135.021254742524	435.472994194031	431.025012283325	536.447980041504	36	12	9	6	8	10579.2306134474	137858.893161978	44016.050091498	7517.07777882061	70970.8164643555	9677.07361572947	80625.7574494695	13678.5207592766	14383.5652632	53893.9787563868	70901.4797882601	59558.2596550217	14898.5163822246	48832.6506286976	42459.9627011135	23752.0441864402	5572.01022266322	28871.0123076104	23669.5587124396	22643.2781797477	22009.8873137095	19326.7026850395	21150.5723000522	25206.7603862224	16598.7304759696	20012.3793312096	18166.6395084402	12395.3513535764	25128.6474365741	11404.1246200651	16805.9431335638	14502.7076001465	7142.42348609758	2677.50559415258	1727.04307697589	7015.61386111714	2483.12876331434	4122.59218195741
240	135.044543774637	135.043888547472	135.04505397567	629.843977737427	628.584998168945	631.098979034424	16	0	0	0	15	2545.3357072579	2933.32451606657	2434.74533489772	2413.34096820759	2352.18354754922	2458.63317085936	2338.83531710931	2267.88973316092	2178.14105382189	1857.65604732718	2060.65537321514	2086.67199140681	2051.07278281158	2400.6605120099	2138.78078231641	1787.56614627583	2054.43470661555	8445.32169428255	8723.47615257864	8169.08784458227	7610.32801623057	7578.82489631219	7446.02694217116	7806.24925811802	7041.70887086647	6833.18279956946	6965.34845952051	1711.76752340315	2141.32646202812	1642.2269395515	1630.52708996522	1237.9238657048	1018.25591736713	1189.63887824278	1494.38988907422	1488.61871650084	1366.88914860067	1044.05646031751
241	135.067104789325	135.022776618794	135.121574575771	256.908501434326	197.401994590759	272.040992507935	102	16	10	5	16	79422.0586621503	96680.6367162382	86209.941640769	53106.8445270415	102684.391389443	51948.9502931759	108155.901242744	15050.6406620472	46091.7703040037	88203.947425625	72349.9144796339	99448.6256744914	67907.8912181506	94684.0749984771	32742.2635520379	50566.4071698263	78416.4568298031	88215.8067446103	71805.2365074463	68113.086232228	72849.316185207	76369.9425689075	69696.1080203287	62640.1568985179	34684.3425578804	45092.5554602971	65220.5010608817	11435.1399928117	10039.1943608673	31328.8951830677	4445.27509755289	11124.2550736256	11792.49081455	10818.9909030162	21509.8776282715	7745.08661907027	37238.9016191941	11498.2427239781
244	136.014534656491	136.014170298642	136.015012491592	204.344006118774	198.728999328613	262.57998626709	21	2	0	0	15	1689.90904382879	793.302942262896	18255.3080680102	3401.2268642723	2188.25166818242	4246.42083844201	1921.42757656079	12617.8958461918	2463.09368129494	2448.83426299351	3529.58233579002	2584.04697708189	6202.95949454268	2151.94876280325	553.199473177548	1239.21589931199	2673.55201363564	9553.32724370412	7790.21042884374	8762.34236784291	9390.12820808838	8325.0952024541	9642.81187347823	8380.21278034692	7368.00169726562	6793.965774938	7955.61870115083	579.605999435606	579.676929141346	896.053786926992	895.340637246804	364.92418896945	618.190720206463	410.874985510415	387.808181546464	603.540723046719	367.529738984976	463.087484316777
245	136.076258974309	136.048117962428	136.112835281484	614.612498779297	553.67599029541	642.484978485107	90	13	10	12	16	11343.4759089015	54494.9710536519	23768.2080267987	39987.7963278586	36199.1004383191	4481.53078045696	40604.9526488249	2751.64963922796	29829.1390563462	20158.4785030762	45298.9649057761	39945.0723407611	14597.6518677177	12091.613279745	48696.8327057481	19929.3705235334	26805.6611509528	17767.8721609432	14766.3593878386	14840.770446579	12153.831553485	12640.7067087293	10426.386758408	12606.4372632822	10898.2238296419	10256.4215483945	14950.622369051	26738.5372794672	16131.1171390638	74058.9214664345	29371.5505641955	19547.9610499682	23925.1912980099	29792.6739842794	34072.5453758007	19660.0848116213	73815.7390861809	1930.0071821843
249	137.04662457625	136.994245631416	137.049143992109	138.003995132446	34.1800004005432	164.100992889404	149	17	10	13	16	2506099.91731584	3514574.5584338	13001939.2101878	3265092.59592467	4591495.23639427	5484002.69124668	5325488.0921196	11664329.4961527	3291910.13257213	7039203.13317315	7196425.6670393	4798182.76628315	6339997.14291845	5222702.2861953	2671781.75099283	5120669.29082118	3660761.52594935	6072044.12671785	5916855.62151545	5911128.57700854	5811369.10844056	5743618.80074323	5823248.97620381	5815741.01904337	5695610.51698183	5361620.72933906	5295260.13315543	310434.503255544	1279515.60283551	330171.283428935	2108423.02031659	1034764.18115261	2583953.60521274	218251.771828748	620704.988654237	1247019.52859136	99939.9433951378	449368.769111484
251	137.082723105405	137.045822536391	137.093701910054	642.484485321045	601.905015563965	660.269994049072	40	0	10	13	3	2300.35337514488	5952.11764648929	2392.08873337651	1980.82956264455	1840.07289228617	1757.96818960298	1890.16668004027	1364.67626739932	1393.44658841508	1755.5790482003	1728.32713599159	1890.74553393401	1529.8809257296	1763.47024135062	3842.06662528589	2305.1690895672	2289.91290486923	64803.4453268003	68460.7108586642	63397.488579045	54906.5825851634	60855.6544419223	51631.1770104723	54769.2823530805	51661.8617418073	59442.3473240817	53111.5867869689	110746.142628223	24375.9314189937	309444.455194364	171032.53159079	167408.774132654	147524.763615594	95419.791406095	281035.888681667	112710.094671728	340516.759638458	296789.704105341
252	137.084401914578	137.059402674207	137.209994066763	111.150001754761	22.8189997577667	212.649998626709	425	17	10	13	16	513628.114995231	203739.672323924	272828.038137304	412846.904682412	328960.078022728	300635.51317174	145558.847041165	22392.2125508	431408.739386592	270373.534049816	126241.600849034	271191.545582748	474432.27011472	122798.496627592	138932.328089185	187033.280439962	350786.711624642	318527.735042491	298175.484761064	128831.817692611	298551.469796244	286283.069343301	269740.879629447	273453.50732716	276948.82349303	258198.611656646	247707.343411578	388416.681157874	523940.731797716	654353.590161971	499289.155865743	689750.311021938	340385.122052043	610840.94509156	634127.213231047	409347.675820098	446885.462672682	371696.845218092
253	137.071885575054	137.070873444993	137.079193424654	550.95799041748	496.801000671387	551.670979614258	41	3	10	9	16	1634.21986055546	42138.2566620161	10073.1384519952	2174.95916037075	8436.75670230475	2380.1797086201	8766.9436205551	437807.002259545	2603.06538387667	7808.00533147928	10023.5259188022	10280.8816466983	3992.77514023735	16371.5706996309	5439.04390677466	7594.30305746885	2814.70822570272	86880.0165616162	67208.5653110524	89421.3367237884	82850.866696571	86943.2374352269	74597.6339799687	73934.4909765715	78317.6833367266	74215.2157315705	71579.7906690497	3762.22071705873	23456.6122669975	19005.3585141124	16115.4741178262	15177.5250996114	9690.07343905978	2580.83543180089	20815.1954039135	7791.69792136808	8041.5824248828	12135.1754436792
254	138.049031465862	138.048078272885	138.053935546068	138.943499507904	66.9159983634949	164.022994155884	86	17	10	6	16	142809.731494313	194281.781513487	828370.814511655	176635.403458357	275728.908081218	329140.69649172	312751.877730367	737183.230574836	180193.933979231	428284.737886162	432282.104268237	280343.383462611	377448.006209556	304663.496382963	137420.51048517	298111.096674146	198722.650467478	383616.843896494	362138.881454928	348069.289317462	353812.011957583	335959.847274116	346530.87127291	343202.339638295	341058.972941414	319180.68807432	315083.005377193	9043.4099168749	33384.4992019289	10775.3387876894	116526.690779089	42809.1722421348	132393.281805802	10005.6879790227	11174.0210517012	59411.0970762558	5062.31658555554	14664.1981409401
256	138.049973987274	137.998328261612	138.052112452505	281.748996124268	236.822005500793	341.310993499756	17	1	0	1	13	201385.632154465	353962.211791992	292556.922984123	200647.647869852	396842.204264535	78992.7196055651	559881.665622711	3976.09810055047	488095.226222992	318950.825939178	331640.88729744	495745.519432425	160133.087523487	475308.335569382	63095.6788478978	383175.675605244	275896.943831444	191099.242921472	195403.904790401	184804.788983822	186224.445419788	188730.169347525	182768.260394037	174973.541991711	178140.626313686	174634.340450048	168270.04443264	3355.54181132466	16578.2258145735	24361.3213007385	2170.33361127807	4861.52088613808	15540.4489449395	1984.91084401309	2913.98988167476	2710.88094260047	4092.39809479032	4436.33897922602
260	138.219134162382	138.186235000633	138.376784835368	461.069998817444	459.97000907898	463.902999420166	16	0	0	7	2	288.195841086718	90317.975041151	1092.62211636454	1951.38981624693	1366.17729364056	270.572172487155	4040.17989505827	145.890835950966	579.38714966923	1006.04433253733	1802.40459783375	3655.33166980743	3151.15947489161	3937.42816136777	7261.43352826436	21535.6810538769	443.610467253719	70046.7453538299	58959.9014239788	62977.5981021523	66287.2546201229	49539.8221510649	63307.6445623875	51703.3938528299	48810.8362068176	48172.9104141235	47659.2234512687	264454.770681143	11333.5748376902	27356.1965179723	33986.5869019287	127141.377216496	34699.284333033	24908.8412568513	27869.9320174967	320053.2188344	93776.5830221623	24192.9548427675
262	139.050690394154	139.03304617637	139.051596321429	138.706997756958	50.590001707077	164.08599822998	49	11	6	1	15	228881.73259891	13497.556410707	31334.027022788	118088.675382863	7973.77738493308	10802.1252943332	11757.3805617515	14042.4722095951	7730.88089633627	9994.12713272187	13846.6238074104	14826.084838722	125918.391036539	8824.7878944315	10580.0619899631	11382.3983049318	128864.056488691	13949.3593896611	16925.6279234542	13521.7320647334	16210.8993961542	16473.2513840633	15753.4572603262	9822.17355106259	18731.3035403602	14931.9109884538	11702.2944437247	11119.6600609319	77847.4565922022	18515.7015737798	8478.50045683378	10500.0077891094	12518.8180325696	6387.10905649513	4602.53192803152	5951.45505953208	15416.8148299227	6914.32467082515
263	139.068191568969	139.058367027406	139.123790335124	241.205994033813	174.592999763489	344.880009765625	109	16	10	13	16	63058.9561519768	85793.8556229025	64424.1383413219	282978.084169696	62841.1502481411	277111.194785653	69480.9868176654	13598.5660091043	21180.7243411089	84875.0983495032	71429.9569972046	74921.5497637269	10389.7010438299	419416.314386699	64497.7658304837	155984.635589495	296215.549339156	246296.093806234	106175.280786554	217301.6910476	222425.201822491	220041.818604467	211424.40744386	202706.636563101	202961.201158527	199116.173023261	192531.976641954	14099.2342395775	680178.129308857	74735.8119181241	121137.65889231	65343.5513130948	372571.537643317	11797.0424085359	78365.2197514584	14568.0097390898	67051.1596032651	80337.9041216942
264	139.058945504345	139.057771727206	139.070227086715	460.737998847961	448.335987319946	491.026009216309	64	15	10	13	16	22134.0904431574	486910.146728234	66318.1147111498	66592.1759248117	67310.3820659671	2331.21973040048	131690.112459064	6656.8603911002	266148.58974538	40599.5968893729	83518.4995840234	129067.545486624	92913.905500574	106936.457896734	103688.927374927	187644.913861451	47566.1579359749	412557.92411034	402227.598329115	395929.757826305	396112.195582861	385404.685213417	374069.369334672	372971.930520143	360898.760063257	352338.934854216	351482.383615111	946727.754298654	1389588.20765474	1029422.94269744	891569.97924353	556802.284176475	990086.10535212	892884.676616397	1125535.25728155	1036978.45070999	504539.64137964	777267.417679224
266	139.098793630825	139.054057983909	139.115710348608	592.987987213135	573.551978759766	595.659985809326	46	17	10	7	1	922961.477663554	1553678.95301957	1013272.92953011	1490268.08528916	1301207.64317122	382662.025125029	863718.801889569	9739.41070119292	905988.920778905	1387930.6029778	1024875.94881475	1511778.83343668	833946.809912659	1647778.09947052	1919879.0069808	2030176.76280279	1254696.39989444	1224056.53356778	1206748.86077017	1158248.02314668	1141564.01279094	1131232.19623399	1108530.30937948	1084505.82777481	1087755.94623248	1077047.41548738	1057177.17172102	12041.771970056	41359.9540730317	11068.4660832677	6115.77059135639	3547.2830064108	12887.5856872499	9354.72823476791	22566.5489774197	14670.6251916928	3244.71233371546	12885.7518739719
267	139.098375533338	139.097653530266	139.099115566275	672.126993560791	670.884993591309	673.99297744751	19	13	6	0	0	5746.60255155712	75793.4678566323	14857.9606511397	40629.0265029296	13989.4664141582	2636.8536351418	12162.4651726023	1579.66031984054	5336.53667989373	21041.8051239795	15860.2191142458	62948.4137837193	9700.80907037482	40443.7607462824	104384.930022131	96869.4776805304	11458.0492398329	13378.6581897684	13220.6820966486	14308.3375242824	13585.9060437046	9783.95657457411	10384.3007786412	13565.8986785611	14904.669459785	9530.10243633762	9576.3190693905	1155.86963636676	2343.99344886839	1502.37938659731	1041.10488462029	1314.94663064275	1203.89502455962	1061.29555934668	1214.53475239997	1170.62570548523	1179.55553023269	1389.09616222978
268	139.551816590274	139.551502907123	139.552234396978	631.728017120361	631.469989776611	649.917017211914	15	0	0	0	15	300.739506066112	509.726791620255	327.737509072891	286.752098051698	274.50608076102	272.12334633333	268.011588146165	284.263973496256	221.376216634115	247.350323618257	217.769678974524	335.190172748374	204.906084096591	608.104905687006	362.795120262603	257.88458173436	465.306369449943	5801.62773328886	6049.73731298665	6863.61126895595	5648.77639555765	5806.2399750767	4727.74461329263	4790.05867853694	5449.76239227929	5289.78546507018	4523.24423538521	497.967214845866	498.202684689313	575.764243449604	360.682467969401	343.312596940635	461.854500757663	349.801617491458	541.967508290163	318.885677392462	352.685513353707	611.466930536154
270	140.040061551968	139.924650564001	140.052559451822	422.62049243927	339.582992172241	492.698009185791	84	12	10	12	12	4366.59340739995	219955.706031999	64275.977593835	3866.63586997986	86101.6453463604	1495.14991120668	150298.732790952	155586.718236801	119611.7712704	36813.5353489897	100310.433720602	73597.4059131903	2867.38007603399	29253.1094826274	65073.8846348634	31219.3763358984	4088.1868619046	51282.8046111739	45898.4167720986	43973.3775650302	44366.2561901687	42771.1586979066	42274.2184827439	33756.6224249778	35887.1435096953	31716.3464302856	36289.8655172049	575231.961463109	111733.089907998	482544.355987455	388.607670948375	50089.0712383677	8818.74888500855	214061.791331864	165205.252319565	170000.886767826	106183.00033614	80279.1219413301
274	141.067563192408	141.056022397652	141.166812974379	421.168999290466	315.016012649536	424.221995697021	114	15	10	13	16	303507.565996202	32663.0898904789	12861.8902457735	51340.7900564298	12817.5473295129	26763.7560411543	7223.80146449665	709944.731591802	7692.68423885107	37696.723249834	17806.4723919332	27623.2354735583	18328.0352973472	51525.9650564723	26593.9326894097	30239.8032733309	44242.0367477322	235709.332411643	229156.708212577	223346.054297104	220220.709269517	203786.477016401	209925.287656398	190000.307655257	197663.001631838	197934.582589652	188799.613628722	25249.9477601051	151975.99441085	11878.0177602704	368145.550548602	24784.2271352699	92272.934630129	13401.5106322084	26058.2758730215	15336.9509487343	25307.9901874472	66766.6135310009
275	141.048876347871	141.04808155078	141.103561038419	525.241017379761	492.698009185791	539.76099899292	52	15	10	3	7	611675.924109304	15762.88679516	27279.9497934324	292953.893975308	59020.3129303306	3830.42578331534	63771.0106105283	4942.73261064136	9315.41734063625	142827.564269613	131663.760049389	26592.1240025812	522405.102044705	64591.8510540981	70318.1097581317	15629.5937804552	131566.515119895	51911.9459152222	51458.8136269562	48635.9010253388	49530.0118596365	40145.0640892144	31715.0667208526	42067.3013750124	32667.1221476545	39554.3604448205	37565.090602975	7669.30642622303	43013.3877211399	4397.55203291298	4325.26787029579	70870.1259822864	5157.53030467389	3210.21033679084	4000.80431616493	15213.0207055947	2671.0156338286	4733.11071922242
276	141.056042987266	141.019337797913	141.085618669149	594.236999511719	573.656986846924	652.322024688721	59	15	10	4	15	32336.8126207302	54143.0503927849	26534.8422071747	28313.1162281334	38851.7967031188	13495.8327784694	26935.8373996902	1917.68926043933	21628.1183922155	43589.5167647116	22093.156449208	43229.9538603798	25394.6023456075	55330.1314525469	63026.9761087548	66207.4056484643	38056.4212210054	39776.3742498849	41515.500331809	39917.5212209198	37261.148353708	31788.8381019817	31255.7106980588	37370.5964345342	33881.1744370108	34823.7688115375	33652.2543824001	9296.29946312698	2553.62390527725	7878.14021548986	2109.11186596658	2093.82675280981	2669.14770835638	1674.55276695701	12294.8219275028	12205.2642016526	1829.25548872623	1830.83778032474
281	142.086499932357	141.954820878876	142.087496166431	540.218981323242	479.026994857788	597.104991149902	50	6	10	11	14	32497.904088629	31962.1060116473	12327.1705158088	13129.2116652913	14970.5276554137	8574.39970706297	12288.3380273066	7888.25035511206	7095.83437960798	12028.5852376107	8837.5635712808	12968.7107144329	23910.1160902734	125545.371456341	13645.717154488	14305.1511624098	7963.18935241699	12318.5370925488	11468.2839533547	14231.0672959909	14174.3043674226	9137.80700398143	13722.6338706698	12227.7898179423	8637.13788148016	7837.19739206135	9445.92197179794	21079.8140068372	18025.839288667	23829.5044966601	8738.29698329476	15526.2260932504	14938.3929103398	10870.9976687003	13947.2047362174	9743.14141747022	22324.4115234353	16754.4230287671
282	142.066991190662	142.065692686578	142.167015278218	340.212993621826	260.65400642395	385.134002532959	47	12	10	13	1	4385.66969233677	67635.6609719479	33556.0283703109	4577.94148082566	33276.2474559993	4666.2449038364	28014.2283483821	6714.51308345584	14487.1231530965	23646.5979676461	19025.8395251492	20411.9952272462	4042.3401649233	36363.5633668082	16906.902538446	15197.9688385129	5789.62474077567	859086.896235447	785215.968238581	785709.101530552	785238.556705708	759120.100032739	745581.532970846	712826.695730282	755487.133589549	717982.827777288	711180.618210007	33631.2515395033	1301314.06414485	3550886.08354926	138723.385061112	1616525.48204372	30682.7544873615	2183897.8641022	1645549.58429256	1834926.06532907	1105261.31109473	1034768.84714491
283	142.069406453049	142.068534754076	142.070151044289	421.809995231628	420.908988876343	423.586999740601	20	2	1	1	16	13685.3330512897	3126.58872643275	1647.78745057695	7720.87554643899	1851.66211602136	3879.26079591271	1138.51582029174	38617.7090510693	1543.77902656777	1574.78077666521	2629.45126901347	1675.6248629652	4988.69892781272	3211.2933747944	1895.32596595691	2341.26313652582	5950.14830963463	7614.69513150111	9743.37339206514	9718.16726431394	8339.70781079161	8722.59184239166	8340.00581703375	8192.73787388849	7734.56080181084	7327.1997990822	7532.65598734976	4972.09788760436	10394.6581175335	4751.80930331615	15472.6442881976	3623.33014557051	6209.63439373888	3024.0216896989	3934.51674238326	3652.67429844551	3410.13166215008	4956.21800263796
286	143.082359013017	143.03181262573	143.120719353083	543.631974639893	477.731001586914	594.531999359131	173	16	10	13	16	43279.2795186043	159712.84432331	96917.9797864612	34065.065436463	93351.1206378881	38127.9344395877	63823.1227761266	23512.4989860458	43164.3190582251	60460.0902035219	118006.781935148	106088.233727509	39443.6616595485	148051.743524708	45517.845092234	64492.3463522472	35541.166424824	404795.716784608	401299.327983744	386780.081557991	382896.651416498	367921.032735487	359615.468062963	349333.194939449	353446.29378868	345105.024621867	328169.67371738	20630.5137827267	205440.922852163	111469.005777309	120545.350598642	30878.1004093587	74234.7952737706	86249.1760372126	89100.4640438408	66013.4484061226	60910.2949259374	158027.322258776
287	143.070448161824	143.069395347121	143.118620171032	340.215004577637	332.61099395752	424.025995635986	42	3	10	13	4	2398.42648696919	14116.9285901425	2976.3855906497	2718.60415889695	2965.56922454446	2794.08821139877	18873.0860296053	58615.545073268	1525.53790219545	1607.31585198876	1986.32056734575	1745.30684879159	1521.6232067208	2931.54402024299	3056.82427834416	2324.75365817556	2166.23879348347	76154.8442676937	62299.4313334085	70041.1692614431	67212.0489638544	54463.2456778691	58977.7960307419	53649.7132258303	62696.8072442109	57569.4456940109	52663.606939497	555288.943310827	95513.9152756038	366074.267150518	17687.1464575035	139837.66415932	413090.305744542	187599.115454238	151467.184710969	140715.471318145	69273.9627197127	76530.3600081988
290	144.048187129011	143.919856937412	144.049188404903	428.739993972778	343.641998901367	435.131986846924	38	12	10	1	0	281213.28144314	1249.34607101769	411.278969060079	365526.096450907	1248375.60694147	406.08633860008	1266244.15558592	504991.205000782	495878.082055072	1747.38684573909	197652.481082488	266081.344903292	524698.272641301	133023.269709013	1705.10913804321	586518.73413153	949691.166840558	171493.748149055	158572.388144843	158006.905596474	157917.092829567	150288.143783025	150410.779074965	149685.416479153	137007.625420745	137164.914156408	134772.952091463	366.483992606446	470.685920506618	556.826677703402	409.91833188272	322.476697007939	315.225504263863	339.183538377285	342.154157547638	561.066372081917	271.179327587167	89772.5431557403
291	144.044961195122	144.044728204966	144.045619958081	211.918993606567	197.573005485535	255.628991699219	16	11	3	0	0	10215.197879996	28434.0525319042	77328.6331310088	57563.726298378	40495.1808881773	30166.2733306238	14943.5505384877	26133.8501018317	65070.0815374176	50970.0420169242	30131.9064807057	5874.42744483938	23112.7435864608	154479.873370596	56177.1263007241	107165.701679001	5350.74098160547	29074.4702845939	30935.5832865298	26854.3884424224	25423.3300700749	10681.4017647674	24876.969329372	25535.3048838545	14790.9941596735	23641.6638947701	21473.4030482747	353.557814464025	736.486791580709	405.840700445988	911.915222665778	296.359899499997	498.830609884878	402.929859596964	526.722767696483	310.1458913261	394.558735167711	498.899411745908
292	144.101952610876	144.047880763725	144.140734777118	548.469512405396	470.47600982666	650.013986358643	330	17	10	13	16	991657.230605365	1914290.81388704	494582.519536271	767538.027242699	353249.007474035	10781.1319241052	906797.532118202	94643.5126148672	573684.716823663	272315.992193371	369684.926568405	561518.333641347	1794423.05484779	440889.80838418	367756.893513931	910841.691380995	660455.756410105	343498.936327738	316998.555329981	351144.483675852	320762.045503012	577298.725043871	321143.875121465	259245.236859742	293924.750333279	281479.844294116	296007.582040824	169020.243753195	82783.8783895783	339046.712617166	176546.083163959	412710.814020338	115202.51885407	196709.33600942	318974.356954498	228739.157890223	236877.254451315	132932.897211297
295	145.024433548274	145.023274545148	145.051448297651	425.887498092651	354.739997024536	484.063015289307	38	10	10	13	0	2869.70835389942	816.849927295423	741.783269020514	17508.8672605281	55425.3374713041	1469.3695115447	62139.1720853707	22777.1512419358	42254.7428975136	699.50698005714	851.895437211658	1906.6087369031	20829.1389869867	11727.0329774497	27578.1050360096	28409.636468632	38943.6464825508	30907.1961349116	25439.2050574052	24610.4944225664	24154.8713687689	23655.7470860891	22629.2779809875	21638.5761110662	21592.9882273264	26815.9771426038	25352.5424704616	143703.615723367	71778.8078026572	28628.7433284845	64895.6352169742	255012.662869213	122904.697769988	140602.575215867	67957.8556686019	162101.703612279	204420.739088619	39199.1396068728
297	145.084409355256	144.982164522478	145.142261840375	121.758994598389	87.7760027313232	186.728994445801	111	12	10	13	10	37193.7414433435	33718.1739855943	19413.7007790259	27704.9247613605	16811.0369297978	18647.3845908043	14510.6955717248	27061.6927512419	31452.5699172693	23760.4958187497	14279.9021640046	10345.9492671376	13147.6365543497	22728.4246300114	14015.5975696697	9284.76984147355	5651.33180408645	125260.904388635	128537.328728847	125247.365543619	195485.373993027	120190.323620916	195588.046376095	189406.601758942	192778.220922407	114853.472052366	113012.725081341	28570.2375813872	63476.0040995479	1188517.51826629	103731.874849271	617013.85678865	168477.450876793	63053.6042715758	912288.280606972	1074204.72284918	620232.732310704	63034.3170378105
298	145.087595379591	145.002312560499	145.145923126838	599.55650352478	497.937995300293	628.586984405518	130	17	10	13	11	137560.757244028	51118.0732381965	92661.0801212937	89160.3789196608	93345.5349161689	130736.917926686	69195.8971057252	59957.0301391867	38587.2680440284	81191.9176159427	75048.0682676087	45435.3544017579	75083.3618076891	63198.423622078	26345.778561193	91908.8084067269	68056.3541285973	93939.2570989618	84327.6847300315	92176.6874037062	86824.3048138777	83270.2896723894	79050.4697445846	75992.6275139451	69463.9321358129	80162.9424096644	69941.8229342796	161838.436315173	47236.9672786124	8013.65122161806	92845.7727325859	118584.158195858	25947.5473216213	81208.7056561634	19141.6289630155	134162.99753936	14282.8112033475	59331.5331584364
299	145.076659190562	145.051417785785	145.136157767944	245.576992034912	210.964003944397	270.137987136841	23	1	10	11	0	7378.14273286012	3131.2132667773	4031.20484930929	5109.88957173756	5971.40582868428	5036.58587721592	3597.36157682352	3180.61153125663	3956.93666506731	5850.53184878667	4051.57787149801	2859.05618738383	4855.45408439873	33600.712876396	3807.47332899674	4386.78515055243	2253.24343341116	35150.6298889139	30604.7446045326	31547.3270163685	30292.2587906441	30211.4210505795	28994.3996420014	22949.2172903172	25404.8154653341	26132.5759035186	27583.3724966738	7902.32927589118	164996.047857103	307975.702296778	65844.4553230229	27837.7913521399	11922.8608215926	19975.7923870734	242328.226604866	9264.17031777134	501187.415493935	5620.96977910399
300	145.106265970135	145.076588975852	145.110132507872	414.074004058838	340.212993621826	482.273017883301	138	17	10	13	16	176509.465934471	307306.632416298	216750.264103431	150587.621839042	187052.56867921	278163.773363383	154696.066149473	20684.6000280737	141765.63793652	175771.687204242	219360.299770911	203294.668646723	179035.557975002	219001.847799002	206466.313685088	208291.309681311	129933.773874596	193948.031210609	184202.14247605	172066.122769018	182153.304004852	172267.765208144	173207.660668267	165468.017699778	168248.460857791	164328.392504745	168083.189963643	172219.927859521	102305.625207635	470602.605148997	267875.906688079	87272.0635004692	220633.046306943	255308.988832831	214829.307115242	430157.583528229	226242.13498824	388374.121721894
302	146.117898050587	146.060388075086	146.155224622079	136.417002544403	109.9129986763	200.858002166748	136	15	10	13	16	156760.057424067	9983.16842860077	318430.77538138	11059.5276387092	13990.4602613574	11776.9429798995	92676.7285666703	4727.5455108271	38602.7018965397	18712.3036547064	18489.1647713011	183138.947670758	8845.55635677388	11710.7731662854	8989.68960775743	8817.98643948045	127561.620583985	167796.050819089	157506.147294385	146369.087627677	135902.686384397	144676.94460328	134415.584024564	131054.12475825	125117.796987967	126276.633164969	124014.948352443	74059.836607296	45785.5318737369	80436.5818598005	13514.4064166788	54099.6556487912	28977.7221269282	9536.07513886993	22269.7340593083	32483.4442263935	73053.8985246744	45136.1285528541
303	146.09751000084	146.060960701817	146.154956735238	58.7589991092682	24.0759998559952	109.338002510071	131	17	10	13	14	80016.8649358986	37505.6068447076	34477.98558195	136364.187253632	173998.81946733	187947.833777606	35348.6232402633	131928.243463114	46024.9074654684	321164.509076695	196006.387856137	51685.6347224897	102138.817403379	101225.570395659	62809.4161532088	94291.1198993865	67058.0804537687	160755.655535971	148623.265376803	145209.921840229	146407.061571796	140384.356330154	139562.700828941	135822.575948113	133093.781204078	136107.410199638	132885.522977049	12440.281962622	27865.5474089086	42069.2630360897	19631.7727380897	363182.600812702	29746.0187647513	21035.6790561881	10414.1436927128	22863.7152953459	14390.3051812417	18953.4180488577
304	146.118462607089	146.060731096586	146.129113374862	254.055988578796	227.228994522095	292.32498878479	94	17	10	13	2	469123.609904274	266816.774831537	164112.571446055	335721.393777106	265553.899323536	341573.902403704	177664.92807921	105943.776230735	288817.143431352	403030.209999265	195776.44131981	112050.359413282	256236.71002248	277975.18975988	220955.684954616	202111.267360964	182822.210445966	120837.83135246	119266.683205449	106452.020126146	111370.432495767	110336.428845509	111797.330249104	97450.5973285488	94426.4330040989	96779.7518789638	103935.352482673	166882.662043973	67466.6717544191	88617.9973768713	82876.5305431628	72429.3971076608	78265.5813839819	122789.555680408	120985.814778507	102793.167915185	67012.3010360217	98773.3739363775
306	146.448241097012	146.447043619499	146.448765789415	453.361012878418	445.338001022339	468.282995223999	49	15	8	10	0	90462.7917022351	17481.1511471688	82356.1107881333	73568.8250646902	71630.523002798	40700.4764877972	25814.6916773822	36027.4932865841	15856.2557430407	62571.4515163954	61544.6913667969	20804.2097407079	34870.1579915094	19949.3120209174	38425.6580090877	17674.6022237092	31222.811507332	57719.1924325229	43110.8236094444	44983.4389120863	43436.8563885447	38743.2178139729	32761.6388267088	35545.5685663246	47644.016394103	37224.2465522481	42008.8723235146	87739.0445102798	64412.8531441132	89411.0864080277	25597.449865443	113668.405002907	53048.8262041871	83740.5241353556	61497.0867249966	57200.3837345101	75347.5790110021	47086.3276979781
309	147.120490825188	147.015167538774	147.150205529225	551.840480804443	510.562005767822	673.386971740723	180	17	10	13	16	766789.858418086	604430.563504212	152130.904986881	643868.764829508	19292.7028942667	132408.794625273	91522.538494803	119138.825035276	239659.113235627	115176.860246676	47520.435794536	61776.9471491042	667620.26037726	357894.155471871	79838.8380421469	92887.4710069665	262476.953230119	254459.576436361	257248.002453127	258308.580509076	240032.955034779	244585.708566606	232788.708542585	234278.184574928	240232.20617181	227476.225751901	226690.060508191	10917.0768693515	679048.340369939	581675.785969086	605256.940466181	558632.904231593	634747.237778272	1336815.67162717	1076704.66825111	888843.739142578	226944.353595988	830628.248600956
310	147.116122522368	146.951058506548	147.122854189129	323.522000465393	251.225008239746	390.686988983154	184	17	10	13	1	17638.419731608	9025.90103515051	23455.8796688169	50832.4627174631	26023.5131331906	11434.08049291	34106.1826270446	9284.19863521376	55259.4026291962	21407.6733307434	16432.8877848177	23158.9183361828	15604.4307647087	10283.512427411	23281.0512706451	12962.3852069378	16029.2600387335	31550.1834931732	30025.0767222682	21769.3864448572	27183.5061699398	33133.7235300089	24423.3602052741	28072.3745166888	22486.8469169232	28840.0168289533	24808.5241821102	130590.699500906	140392.610227284	126692.945282941	111756.776873034	54972.9283116851	193590.15884695	109114.989620105	71396.7290126011	24076.5302216993	97779.052898425	101892.98116104
312	148.112966326202	148.018644203236	148.132903015203	139.697999763489	23.9559998559952	201.39000328064	296	17	10	13	16	76198.8497850831	40312.5442487404	23196.3030688397	74743.7082706062	60703.5646307305	62917.8770862427	28857.3980612343	72307.2187732506	47344.9392876071	10547.2754881997	37540.0002254546	16810.4500423716	89304.9102440634	40202.300718819	66401.5394703636	69798.1937012681	118777.169230056	117245.177489003	106822.819477452	98107.0047685545	100649.56304769	100109.2711216	97673.6632326641	85440.2162635722	93519.4072089252	92336.6028157063	78113.5122351262	139748.049857095	325480.582283355	172999.109532915	16571.4152107209	118457.914567938	39269.095852308	35630.5132958304	145636.961472471	108985.008878204	606422.219789081	337303.172722888
317	149.046199047833	149.045819364344	149.047308837097	171.736003265381	168.59499786377	208.420997123718	27	15	10	0	0	13882.0919322113	111691.324065013	33400.674942405	24127.8217115803	26860.5366556789	97746.0493602839	149732.797796493	10424.9754594321	608467.409113156	26170.1533051638	99840.7431001902	38974.8170890561	300760.662498036	181528.32221679	126438.810513953	17020.6837119476	266607.235832093	69259.7379224736	65940.8467162703	63929.9098547848	67096.9854526089	60503.0377938263	65190.1934036313	64387.8782428599	65736.859278318	47299.6602067322	55131.2110839388	14017.3086165895	14289.6952363502	3573.58278408455	15381.2867372326	7522.39643718626	15683.5132328548	11133.8797113386	4260.72524375641	6204.91820244212	5389.8207036994	8592.30296341369
318	149.050723317545	149.046316065831	149.052884326201	254.702504043579	253.038991851807	328.839998397827	18	9	1	7	0	6348.01351711992	19789.556243699	21980.2561295734	10989.77717489	9225.83334592916	5038.82587562408	26809.5997972866	4051.94825323795	24509.7021151301	12689.2023614725	12661.8372551689	23595.7158590766	9604.32586602308	22099.3792712353	15539.5277072024	8816.39782593508	13692.596365342	16220.2681592535	15840.5702928516	13173.3694436736	10262.9723532172	13959.0403437139	9096.21981546376	15244.8070360068	12652.6481367735	11784.403641507	11605.066965675	13734.7145073675	17953.6370406964	15585.7862881105	13192.8327783172	17925.2941282094	11589.0684506173	15474.3370189071	10805.086644069	14384.0998506472	14800.10693448	20011.027596712
321	149.064857565547	149.058291503028	149.108112139587	210.202502841949	190.378997764587	341.310993499756	56	9	10	13	5	15909.9179150944	24024.093933783	8836.4002157801	6229.50578049823	35941.6524903753	6724.2315930264	6404.76586526044	7359.84222213933	28874.9878981783	8548.91270347405	16179.3511052616	18328.7363223582	5041.75534679819	5375.76578235009	17749.0370709775	4896.90344929187	7820.1504352178	267067.043753085	245839.801552919	245234.994387833	249882.946773081	231170.961043239	210283.312967373	211826.618398875	217722.772697933	211431.678262245	212613.062754762	385652.173228236	320904.192725945	382464.303688463	347410.301791279	331256.703076424	421838.399893051	330068.618879478	356650.456033587	316788.697046201	389406.467549871	279442.958663538
322	149.564754991835	149.564131246377	149.56522029403	638.699013977051	638.695022125244	640.570986633301	11	0	0	0	11	255.758377075195	324.839716611563	250.41748552036	315.903642339898	277.53856986495	273.136991834601	284.729851037264	299.614878145446	225.423108127766	358.427981730551	250.853859250434	265.327994579915	242.565771760768	427.522982730929	408.904615947977	357.363515263423	206.049937366375	3692.60884204414	3447.69943805644	3082.28713036329	3483.25879605766	3055.87596936151	2797.28404737078	2921.44624712691	2913.58523749653	2634.35617511533	2871.55133055523	197.625270700082	240.41403277072	320.166052409622	246.154630125633	271.868657594081	259.961867148988	238.179927747231	337.812756122788	168.399008960463	294.612173702568	228.720951059461
324	150.073491017729	150.053898066378	150.167799903447	237.654001998901	204.545993080139	258.963004379272	126	17	10	13	14	153573.672320756	1870655.4672835	772764.55037375	25010.1604851102	223604.79624055	120650.941316831	392706.962284508	23921.6170232963	273897.601425582	230614.765770568	326961.659108429	225247.116284771	18574.1794072515	216548.956372792	281525.573289511	705353.618331275	34617377.9990152	1088978.67569625	1134984.50132072	1078179.47044117	1115050.48242664	1097940.73129801	1068598.06725094	1050241.56281948	1038680.68594592	1042966.9481577	1001056.206452	274600.411737135	1851102.40697613	234730.066995956	175262.330232605	1633089.61272874	491460.569003105	262218.649581537	212836.473726971	1171639.0557762	15763.9742923435	1099862.61764998
326	150.07841797923	149.953348360139	150.128244290679	491.06001739502	343.462992172241	537.972007293701	89	16	10	5	11	42852.2299661501	83548.5185730706	535088.288704396	104740.97376531	118749.81584185	18058.1258305684	213954.29745959	2223.27554248134	113892.364026259	41625.8955101045	111661.101646931	232875.856217296	21064.5578508545	91347.0461172811	247362.187158892	50403.6795873834	60605.9059800704	154058.759145476	141193.003320161	139206.357448205	130663.452140408	128258.624055656	122051.01285546	114374.793561995	111527.519316665	129478.524814344	122927.333272956	13616.486814453	24633.8783821041	12592.3918358367	7574.47272250859	8010.72987042941	24367.0993006795	11735.1650008204	7545.68650731817	9986.79253996226	11268.1107446017	6635.44972967889
328	151.051892723927	150.980193207311	151.088292035588	523.345514678955	490.563995666504	540.483999023437	70	14	9	12	16	92109.782326729	7345.15055569354	510.21823683288	35660.5348782954	27417.9528483227	22043.4190660017	46015.8574021254	32274.0155516174	65458.3208025765	23236.5153273046	19182.1908472545	30643.7110920679	33889.7248489195	725.572524938732	12965.3728814595	502.252338645152	12747.8006833009	16564.2879480065	12462.5519433059	10289.1169839911	12662.2129223645	9761.03248366271	8730.82400583476	7743.76338771021	9612.74462527812	8180.30356071889	8361.94355953485	102586.969096633	20150.6113003031	35906.4064359089	3554.46078632606	21757.5987527413	25018.4190011201	41381.0462163637	46262.7067908802	58824.0385921894	10987.4559991085	33923.6624065787
329	151.071773791485	151.07081459473	151.167384847997	601.446018066406	600.189015655518	644.298022003174	63	17	10	12	0	179724.120970501	165916.853544248	51632.7096985968	218354.406384267	79512.4892820045	90461.1802887102	84010.979199253	38352.9121451957	24107.6456919685	104996.112454603	75384.6317533038	88872.6181469762	213534.923485084	90917.4099076632	89057.8678814358	174743.475609701	98742.1835265137	67540.3354891911	72612.6687888609	67878.2847916163	65113.1964030635	63694.5721867451	63288.1417842535	49652.1388813108	61925.7503237815	62795.4107639641	58471.0838001288	113282.626954371	28125.6233200387	54119.9998062775	22483.1939459672	82457.3260685652	22358.9109038921	38767.7935837816	56893.9987476915	97660.5918226402	16013.4730920325	31697.7981817904
330	151.051490043065	151.017873330291	151.087226954632	346.027008590698	343.431988067627	377.50000579834	17	0	0	6	9	4386.7649191916	2025.35120531229	4379.92540723763	4399.23940146874	3087.74406044345	3251.23737359047	3071.55115117629	2708.44438787084	1282.18039177929	2059.73076288975	2099.78816389441	1736.34299057011	3555.32062864164	2805.49834354865	1931.59784049354	2156.27782890201	3470.83051065014	10664.4821268283	8611.26690822747	8819.69801848133	8688.83005936537	8488.28165978193	7057.13683859197	7601.12779030407	7901.97736607492	6495.35213864392	7620.3574671874	4305.13305290602	9099.52669549609	23022.088330773	2614.86700063808	14818.1131090217	21702.0867501805	2647.11077064953	2294.83591065069	38539.7297032674	2921.85685431088	24158.5179929389
332	151.080471053944	151.062025067025	151.145072318261	209.573003883362	140.84700252533	304.90099357605	127	16	10	13	4	30304.9926554627	35266.8574163383	42381.6208893708	534722.607116355	21333.8069149526	7991.395988628	34149.4680924341	12495.1296341419	67967.5630077726	9517.04397635534	23720.3737048339	23277.6432062499	14944.0677828342	18506.2375449529	13741.4367320929	48994.0680136448	38868.0435721644	267192.439753361	250432.913102904	237691.620201157	230567.717678943	245068.265557229	216039.265351517	221808.087886879	209665.346969222	211935.445541192	200520.419990084	404061.183913031	361372.742789533	428111.362061067	362653.67852393	330796.133115453	399575.444929047	329257.444319814	375549.756305904	319849.838597226	403503.723185567	283759.573302765
333	152.049971585632	151.950092212739	152.05160448132	406.457997665405	345.372999954224	408.69701423645	25	1	8	0	15	7532.77891099453	3503.52150318883	23421.6197672904	9863.60674165762	7057.13601744175	9647.69985973835	4978.71570006013	23921.2131106853	43329.9381481856	5354.21424195021	6878.34047116041	4316.24083523601	10625.7518097609	3348.45366207063	2512.49892317876	3152.59705659341	4613.27582521737	14717.8572882246	19680.4814180111	16412.5584526942	13835.1323658168	15432.3172604137	12739.3099525819	12646.4144267701	17537.9144231863	15899.4778172672	13916.4437095023	1987.60848667026	2939.97768696323	3260.52176712864	2449.57055513896	2422.58382013711	2901.35089339018	2432.72433489226	3858.33386551521	4776.56590119749	2807.89033831358	2032.4757208998
334	152.071219005011	152.031186327973	152.14512828762	557.249979248047	490.338979492187	668.983985443115	192	17	10	13	16	25924.932049728	99206.5067878179	61956.4922611989	41178.0279646484	59665.9068814121	16663.4520114586	26524.6892730473	18100.8492758777	16640.9506960865	67456.3344491527	68196.6941297869	50114.5978259353	44916.3783429489	46269.6754757888	39813.5985011705	56920.6792213696	31796.6480849883	65094.3736971857	62067.3840769683	62681.2941799266	57737.432322705	56784.1880112158	51927.2983798562	50470.0582737802	53219.7584437486	49198.3657861128	50593.3651140246	28619.5806055516	64014.7942917636	132502.777819358	29073.4628414595	134277.263899662	56587.6645641441	45210.6117853615	148729.931838319	31371.197465996	40223.7922718714	43270.2749601589
338	152.082257454895	152.062275570575	152.145321112732	61.2564983081818	22.8179999542236	135.398000869751	270	17	10	13	16	29039.5061775896	9541.63898078637	1077145.92634196	50297.2375264147	71883.4238327362	23428.3123718947	19944.3324103206	425245.424455144	60032.2391794366	96535.743315233	65310.3257293114	47563.3996860415	19050.4014544655	31949.8237301782	30571.4663287438	50502.5611043509	10203.8263123231	40821.6574100203	35030.7562949613	37975.8915385762	29257.3308999297	24291.2080506639	32174.8071877089	16625.2087130249	25079.4139443453	34062.3992794045	29603.8194392586	70557.7770535019	252227.919998327	80660.7711060485	70484.3116293332	40880.1425945596	9786.33275361732	15965.9146953177	46035.7950916328	22779.5167284364	51444.1546660249	97308.5744074295
339	153.072558203159	153.0410607872	153.147193660397	66.9810025596619	22.8179999542236	144.871999053955	277	17	10	13	16	24679.5404587543	58186.3820367737	94290.780461356	9355.39301012574	106285.318683246	69801.9187275041	46676.4688215094	36504.9558156752	64048.4707275397	133346.080651348	129953.079057918	56166.8112053489	34136.7931109341	67906.82085893	45282.0985607601	43707.7307685139	12884.6777207572	81660.8759059198	83506.3017419381	80880.5598541708	85135.7436760515	86295.8239573584	75953.3118693539	70751.2598942604	76891.5074386646	78282.7829187925	77173.4334567716	44075.9933201856	23123.3744686555	18617.2663412093	13465.1465209723	44575.4482297087	11221.7378602322	9727.13968019889	80366.6146408641	26752.534480195	29858.830420034	24266.8995892396
341	153.064449353638	153.048171772612	153.103345047455	615.958020629883	595.183974761963	659.458014068603	89	15	10	5	16	36139.5821569315	373363.652572587	154933.143474104	65667.406172132	271689.087070163	12942.3055713863	96398.9041586407	1653.19766794653	205470.702221524	189617.28949526	162190.092160417	300907.974209189	9098.89846465426	482221.606614679	363778.693000004	333924.360288818	23424.3336897687	59693.9750566839	61429.4516486861	59999.103722401	52892.6688145548	56230.6621684112	53460.2646689862	54645.128531903	44696.6068922119	53717.0261135798	53279.2141181807	10913.6271830305	25353.9439458899	15305.1357147886	6290.28444770351	11536.0525154667	13133.5758778888	7428.25048800744	18883.2931170513	22840.5202851045	9746.79286493293	8057.46151020999
342	153.050622135308	153.040379372571	153.139444569015	204.344006118774	160.924994277954	268.621994628906	107	17	10	12	16	117580.208721238	169820.372877392	118920.64049514	59395.6203888343	55446.2757282586	19286.8571367013	164370.569426698	89758.5362822841	82228.1556893938	37661.9995037959	8201.35645030066	72378.8566680669	10868.7741039729	67568.007123877	108679.662196503	113246.112613415	17065.5031082373	41310.6829636086	36713.746982917	39633.7812945807	36936.2752332701	34379.9006686599	40819.847282377	39281.5878987545	36891.9015947962	26937.2285188125	32381.003755501	20439.6623435861	599.392539579007	82813.2211651281	96375.9598914091	124949.36531485	107108.976708804	120361.307718702	235161.433883192	27916.397777232	33798.3270795124	85110.9600581347
343	153.059422525735	153.054193893281	153.060241808281	345.244488067627	340.444011459351	389.039001083374	88	17	10	13	16	1251822.55138092	238496.272826219	1325826.44733883	1422890.48870696	624166.707670233	1300353.25936899	701200.848881491	1108661.79858833	157747.346852512	412058.201874979	429202.615941058	329825.897304143	1167300.96085978	572526.878330757	138373.392807953	406328.796875244	814236.664616192	420017.631178364	415885.880994344	402623.743042435	398383.152197208	380035.639418209	365576.425320924	359682.372918418	364396.264622521	359856.411888323	348366.487616141	147403.591201827	158197.117571682	73898.8758341409	135948.794625455	52176.7130343578	167794.842127413	166973.967497936	96108.8951326307	387446.636076699	59875.9404724011	216101.470839581
346	154.084879883763	154.055236464804	154.173627171066	617.209998626709	511.193972930908	660.269994049072	216	17	10	13	16	603905.489443791	129550.225849418	150027.137070495	321020.053572077	182260.872659202	62227.6560521871	86557.9353830706	38385.9221879054	7602.23515722901	167008.228594081	140725.92384491	125662.898290477	231319.726131444	166611.442818066	400540.097395905	402111.790491502	171988.428436965	360721.201569912	328386.944287746	354994.035508704	338426.949255123	340526.4075393	334675.567604229	330348.827197002	327669.516067356	321038.56650423	319141.132303891	622487.793101002	15341.5708615948	713710.74499784	585162.033016767	1421355.3815145	955140.689104487	607399.573633708	1151964.13650153	1226310.06499842	326420.847860373	675992.112752476
347	154.060949712666	154.054072705788	154.12369929583	408.482996368408	283.40600982666	493.126976470947	234	17	10	13	16	243214.599818317	210926.605146676	198761.261509832	400580.744178244	212420.812585799	228431.750805583	184962.857306327	165762.261556182	116229.69481878	133364.397040475	210787.146967703	208957.072886747	320476.787960964	125030.652528086	275846.527893266	291057.799180826	262562.815289156	119571.775684395	120251.411383188	114494.308015974	116696.729992999	108273.798776194	109794.856306588	109120.243590977	104545.653448145	100003.648894618	103058.851954463	106823.90753148	44296.6992917936	141709.757809939	35736.758271494	83386.1176029034	82285.5024194966	90287.1648970159	212522.400366254	152287.350150103	37706.3952331664	70375.9652644788
348	155.011293532013	155.010320985807	155.012152076408	341.35198677063	338.960008621216	342.10301399231	15	10	0	4	0	25858.7477916718	4427.3090938665	11145.2595193684	13202.3529924788	33178.7577502233	27392.3719222122	11351.4158343678	33791.1356245567	13769.8663364036	40388.0385406315	24247.0691774409	15584.3846153505	31698.5072237546	14859.0183449622	10990.6594602555	30010.4384750404	47202.4593301217	21719.2768107993	17868.7742037007	16389.8173479055	17357.0845528926	16483.8753142091	15770.6659240276	14223.6941624433	13915.7543906825	14191.7535377294	13891.283649568	14566.7323820676	25819.7596908152	11616.2426741574	46854.751397867	29366.9125268888	16940.3744427741	28001.0753438984	13729.670316733	21303.9597861402	33769.9610715305	29155.5063740718
349	155.082919044284	155.026473854457	155.150688277783	551.022985076904	475.053012542725	698.332001953125	320	17	10	13	16	281344.313488975	40428.2590634003	827163.221897313	413629.649311671	1672839.08873808	524018.64968831	1810147.73604788	33497995.8207321	413832.241275944	1642676.01489344	24113.3493258152	22406.6087646037	854923.245452456	51008.0582405638	1263449.45875388	16000.6371564471	520268.369960412	157572.921232716	141423.103655477	127472.164225698	144157.58270216	157728.290244171	133294.459783733	127510.749025146	100780.266474299	135541.214433976	125630.739483498	681806.016871024	68621.0734543717	1222218.79295628	25481.02093021	48151.9344152743	30414.0987479314	383443.213806128	12788.3394145221	1829689.77385767	23793.1149339192	25014.5156081021
354	156.086219031966	156.041607848065	156.150493755272	550.335028533936	480.056015167236	674.016012420654	249	17	10	13	16	12405.0558887701	603489.044053685	135205.147031173	21032.865131359	113892.206630305	28011.407752065	115524.420088137	60956.0423741788	18384.4623408166	97600.7495903478	153520.315329395	133860.934257055	51235.1294950582	125690.284659415	79515.9872539458	95566.8172994866	29284.4446055041	1142860.72787851	1128876.62508603	1134613.24632488	1020625.37532864	1023528.59208204	1077925.13076483	1074920.07159226	1062248.36987024	949568.541941643	1019385.66870783	29541.0194525708	417043.37142583	74772.7735533317	141171.584557786	268447.768851113	181014.402067263	20631.4348100871	329618.360548718	114350.513398664	146356.551187951	177949.24482262
356	156.03369511599	156.032860700409	156.138963440769	240.28449842453	220.599998626709	268.681999359131	54	8	10	4	16	110056.820337904	1991.66793532492	1247.99221554541	179560.817637514	26247.6526705432	12042.9910685232	2739.67636248552	22722.1861434017	54292.3134033645	1766.38205522601	3288.68001953598	4019.31340123899	42023.5238688532	4036.37532445919	1019.02853325382	2489.51779713135	86334.3971002707	34661.4764726295	25594.8002849822	29119.7860710521	21672.2562208027	18183.6338944733	22172.3475755631	25498.4935136197	26062.2641711798	26198.4561084964	20901.990630371	927.350258437522	1163.87732012896	1266.12466717794	681.459014499825	885.579531912692	1057.22342673705	1097.06810925461	1374.81009121042	13644.5673605951	536.58321030977	20219.5879294292
358	156.189922869435	156.189442844035	156.190275865496	550.309992980957	548.751982116699	551.061023101807	13	1	0	0	11	288.984029323483	2962.06952288151	1095.00975801051	438.415006907657	892.676567635189	438.267599353833	1156.70020083586	62459.9606107548	560.969647318125	862.251067421399	1171.67776636158	937.701762795448	588.199915478006	1645.74838650674	596.355649799109	779.388230708738	426.338653195649	6347.61298767974	4508.185805507	5815.31757325927	5638.80879196028	4475.02655692399	5277.00187471211	4043.23062965274	5796.98924451321	5201.57238439918	5035.60858006477	577.97020035175	2256.76025372744	674.73090766056	1171.39558372398	1796.53076549371	1175.55026157945	395.762342367321	1946.05385995337	981.266249586828	1022.35216394067	1347.14154719313
361	157.098528147746	157.069124054206	157.203773257744	518.314001312256	459.4810105896	682.890987854004	314	17	10	13	16	205163.059936328	247544.442681798	164827.448662875	178291.16679414	196157.73042189	88808.7351973727	109213.400626807	23608.7180987	26852.9521583446	204923.412087081	264443.114512124	142874.112578064	268986.728922528	271863.814409354	194280.926633183	182172.921721637	20807.2314546577	817583.546696277	819744.360893313	778117.981871367	778483.285615988	750350.141638141	740611.934839888	745657.113315091	745457.704867041	699562.985482753	693433.781904727	118451.432827877	206432.782756314	17630.1108090207	123774.944566925	281924.561922699	281704.088319726	180460.145571565	456644.535123408	174811.743922808	341574.240906453	191705.26529256
364	158.028591040779	157.961360361901	158.046761863003	76.4174993133545	35.4470014572144	122.488006248474	56	17	10	13	8	122679.760184015	363893.833829334	463842.680016068	16945.9362229344	56079.8460292452	122353.633740103	35898.2227428351	269304.008948625	28039.2640340142	446004.224246889	540136.568399482	154142.877634156	338680.985146165	86240.8082554152	316661.462489516	214151.254972222	40677.0829590301	214147.108455925	233395.888471472	225400.965992518	218738.552828757	213752.363716109	181699.198964762	171025.648843742	178432.113200496	208417.912263672	187140.785582451	1213253.11951958	145285.784939628	1153720.24622999	1315579.63976775	1920039.01176125	423395.168867839	686892.086116076	1954280.78040414	368665.706280111	2317493.32884543	1128938.5964795
369	158.118481067045	158.060119499246	158.157387909698	370.599008789063	330.739985961914	397.08200340271	127	17	10	13	16	616615.691928353	2003307.51559455	1277524.81186273	736002.162264716	9298.58227340239	911072.935022434	1032989.79378425	160874.832190426	704143.78150018	1167733.99325339	1745751.14157359	1212165.84060304	838037.765499182	1735979.86808235	967581.467080706	1188193.47603696	774008.239096669	821232.922132079	797518.551096586	784584.104033975	760140.916488711	752008.309643928	730390.961303897	721426.839446425	709964.739517266	682575.470692101	680047.870051341	189247.648847844	450092.525068088	273292.084547672	347864.420708872	350649.165616556	378371.710442153	265035.63078051	232912.325131733	189711.7257739	205523.03795974	283265.863100014
371	158.96502673489	158.963115239984	159.039826573828	430.139005470276	425.417001876831	485.779982299805	114	17	10	13	16	3270493.43609574	2481209.97753983	2452516.49446964	1415200.60694741	967105.883975923	1383010.19798549	1824412.89537422	3675414.64026526	693473.275074452	304466.18000865	2152764.01208282	1048344.27366659	1267552.97357853	1962563.5289995	1746548.83030486	2205580.29904329	1105207.38773707	1250048.56456876	1237019.75737832	1220457.63319261	1328686.5197507	1196843.00969325	1168820.91248408	1159345.28905675	1135619.14096922	1126862.5607565	1097237.5108774	3814770.72219686	3684862.45175924	1296644.24024208	3968715.06373826	7763.65859748182	2944334.19700508	2136282.78560993	1025633.74134023	3145868.20531253	660651.786972795	2887947.85752368
372	159.028442351092	158.981795852367	159.040108207601	161.475501670837	73.3380027389526	181.795001602173	96	17	10	12	16	151219.193808112	589142.942956871	781032.38156564	12505.9618075045	238107.867683287	133589.294687978	360498.567405104	1714226.46942479	80506.5326685688	276641.462226243	608221.766482358	474226.830779163	129635.663864556	208634.880296703	27113.5035965792	213344.050254742	58843.1449053741	656797.510281524	617223.031957214	594898.735782198	594474.311650444	603996.991318522	433910.177537088	401409.942345067	390170.450689225	532069.115592133	537518.673842065	79922.8334741958	12555.1496854378	70641.0381250083	86805.3810663633	119699.593042694	29932.3079902339	43784.8137723631	124364.931959559	17483.7310270538	156102.732113454	68190.7824958675
373	159.028703186131	158.981439127979	159.029326834916	277.609996337891	275.723000259399	341.398996429443	45	17	10	0	16	145396.803325613	123772.223293611	41176.6908624494	127050.232240635	92228.962598027	189608.383276429	119139.109231017	9812.88002212786	47899.3693185039	108491.073620999	106029.565484632	124365.752115461	92115.8552144406	92136.4536767041	61847.5149578524	103304.953333169	161409.877095056	103808.626948267	97573.4157622221	87074.9656668515	86937.7339809091	93045.2390071388	83032.5596045097	78587.1346275477	82902.9127114796	81325.0431731929	80932.2068775465	1961.92771156046	1153.93875573036	771.670481198726	2142.02544282086	1191.10919642262	1476.41759672179	1108.02176799104	773.470908746288	1010.11340889847	964.988258541945	1458.78878347079
374	159.098412550646	159.062773715273	159.1497593367	52.5085004234314	23.9559998559952	117.46300075531	270	17	10	13	16	958361.485827029	1358726.32954477	401307.0166979	878481.628932602	280052.08011467	851149.579334416	529531.153810658	37696.7005894094	36852.2448934831	705907.890030553	284875.806081127	592351.580505206	1262652.37218306	812691.732473953	961520.906738269	971604.927110933	426267.557299557	634664.708316102	768440.152903259	748858.56669726	629739.20521752	642963.613239583	604195.741466142	618813.232014282	609562.855421701	648454.004462249	686225.534894884	118524.588946457	55996.1391146162	27036.1125149877	73586.2923572767	30150.6604021311	22013.9632121473	29945.1197591777	43657.8096409524	8390.28148852405	24355.7004220655	20710.1406664745
376	159.116994383779	159.076277933019	159.149918747773	227.103996543884	159.109995002747	302.013008880615	184	17	10	13	16	153916.745121827	51517.6111420447	137213.393025957	71124.3333298713	77053.7404388189	149153.414269118	53696.2052930938	173761.229448149	66110.4770771507	76601.7547178297	62126.627733279	50207.6711446512	131864.519182965	57749.9867026974	17727.9043407273	79507.9998552884	86022.3807392143	64485.7187074609	55880.9457612317	57522.6795044859	56601.6107585237	54389.707383042	47951.7996166907	41362.8998355241	45280.8605813542	51624.679267765	49625.193049279	68491.7558347532	15923.3088339357	218864.583575396	190199.291514167	327782.503889825	20242.6406487124	27113.0835748004	44501.6718827491	263061.442618374	56209.7848205082	107479.687162179
377	159.117953633001	159.055327789049	159.122097292521	371.129993667603	326.930010681152	431.253999404907	137	16	10	13	16	38005.169881708	157127.715840982	91386.6953428276	54113.3438195151	133352.659692251	57104.3280268115	83938.1400126488	25029.8063516061	35263.7571443093	78481.2892186252	124456.803195526	90258.2403678721	48987.0652833302	132391.028415289	62973.6103613715	80997.5607182905	52484.9161266144	15912.293870151	34735.5451829731	42247.0467220992	58316.671829531	44174.1340841847	33283.53408508	41245.8676147674	32536.9875655323	50501.8778809843	41106.637463551	125870.591156478	30660.1346260129	161548.582849391	12358.6435667773	304536.305376943	236824.695030618	117971.424872231	15095.1957077653	35145.2668931242	155811.457482843	27437.3730941341
378	159.564888203265	159.564405689161	159.565407807487	541.797488021851	540.143020935059	542.711988220215	20	12	8	0	0	4191.71416235218	29130.4382987392	28394.1242108181	70214.2785563599	45405.6726987524	129756.058442341	30674.4805916857	452.514049247639	73179.077158243	15540.1423595287	8464.7568657808	16423.6977050724	8887.36759511954	127187.505374918	10090.0630140472	26979.4177110307	6267.54993760586	12410.2000221232	13908.0262733793	13122.9904366541	16385.7648398168	9862.48283074005	12195.9571408457	8821.04598268401	8482.01557416643	16304.6377760947	8939.5648653945	770.595621339311	737.337482666907	567.847414764052	512.279515198299	722.81412005884	463.626566861823	647.67554047207	462.698747058772	417.15895354628	487.972124316171	574.294699947039
379	160.036199438725	159.966767768137	160.038666165864	460.12000164032	426.283007583618	514.040019226074	126	17	10	13	16	31919.0719435662	242038.386594976	95334.7834998821	90391.0124508105	101821.786366742	20506.906158788	98361.9664113426	12615.2392363851	58714.2693065537	66696.4249886435	128200.960691994	145359.433889822	146639.439046919	102226.607541699	109367.218473489	170508.240092275	73829.4255440186	629971.450435135	623805.936294794	602200.569136766	597342.048596554	276759.708551715	541275.54439445	536060.491263053	550718.804975028	537605.461303443	506586.459696234	1248576.81371522	1678715.16597673	1247409.3896697	1262495.49380873	787347.295234611	1258050.43255893	1202025.36198483	548247.306152215	1338182.25523648	341540.080483569	1129802.41009105
380	160.024784143264	159.958733152935	160.051585706537	76.7394989967346	64.4730012321472	90.2979975700378	20	3	0	10	5	4221.17070115828	12891.8759777447	18911.8062466383	1229.65359331612	2446.9865920986	4121.03687858433	1525.17650108831	12095.0501754946	16650.5888380352	14261.9900771417	17579.1952055972	5058.55660849214	12100.4100445844	2733.19092591624	10687.8849426303	6669.78197433846	1536.53998701475	8663.71420592708	8853.60126126604	7922.72222489445	8310.99611228183	7794.31479235962	7528.45363798903	5750.0173595896	6617.84434199622	7219.19393404494	7357.62810410734	47973.2829207419	2623.86859994698	43680.6133258839	49678.5599441815	78157.3820617566	15601.5450666589	23559.9144306132	71765.602650417	12045.9715316344	93054.6228823902	40836.8599143354
382	160.097992120688	160.066394294591	160.20293444524	497.842983169556	433.011994781494	650.056975402832	340	17	10	13	16	4632830.28412496	53682.3772853599	36926.1604489386	72086.3572605175	79440.2291563153	2591992.94301886	83674.6039282215	801267.709330391	1462010.91522376	41923.3047720713	38023.2306908356	60182.6754637049	19767.4283480165	89757.2980845347	55864.1031775419	42786.3874297589	31206.9441134483	1879718.34795816	1518484.6164306	1708546.61608011	1681431.22948239	1740328.17063859	1809512.38983699	1679961.35083656	1745974.58129883	1698253.72597218	1619366.11268938	1672824.4334419	1322833.81517274	1182168.68541351	830479.249542654	682433.243608475	1698159.95102005	1282706.8369174	1413245.88380565	1910195.00358597	1699353.99779918	1363504.4910825
383	160.097864057665	160.054407490355	160.135162058799	52.4729990959167	24.7049993276596	95.4040017318726	195	17	10	13	15	494915.756663818	115662.976288634	99111.8423144171	497574.754308499	187494.452440379	47467.1681098185	91156.2391672726	211473.353592865	69364.6406529688	351806.381778953	22293.8254940311	45955.4834634527	95734.897400194	61622.5171224977	74335.645213074	73184.4795452517	1480857.95540851	111359.119983912	166319.115252315	139884.862432844	127254.732786344	134149.073454883	110061.437995242	105666.190904512	111926.41194827	116988.876685377	110848.966312726	283763.449704663	453147.164077919	11711.8340820819	60026.4351616936	203553.712549582	333061.259515977	198707.96560624	163610.25327428	146854.977569103	68450.2312481933	157115.568961996
384	160.109013601717	160.075007593343	160.143194397526	143.354005241394	103.256001548767	230.832996482849	255	17	10	13	16	45659.273625731	78954.8598084198	177584.814749239	32032.4012521134	323732.812530046	48764.8244944061	168704.951937531	41736.2578243791	150077.942276837	241722.816743512	172194.356188214	21409.7859136909	54764.5019014123	76896.2133291235	131855.091609337	109933.739544863	58063.9816584566	71727.8372831517	66162.5808265177	57251.113816142	50699.5447413228	59954.5546483481	55163.078598096	56095.1355181176	47928.0906309577	55934.4285765835	48766.1808834964	18942.9092229591	31623.5455795171	31398.7708283683	24559.3610854913	32610.1356372877	39819.7202158336	28663.8614414671	24650.6386286613	1474514.30399938	28424.8791307909	22768.5452295933
385	160.240423996206	160.239694385535	160.241380450057	338.30500038147	337.699012756348	338.517007293701	9	0	0	8	1	5213.28841459999	1753.31569239032	15032.7165701509	3512.90043185055	8564.56914126873	3861.01545227567	5458.24173510075	6193.41102401274	1063.77537548542	9375.80710032334	5251.46253077473	3638.15970241527	7988.53278646618	7215.18059829871	2968.35726618767	3959.2219580099	2548.90444954857	16544.920177867	16735.9618253012	15264.9205143452	16302.9600898425	12599.4952663839	15228.4113146861	13696.7693438306	13709.8847407301	12320.805677712	13309.6337374051	23434.2631202638	15441.0048137665	13890.3296305425	11033.6647261232	14439.2899961211	18490.8505977035	24019.7521785647	40282.9920942709	14172.8855094532	17487.6106701605	20755.8083091443
386	160.573079793828	160.572543718031	160.678637726613	436.064500198364	432.634000244141	479.899971466064	32	16	10	0	1	2004769.30760631	1371215.87476186	906414.749314075	2863585.74118471	1603988.68651699	1952798.71151085	944707.958969707	2762.13908026039	24499.2783526757	1221063.20184035	594598.28291793	757777.3908756	1524939.87914936	1783117.31293208	1952798.06589479	711877.090374641	17785.1897278894	868671.923646604	821709.644741286	812493.325230301	807656.101365853	794080.959446526	781230.90369401	750426.852559737	731508.329125407	737208.73724816	713476.03187561	412.976466994733	2886.66917523671	368.16031134744	298.29886400384	338.0812916572	372.984106445313	193.674179973447	254.021270759404	228.521523835758	234.612683659652	202.718294131068
387	161.076093197399	160.971706657567	161.147705086436	460.946998786926	391.701999816895	542.247023468018	220	17	10	13	15	92142.5750280172	15917.5894082231	174260.680876128	223758.185807839	18959.6197009902	70845.5065828688	43934.8057256436	10689.5653371871	584998.623853985	227500.016487809	13771.1129487408	110659.115327907	289056.646968279	40343.8622049394	460303.514279579	17037.2711932659	240563.668613355	25363.858697192	29040.4273766831	31151.1187070888	27994.162212722	14300.2330071183	20436.7740547251	18997.912436306	27080.9169076446	17563.5990724035	24202.4772146642	61381.617389835	81508.7349301698	66385.9079762495	67574.4181105786	27445.778277524	60329.2976306418	59732.6917394042	38753.8776922108	69799.1642651233	26740.4889408569	52633.1091697671
388	161.137010509915	160.97111215837	161.138197122239	338.473014144897	283.371009521484	390.217987442017	101	16	10	13	14	87752.5884412229	49308.0270960275	125084.677053386	70488.3720929386	106364.109488495	48891.8129409291	60125.5648477556	61619.5962996595	15524.3922472071	96505.9505159069	66294.7879579151	42267.4693102168	75041.778918798	98936.4009632031	68929.2217467349	112053.610653301	39701.695922596	135686.354721115	131267.764158834	128401.709825462	125063.864894294	123555.756529346	119323.407873139	110557.195904765	116951.733172306	104958.66019855	108208.780578175	153173.481070829	123103.844019148	184427.022742108	90588.4427507641	171119.991266448	8312.90065779816	233317.556656365	299792.347701632	187005.26935564	174498.670365065	193606.852890761
391	161.110411640972	161.069928006935	161.137391316081	132.090001564026	89.063999080658	260.710000991821	153	17	10	13	15	213788.27661571	19932.4827754485	42287.6469782554	214016.307560025	16034.9681419848	138607.41630354	8729.19195807452	12098.7094064616	21903.8657944146	5884.211335022	18706.3486175712	118922.065706514	165008.224652986	21083.0895487997	17013.7327921735	10505.6015592051	265378.359948844	58572.4806909734	46733.7846773593	53718.3967834092	45419.9885597507	33029.769336969	41444.2083791987	30181.5507512307	32423.5786886437	40792.8727754191	30565.5742572527	15549.5453717254	24825.6673283343	51943.9687031116	23032.5371982105	174452.220631972	16890.7422013348	63776.0284636542	139882.599902668	11010.698073199	128670.545078394	40415.9093634877
392	161.5754316983	161.574859250653	161.578401822437	436.259996261597	433.236987686157	472.781999206543	23	13	7	0	0	38662.7346627799	24484.7443889809	9431.55863356941	55766.9816559048	21911.3937801366	32093.4162441156	13572.9387064259	246.580226979821	53817.601392019	19260.4835404823	7885.2064870116	20213.0427173257	24607.6964215725	31483.7152998894	32063.0639186677	8578.00161011123	42131.4740745766	8037.51654834836	12431.8231869057	13254.2309074242	9179.90426936187	12306.0028061191	12411.3610302364	7917.49085628334	11378.7627004597	13839.5286355633	9286.66898765368	159.27906282836	306.840372771863	169.694995880127	173.920994223183	259.626802138352	328.491885203402	179.030960273252	196.01408535343	157.990109529532	163.142794073813	186.609867623457
394	162.108467996088	162.054995788241	162.130715649266	109.693501558304	24.7039997577667	195.05799697876	286	17	10	13	16	66114.3013687232	89110.7506753132	40393.087702749	35944.6518563523	43134.1343055723	63432.4556436164	34931.6596802067	59450.0746289687	34162.619142706	35985.7343769026	49466.620706651	31024.838860215	58729.9328253418	57552.7979127793	44610.423289791	41075.1708405271	34300.3468100476	59789.5627381681	55716.2835299351	52773.4892162736	52469.7837033618	52654.3051499678	44236.3808087807	45461.4134994097	44992.1755362749	49890.4689198127	47192.8963664384	17900.7182057733	25138.5546651768	682812.236417286	25149.2998856879	12108.6180579914	71207.9693525459	10852.9914865073	644446.194643812	335048.64617	607563.069519156	105662.730167883
395	162.113238232895	162.01850171881	162.155683868603	412.802506942749	319.427998428345	467.787988586426	242	17	10	13	16	638666.232265499	1649172.43686423	470520.221103122	330058.846993698	434414.177517174	346844.351530163	512481.859023476	861672.059023753	281514.564209946	319909.558782494	354991.241780436	369371.385792992	262431.872042594	545425.035993794	332461.890186227	295543.468865706	240231.04684554	422874.683981713	468378.11715393	402161.486488326	389116.245691963	359673.758949038	348968.986298262	333954.199080297	331090.722810513	328393.935738987	324029.17993784	274949.589370326	386426.474469091	412463.801419828	224600.276815168	298172.365286279	407573.176372647	258318.833427494	355945.322816673	376020.068502112	310970.476096198	295404.924694723
396	162.112241860266	162.077593829083	162.149549860295	261.680002212524	198.887000083923	279.010004272461	112	17	10	13	6	271877.570350833	93580.5628458038	317955.649769273	254012.6367379	333925.359339116	183601.155715677	367901.155308142	71812.4230574524	343352.755086438	309462.465954712	312488.7809162	326616.2333371	244692.753070054	327788.091715466	363928.141241524	317675.426806165	275793.227653087	297091.09865427	283592.585494928	268769.800985178	257356.401461705	249463.516315967	251714.727694766	239280.761211319	249731.251825072	240177.853795358	223831.554058688	165981.977618337	155045.61967791	243836.238987825	54571.6104716264	208922.353972521	342563.366968087	89837.0082741406	104625.626059956	130240.326119945	434572.850963504	83221.5734563552
398	162.220464248219	162.181298049259	162.291126255731	424.600988540649	424.073009033203	425.891991195679	18	0	0	10	0	540.570349230897	1087.98444593325	607.992795177188	469.837069197985	682.710550577031	477.782798329135	674.564220374724	942.553532559269	528.228575989697	414.862793824946	562.186272980317	524.273176983391	341.245490404132	640.804926193203	406.218754248036	353.972335704602	301.219274900811	7536.7587169326	7971.43048645572	7111.47408464815	7478.25727828	6836.73666416269	6627.64928413555	7141.75730275477	6049.88097367291	6347.70450084074	5124.46726794044	118435.642574875	45094.5572575182	247602.527866432	37164.0993192047	21962.3316045664	22808.387511	178090.096259035	138593.070419552	143513.558509145	18875.6464406383	17981.0733074337
400	163.042839748067	163.010424215583	163.043724485636	514.336997528076	495.586011962891	527.593985900879	29	3	7	12	5	31243.0384045467	19340.6428991177	3125.5739677906	3648.177789102	4309.2290197337	4077.50415575173	7937.38930163607	2854.69332979154	2665.90273749715	4100.32117702514	8772.23679671775	7222.86391163414	7312.53526588157	7285.0919859323	11425.5519443242	7855.85080976039	7082.19396136092	16954.9387177539	18532.6404488564	13400.1723724138	13732.493917644	15142.5618382047	14696.7038881806	16686.0285050254	14899.6455345729	15434.0058536313	10603.8964588661	71297.1481707925	29128.4975316908	85570.9142386884	6682.35696470737	38925.6300805672	24759.9980765255	40709.8856797986	108153.189142537	19841.5543098575	38235.8315534145	36182.8669833601
402	163.010624867232	163.010088204349	163.042788109865	129.076498336792	99.8030033302307	173.624005889893	12	4	0	7	0	36998.8935921555	9919.37430590376	3419.42098958856	27992.4343353223	22935.7982515237	26592.9097769576	4346.27815553336	40282.9205965574	4748.710279705	32434.707944142	24913.2914561753	2788.36740137907	15202.3597180271	10011.9693215641	18198.3817335069	20699.6263242853	14767.3468149005	22025.7858960395	20402.3916362744	18387.6866457336	19339.2796575699	19276.6152337101	17981.7455943944	17647.4784588233	18280.901450548	15366.4957590074	15748.0677266842	23502.8226342829	27781.5747633758	36311.6762878157	58355.1074825189	44821.3600440256	51105.4231859151	27927.6487397411	72397.0634562799	9933.65629305085	25800.3989642859	35530.7639436752
404	163.099003739435	162.968724152024	163.117250233662	425.029494819641	346.493996276855	446.226996078491	100	15	10	13	4	120534.605864946	5980.10442518257	23025.4316633753	142974.79905539	411835.288116292	25924.2808970972	376840.675766375	211479.197518128	227526.77938324	2245.64383924007	69446.7812018973	109075.51354593	201086.06578101	58381.3279086105	31049.1025363483	141460.299624384	355178.147220987	69826.8665845612	72083.5184092633	75918.7395945874	71134.3053395276	70968.1037933142	72971.6125259176	65530.7806510048	54390.47550141	65821.949727222	64555.504876636	394816.498498083	215768.532595811	757303.248079562	190298.734782765	1503074.74895697	379871.192717529	555886.605938924	486730.82907367	470886.102971181	1495777.31633064	111397.146877858
407	164.094312318383	164.053590324384	164.166046504854	109.187001724243	25.3329992294312	217.799005966187	399	17	10	13	16	62350.4031069235	26003.1816574652	23581.6375496583	61346.9455807493	26116.2796979165	57339.7493056208	10600.9013333096	8899.26172471046	31093.5001767986	23803.1428251285	172448.654875212	10175.6165271424	67986.0360514435	7041.15344533076	120699.814046933	117221.643322131	32202.7912094817	194393.430603073	199701.516245157	185320.531348536	179134.621842098	180530.056294015	189082.611775185	192076.730749271	207672.613972239	154468.80536676	155995.868755919	1263003.74086968	317722.654235837	755545.102681085	282401.523140243	294348.638469937	817157.5868471	276017.101547113	564352.882088146	259136.360660987	1644944.25054731	221438.243059441
409	164.07169542419	164.068666131262	164.118166108743	438.028992156982	359.754009246826	453.856005401611	56	14	3	13	16	21635.0427626058	17178.6763651762	8986.56083388218	58979.1063437238	24762.7932166774	34081.6214444116	23259.9084849917	10826.748808336	55262.3588816328	10605.1221565902	13120.7065739371	15193.0097205291	7912.55446024454	29130.688624084	32427.0153373766	13817.6356047095	42373.6217057216	20158.0197561085	18425.4578173704	19235.9182585366	18967.4368386716	16287.924213775	10645.3453875307	17019.83306307	17099.2618471608	18116.9522876938	7219.57175279036	40366.1926061253	11222.6769399424	77963.0617637439	18537.5457064155	168766.485329461	8661.55498467386	55611.7539342626	42726.5798910314	45418.4720519518	165167.620937551	14744.1496664086
411	164.118304216835	164.070985154041	164.144869596865	532.756985626221	492.908992767334	634.241008758545	105	17	10	13	12	32537.4260961078	645565.179468327	443427.539679079	40116.6539354944	474909.392507061	23806.7414352162	417156.981567045	32274.3441553786	210425.101551679	539983.866924886	479588.445113203	459655.831830286	77186.9599946567	322399.584173748	540001.048728369	567970.20017675	47034.086126584	310603.597079104	295208.273354945	292220.31729259	291347.429278929	274179.435144094	268057.119388918	265828.664098353	274781.579528689	258745.713514874	244020.162173547	69295.258598001	92811.4674292691	170640.73446981	29600.7533820346	91967.713546588	88857.4932934204	114204.685040065	137598.103572894	99411.091857294	94120.3126571843	64901.2196085172
412	164.201124052675	164.19997287483	164.41344010772	163.42550037384	162.591996994019	163.960993614197	18	3	10	0	0	661.586533308029	10463.2333748788	671.21682651341	87479.4790448416	791.678238161281	740.29519672459	2459.0722181892	350.54057588828	2021.93168857073	627.100086253323	3614.78635886176	1409.75700735673	978.565183263272	710.381837308562	2369.50903914446	2781.20408371599	2539780.02110003	37212.4375313354	34235.0370924221	27557.7000233407	33423.9404594154	32591.8133079773	28145.4490816779	34000.2945127437	30008.3937127068	27657.0697531867	20224.1352023557	3191.33004001789	2228.37313358337	3492.55150560702	3018.55621841685	1971.82242067438	3243.54302044213	1318.69167262417	3385.1577418192	1479.32112033721	3553.30772603303	16855.431339925
413	164.20150334937	164.19891564405	164.315420535865	266.347508277893	264.481000900269	271.054007415771	16	0	0	10	0	3838.49153575319	3814.87685030805	3783.80975790322	3840.95790254418	4130.73849446362	3508.12882491596	3944.29877370782	841.504428469052	4104.93360617012	3655.55830074772	3942.69575883719	4498.57373417914	3245.01950883809	3534.19545090553	4007.87287163751	3676.98261259886	3763.29729456987	4745.16986132786	4726.54531778395	4252.00470326861	4020.3045208579	4063.76637132348	4211.75686702132	4074.3245100877	4068.90798912154	4042.12970048338	3770.01229203777	179281.212389509	443333.48349575	43399.9299666079	6154.32777947187	8158.31112323352	292910.990216268	425738.980097318	27268.9208703522	8853.41740081832	15695.8337307371	240754.11621647
414	165.027135003836	165.025858858884	165.049275338118	104.202002754211	28.8620008277893	143.435995674133	93	17	10	13	16	32037033.2870072	35184335.7288455	36319273.3950743	31958953.1396169	33182204.3050944	30960754.0901757	32961319.0897053	33142042.7825528	32123958.2391014	41471607.3029087	36814980.4052589	15023970.732127	15174239.8645711	37971333.6509364	39069225.5568811	33369759.1456335	12623688.60282	24734977.4978727	24494219.1508508	23922406.8859074	23858335.0644239	23712276.0015065	23442899.6073444	23558657.8930808	12401042.4426477	22517652.3131683	22026982.7067436	8472128.15697852	14004521.4237486	29891655.644404	15444728.3461969	22809703.0525089	12350716.0173247	11805307.8402654	30322426.4100847	20402358.1485636	16205681.4387504	16453283.2711937
422	165.735476233495	165.734599782269	165.845978665508	210.508500156403	208.877999839783	212.585003852844	52	0	10	13	0	1063.49018328171	1314.19662132533	834.114672015421	467.7856216364	1083.97124932799	499.658819992794	2785.16592399722	303.758301094325	1261.89860118073	1259.69260380165	1126.07475531687	6100.14749080079	500.480031932407	1237.05250118312	3517.04794674724	2230.68782520022	633.111242612242	82010.2386765382	56893.7434512516	48769.6040603549	52293.8082207902	52712.5662995502	43325.2301918285	44096.3862414506	42641.6268518191	42438.2608174835	31979.7447029587	173896.775397222	125451.329646973	169620.121671483	137585.255415895	131631.940658625	87586.4238344016	103896.524056818	227175.391452876	93880.869516936	145597.512075099	91155.4858782382
423	166.03028925959	166.029400142452	166.052217782238	104.091998348236	33.6029986190796	104.940000762939	103	17	10	13	15	1875791.2739997	2054241.42867836	2218295.76081591	1816082.50944459	1068699.13799842	1789647.57316032	942505.787881091	1973335.85955707	2335748.911234	2565961.55866289	2208902.71478816	816493.37720708	826561.848673473	2307322.66223228	2362395.50676459	1927221.54131898	663397.553019749	1342872.66921656	1310573.69763163	1278192.92905219	1287312.48396638	1255527.57985581	1243074.46080933	1249364.3156721	657267.743119737	1182217.96026433	1154915.32990919	425149.280050141	709194.355222275	895551.489915233	802160.440322704	1223303.54334592	627678.210081335	597522.748431543	1985580.84901789	1062986.7700789	833435.268211481	854089.063215551
427	166.086976053916	166.053612288021	166.135336714861	574.306986846924	545.2440234375	701.633022460937	139	17	10	13	16	184259.472182885	45192.5677985308	67829.7743717674	249461.731886875	61383.7770537402	60262.5337814597	13958.3088250458	139383.861814585	14706.8962168414	40219.164443342	56469.0090719398	7503.44786555196	220517.585435486	58227.255867232	116551.879876634	121687.530657042	158846.520007919	103293.911868262	104501.794682466	107142.121772899	95652.5157595426	90987.4086656914	92336.9032043565	87640.9683248214	96650.7843181416	87858.5648944887	89139.5735180365	137515.226592544	83896.5936090451	120126.501726176	81327.5655963946	99280.6438312999	59388.2950179852	126329.553544817	142588.16762375	161158.220381157	70334.5569669126	71339.9330488699
428	166.095559143456	166.063912547688	166.242797143189	80.2235018444061	24.5129992294312	143.432005271912	314	17	10	13	16	14911.2336298451	85390.7385927831	15150.338863659	33844.526724603	13897.3398493342	34665.4665958881	90555.4967718548	11769.9218279812	20379.9521163532	26874.3718699113	16428.5759304683	38048.0302073993	77409.1439378265	21994.9233832688	395836.92336083	157832.785560272	52219.1133124275	248583.217203729	238171.248477798	221053.868190912	210339.438816841	220010.361907534	281055.108488905	268506.571719223	287822.913373996	185083.342569612	196860.701410398	512118.832230067	2618171.54584843	87075.6364530686	257375.843943609	1002051.75227921	116436.978960708	991218.433976937	117542.656850764	103503.897543126	1819160.61099503	212561.242704014
430	166.195421872105	166.194733673222	166.196103112204	477.707997512817	476.431008529663	478.480013809204	13	0	0	0	13	610.992335617542	981.836462087722	1840.32105291635	802.390346676111	1533.01223627345	583.540793649453	919.268127746259	808.423447564989	1341.2463061618	2130.91629362945	1594.77762149647	1578.77673668095	889.531827108376	2804.32807676388	1425.33401678265	1355.32147681465	616.249455953948	9089.11898469863	8794.59809957147	7995.64960945601	7567.00402442925	8062.87854847312	8537.02643632889	7674.12898920725	7664.14620931198	7710.6043593809	7431.47535238043	653.751936924729	1305.3877015084	3512.52357552336	1604.79677413099	7796.76459711248	1286.6500941896	1411.23683879067	2064.90849185083	2688.41130670194	1376.90637095747	1517.6706959971
431	166.440359232228	166.44002194819	166.440725536474	210.145004577637	209.572005271912	211.403999023438	9	0	0	8	0	1305.41197539493	2349.04677561418	1029.98761979447	549.778755590878	1543.49130098009	559.407942319289	3448.38872126428	454.974692024092	2049.77582502308	1488.38681759028	1437.86739510731	7921.50058437812	494.711604723609	1430.486734708	4940.61919357269	3077.43876460521	759.875483512486	30257.4881075571	25290.102880799	23150.1505225797	23183.4464983769	21953.4095128306	23502.2133290643	20609.5722979009	19747.3285779611	20989.9293105785	19497.769012168	31434.7487750569	23170.0357724691	32301.8303770226	47557.7957084331	18419.1066049978	28268.0155910562	37350.7877812194	38539.7820769348	34980.6641217818	23902.2057905316	33464.5466960468
432	167.03215969129	166.950171893786	167.053439542986	104.254500989914	22.8090004825592	210.199999809265	70	17	10	13	1	94803.7592959707	105356.188404083	119986.369810298	75272.1788512881	100669.673588779	84145.5979216959	87625.8474283011	98286.6023117869	121813.192689572	138894.631591412	114259.687550883	71907.2194300064	75300.374952261	115964.352233578	122257.220562009	96285.036842968	56742.8117657903	53801.1893867492	60914.7648208236	53610.4286413156	59242.9271980486	55590.532730869	51341.3264596906	55603.7047873571	53614.5043352048	50714.9433887693	30182.1679974312	13382.1302664775	24863.7147685691	78803.1707621099	34865.1311461612	56346.8994468944	23393.9637846319	20589.8812334752	96889.2915483551	37830.1809137003	31361.1633672499	31486.5256672634
436	167.091364346028	167.074146909991	167.128717652424	210.201999778748	154.193004570007	261.517990036011	111	16	10	13	2	375985.713590813	59991.8188425548	14551.6965195071	206430.040006198	64144.4235232062	118859.986405527	113246.529238787	20978.2296183981	46906.8148665202	24088.5429451055	41745.7359687332	312548.527089728	13279.5938188042	231860.871892183	218569.455468508	106627.824881338	507538.085799743	830419.290609949	876233.373357758	719995.102305189	810893.950616121	724291.103327703	683126.048988259	669947.208301564	669965.220187256	737013.728970268	685190.77972314	1313427.31362798	1279303.09828417	1316153.15284112	1349570.38199989	1148288.12508538	1311136.3853657	1129093.55537411	1289432.3108203	451279.083653688	1333036.11232797	974480.150547717
442	168.210598362241	168.179026971056	168.317030853046	119.229997406006	82.7659992027283	164.772002334595	48	12	1	1	8	20229.6230976147	25071.2783080597	53207.0191916957	7108.59403402917	27796.711668453	57628.6467482557	20114.3108410927	9626.44709229842	9214.65215461235	17782.2489640047	39841.5639741965	19380.370089272	11078.2320073346	14658.366872929	44052.6680551664	18363.9640369326	34639.2702695746	14565.2746112231	13185.0015106164	15286.0241820912	14363.1421537325	13714.7642657742	17575.6528383829	18428.7387703402	18004.1521519848	13919.6703769829	12158.9354839474	1629.81185539465	1730.19178414599	2973.47159727671	2738.41679099319	3023.76447903551	27215.0304513391	1541.55534432549	3908.2671700245	1678.54772086526	3678.97306119557	1529.97692325511
443	168.18822623256	168.186966259433	168.234063681489	600.814495315552	600.183021087646	641.840972900391	18	12	0	6	0	83927.3919636508	58135.0721810292	8807.91865294054	116930.687549204	12634.5299849287	14915.0020353869	14424.7227472672	5863.3691888435	14934.1843923926	25516.6210738197	13316.8611191064	18336.9106743778	111332.131310739	12410.1620711852	29778.6274061166	71712.5524361928	23544.3190253061	13178.3144587108	10296.4157974273	12154.2493597524	9561.41635260199	12322.3786322549	12191.2547832791	8383.18782477719	7794.91783865861	9535.51986894437	10557.1474429624	19838.1759903114	3344.40626685508	39068.8897038251	3144.7881814284	64802.2260438917	2943.46769762891	3576.1307443399	42303.5953377613	15340.4845932266	55158.2086879303	3515.06074243997
445	169.047253359963	169.03805169065	169.048510866248	522.66799697876	492.698009185791	523.439013366699	17	1	2	1	13	496.338631868362	331.301058456302	227.012112275697	296.002140008844	279.509490634004	362.293049901724	241.202532101955	219.626290680841	549.438055451427	482.00859554112	373.437323243668	275.119377535768	230.137712024152	18532.9811315881	338.38995261793	495.280845252424	189.341997248679	14939.099316746	9032.17730855942	12800.4888600349	12245.1235473156	10591.769267636	11272.6716749743	11287.9013922215	9689.38311054707	8803.90278093815	8390.49407508373	591.059820270166	1605.23620039225	492.930631510972	3107.18774300814	34131.0993203261	2133.72908880668	333.670263671316	418.300074021022	890.482780664095	183.702375985061	852.877861195554
446	169.052710937638	169.008646371967	169.053425564938	212.154500141144	166.649995117188	217.501994285583	14	11	0	0	1	22224.8710616562	30520.0203484255	56107.3983054594	61193.9660472795	61433.9255095087	31018.0800177991	24691.6394755483	16711.7710468711	68067.5954371564	36984.6631211362	12524.4734600547	18632.3118145717	40141.7421146629	150169.894991762	53835.3384512407	106480.720096993	13704.8041218932	20994.1333894484	21152.0936427945	21014.6568615586	22194.5501938385	21642.9914324023	19648.2550828444	19442.739660067	21278.7620196134	17747.1976649274	16218.0672427118	5518.82602560577	6015.08685774499	11961.5715874918	5637.62853964132	5189.96120646467	5788.918760113	5850.85427366477	7431.02853145637	5536.2918695258	5117.37513312826	7500.74168402608
448	169.073155979034	169.068926338422	169.179123343789	343.984992141724	251.909013824463	395.725012969971	172	17	10	13	11	618673.126217863	421951.829257259	258881.586171374	1381765.36268173	301741.218640115	535591.314755081	322216.30293061	432957.786310762	386684.66053431	517688.013488256	13893.0787946536	487965.548250005	1044119.6544602	335548.508393195	284034.603526633	953776.91264696	639380.225304456	286833.108787872	270375.549356949	309695.886391494	286307.180873933	279820.432100119	275172.862845674	277999.217116906	283221.327705246	278657.811457331	272777.366733178	568801.054986394	495155.571572185	171154.475665092	270278.738953769	418135.704314112	428596.392422616	492999.534526616	174724.171941415	489307.624645298	124897.277386787	442680.268761917
449	169.097708604263	169.060206924155	169.153621292475	593.274024047852	452.907993240356	642.489024658203	223	17	10	13	16	59448.7152753183	60748.266587887	16628.6240838468	118290.220856283	73391.1373650539	116490.660178512	28051.2549575074	45246.9451231696	56622.5408668816	17806.1287055723	36754.1082263058	31314.4543344295	32562.518538631	53519.664851847	121673.715195822	26295.8234716896	30774.4704276994	22072.0579999164	16884.0420590284	21821.4780801987	15507.3252404582	18392.6661406942	18000.7503585257	17644.1329423897	19783.7511698646	18571.413466262	16341.2918710709	150077.860402912	23469.9177765995	57436.1695752852	18452.94357704	80252.6260837753	19486.9478669834	35011.0335640609	57243.2041219622	110647.637757361	11667.7159556706	19015.1001891946
450	170.041260481789	169.977583937285	170.052966799433	522.870026855469	492.138984680176	624.210995483398	33	2	8	4	16	12926.868785979	4048.73451955368	5797.4025906814	6492.81315340102	4638.45043675974	8248.74569665108	5521.26365435123	14475.706552701	4547.07267367178	4058.39920210652	4581.81613339391	3813.66824129038	5639.4717698358	4104.13852655143	4602.13715183884	3046.59315138523	6473.7503194809	12918.8218099837	14260.8971918225	10484.2444227503	9486.43243718147	10347.4313889281	8970.53744590958	12642.2570604597	9596.75028713575	8771.91666439176	9420.0371952639	9696.48396106157	8942.68143811822	7945.78925871727	4202.19998936076	15011.1802643587	3540.82317779462	2156.30351500958	7761.1241270043	6984.63081381718	6252.70367352292	6977.5608844962
451	170.117920270973	170.037637216175	170.157072404744	114.004002990723	25.1110003232956	264.027010345459	675	17	10	13	16	391522.066590129	419673.493190869	805025.550572322	62371.0484750848	1401031.80346133	586009.127545804	499990.496466369	315991.957399249	2244495.79767268	498103.911815943	870740.082100399	359851.116764113	239553.9893854	1218974.58833917	472377.829733458	613554.972546345	252027.026458512	530937.465563048	495202.270532701	485008.652457813	498242.63731464	501020.414020032	366364.957379797	368371.705936138	477441.310113402	456071.475938745	437994.371502735	4582045.04567375	217311.888497521	689458.748581633	8854.09276262764	64101.6489389062	13777.982706422	31799.3372650817	104731.818606184	399030.04471153	124894.468998813	439763.689707475
454	170.197000860213	170.190974146164	170.264584064049	130.717500343323	92.206002368927	132.740003013611	28	6	0	1	9	216507.783087991	2246217.92030096	12432.6091069747	280121.435467243	16897.0136475284	318950.117739836	3377184.32383728	219680.543142817	26415.6085888017	18986.0833391733	773769.120223125	8619.28345145099	148646.074686224	1945031.54411316	9885.76438226737	917534.024230412	172681.031578302	1309856.69752589	1259415.55179201	1250294.3657999	1247260.86063606	1333212.9425077	1236434.85612696	1253087.34938908	1260664.78926623	1178909.87458589	1165820.15063598	34077.06535676	163792.198004723	78019.0759640306	110005.291260689	63154.5717948402	316006.921638787	32346.0469604507	148089.446601911	23255.1275271584	171820.838901482	178379.599910562
455	171.116873153368	171.040874426082	171.164608631992	86.7719978141785	24.1199999237061	233.886002845764	479	17	10	13	16	143146.499699503	192622.946527253	378546.404371322	120219.968247388	388264.221625458	178722.053827634	308255.338818288	141787.22959673	616004.044902027	402814.719502081	343486.450981753	305530.797371795	86236.7385165626	19981.0015458253	334151.071941207	340160.638882213	128855.376629063	381350.428642072	375344.235640252	343906.781039871	329444.067190143	353546.015376889	279773.501986228	261097.242420426	257318.881460104	313914.485797696	321668.445302586	300444.649409164	421066.907368753	105988.36488229	21562.8450800106	29659.2873521454	52934.0173442569	757193.770169504	51329.4982051085	1169816.32277317	20551.997336026	496174.898256548
457	171.11841768495	171.066977240659	171.123388755175	401.4319896698	395.038988494873	439.679986572266	95	17	10	12	16	39022.5109232012	261744.685240772	98045.5181472669	25653.8813098818	103382.150563857	16055.4897613823	84242.1800232885	15438.5704340774	26894.1410057526	43943.052081042	102696.09569733	86349.3015053471	34809.981566291	130663.54290334	45065.2745008189	62022.0385551453	20137.8419266194	48121.549109478	50692.4936093412	35464.989013386	21054.4937447459	35005.4084797104	36436.4310692959	45720.1483260058	26584.4909686223	35095.1370213217	28781.7343129909	10301.27369603	49624.1804974852	20964.9287466961	12912.0103860134	14955.9869533032	21052.2900805995	23179.0867347829	34446.6106624711	19007.8108456725	21022.968732059	10988.6728650518
458	171.115388312642	171.058370269556	171.149603577534	509.903008422852	441.332986450195	645.901022186279	313	17	10	13	16	352927.426170536	591237.269276887	93790.2061709017	162269.884560544	151505.905307951	211290.396179456	209962.257088474	149356.572809905	82032.9706675746	125216.147385165	113662.995362646	58829.4724829793	103876.668085493	246849.109854211	130572.046978865	119396.862940751	75056.9609330173	223454.799380188	198889.559454423	174100.77474324	197922.975891083	175918.066383339	185713.965348639	187255.620482191	84592.0780499492	185718.256739647	157362.144429758	478014.246053249	232781.975801169	657271.80156546	147079.302847162	392712.794414988	318628.899724635	326295.255032875	504148.47379148	285644.522825181	371938.365977854	432602.537253089
459	171.202456546013	171.186954368427	171.275411992971	73.8620023155212	39.8449989509582	74.6650003242493	11	0	0	9	1	912.015782743692	2222.31561431004	2582.69779339566	667.185143097566	1703.41317041125	778.043761096371	1637.83520417288	2897.29215968555	1134.30651889322	1753.31844913773	1905.3128462598	1421.03628895088	1056.62514487206	1601.37212690775	1205.03729140386	1505.33800253179	598.695912560681	3609.63303093186	3335.47872214112	3845.04560877802	3196.33349012258	3455.03407413326	3563.51522962563	2862.53004264785	3217.87263996946	3531.06895917933	2753.83356726333	135669.290712066	14965.9918540393	140888.021590679	5697.72355213901	49496.3898287562	26339.3654654468	123267.957905133	46877.3688719938	44192.958771975	4305.9447974842	14353.221281603
460	171.993327938742	171.992457166329	172.022478014964	553.689022979736	515.242973022461	569.563989715576	39	17	10	6	0	544542.160985491	255617.49043489	96752.6409847245	141477.775016307	99336.7603328079	159587.085881755	118270.703280513	69547.0006440766	98771.2756544421	115080.831839757	129923.852310523	115872.594795388	121408.537285466	98226.0191763716	108151.907732968	84852.1658434048	160453.560128759	88627.7755421922	72667.8347949902	71117.4731836934	60022.79744262	59724.3261301254	52418.528906086	51919.6189165791	49701.4506768866	43283.5522116933	43459.3409625726	20393.8909775099	41960.5664496124	5073.26814557152	66009.562903013	19821.7430661261	7649.60719905345	12884.1515927203	9795.30167276307	11217.4474825551	5455.97292505643	16521.1545986645
461	172.040048876002	172.039532195767	172.040810050012	356.54849773407	354.739997024536	357.419987640381	12	1	10	1	0	4075.8391262833	1842.99530674703	8063.65578588098	3575.9883603584	2974.78418177925	6532.90121577581	1700.01294544106	960618.466671713	2962.21136866593	2291.58307561465	1057.43517821909	1905.02939612931	1663.86386012845	1508.99532369047	1251.22249975178	2104.67109546298	1835.12097139542	70536.8350077141	60181.0559937144	61527.3202626226	62139.0991195806	60924.7120193408	56778.7668771343	54014.5591979474	55673.4133971343	49684.4598496682	55900.4140981542	4054.17189923115	650.040101087565	823.020185526802	801.131051884278	570.024611155316	655.980969750185	557.147439162114	558.3858475507	1000.10607630014	906.14586861062	52804.1976322096
463	172.133941968897	172.059839430087	172.244293996817	517.533002624512	364.628004989624	676.52602355957	434	17	10	13	16	651250.883748382	2531787.07010937	429897.071318073	662906.716025434	866117.568372369	634727.693087578	983026.896580577	259556.414480465	570340.158267042	641767.436208001	751210.888690054	691122.484700382	451532.35726182	1260420.22595443	1915283.76691227	800201.840182006	392520.243433851	1382535.92584753	1415039.71073404	1287683.77985895	1312900.50664723	1284597.69895637	1279626.78569734	1244829.68814465	1246352.71743498	1226214.07507577	1185011.49279918	92229.9937415868	1512276.24500679	1907604.63617861	712607.350955755	1534458.94351393	1311893.46489615	1229749.00426298	2067081.38047278	634411.109180599	1884062.82103479	19525.9468500502
464	172.999959878791	172.995854323477	173.03044149228	523.024006576538	515.242973022461	597.673015594482	30	2	4	1	16	12625.8875058498	612.753329296681	2574.80447041988	683.287813288532	918.633959238231	498.677306900422	477.946279409807	4501.17151273303	492.882654945366	971.695222178135	1215.25528388154	871.87489582903	547.569196800617	696.91174378517	516.383261878354	674.035308563978	13182.5126502269	9242.22335189581	9996.18812787533	9857.23046501809	9818.4659631898	7391.16839072347	6743.10032637231	9471.83529211394	9014.09883699815	7482.51528995378	8368.96604560316	1134.17759711378	1932.40420550164	6029.88281464577	4012.3139714698	769.20645494666	1737.71885106936	786.401223148406	839.280604590972	2298.22006782517	744.222194217145	1035.72354301438
470	174.014225705879	174.013319112219	174.05372339333	437.673006820679	430.345009002686	456.996002349854	59	16	10	6	15	128792.970345727	50336.4982846985	165960.040361194	50889.7481338866	90008.2421373034	62851.2554663757	24658.2374322127	184570.886358478	2232.70667196367	122173.797829193	149519.747946418	93078.6140580908	70011.0105950348	78259.9507442862	120180.206115502	205526.735789997	64169.201907844	83092.4280242539	76943.3697120845	74355.0758825004	74199.0064665838	68255.97055102	63897.5952797714	70160.4045809084	58758.8720981829	65944.0160966478	66967.6503007802	27545.2404400318	19336.730540526	23094.0204898941	13618.2583679846	16953.3332319084	34225.3322574038	6653.54123591643	56860.6735192921	46894.0845951506	8535.39766357413	9435.43904076959
471	174.008226199272	173.970405391462	174.052985957762	554.267009277344	518.703980712891	569.536006164551	62	17	10	12	1	1432821.33260202	638801.804219807	295530.148585892	416902.229420335	302398.338102565	518047.265713431	359328.652455085	219427.131181294	267215.534321007	324501.800560188	379245.444103516	338496.121175978	328644.565816373	277901.235748514	283023.892098649	235921.059286391	493091.439277697	261505.726712792	218265.736592744	215281.46790575	180633.227938786	179702.597428069	160091.699016597	152223.536034796	145636.733376168	136691.580420661	131105.193941197	69619.9521537212	148517.042559609	8845.71230693255	244452.386305451	68179.9214016544	17119.2225238308	57888.8291624454	21843.8994303625	19256.4230859932	15849.2545100477	50352.2924285048
472	174.105758649024	174.02229658269	174.175217912694	61.2700002098084	3.90699997544289	99.5759985923767	255	17	10	13	16	383442.333623711	2523345.3591821	3450100.49462445	170970.059999144	51588.5131901788	149229.795480081	2125547.70831136	534781.604230592	3306396.39348992	3300266.8459715	61105.3861156222	1040726.10549666	268581.494773785	2094565.74862774	1998243.65624179	1857552.06292724	16210.9780672225	349194.264814403	324901.276923079	402500.544727637	425800.265860478	407729.176548792	572835.525442497	557174.72033436	576845.011199458	305611.954535558	324350.762468382	81832.9231365587	33433.7941731792	2800341.43793195	70411.1559045753	54481.825471533	132079.123277809	10710.3332396261	41230.188702615	8094.81367018819	274408.434571241	16656.3096564787
476	174.223335279783	174.184484676409	174.296193345791	69.5320030403137	29.7320008277893	73.0500021362305	22	5	0	10	0	6894.32480265945	7884.5899044992	62828.8504316658	2852.95826869961	27711.3645082572	3375.48007970005	11446.7751359961	8223.16242895788	257357.633922491	36618.2586052507	78687.7531983455	10292.7385541946	8512.11995328963	13974.1014059577	8644.11532118171	8040.46230677404	934.831280958923	28217.7966255713	27001.1263861205	20777.3406667471	21870.1426645286	28664.1511066899	15787.1999817662	12256.5487586179	14999.7873600252	22572.0957961476	20342.3701707522	29417.7336292464	11188.3847314725	30230.1991409148	38512.2657528659	18053.91671553	87217.7908026247	123623.807698432	9225.56266583106	13804.9687507365	91006.1765474261	91802.0467477664
478	175.099392248039	174.968530038886	175.14469374858	335.776503219604	270.55600479126	411.915004272461	174	17	10	13	16	97402.7339780401	16041.0419443077	61264.4076452777	13122.7079319104	219212.010810644	12419.5587358595	364232.07564052	9202.89693775587	165360.927878982	16906.2657756954	19106.4042778787	269120.069383287	101050.013654738	27392.7303291857	133682.043880726	25787.3349232308	85749.8292948731	101967.651962433	90403.5680342792	66354.116979142	91266.9361671433	86950.8640058813	79119.943350926	84737.0562205261	72078.3481648564	80562.4444270879	72954.997406099	136310.643663844	534020.286879473	119353.797514887	128647.407689877	200426.137273433	130369.966760762	192039.685897878	67483.1883418187	318325.482403859	315975.492690424	89197.539812699
482	176.036076346634	176.034270058243	176.048647611136	80.2530026435852	48.7030005455017	143.598001708984	15	11	0	1	2	8707.89323727637	35139.3983244791	22017.4702422388	5820.83037178889	25399.5945369161	8043.56576340459	15213.238680323	3611.08261263324	7408.11940328171	29811.4480820844	22195.5845953538	26664.0229399202	10205.5259261776	30478.3902278251	12278.8059738086	10448.6845984269	6115.90084217004	4842.33501253834	5767.99916964839	5274.07950292714	5906.45172718449	4757.0101673189	9953.04178360356	7717.3540698979	8492.56263456009	5155.88016181234	4819.83817642462	1255.1120104095	1765.95214962329	1802.21654999256	10981.1262504411	4241.60918963864	1388.14461526375	1449.00989913698	2722.89127089083	1005.38662336781	2255.02505464745	2051.65465821173
488	177.027491494583	177.026174893242	177.034096758708	63.5870013237	60.6599991798401	66.9510005378723	53	17	10	13	12	85221.2038855924	292237.645071793	479723.779856677	194773.662449443	381764.090080262	113969.472811673	336005.926519472	231419.201202781	369705.271014301	610831.4229133	867436.278091022	321533.693122472	165715.026291319	331791.828574008	229296.812362865	525429.415907849	352461.200587363	213357.299933699	199278.1629072	190060.990103365	193300.376551615	183273.504568431	176389.390320823	167997.839835851	176982.336413643	175759.380865966	173279.210109882	94350.1151477918	88624.6142988064	119698.557512714	188637.935586367	118602.191907445	71628.1233909582	123495.063188544	482261.594314469	184338.34270568	413546.338207601	98009.0879744198
489	177.046276049153	177.016497190172	177.046644084593	539.76099899292	482.788979797363	561.021992645264	17	5	0	0	10	7691.98876869678	421.18621592901	634.958814905279	13989.1769136488	7779.32924649306	504.305077265203	638.799712844193	538.899823313292	3891.69144465707	524.225752511993	409.434574155137	5798.64110541344	485.431339227093	701.277616429787	20295.8905217377	471.95949306339	502.608722654256	1664.2074035081	1657.25402893583	2478.10149633884	1320.78858962731	1289.24113974542	1238.67018804178	1792.80625128299	1618.57928727656	979.77893370036	1171.24568373673	562.809885726683	485.271438237014	541.277403101184	642.592426365641	528.062513176618	726.895985998213	688.401945369052	471.255390223781	729.541864614734	476.007508039208	593.379652127358
490	177.121989168289	177.061340107671	177.25138555183	84.0244993972778	23.4479999542236	267.63399269104	494	17	10	13	16	16804.264526919	29903.494994558	1105023.72020856	38564.5870567659	150899.683343458	13227.6679978883	90996.4445461152	1607943.30289582	290989.669125068	8867.3291323185	87087.4105507748	43710.3638901096	12243.0805678451	68354.3287208063	11689.8001005035	21330.9185397523	5882.66130717751	393409.486384671	405009.317661841	357504.639618409	362180.223397341	363230.312613736	304494.859857013	288889.213223374	287980.600239106	327913.04673348	336847.746753027	561368.518040275	389934.147293948	267990.712640917	360011.806332707	308633.2248945	604595.192573788	496152.996261663	368089.3535088	339784.939360656	299050.003027463	350375.804406351
491	177.131571020585	177.062039359476	177.133000846896	496.094000854492	308.849008483887	617.21599609375	249	17	10	13	16	74276.0992948897	1083404.9105043	290617.884743176	177078.440617863	408388.156069013	274535.375091409	553179.40852344	38766.1005884122	335710.283660461	258110.010923563	495257.527783042	379851.474802765	164784.211815583	713514.426127995	307289.655063003	381589.726800785	211693.120326055	445003.006252069	399093.83815517	423229.62670135	416678.627339005	413639.471313606	409060.166523159	400297.283716127	409191.006051761	399956.806013223	389932.673577945	166333.926387752	40283.558489311	288182.033442136	72222.9224912199	85706.5823176699	73736.3126186449	154502.206155583	151579.855164839	190415.767716409	43890.6035212486	118672.584304384
492	178.013468932068	178.012905412062	178.01405505059	559.827982025147	552.217012176514	566.11701965332	15	9	2	0	0	149388.120812271	24657.3976626759	15484.3428630531	171166.91553751	184823.798714451	14440.9775322285	72911.0403919034	632.088612084765	269787.302219169	22650.8458872152	10302.9974072697	35635.9924484595	28532.0054597408	84607.7890424077	132997.369834511	42136.4367918346	172026.988737803	13988.3857869652	15898.3355709768	10717.124447685	11724.121972157	12220.4770460175	12673.1556590687	11736.8065798134	11583.6480584991	11756.5351316749	11115.9194064308	1337.8017140132	895.789011285444	2159.08256010776	876.200877861679	1055.58703126227	750.625141269084	959.53533263728	923.798524488008	826.184015113816	663.847974019957	1062.90753123388
494	178.093824315871	178.084318272356	178.134235079191	631.728503494263	611.559993286133	649.917017211914	28	0	5	0	16	7967.92593150479	11609.3616589537	12450.4321436201	6967.45198066647	5772.37866093431	3977.85302661359	10710.1970064789	2818.76421642303	3443.41101553131	5433.5938372463	6329.43889165776	11279.0480830776	6266.00374431695	7100.04766943363	8892.98728599719	10746.1471454914	3643.30253385646	15725.2144272083	9063.85066362364	15004.4938963056	9038.46687208861	9246.28641167855	7087.55824177433	13459.2708290422	10113.4360668701	13679.9864841359	11248.1149737909	18445.2871836791	5351.02468476616	10422.9528335036	4645.91773970425	6257.36626743419	3880.3641373595	6905.60159338372	8091.35040307962	7410.17196325614	6698.40442439488	4034.91753228381
495	178.086983682349	178.062588277348	178.160101103938	513.031989364624	438.49399055481	563.601025390625	164	17	10	13	16	44444.4667555119	297329.869895615	18997.0804972947	35297.6413164404	68249.7744735903	65831.2547294307	83365.2378273346	18643.2528802729	27293.8497057167	26355.0733091868	55732.6487823352	46738.0779858554	29298.0884069993	175750.120739605	46650.0697620258	42488.0990366042	69042.6686383629	35854.5324627062	35834.8934590816	40294.5815612446	29217.7706995386	29249.7220762412	41563.6907312675	28439.4200947118	28507.9405657165	25480.4086607724	26477.4286880437	14946.5570579991	23823.5138386488	29750.9468564604	16649.1122899344	10607.4830619874	19409.7882147624	32257.0142756142	21464.2687855288	26841.8474016376	25986.8285960844	25809.8992515694
503	179.21721298879	179.180122235856	179.336097867506	194.978994293213	193.751002502441	266.689989852905	49	0	10	13	0	700.167856796086	756.300076026842	1147.13356817581	553.065940891393	809.491913396027	786.0024579274	856.745784981176	904.279418906942	660.313969718673	622.707235183482	497.764345172443	1001.23824430779	398.009060650598	441.611144260783	464.402162519074	565.085137347691	534.69333375874	52524.7246699829	44214.409452409	43720.6556757353	36004.0781844301	46435.2511494504	32669.0489633766	45436.3271669557	31975.2976201847	36841.959982235	31315.0544311672	230686.81819879	39014.1833920707	285904.325808741	54591.9513455182	158165.717253255	14226.7289749347	117630.298468456	78362.6584526524	180431.984095161	11958.843902545	26636.3472642089
505	180.008671189256	180.00627707692	180.053833723826	440.711000289917	431.528013916016	521.150027160645	66	17	10	12	15	229652.178704861	1088462.50688554	493075.747659217	152947.39767555	716311.503985003	235232.56161047	696572.616041779	83756.7492236383	280145.972494371	576323.29949568	677293.598176522	585476.011406018	280104.971068012	570994.4619529	417486.693671893	135041.427375312	153449.522366902	298132.73181492	286389.749477112	277771.071158428	276503.271383302	263193.24190638	260287.433454456	248992.688536683	240924.060836912	235533.282482662	234575.381098727	118706.670350562	98980.5359884864	17702.0044156965	144872.100839049	43395.1716907021	24336.1451592607	23653.3309833845	16296.4205502566	27504.7597164754	6525.08389880082	21827.1191936583
508	180.112409963357	180.055909201743	180.201139514965	96.0430009460449	25.2839991378784	179.990004501343	421	17	10	13	16	121626.829343224	523125.186082996	2816741.22810619	243370.508758072	768319.984115744	298172.886564166	1888846.91045105	833211.673038265	2180643.33719156	498867.077961165	1346020.13333679	581375.736401798	836851.784049741	434642.268134512	1764936.46605291	447045.887443192	2248489.83512005	119821.513837054	176547.97664762	201533.72825933	137506.157095078	178540.261533167	157281.082282119	152966.07988106	70000.7548693232	107542.959046087	167798.953183914	72791.0496269614	66389.3530677306	568207.554646209	344280.99853456	11462.0257302672	7615.80641291197	139673.851324352	763132.688044741	294279.274632389	671449.155797437	114326.629294956
511	180.437986406059	180.437095621125	180.535193681425	425.429990081787	424.058985824585	515.242973022461	23	1	0	0	15	308.157031776104	307.832178220153	331.475441472605	543.153438094072	274.918789819442	199.635693115315	285.755024311133	205.760946718231	577.645669810288	269.114391230477	367.12603304768	242.846642689063	401.059281426715	703.429138831159	277.804436394945	153.64324762759	28928.9185900614	2146.24996099048	2089.43871909489	1951.84207995282	2144.67223488609	1957.4675165078	2009.15018501912	1840.56291024387	1680.82750386	1802.47394653503	1408.00414194661	219.867552435584	270.288136138022	1473.01588397543	517.189045557054	1881.1798514016	223.829474173021	385.84237024157	1086.85785142332	1020.55232519816	138.533217134752	536.098552178591
514	181.095556538051	181.042583543134	181.145751606901	592.693989944458	540.848990783691	649.917017211914	104	14	9	11	16	15801.9158407867	24328.5351817952	11970.9725835314	28888.5383789893	21705.1738228649	9158.865261636	12666.0182012245	3337.32418245484	14684.7805162413	23135.8658312224	16675.4385075751	20321.9980366501	17159.5364482303	29352.3215666413	31942.2884094196	23537.9616436623	19879.5686834073	25350.859268303	15423.0786717896	22407.7517508775	17638.9546623453	17027.6747571358	15914.8733016634	17801.8224192224	17635.878960217	18696.693812639	20957.5931358337	24303.3724417449	29156.3986572437	32232.7281266284	3646.11022199467	2389.23532168296	11668.7988451216	21612.3806481808	19061.6002002284	20272.9920507648	14958.6215584221	24418.2359303202
515	181.101284905552	181.064241276405	181.211321378883	77.7390010452271	22.8190004825592	145.824003639221	255	17	10	13	16	337036.145862625	205895.231856696	614578.590679463	129892.045199051	1237503.67333652	1023556.11723689	64064.9408875499	58179.6911207835	360963.902650217	271551.45335622	733963.518641098	14225.3242928591	24918.2557479723	691432.168539805	356265.015945986	39757.474819008	43493.3028234355	462027.820297827	458261.893803137	444092.461529136	441182.880943474	421799.646943132	521044.06010838	539270.911280334	535679.019644101	384451.644378132	354111.787083335	52435.6163052334	181421.027545572	39106.0810301942	26273.3349464368	38071.0258945958	39254.4247001428	119954.40891118	35329.9138348749	56146.8040786288	30094.9978398619	36847.4579338124
516	181.098419594638	181.054866159818	181.220715699839	425.428998260498	358.49999168396	521.150027160645	205	17	10	13	16	162123.727003329	46287.3073511757	55494.8074118933	52308.7758087121	64549.040025274	13485.8740368225	20801.0960745945	39670.9463999199	54745.9819575772	23232.1282759532	54451.1585138951	21161.4552532649	34686.9483251091	162013.211570989	157453.962147197	46901.2590188073	62569.3079439017	849642.726580007	818299.773013685	809376.024876907	799338.939188048	790949.325633212	790110.183713129	769161.190140573	758598.104268825	773190.398783656	744445.376919089	28540.8077443251	23525.3544978099	573366.739050541	77520.3188188141	1039352.26049387	17769.03764382	65435.5405647152	262892.018463332	339304.108903812	15913.2978605758	150604.386256109
518	182.129147378909	182.046530398954	182.175633772366	110.417997016907	24.0759998559952	221.576004753113	461	17	10	13	16	2654549.19437711	9979436.09713506	10387667.9778414	2759556.75142578	34929.6980552934	7580701.22495311	9151025.86254743	7686522.3940978	44125.7925685728	23313.0157729171	7569312.67900264	8170199.9925752	4267348.88807175	8429512.21579084	7829213.02827738	7062359.03196958	3391444.3634829	110942.892363458	135960.253917504	158576.269953	136351.951608807	121744.066812473	101129.415150254	93317.2190521108	88181.6856045183	122095.740974099	141791.21311782	15269.6625820419	3431190.14277995	65975.3451217711	117511.477110554	85764.1795902247	21456.5408836934	2652496.01445645	5951082.80915385	41632.9165870883	35705.2721733575	56703.9024846349
519	182.12991837532	182.045282530938	182.173271365355	600.818008651733	572.413989562988	677.787012329102	304	17	10	13	16	498546.267577317	425140.056304182	137932.956518233	51578376.0680517	234284.23868013	269934.299632192	223572.283704172	93887.3583404347	33833.2103505135	289302.514344225	217128.07700336	264695.416409305	609731.782412554	229538.719887435	236413.998523988	496643.634941131	294665.936903645	165371.863381375	203813.792219348	191221.999318437	183124.375852184	184795.367602105	156138.104789305	153422.221161202	143326.169340014	136114.10183385	139100.789686541	274245.765041869	105342.610246936	176010.272624195	7368089.29261899	195698.513104302	52977.1010236144	76854.0609784921	183522.665704462	256012.709954418	55804.3995989487	42854.9817978271
520	182.109011625406	182.001208087744	182.163989956797	497.922989959717	331.364992752075	539.13799911499	393	17	10	13	16	481892.656436104	215153.010367602	267845.744938212	98493.7518886174	367012.139231265	520506.210040301	12716.8163885796	567817.711386509	127137.649949342	357516.010603197	476431.499751192	441158.009990998	90416.7956193723	403405.687236786	94723.4181154892	100307.232963927	164652.182061151	278041.485151386	153346.608303902	254311.414809562	233072.670261964	265329.500714536	247249.392720833	243691.461787492	256576.877994742	269715.644971615	233787.745306715	207977.388179213	380822.919505835	352874.387653366	224290.974682526	123731.36454206	268427.262650728	194555.817755312	287138.884078924	227862.530849501	102203.240414107	258881.161696712
521	182.092218259986	182.002604129224	182.115448734951	267.842496643066	225.260997238159	280.952004852295	72	17	10	9	8	920729.053625189	1525458.76097654	1330964.81016839	1087891.61539972	1425501.30228251	913975.919448105	1327705.84024734	66604.6716416627	1520603.44262142	1318400.20859347	1255429.57102902	1394967.03718017	1068393.31255518	1448669.45088829	1525746.13255362	1417410.78178128	1117196.46974914	2526332.2092517	2411219.7214247	2350073.34297247	2308174.98420097	2318963.94522271	2254961.58512388	2217632.23864759	2223961.6167401	2186071.16033223	2113036.88905096	28012.4361521417	751073.240105999	37247.8383903498	37307.1254211774	24598.5636587984	17150.3192419807	26709.1487112257	10656.5178455114	16013.564368654	12485.8613374931	16263.4050414991
524	182.201913319759	182.201521471838	182.202478566429	266.991003646851	264.937009048462	269.773992538452	30	16	10	0	0	141907.627454932	221694.078180393	191699.874489907	132597.609986153	109090.949023291	64473.6898251995	198857.892071327	5699.62242216382	90172.0893748433	143108.267896652	93933.0563445819	167496.577573433	91836.7536255531	162441.310804661	179938.868147396	152920.8500474	118174.594759369	176444.622078164	72646.9747580416	121398.036818869	107886.269834148	120158.439150141	104308.695056722	92038.0261941813	96518.7153002484	81959.4320187159	74994.0338219809	1762.71500832883	9317.54609581899	1867.4623038742	2091.53013199568	2208.63715693177	2024.19180094202	1504.47463921789	2130.13244408385	1764.40462364629	2753.84724954228	1888.53466108967
526	182.962804889477	182.962227031889	182.963362265962	720.700003738403	718.44	750.347980804443	56	17	10	13	16	182027.299661976	325347.938258897	99689.3974638411	228512.397614415	69409.9297101317	169790.547932791	113080.364935294	83461.0830406157	22080.9104314148	68233.540239539	100448.228013529	208668.850842214	203335.422353275	180081.626086213	139258.712662486	667859.669308309	109303.346882931	144990.937414197	144590.253636981	145168.727155413	139381.495596792	138843.476351246	137235.925553689	138021.221209332	140716.593666194	139996.312483142	139299.180908583	305662.767999116	226178.253935863	136457.176778928	174210.742917269	295872.402941048	261405.29051295	227444.786565953	73364.8988336937	201886.35303556	258285.516225564	316244.888583573
529	183.098892796344	183.06217663036	183.161241354926	594.5430078125	564.200019836426	632.987981567383	161	17	10	13	12	150032.443873085	284419.382610284	175639.284643047	262112.458590008	228303.309835574	61120.0135130435	140603.533337299	868016.620526277	154495.103587298	236929.102828465	170113.899549469	267151.490245434	131079.600219147	289001.521552876	342490.2223595	354788.113951145	209457.102717092	208658.34534874	217135.028468577	196459.905846553	190697.372826433	190188.448997589	181136.896065194	174735.039628384	185720.956081457	186828.712143616	168071.384017825	11640.4599863605	538572.096571138	187548.254933685	438585.109864175	18569.9014382057	37100.8344242063	10185.4344626097	74574.9065752141	21278.7395973144	27513.0137951796	19786.4838731314
530	183.092962908313	183.076700441157	183.131635035588	340.84098815918	317.350998764038	395.773995285034	37	5	10	13	3	5947.52354577539	5675.04560432335	19095.4541843478	3745.89111859724	14685.746303061	3273.80037774784	5282.99985262787	3936.92671848546	4564.89584645946	11831.4014403261	4494.83620747179	4865.09189841878	3346.78853929768	5028.74917976578	20187.7109897814	4585.53171604973	18068.3790271543	263324.210381778	236227.781720124	225967.729781848	229213.554821681	201646.279154215	190199.800629622	201762.822918361	215061.830918513	203961.055752067	198688.123795337	1819674.26086966	399304.8673171	1455012.2949749	35022.643579469	561509.955823235	1391976.29597843	742403.382443291	601873.034183894	604349.081384164	371567.929519674	296894.784912602
531	183.113548928722	183.076931334057	183.149986702315	236.084000339508	194.345994262695	266.990004882813	82	17	10	13	16	68176.6149183975	898683.520379585	786133.587379733	120502.329068018	979711.884292375	70340.6266255723	534810.260107885	203511.217344352	729041.818421558	1136913.18451104	1139403.47395802	736404.338160287	132304.500267902	800832.009775601	958879.75122828	838207.672557587	134137.394284063	353612.477663806	335778.246588284	341302.244695363	325856.707342448	325555.405198498	315786.069408611	302783.647910444	302325.915488784	309833.108135372	284735.145164654	116144.989546405	273731.374767177	249680.213693237	204995.383945459	185228.429540997	193117.068832516	206952.590260407	419365.300973882	225027.715440833	492513.323612833	161006.459160266
532	184.043263100731	184.021427945254	184.045619827826	282.142011032105	277.185003128052	326.349998397827	87	17	10	12	16	180091.243475556	138082.622594752	249489.870162065	210410.815864464	132062.378474006	91887.8309787526	71779.4820875488	192183.488748011	427438.858136437	61617.5334043226	33511.3970157318	253249.769531928	198376.248840045	138757.857296791	77967.1891234053	131858.20561097	68878.0402187552	419746.764016375	427702.883522077	409489.313948762	391295.72926257	405865.258790888	374329.745376069	364134.146059295	408539.124559136	392251.289990991	382742.855853979	292067.274929569	79015.651163381	372929.11383949	160398.173610387	227206.564020089	95176.5245775841	270015.443382099	378149.467637741	224853.3401192	32972.8148650099	88212.6480344585
533	183.963933825848	183.963123175514	183.964598700915	720.69998336792	718.44	750.347980804443	53	16	10	13	14	39708.1089690421	76353.5396102787	18615.3301697098	47236.9257298085	10557.2011733734	33121.0924632027	23686.0509157639	17229.1390383229	4971.53750622129	11618.4930105863	20717.4325036118	43345.7562035024	38904.5934246108	32760.2734496208	27328.1242446788	142209.782343507	22505.0944036836	31700.6862711601	26248.144767356	28312.1434551491	25392.6249335334	25974.2081258683	24060.5523870428	26381.2208151275	28313.3743751049	28054.8172635208	24485.7298519496	65678.0641582562	45518.7339187093	29209.3146062829	36754.6418246068	63259.8476217634	52352.2673082724	47990.7652215686	12980.4209258268	39929.0738780361	54632.6404075058	67248.4064634676
534	184.001716873931	184.000771838905	184.030181651749	425.043007888794	423.386994094849	481.759011001587	21	12	8	0	0	1747.22565013915	154634.440318686	30800.7330144968	1463.29748734832	43090.6921645533	443.840740833742	150988.048593085	51673.5365480126	23102.8756727917	17403.6055210012	47421.9726995895	86117.2937243432	743.744739047119	27625.9262154471	59585.0875601731	54575.4502994248	2000.33424274127	17527.2682987154	15072.421876872	17920.227535214	9407.44198468812	15864.3073770421	11723.616200421	11868.9419120327	15412.0485672015	13944.9864193899	7547.76213671402	326.723606586456	614.441208352335	202.614630546523	207.817832041997	146.055142671615	2012.73503418586	185.323055472225	154.391866083024	209.44768571388	178.427853919566	294.531564606354
536	184.13318625511	184.072538148367	184.248364428907	530.508988494873	425.015006256104	670.330993652344	635	17	10	13	16	1020607.34747082	981464.434951938	726534.926501651	1097361.93455458	124295.732840672	1359473.0277844	664819.791288065	510514.490814354	307142.126683533	836014.76824455	765291.197485626	711895.476887363	970239.296973688	2391612.24868674	720792.270585659	1250578.77829572	823816.113337449	2062928.87591958	2014838.26032221	1961139.62315127	1959781.40064284	1901319.706707	1884631.63187027	1860330.96989465	1852782.5486868	1817805.65487608	1757160.75853899	22273.8126042237	1745573.75346613	2485343.28596704	885428.196750771	19541.2573387829	1823140.66909999	52461.728711644	1030510.14072276	1064327.58583155	1017928.94457694	993384.441870559
538	184.07362442624	184.072861298672	184.074395943399	700.193016662598	698.750973205566	701.787008666992	32	11	10	11	0	25571.8454020587	26636.6476894339	6957.97940754518	225771.188284941	13227.7341622499	12638.6606282478	5579.59424457327	6713.87694938853	1910.565629495	74635.6671713866	11111.7194277228	23436.6080381209	202024.316417959	50289.8350395262	200310.226818617	688220.223034807	9431.35843051597	18565.7102454789	19611.3995985249	16485.6856185934	16056.6365457873	16445.7140553743	16718.0953224213	18194.6013309807	21464.61575733	21705.8014060836	20596.2588494527	267633.67414152	59567.3994079931	38075.0759463059	5821.61820326	126417.838082295	94934.6648470405	43301.8440340413	76135.926917363	164977.800928964	58697.2179072369	20460.0363689661
540	184.453676580074	184.433102992912	184.506934405363	116.815002174377	116.197001934052	118.701997375488	26	16	0	0	0	9344.56600653008	8616.6320663536	7480.10784401309	11606.8198101158	10750.7198599687	10123.5340331584	8332.54427299003	17667.4643486913	6776.72673782605	14175.4231104807	13389.1165128238	24385.1655840056	13561.2602549792	10248.5467094365	35007.648429236	54278.234575782	11140.8063675425	8889.32396301627	8131.10197095413	7564.66585826874	6268.74234882157	8178.97038446274	8461.49875622136	7008.32852914308	8168.37720322775	7219.14512963081	6773.09027694725	5302.40703032305	1647.33527398854	5535.43968894461	5805.11733222753	8124.34087091591	3345.81217316511	5364.40782944672	5449.26763376865	3512.33312028771	3711.09415761435	1589.17842779275
541	184.960906634738	184.960047781459	184.961529196052	720.699021606445	718.989024505615	750.347980804443	53	16	10	13	14	43420.4979786907	79077.9218624756	22262.7196315428	53768.1788092107	12493.5340152215	34572.4119631574	26517.3131751371	17675.5138402525	5209.56357488724	16059.9478751365	21973.9051532708	46666.8337585713	47831.0227123161	43577.3058299428	29685.0086909253	155786.388084859	23285.6234182417	34365.9921055606	33861.7902701606	34713.9890188559	22183.854489401	32856.6479361895	30661.4930326492	32109.2403374956	30235.5473653525	33224.8309379619	29263.6651447685	73896.8101739213	56033.5341497362	33282.5163552209	39133.1151490174	73292.7325198113	61737.3558926263	53055.6791475816	14945.1315826233	44992.1411395271	62224.952350604	78463.1018722197
542	185.046285073339	185.038708156597	185.04736270442	282.250500831604	278.431986618042	345.310994796753	36	2	10	5	16	12353.0875926396	8572.47258762901	10847.2857846177	10973.7590392932	13466.9569365394	6533.66061727817	6286.38315023826	12620.4250240429	21823.1086620297	3919.8432027858	2218.0559711298	12638.5203762215	9973.93644739802	6381.39610188053	6833.55847035721	6363.60941931147	4288.53020427104	22740.8264014018	27803.0738169374	19112.2614275686	20637.7543771589	15833.4840242844	12280.4035386951	16077.5659331747	22075.7509726845	21631.1053541341	15199.7694537323	21229.068575777	5675.03300700869	30198.6293251828	9369.61945942417	12423.0300955304	8724.06042138258	18785.2678914696	28951.4884455502	13262.8987990732	3029.49900921773	6237.8136776915
545	185.131488210816	185.070838506418	185.15164179663	531.815977325439	445.581993331909	701.633022460937	313	17	10	13	16	91891.3118049338	85043.5945611929	27976.8814444542	169609.719941845	55396.0149872527	87598.8459756227	18291.782538332	37759.5144733951	15537.7209954802	40235.3762861341	66676.0999119133	58564.1718236873	228226.879152834	49937.4998666346	34835.1762890477	24068.8935067846	55638.1119261961	178184.370993041	166577.404670247	168224.494778216	186349.696146592	152487.096449137	165888.709717523	166497.263858307	169868.558779629	165117.861072732	155991.85916298	123564.101116282	141858.245673068	195715.748475966	96875.7442656575	100656.876775197	148885.024405462	102876.106451729	216924.997244312	81940.8975326309	109036.334030487	75916.2656081021
548	186.017966662844	186.017332207976	186.035526452589	178.66149930954	166.649995117188	180.532003746033	14	4	0	0	8	2725.63599795831	2808.98811997287	23804.5098767878	37508.9960083365	10542.3076479829	34276.3883810441	4924.43554319973	35385.0682685652	4617.67203785863	8637.28975801641	7379.63673491334	2422.54622701804	6731.37399095869	10041.8165080401	1263.63675774445	4484.56272805575	3575.15044259187	5345.428400778	3826.85195389669	4440.99986882451	3922.22702574614	3929.53364425898	4320.05679882765	4372.53059082429	4600.67052876092	3819.81382261088	3181.04847686042	293.819666281343	270.389372028627	204.626428740365	815.803632381671	260.719594066879	392.944824522934	308.251793124434	271.140774190875	1445.57388221845	181.585009518612	331.216734125345
549	185.956470608462	185.955853227899	186.037979634546	64.7874987125397	61.2749991226196	108.6110014534	12	12	0	0	0	573.142353189876	24504.2952225187	1469.01324422573	546.607082859671	31325.598384314	8697.20247168516	36962.4122802028	1442.41284907006	127272.946046193	28253.3497358398	20754.8490778729	18390.620112271	551.749672835354	36960.5542920439	85746.3137202122	48909.8053283933	14308.7964610918	11499.7769778444	10456.5777174533	10824.0708944915	11194.2001154721	8919.36935022532	6280.6700827309	5624.9681230952	4674.50319406847	9014.94867678331	8375.81241439283	1214.82757825792	1456.11228193074	1976.34278582639	1365.21779049141	1256.03007448731	1306.76633649236	1588.73492684285	3994.28626369736	12000.8679932294	3854.45803911686	1033.6406382766
550	186.149204905681	186.039442643997	186.150765965271	231.309499225616	199.515995979309	286.239989242554	140	17	9	13	16	392088.411469012	553758.708361797	61056.7336710021	12034.3740857579	138833.270045227	477738.922034986	59591.8191617355	372884.334404791	119713.21911789	121445.637510717	571299.02706407	657341.463612259	97338.8510029918	367225.038794825	498470.325131062	442551.490166858	386786.651835102	277813.098797224	251306.829860061	257188.634659157	295544.525077939	277540.745673562	275352.195623421	242779.993851855	235904.879840343	273421.078049913	231517.457939281	149092.038158004	79193.5228933546	213014.039449738	289187.964812078	199634.44354338	355289.573366604	132127.349824288	335297.217025839	118617.922441548	242991.586000445	148638.739531543
551	186.149204500611	186.074589686312	186.150652346014	343.579008560181	327.588005218506	418.424986190796	145	17	10	13	15	177083.331165191	396053.258061282	79523.9476162568	121119.712320409	310837.661843534	100723.52258641	281035.560647569	63667.0457118098	94914.356635551	97244.1533644023	191657.463189199	104546.570128024	113426.771238151	329647.313613543	128059.219747446	239377.476321474	67907.3513132227	299469.460562613	283477.59451314	279355.942861828	275030.755366581	263520.168612635	257927.201137064	249421.197864805	252434.050012911	245472.007640122	242966.316951083	315036.056357995	298419.998302411	804775.690327445	186013.399883791	344771.365188888	374582.720905652	321938.980690353	447585.039077974	270716.213859986	588137.622632135	175530.531752611
555	187.108865988974	187.10774038998	187.152557172584	410.811492004394	357.239999771118	422.277003936768	72	17	10	13	16	129504.642756097	121676.239004591	140067.021107018	51759.5734580893	79825.4779652809	34365.2096852261	64572.693390213	145085.912924172	29774.1236330126	69418.1036723312	130647.671845239	92552.0698181247	95052.5800805468	77606.6793464976	79228.1908143684	96359.5365468126	29292.1247072406	209526.863239395	205980.013827202	193678.889489282	192629.95585216	176672.829466313	177915.318256633	178303.833261129	177036.416491866	172123.999047043	174784.140891182	249861.878727223	514567.557970741	186649.077047583	205795.114916911	135174.432564702	425924.258821692	229133.130083659	241598.294837839	147068.3313143	57378.0767493881	281113.600891894
556	187.109683818424	187.108208215225	187.153192861033	329.310002365112	309.253994903564	343.35599899292	38	17	7	9	1	27958.3447379732	16392.5050666854	37918.1182290117	40421.4239055325	55971.517047286	63292.7644379809	48098.7520877905	123908.823888552	32740.6335070047	23601.101442764	53653.2164048404	27982.2362300009	71958.6438376568	16897.627430642	31044.7902842425	59334.469567657	38050.8680133987	12732.164659393	16951.0641712323	25762.513141976	25896.4346703371	23344.307612247	20889.9698485248	12235.5846635923	18103.8091628114	22725.7956939454	17271.7003641231	23715.5324312235	8586.50494063832	71712.5008593979	16389.1725056299	15817.6899349397	26374.4362120642	17274.3199375179	13475.1341726677	22250.3737952607	4975.33225527205	17702.3773669396
558	187.1084849107	187.059535539163	187.296564919521	209.748499145508	162.591996994019	271.39500617981	176	17	10	13	16	30688.5052563513	56149.8790373061	56254.0735434406	60279.8539683751	362500.131142644	16522.8141870606	130766.638107039	31531.5973151303	192620.027107526	206596.317788748	225218.867785055	188036.678613427	34446.334025102	108879.610029977	165569.28882231	181078.000614451	31948.5628797789	210054.240943376	201837.140051947	193181.817711715	196490.74672317	188452.455120067	186353.848172603	180138.494322986	93361.0730753071	174964.35600604	175651.72448507	7331.98160123429	969591.694292043	11652.6485675974	1366811.21012356	5773.94540434331	238480.922000978	10183.7128399126	119595.081558462	149280.621556026	13887.8944324097	52604.8102788246
560	187.960574247954	187.95385799135	188.053207257181	61.272499666214	25.8620004892349	128.20199836731	20	11	0	5	3	17823.9928996969	23395.8325108729	1974.75443294896	373.098214787037	29062.5219986262	365.751633698528	29717.470521708	534.505158053175	114613.425812792	24723.8182372041	18964.9316815849	19391.3279857262	792.123969899361	33759.8614472682	81651.5645534355	44381.5221346777	234.274534293386	5924.76648013811	7325.48737729434	6654.00669293711	6517.04166895632	6357.73107056537	7346.19422627259	6858.09248481877	6933.56183428007	5852.784774088	5590.61459560654	10184.2141835411	1741.74354040612	29792.9588438379	878.196988240816	1904.24582954945	16509.619674007	941.797016357123	1474.61144601007	1069.66726855336	13012.1045432034	1552.08580025461
564	189.130989196583	189.057887901137	189.134029216388	412.905006866455	392.571986083984	451.365986480713	77	17	10	13	16	188220.588495806	143278.435943298	45790.9634545056	146543.828726242	64292.8123125806	72655.0037086755	120392.477365653	103246.612227522	59436.3347748464	67147.2976376374	38620.7009036526	49655.8646641206	87304.3617399553	137421.061860805	68318.4360055206	67880.9405041352	81087.731987504	161876.736072456	138187.421641698	129659.489986865	118814.202579724	119177.669209883	129216.715650167	137168.576429275	119033.541065933	126565.086822119	128594.819312822	120737.935578259	85275.197576154	126942.046362334	63065.0618788786	71607.043601945	103086.710845049	60326.2604680099	87051.1784800164	85937.5512305181	42647.1147656973	81870.9246458551
565	189.123658838033	189.074247020881	189.169141294208	328.541995620728	283.429006958008	362.270006408691	72	17	10	13	7	59050.5297973019	110344.080112112	120128.298928624	31988.6585968919	106311.41704054	34756.1166708358	84472.001007265	37448.535040006	49128.3770484697	43360.782091774	80480.3623306181	53155.2688164858	48913.8705282313	75667.3215392828	85685.5556528637	75511.2203405406	23441.9083289914	47926.5035319854	44433.1542591378	44262.0993355293	41528.2824659459	42469.7491346281	40632.4839109281	28870.6329045445	32791.0424455198	37361.710875704	34565.0589488786	1511375.30310921	26823.6412702988	44618.4139072651	35820.5188849042	438285.03997082	86588.9430648923	50961.7271364161	75809.4674000368	44189.8871440813	284398.85920752	41930.6312836474
566	189.089988337915	189.055812519637	189.160543769039	184.177998085022	143.341000442505	234.443002548218	50	17	0	1	2	133173.258435284	58942.0974477078	57602.7045310708	83524.1982654188	110725.030364205	109380.71262443	56324.9824437872	32578.5703338033	78290.328104314	85259.0046536774	58904.2292984193	54292.2112118546	89552.8215548303	41176.5582142146	74065.4447163222	67032.9770821903	68291.5284760762	14135.5602486261	10982.2021691978	11761.3408787293	10109.853732856	10079.5353386826	8331.22739809599	8958.74964761242	8033.20744404197	9799.40186679942	8418.16767424185	4476.98168382993	20164.0716664931	4607.717401526	4083.21532011697	3483.56891951863	3986.71105662361	3343.07376425021	2476.70793407568	2224.93544523533	4101.48655188436	4897.74643141683
570	190.02654386931	190.02191889093	190.048380903	522.564991455078	464.010996704102	523.439013366699	35	2	10	0	16	401.624352169534	448.36199723836	354.275116395671	383.585013950864	340.279736083622	249.601205326617	319.605032540858	428.503782598509	510.214128947224	282.975204950385	235.779185154475	45602.3887166354	325.117431590706	1089.92838560641	10834.9861850054	225.517736955662	243.585668855398	28884.7757440619	28978.5713126206	25311.8158437777	26564.7398835048	25274.5357486682	25201.5067083225	22238.1030661968	22175.6723131883	20672.5389223779	21136.1351015442	1727.45689513617	4037.34358091187	862.799316170082	6586.37682422996	493.705683624372	2620.34695533663	457.209231360919	699.260274197906	877.170404727757	285.70070987112	1605.8617473551
571	190.107568545015	189.960781389847	190.161656581114	99.1780018806458	23.9559998559952	245.482989654541	349	17	10	13	16	67481.2424848215	18133.4545538947	149170.67829106	30491.6354898631	17119.3020114899	15574.9329518837	45688.8853224367	43323.9219667656	231853.848680109	28689.3355390783	15329.6887966711	30098.2777343597	16033.9168147836	21718.9696318842	35541.055889135	31918.3943978883	42356.6164219938	65641.6309178062	76746.0500956373	68396.1643385142	91424.0275654569	86719.3268307664	86901.946988573	53040.2272126203	65473.9649253831	59025.9173228219	65124.1777134936	95426.374584882	29903.7598835646	12118.8419023821	473516.434957154	93488.2535488711	78000.5308036067	8679.67697882652	39010.2328025736	8202.52185898181	10614.9818608317	23659.8739545734
573	190.12295685881	190.073968628491	190.16630657648	373.028006057739	315.495012435913	418.245986251831	142	17	10	13	16	140069.814087224	278582.879938751	88827.7901672729	104056.2925488	170975.794526927	87868.1869013859	113920.144309343	39741.1780010526	59252.0244114018	73722.3023375825	115829.275461966	48321.2565753479	193197.508856177	207431.665705256	56467.4388443381	116876.655175261	44935.5259040905	150590.22437465	145074.329368282	133609.240838746	127607.191008373	122619.993491769	125896.481668931	114526.238664187	112636.757339612	109813.857430133	104433.482688614	155904.464138609	108255.109988173	199625.780240819	53229.5071266219	124623.107243634	167085.433387604	141524.216264966	200221.005759587	135476.788746137	286532.07711114	202108.573131575
577	191.110782587864	191.068169944101	191.183244210235	569.931016769409	486.405014648437	669.109007263184	194	17	10	13	15	183561.415740989	1205599.40774786	465816.404998331	246020.023513932	497722.317350034	311271.454723128	414600.751769247	100554.672996557	120853.907577172	431781.306220919	489241.266303889	545526.641006438	265141.978652996	258739.59324065	217675.35287955	560241.322238734	226399.720146934	188839.555587284	183436.936090361	183908.817023525	177108.772747651	175878.910577279	170751.282504927	166937.759437345	166708.976017253	160660.007978442	162611.987469159	121447.447242044	776230.196577154	374344.224662561	102092.567521853	141976.678351561	230945.951202033	194960.395010958	278274.929947151	116983.257515953	115376.065792297	309659.195005624
580	192.102206845046	192.009001997325	192.150147941218	302.957003631592	277.390009613037	306.785001907349	58	11	10	10	14	21050.4498504602	29148.5704890518	8958.77400015481	11509.1333854558	10738.1115659706	209646.500187359	43573.2829206118	28778.6601770466	103348.649432941	16701.1020155512	27913.9527300291	88876.7956987464	29825.9159663916	126562.586405391	42168.3167594208	31694.2232703169	9936.10518570989	78803.2951574726	117120.296495248	107929.236112398	105900.542916258	109679.388161557	102055.791020361	100841.239608625	99884.3733772812	92142.9732435873	89615.7144252521	61857.2624688189	122080.012583943	79450.6720419849	64351.8859393274	84817.4754773979	228774.965815363	63190.4779299489	46582.7250597477	73707.5762507293	65950.2459146575	79616.744967952
581	192.113300276154	192.065030960688	192.179316908656	63.2159972190857	22.3590004825592	223.32000629425	441	17	10	13	16	22262.455112977	138838.650258826	10467.1416999958	22279.2189512774	68878.8274742744	40948.6239606002	88766.6563087968	124994.475388729	20044.5955936439	182422.993535455	137693.050936674	260745.533293396	26116.4493889424	38515.091079928	66813.5445937864	89394.2669185437	57727.716852992	75451.1203778163	74077.3505426501	79005.2162138963	78679.9893839218	87461.1160727218	84449.6729595463	81086.5171299744	80097.4181666704	67006.9475117326	20380.8068935205	145499.441522151	119962.906337991	20084.3821679468	44531.1443165727	73111.3389722072	276607.163034131	172235.500937155	231224.741084687	113021.282566012	93859.6805954196	189480.662947532
582	192.240263721555	192.197489467469	192.317253325776	556.571999740601	556.049981994629	557.246990203857	12	0	0	0	9	1624.56679900736	18743.16595532	4790.7925822258	3705.06314258575	3552.93201118112	2026.27811515331	3197.66377615929	487.247841627896	737.696499091387	4227.96020023227	4270.4940289259	3271.65856961161	6759.58369674683	5268.04980104417	4439.09336476326	6735.40435060859	1969.85406723768	8304.9495408237	6670.08136846622	6511.00197842717	5730.31092840433	5858.94514161944	5657.5560593605	4666.95367749035	5241.84545436502	5161.1593270123	6300.93929753303	2377.8213783592	1594.81237191707	2115.46797008067	1265.03756375313	2093.01426571608	1426.07867223322	1098.09462320805	2167.33463267684	1992.03391648829	1073.08841594458	1621.00304632485
584	193.09767783652	192.998398993418	193.144803281779	449.074998092651	362.706002578735	512.454016723633	183	17	10	13	16	599101.525207236	824059.864011998	376387.368178957	458769.529265154	556197.400534851	1957031.23547765	770699.488719382	560869.711168368	944913.097229026	406227.040830913	388845.614940214	261339.842378951	479770.756449519	507656.297563028	415713.800719304	799755.570650414	528577.595397457	304740.671459724	292228.474636537	287293.387868359	286682.145012181	272499.66762857	272109.549545473	273030.311775377	257732.890644615	257402.162645292	261103.530518751	336674.925072666	132815.867496096	359387.491574463	308468.16147378	340499.831525357	136384.02212885	162735.65581599	291367.208147133	130972.400591892	291202.596156066	216333.70357824
585	193.125898946364	192.964297144287	193.127990765889	557.250502471924	524.449996948242	665.425975799561	88	17	10	8	16	9235.98892951012	178526.329467148	45179.363679413	43586.8541984463	33122.4262101881	22312.7406645337	39341.1006074055	536996.602452391	66173.2495571487	51247.2703078762	45940.6172176956	43249.1956928802	64344.6767786331	64479.3505260237	53591.6724436085	75310.9792515249	19485.6681436945	75676.2506326431	73511.9125709018	61878.140820656	65512.6405687286	68612.821011232	51992.0181978692	58653.1393574332	53902.4087704532	57281.329315515	52377.4899582039	15417.3162611033	24956.7440550774	22866.741846817	12583.1101233648	17163.6715497884	8523.21718467399	16151.8239081231	19935.3662196831	11194.0010720172	9444.9032083296	9777.35405765567
586	193.237963496254	193.194556122186	193.313931441247	104.213501005173	101.311999225616	105.461997051239	20	0	0	7	0	753.751870723984	907.531373869162	1300.87795120788	589.701059027257	909.268024017823	1253.97307587205	862.560289203655	653.222605206443	1147.45611158248	1140.07416804507	652.218130222331	1548.83040701266	763.567903493745	809.250252992439	1091.83347110673	968.266965449915	903.250102742152	11571.3753338093	15161.1129711953	10564.82009917	11079.1960720023	11467.3352908492	12533.5564514453	11497.7767473832	11451.7130887986	12100.8898359295	10231.6845244467	15490.4391711102	120726.421116241	72104.0005156686	1457.91245458275	39170.0780428851	118631.286257797	15136.7598873292	407.268590887659	35985.103675529	14357.3388856499	64398.4145327759
588	194.11715559072	194.116084271777	194.117887053306	901.803978424072	661.263018493652	1014.09805297852	299	6	6	6	7	66610.9285148481	119847.206749793	106825.119053968	106849.430221586	99220.0856948217	152243.463610025	101159.917250919	99108.6660740631	101343.481607914	91338.5191670259	91717.4713244438	286685.725000729	93457.6869171142	107478.81466635	88513.3026346524	90769.7403638363	90155.2971615314	179916.608284526	106035.515660508	103871.627093156	97761.5507134795	102639.697122383	135238.711739864	94731.0307064056	106055.702784453	78116.6019042581	140584.870982042	114154.561598269	115577.975732803	108041.758340091	121638.946307916	366304.548350126	44981.9877585769	433587.892384126	96883.8232624054	95326.9199838298	96935.7899591446	104664.885969087
589	194.117376132441	193.960550086718	194.172243609621	421.976492347717	327.20400932312	479.652002944946	170	17	10	13	16	12966.7540045742	2461947.36327492	1979055.4781992	20223.0562813974	2242077.63280684	66234.6646880284	15440.1475518995	19085.9726803856	18434.1843851835	1963408.62700582	1740250.66452311	2284682.84053496	13937.4121355697	2450792.1481038	2713716.92095242	1486251.30872459	17095.0976992212	1443125.61546181	1390688.56231476	1382372.12976627	1357906.58708434	1314108.77411175	1310639.24568121	1290578.06578875	1257336.7929098	1250195.93469759	1243044.09506286	87416.471866805	288938.161980558	137179.104748115	24489.000674095	10776.9116772269	515204.813487423	84113.6196016348	155559.907672796	114475.939475483	32109.8144587129	241349.933256152
590	194.153924765073	194.022461968664	194.155364163637	524.9630078125	492.286006469727	594.529993743897	91	17	10	13	14	46608.5382730886	199465.737673143	73468.6803857576	38698.8859002572	129404.573880881	25192.2338286275	152142.370034885	15597.8556250397	74656.0344418251	117624.243687687	96343.5298842085	97430.7132777199	69595.0546562041	139029.884379879	122827.246337865	168100.573045306	55105.0344359712	112425.742077758	105984.9534195	95201.5447313301	92104.9402717288	92659.2997382874	83185.5918475566	83651.3390450323	88329.2892142918	88559.5298083266	81852.8803474229	38347.500097262	166205.72408185	581396.062339128	61009.2927349875	73475.268162317	139653.946967075	133281.796990163	162476.614226865	115359.50111408	65212.5070572702	35616.9565938671
593	194.559954479469	194.559075869345	194.560590833482	557.556502532959	556.61202545166	559.060006561279	12	11	0	0	0	421.490061606281	33055.1919607709	22240.211241154	4329.92175794007	34318.6144088368	9765.04429905755	41694.1194562321	386.993550067911	41784.6007144544	8370.21438509133	12753.2484358854	19240.1088028153	1426.44874204393	102964.325056933	26313.4983068041	11559.2958604516	1868.52270312407	10933.1416547574	9510.13449417972	10694.5045369623	9575.48102045059	9511.24710775339	9188.7489551535	8415.55542026804	9285.15863557447	8283.4125291986	8010.98783792785	427.646834890143	408.588999638757	287.542712863433	299.023369382422	268.853977972952	333.096386030824	349.334967855703	271.167791722173	381.51415253679	267.199322564993	301.22711735422
594	194.805347340143	194.704385874577	194.924753102957	123.900996437073	122.526006546021	124.108003044128	17	0	0	7	0	211.300214809236	365.396454684739	303.689534669576	157.927776631033	453.39114353832	95.6941223144531	546.633121742954	127.489168213926	602.915886275315	337.348320362507	361.816137300804	636.184644018416	145.058849866192	1115.4507663866	501.226876369977	366.110591807868	177.997565154594	4684.45041188225	4206.44069338735	4558.5966401067	4499.41264547221	4409.42893610336	4038.81514847279	4898.01756623015	4978.61752427263	4435.93192907143	4288.63717197441	15614.6966881802	25818.5210085358	5151.28619476163	566.016019560707	2346.07481208291	26414.755840345	4256.41806361576	1197.56673679186	4148.33776656631	9581.91607875167	191678.77111686
597	195.076155492807	194.962332077954	195.160531962585	572.414984130859	557.906017608643	643.468994750977	73	16	10	8	14	7690.7818440441	24754.4322685491	46125.331606809	17462.8325967903	26513.9754440387	9827.10526783697	11091.2774053821	186584.506658334	64010.6292995295	20639.7243491001	19480.4394877381	19798.0741877694	9624.03400394445	12186.537129205	44265.041824244	15102.9511203817	2779.85881350257	29481.7169986262	34942.4828081492	32532.975354204	32355.8502865808	32981.3715682997	28962.3429580563	24454.7472949885	25964.3471187679	24023.3895148275	25098.7340654752	7978.29464925081	15601.0634716996	22380.7338745636	3952.24772174453	3466.64762392938	4558.3210822735	9230.51767483028	10223.8439961164	9038.91492508352	2727.04108698517	28265.4111697152
601	195.558701106215	195.557997847699	195.559770142135	557.808991622925	556.6189793396	559.060006561279	10	10	0	0	0	420.809179197997	32775.6226012477	20961.9753255369	12375.680171006	33509.7769239452	9646.69276801177	40387.8317545925	180.671413732836	44555.7379731559	8151.87872338868	12137.1065543313	22279.9696202676	1634.89046631954	103771.52696368	28616.9856252388	8919.80998458075	1891.56003931351	10148.966607973	9704.34307684217	10154.7203790396	9447.05934529752	8820.46628100718	8966.20145977821	8075.63723051122	8603.61488104133	7715.1491052523	8064.39982414671	340.723648355557	414.70006442916	353.230348822612	328.580959521521	231.871864897342	292.187934033573	252.196162051987	254.726652489044	292.203754238784	359.792324735711	304.994594240561
603	196.117557116209	195.958685608583	196.178876817658	348.379008407593	260.709994812012	431.892994003296	401	17	10	13	16	1808404.1414666	2321302.99376108	2531296.74899991	3006404.82370833	3308391.83852316	119712.734192072	23706.9015872478	429178.858806301	1183429.42682512	1986886.99535634	2049045.61768029	1212389.43092912	1742706.78746436	117434.8614697	1102825.32022933	2694840.1307376	1858156.1389274	1045434.32355156	993462.282624753	987137.041927633	979227.997071647	977404.007749657	958324.308348323	933386.57733739	929111.588616818	894472.630319173	885768.401555344	1353905.94477401	1449069.8646044	1693807.94690947	796077.141214628	908937.594135075	125613.074342236	1302777.48323535	1162916.53158031	874292.758334983	798225.470289994	338861.717882454
606	196.968602374668	196.961309720478	196.978741426706	56.7939994192123	38.5889983177185	76.3800010490418	74	16	10	0	0	75222.6661308633	34532.7105599139	31612.3675691884	42609.4761682302	40226.3170280928	20930.848836014	14577.3071567031	323.391161656007	85613.8890406064	15845.7553932695	58065.1376909826	66370.099722594	23830.9141588407	29348.3391324186	25086.3829397783	25955.1134435127	25965.8903313201	32697.554198406	21759.6858740598	18789.4018164173	22175.9657266829	24756.1881746817	25423.1589299088	15884.2752930708	20599.139731845	23652.7466993344	24031.2812589326	267.26444349551	605.619405357533	585.298424056548	556.846914027718	269.807914562058	471.464859970748	330.743972169651	358.249688801676	718.773959768047	234.472056449088	503.302588237842
607	197.004722487592	196.959134221861	197.005280804412	202.525999298096	197.761998634338	307.459986724854	25	2	5	0	16	3091.31069148891	1739.15827084333	12858.5684250295	5190.2501982828	2315.46748328861	7048.06670979453	5377.36755662436	25175.016100402	5161.4468640814	2196.32712613915	5125.4181106245	6621.09065794372	10020.7637537471	2525.41591794084	1184.13553122493	2230.86647920934	8762.2238719454	17557.4910997674	11364.7596908058	15665.8064136942	15827.011701325	11848.7904532515	9337.69246970054	11267.4675927878	9835.15736211566	14464.7291691713	7198.49515769631	855.397535888644	1096.9281127951	415.68862486942	2839.29059759049	530.968388776605	1540.2985871649	646.393279138354	592.766693667974	1552.26480181306	428.827098490197	462.22535761894
609	197.12947396608	197.059513791626	197.148264668328	502.395000457764	413.431005477905	614.702025909424	287	17	10	13	16	106095.212589868	238548.555451166	65078.1170515237	65132.0453707586	46438.7455238537	57016.6112835186	97195.5444703577	38609.5577443689	71643.2129980996	10857.0914630113	108910.540340189	80198.0045032105	40299.1969417781	170348.640786856	86619.6432373824	113453.289620267	19262.2429167386	183576.790130958	155970.252736062	175058.667253902	140413.359494172	163953.649716452	154052.837624867	69218.7933993127	145093.88640283	135504.373401747	127419.514787849	206099.314677576	279792.688494702	550795.690063108	189525.313859345	194696.08491686	350002.729649447	380067.851020815	236061.447512638	149760.917330775	192348.248092365	182350.543237875
611	197.9750351218	197.954776670203	198.03869115969	74.5380027389526	26.5900003910065	199.448994560242	96	16	10	12	1	394521.047525397	481004.243943701	268350.390147373	441599.616867565	648624.027825288	463894.818863813	460320.650967005	1527.94364722502	1033197.61102072	318507.591677614	298275.260581345	316233.161839518	458849.343502323	428735.055385597	604219.058184822	634923.621367566	483560.253613921	267393.968096579	257396.967222914	263963.071095358	251680.624270329	235614.196003781	240343.569073942	227019.724617705	221724.14804606	214885.599309648	368329.750802648	110154.68427844	20265.9436438706	207089.729820547	109748.282750992	146772.633740573	154667.661647394	88856.3244212908	30371.9296243398	2424.58231836185	157988.486349912	80817.4071329445
612	198.122460345907	198.028586817142	198.167523505467	543.826990814209	445.614987411499	646.240019378662	753	17	10	13	16	277062.93860453	804703.715636539	285114.205233693	214423.331851927	266109.868060648	160239.909662062	279280.46373205	168799.516158844	172487.874403672	193864.135314125	239880.844837965	340685.443474927	256879.631333563	463265.382536767	214662.578770465	223387.030124622	252934.371252677	433793.564309955	413065.909204749	415069.085267782	402230.032489172	386944.932667379	385458.122808337	366839.336973642	370657.749183604	354627.999216276	339556.292999217	390398.469396142	440116.609581496	289471.42715956	292334.784473426	246316.083947254	527819.238867153	212671.004903913	16161.3452763343	372706.817166622	111607.801012781	198865.571317971
613	198.113528307099	198.075760868477	198.150058563229	412.083994674683	383.028999938965	424.875009002686	110	17	10	13	16	269730.08234996	263548.44110735	166150.326994015	252643.201453732	159868.928650254	277237.185061077	277674.464942235	192533.963879187	190409.177540943	121516.967866255	124610.988261378	95266.5077670411	176721.765712369	209849.076673854	79491.2546538915	171093.042455837	146444.161276706	330721.539840004	324479.656604526	310795.548562543	310782.016559865	336894.211019504	303872.724024695	294716.362470997	284515.762557741	322724.869766884	327520.461535994	453581.004854618	370260.677471669	463367.904591714	195853.219990153	201453.790755121	351706.008202862	245632.224386581	94562.5811615959	284343.925602186	65104.5544637312	203892.163943598
615	198.080169706257	198.059856455321	198.153157471964	348.388007049561	290.454995574951	378.615997619629	127	17	10	13	16	42458.6549273171	9666.31187784299	69321.6226527002	23312.3957766326	117884.653744251	44181.2989297509	24225.9626871301	502317.29346135	15980.9864563099	68068.7197436392	109197.431084646	125077.623842061	65436.0552548897	17571.6087223291	56675.4085203633	30503.9038212191	50721.5324937279	17556.5400278382	53192.3844134808	38570.1034540364	49286.3966568994	53555.1762227789	50023.8502977155	41932.8666916955	42906.3626342732	41147.9972816119	42477.096617776	37879.5440202455	17639.8858475313	334637.372483946	46262.5910720928	37288.0382116432	106733.403965686	124513.970568478	126546.916702241	19302.5429930792	12244.0247805696	334057.917567808
616	198.247084738444	198.19027494594	198.391855035341	573.992995147705	491.805023040771	588.207986297607	131	14	10	13	1	71696.814968437	42336.1365445945	3260.20912662787	110851.409080513	13373.6792802592	490222.723182291	137618.476793596	11580.1065710373	2777.77105501294	38941.0386193714	25204.134452939	150936.879420027	96339.0663885258	3919.2304782463	25637.8929039277	26575.9234353304	56303.581806086	27079.3156765401	27176.410164237	29423.7415706163	19308.5101552494	25678.5573555145	27409.6973959108	30165.8970597919	30996.7360982547	17884.0190131741	23159.6114700269	35691.8257942853	102507.484610208	27768.6478888616	24338.9688953804	20752.3791416096	20093.9127842603	36715.8410924809	40280.2159601649	331872.237783011	74887.6341310889	16107.3240454681
618	198.977144968337	198.957190412455	199.053977241175	60.9615007162094	30.9889984130859	119.601999759674	66	12	10	8	0	21802.2637962157	13508.6749410595	10891.1559400627	25373.1728709754	22603.558664235	123850.293426511	13833.6614528704	1386.19795792384	45736.8373734338	11856.9784665881	9022.55075882443	17814.4737401615	17764.9198748027	17955.5524652707	23521.3924437389	16755.5108520311	75898.3935614688	191785.664493754	105978.007133559	174043.726266865	189001.1803304	93533.0272884155	169818.508286105	164245.788849481	157151.583345054	103342.919334485	123351.916281664	113701.536473512	5308.46331721412	4670488.77839523	8955.55162717039	12987.3089111354	8153.58315027232	393895.227861925	15024.5460238382	10076.5986448321	3407.39925332785	373455.447805117
619	199.053341355198	199.022676836325	199.053991893428	541.541008605957	458.223002166748	595.787972106934	54	15	10	0	10	14416.2387460768	94253.9835331589	98638.3321685631	256036.062449331	159525.86449407	474004.599663228	113713.676099479	749.000808005035	276543.490079194	54469.5802614093	34712.8733859922	38872.8620377369	23704.3742704887	434102.163093404	22847.1878187358	97640.946942778	30811.2176595256	45502.3452894975	39731.4845839143	33685.4746275147	37024.3973086495	36252.5031631096	36670.1153195091	33569.3152440083	34713.8929985871	30172.0628800209	29779.6201916586	610.78353771416	393.318857244565	1391.00465923548	495.606236498306	554.219772928627	390.483616716787	637.75451397791	682.414717223	1022.10007049143	346.215668760997	617.741209754487
620	198.975481990276	198.969376655023	199.016222019543	190.763002471924	144.478000259399	192.034003257751	35	8	10	13	1	85609.101469785	21477.3635777645	27185.863436627	5963.23769255107	19908.4340503548	6440.34553495538	33737.5090467661	707.16550765573	123701.378621534	3028.79481592378	1809.26093339904	15941.2846978009	1662.07616111242	2482.4725404866	2956.05962826172	2017.74199179715	158639.587241793	51905.3774845754	54338.9545687501	47024.9485000813	48958.1796908149	41963.5804891242	43607.7552786913	44823.8566100039	47939.2591996677	38060.7993584266	39392.6288578851	179046.564993915	32058.3515628986	540354.609067546	13280.6570809521	70563.3615779667	44641.8133493081	103896.01225934	130340.041448989	70890.7444016263	187562.648142908	30168.8322954543
621	199.053749869365	199.053090752622	199.053962046802	630.466506271362	628.5859815979	646.87097366333	22	1	7	0	14	145116.976216204	363384.006833851	243384.560587042	211075.73705864	276621.816485124	51608.21322155	116570.175164167	3444.9018651545	140874.03235716	276446.71528703	205838.958305808	298602.272012654	87013.0464437306	270122.242725909	8334.87988244742	435294.315972209	85636.9610911161	26695.9190973706	26986.6909988634	25751.7344630957	24966.7182696582	26805.7029657395	23483.5103262365	42981.6081191091	37691.3321785331	38437.6112099737	18858.4626467918	9677.57257480837	5394.68377456069	12603.5676504532	4152.71980668139	7099.58010809682	6725.18461102598	7311.826555782	11946.091142809	11278.9590161406	4229.64108445868	4477.99584267858
622	199.115492047284	199.054016974079	199.289144960643	552.729982147217	304.216995239258	673.99297744751	695	17	10	13	16	2712336.60943718	72785.0591426651	23088.4153414198	3564280.20279526	19075.2337114194	18331.8701497279	35887.2098776717	2068240.2792201	24853.1041971323	680119.790672714	994030.22522524	24880.9025836363	17733.0649221539	22527.6906206924	16235.3155818918	1864920.63900173	16954.0038244575	73849.8002080433	65348.5389236771	76345.1083003623	68178.2642197609	73284.9049437642	66169.3404356849	63489.2786198396	63436.9634947926	57583.0016566813	58616.3133259304	2018046.79372516	34843.8934212072	8243.37258026004	19491.0956414044	62441.3599345833	12617.3900560057	52601.2385690871	33246.638026882	27082.9121359508	39341.3069103445	56113.8534476134
624	199.525845162847	199.524549327046	199.621912438076	540.143020935059	477.829017944336	542.593001708984	17	12	0	0	0	22431.944546976	16195.324197812	18191.6503877464	43567.8844503199	24745.0329786772	82373.5187073045	14901.7790250555	250.844463561069	45541.5700899065	7388.44338614494	6591.10743335138	8043.27137203664	22936.617192463	74591.7284002528	5665.80836461186	19911.2980929828	22100.9691194755	10465.26188647	9938.50991415977	9136.35377212448	8657.52078753875	8149.96222888264	8403.96299938112	9189.54507362796	8228.06767404079	9389.54890814237	8972.15806179866	346.758717126679	273.312548652291	466.50463697017	331.847524680197	239.235810851523	267.616823143326	304.454072166234	222.951640519958	277.845609235422	335.040133602452	224.861328377388
625	200.023166745417	199.996926105686	200.024557047825	541.674497528076	539.593001708984	543.008023529053	28	16	10	0	2	10071.840334152	98010.5046891086	97363.748948064	262914.059106841	168472.902744261	477306.706452146	122142.898569116	789.96586666666	294696.814323057	54068.0929148942	35261.3931491738	37054.5635979855	25465.5587092071	444302.681971498	19532.3924066499	98202.8222501075	37406.1420209405	48088.202558253	42243.871616503	40367.3778499269	38852.4242311437	37862.6213173382	37380.3741906676	37164.5992490929	35920.8363489248	34532.4319960177	34874.2712694937	675.839959765784	462.734620732663	526.05696444989	727.671103469034	851.266377100255	647.099221575819	451.554975967738	487.093687428627	409.034726889804	600.411801094888	590.090620725881
626	200.031798909084	200.031132636393	200.033101206776	436.076000213623	432.634000244141	469.241005783081	27	16	10	0	0	654869.223265411	391421.791294223	275596.272413493	891394.317052084	467149.711080811	622577.023382514	254703.16661118	931.289139482636	1084933.98719062	345875.782614304	165432.643606334	205225.65918505	471356.977392865	500750.902392101	535985.288819768	188075.656353054	767456.834720903	271532.863878561	246355.599692184	247741.989971711	243395.857956307	238895.020737433	230737.026451347	218257.215518349	212130.784400222	210200.730204675	203529.282226922	400.614553423917	794.245361662141	281.715917030202	265.66251846853	223.34723578559	237.924188732915	212.513877772859	186.762460134923	254.186991852087	427.714887378487	181.001492423507
627	199.966067609803	199.949123778091	200.009341092759	144.14500623703	53.6589998817444	190.653004646301	38	7	6	13	0	19674.5790706482	664.595206937287	27408.2468917791	16171.6169523122	15444.7362447018	492.072439312046	35010.2769395235	411.981240355365	31457.5930888119	640.928880622278	560.375211069524	16528.4649283638	659.637862849197	875.284256972817	648.265484021444	721.594602810261	1062.05196265049	25297.3668059104	20913.6990776965	21400.3359786673	14756.6007707836	12134.4074038323	19553.1013210623	22048.9534032221	11291.0435018758	19206.3981487162	19160.687505235	101351.686148408	113989.385287071	194456.145601141	101162.047614294	134411.011697989	126259.767121564	80868.0554766606	93869.2405479485	286714.589142091	145990.326889796	80092.1148765582
628	200.128977302092	200.077601372088	200.165820572574	278.96549079895	231.749003448486	321.200991668701	110	17	10	13	16	407647.317543463	335896.62028348	435065.883873211	268982.751073604	249726.00290277	426659.692581402	179421.318860231	363653.794378398	156827.933866511	330649.863434146	203282.044872068	131924.082021995	322090.677643963	109894.434623937	98868.4435597531	196909.598402929	134209.590700583	260300.628001136	245894.97003249	240725.292442987	241536.529087833	248073.566735875	214890.131939498	231948.118712203	224621.368276769	224582.967100867	211657.902305077	566566.520153952	417536.315056086	1889396.08635418	447252.497505024	824896.675674468	632916.357418422	889796.00765393	1202674.30092108	621884.968440458	1605369.78094614	449773.153705837
629	200.128250922371	200.054061241791	200.245505242642	526.557488708496	408.882001800537	675.899020996094	500	17	10	13	16	47149.6252297889	12760.3946814127	1239654.15503585	11787.1338658081	1624021.93705693	1031943.13815788	2055168.6557349	837010.870922695	1089936.5483581	1589100.70362896	2838112.14546442	1794478.74410094	3009565.84032297	6200671.06216992	1636038.28295383	1941834.77517986	1083365.72005554	2623986.1257188	2706927.66276808	2531298.12618548	2499662.83722791	2409275.83975358	2384208.81656747	2348147.25112048	1488305.42700035	2275163.04510967	2316268.95755231	3746234.49039238	1532213.80282541	2787748.98963525	764259.209215442	1870229.15707111	1441264.87965929	1147830.67235984	1739877.85274581	1475812.09149025	454968.214092925	3442291.24195715
631	200.128978465721	200.076975531617	200.131045150972	363.908985977173	344.78500831604	406.914996490479	63	15	10	13	5	457939.860017519	1127586.58444889	348391.499767758	458308.281974919	831611.773056623	212072.729849345	280576.065765694	217534.773835103	214767.618816376	460226.900004389	407813.474508061	368957.454886925	461206.348833101	794564.722222771	585234.149439251	561929.672370958	227780.642684575	250334.474109362	234527.940604025	231277.011801625	219011.799077715	213396.46154778	199699.560218874	210217.242203336	202712.717691623	195286.198710712	214756.529145538	713089.422262738	327337.457107455	706268.453759269	235078.465068782	342215.21370028	530359.449140473	553867.053994509	576140.357921014	548503.596494582	231361.873289262	618289.480477885
632	200.532818337563	200.531978345543	200.534172504366	436.064500198364	432.634000244141	440.499986724853	26	16	10	0	0	116895.522947771	69207.8130734526	48350.3526383016	157574.620944851	86225.4412058888	131958.623707152	44810.3150129823	401.573079705937	184302.668887751	58193.1436201179	27369.5880640819	21724.4192311845	82352.181907155	89216.2625403483	95401.0764226371	31276.4359580865	155046.651050374	49294.038384757	42123.1825325973	44176.7509773917	42964.0105680989	42259.3045605533	39427.4408975318	27201.0389724639	35939.1432413444	34088.900792363	36559.8323650192	264.056504193474	302.674327111396	104.37925109951	236.727381414837	270.665326799665	101.733778649941	80.7056427001953	108.975360576923	98.0387575643306	233.185238874285	186.281397501628
633	200.524310533474	200.523164455482	200.524917207007	541.535004425049	540.143020935059	542.593001708984	9	9	0	0	0	2559.2885729416	15467.4540694279	16288.9935642972	44124.5068338513	26560.2836324332	83463.8901459626	19361.1997143133	293.252174979608	46071.7217447738	14133.7586508654	8097.72865047958	9202.76590184619	5016.56782945139	72648.3703130856	6504.40509570562	13126.803466521	8477.15230487829	13177.7230669649	11069.9770464172	11303.7722300047	10618.2721149325	10206.5027758121	10541.2392859608	10744.2288376739	9968.79374891858	10452.931020091	9246.47563082642	409.285542295447	415.452783197165	819.127920872997	337.025154046448	424.455888956785	572.827910098114	468.079583392541	394.891904081777	736.851188149303	527.283298728367	505.587701215222
634	200.987633804539	200.985860475839	201.052603128801	438.822992095947	347.094990692139	570.52097869873	119	17	10	13	16	666617.341407212	442654.306730325	292514.258366807	898072.852431201	501219.636702822	646982.843860332	287731.653895531	366563.419322464	1091066.6358803	375456.46107723	184959.072999687	221119.809831989	493142.071837814	524953.634018563	554245.37074814	207644.199252591	907700.425951808	291929.143577459	265648.638259037	263896.623322083	258240.47156087	251431.233381713	243877.57449567	237505.475590293	227470.430473086	225075.803326	216346.284186558	434656.748011547	453975.933720885	75243.3981464943	489080.333520286	156678.44593969	110917.88463546	96478.6991819909	88049.0718791611	114967.268639809	17802.8634508979	97971.1895550218
636	200.973346502061	200.972541672971	201.014193175147	191.280999183655	172.308003234863	192.034003257751	31	3	10	13	1	33531.4067556589	4067.65655191759	2621.35505294683	2595.43919172639	2762.3897033046	5935.35431674798	3532.18869542819	795.418082970621	49265.6071974364	1060.87258544329	1528.44050768553	2808.3731136834	921.475447436366	1402.12162440363	1324.48089792102	1254.36111613627	197339.298514395	54893.0635626364	45075.0620389637	46491.9917661074	46423.1371187838	48600.2618098477	39578.4239372255	52247.0139751316	46731.8937969374	37813.0607472705	42089.2041594012	180495.727637142	17468.6102634296	537213.053503186	14256.3504678477	66866.0286764242	42300.5959923255	107466.173715872	118797.268305033	77943.1751115154	174954.431545269	28238.661132534
637	201.130088390916	200.953851852994	201.169209318872	274.730986709595	253.792995986938	308.697005767822	61	8	0	13	13	26555.3744027501	9343.14930555224	58676.8151617865	16964.0208079601	25468.0832986425	21073.3348563984	11527.6956450521	16107.8504586486	14602.4717873661	23428.3839558192	22539.0272151557	12660.9056986174	17001.4404565748	10983.1474082805	11423.7569376361	16032.0185830103	12921.6765163447	17720.4877585755	16568.8260517833	15502.943578016	14616.1832362626	15916.1087176537	13417.3362777336	15166.6270129366	13836.2511922903	14715.7803331884	11945.8847590952	46968.0944909574	13170.2319361935	168360.743937318	7726.78036487103	54954.9007872669	51396.6701361626	71971.0323631522	96204.2397375232	49230.7960628267	136205.17199046	24566.1123458475
639	201.124266092559	201.054281878312	201.268448604886	526.269977874756	326.956005096436	652.476010894775	419	17	10	13	16	335565.156899989	257630.438432641	18423.2237353362	166336.680863698	84349.7043795245	422131.306648868	142810.362642606	244100.928526251	41956.7119807005	57852.0569540134	69292.1364725009	66336.2691462892	372042.506600842	600496.034168856	74227.9562353236	91850.9798461385	138760.080430245	344576.624641567	317959.182358407	306793.318830419	53121.1933577657	309715.411816293	276116.538787152	293903.045566614	281761.899067186	278592.138210248	261574.63897234	697794.350341696	125084.721737504	693139.194991312	259252.764860131	419035.729217231	102942.333517939	120097.66101785	190379.278854898	140702.736128147	66111.7918711938	146074.496639203
640	201.531809475106	201.458142089144	201.611810399911	436.224995384216	383.144012069702	493.4839793396	30	16	10	1	0	119058.153210134	59536.775436349	47324.5544552756	153936.081362185	84362.2001068387	103604.327954973	53627.4770164702	308.114952983567	189871.100140498	56634.5109989135	24220.4509866075	37092.2148963762	79462.6664282611	86757.2714408739	96481.7077664837	31019.884198322	127711.909927969	48541.6887271678	43118.8861034065	39911.083459463	41165.3699870571	39540.5822452876	38560.5691703223	37088.856764335	34771.3901540672	30844.1059000246	28728.228908952	707.206764229683	1061.41199918738	125.933203809836	1072.74305274089	127636.245801145	212.631299536675	107.10243299976	116.765396118164	247.800285404717	193.143317884533	292.505153000641
642	202.107423309321	201.97712966465	202.178760294263	86.5405006504059	23.3459998559952	172.981006584167	416	17	10	13	16	2076314.06823008	595209.639044733	1341661.41444918	1630519.29712785	1710369.38681323	2017411.26694764	1324198.00961121	1572084.43403649	1730439.13041363	2445824.41353419	2036995.32027584	1516412.42970386	1121825.43295218	1450553.48082138	2136646.85518701	1846300.25930032	1327135.76710278	183549.118587432	176838.644059747	157932.115951354	173692.685760891	173124.525972228	174472.013523576	157107.237326313	142959.798035435	154778.790302163	148055.180027773	162789.74030554	49451.0956489766	116706.185748448	69217.7410281608	77040.4826302885	203471.55151652	223691.982623257	23330.7382142448	282052.282857515	37280.9905722263	27549.0324659273
643	202.113746545813	202.056450301761	202.190667472778	502.945510025024	345.240012664795	657.606972198486	408	17	10	13	16	1049219.85415922	1055970.42455614	201806.088551294	267191.26896481	342851.215509956	430735.269165086	483019.57930621	281216.271444666	291715.392150149	273116.393754166	225634.448787896	272360.927375969	217245.595774823	602582.523402991	327986.381595321	352579.261649113	143468.035007583	616582.443346437	608104.608702958	600405.603733845	586629.521698086	590094.079237618	578445.977875125	572003.834111709	576437.067126576	561711.289664637	554865.20479708	1172344.91079496	633315.03783809	1959738.80727645	428999.610581808	1121419.05668512	868531.119577959	978596.19224089	1441859.22310464	741090.561386291	855158.576213766	1335757.12746559
644	202.071284247713	202.070158171038	202.182016774501	268.803001365662	227.178992919922	330.732005004883	132	17	10	9	16	626684.146657815	773874.502913356	1458018.3942453	1292749.91729438	711843.334671378	1010194.4919473	829153.959643096	65751.6677152359	848476.690923138	625509.522748206	751620.127676893	698833.447408229	1295730.00749114	755792.170094348	770736.557275351	656156.973817572	677445.368351548	1286797.09000669	1252096.03597614	1205497.0623716	1235788.26903491	1241445.02251157	1244969.88338399	1113488.54560189	1121182.2111306	1093196.162127	1126224.26188651	28806.5913705111	360379.336111732	21702.6861642433	26187.4014104654	16019.4108094554	43529.9037533699	21444.1976725622	33750.726423014	25272.7358754724	304971.499346295	29515.6558708608
646	203.048951612601	203.048053146696	203.049860047069	528.849987258911	528.139015960693	529.478999481201	26	0	10	0	16	9061.90294769521	329.808130792475	341.911146303905	2189.50004548993	510.953608718701	736.17198831588	301.064384039491	414.046473434195	645.227922727777	402.304271855458	263.244777078507	480.245234428284	2509.80298611251	2157.6840865016	530.482558421791	293.184283880803	1022.28610000738	54724.2629800778	51806.4797022939	46460.3829947126	48290.5922591463	43217.2337903763	43520.1235743339	44047.5444877094	46640.7230680576	44923.6862337589	41001.6464658435	394.512552152015	1410.3538595668	446.389637793958	359.95808418057	402.530677521432	539.170478497539	430.086747678928	438.888068744085	299.430024965356	315.861276561394	419.537791645662
648	203.130657633878	203.129400409984	203.137743662339	333.870507011414	332.609998245239	366.091000671387	20	0	6	9	0	3418.95548620685	3602.90575529209	6975.44187728092	3124.32567155903	5216.67185919546	3806.53533942388	5272.27155332267	4962.4358114327	3004.17907239583	4315.59085580707	4884.68175204098	3928.04876733774	7309.74473237856	5465.27976123853	3970.38498955626	4363.7449326653	3010.49097435735	14215.2739159843	15394.3043524838	16149.74905346	17924.8727209583	7551.48995921016	11323.376394175	14982.8615136296	14157.76528876	10330.6206566282	13115.8943701297	68908.0081089486	40489.025884727	61386.4760519355	4812.53549767489	11475.8547634468	31479.9578992836	36191.6474269331	5859.70242089331	9760.85865443742	29356.1645434797	14269.1019158343
650	203.113595583983	203.072269363505	203.184609229673	241.743002662659	226.312993011475	286.75099319458	35	12	10	5	4	60393.4032063811	20573.4364096978	34877.1655075307	34033.1537851693	41096.2080256734	43413.7568164391	30505.9956419775	25277.7664817922	38413.8673790319	48802.2831967099	37306.713518559	24054.0687747598	38409.113067485	30682.6059649534	38005.0522971268	38465.1228189526	25641.1943655772	47445.9405860107	54432.471248894	49308.6823496701	44013.164885555	51481.9336154456	54716.5828459568	43070.0627847408	44744.5602178928	22130.9902743182	43588.8836474814	19019.7465771171	10848.671002079	41539.8612364967	7375.00847573392	17900.6712148262	16338.1208409167	22735.4497800053	19665.4485510038	28102.3664051211	14723.4019658323	13526.5463048595
652	203.9787904012	203.9770434712	204.029910544738	62.5870013237	32.9349982738495	90.3200002861023	41	15	10	2	11	4612.14477008041	1268382.70282	1288696.36514545	62706.5255343565	265026.257445651	26018.479050645	169630.100693143	12834.7136430501	147064.343907678	182086.13798365	609380.076190135	521373.915261998	96992.6058934272	1166704.93821163	61881.8626981436	279970.711578645	4764.70775238108	270571.13790242	255335.581388528	250373.525850053	260432.322414485	232987.65698518	189235.143668441	187927.515581588	188555.145086852	227442.740404836	226874.396782629	4782.62140322453	3136.38236419069	2695.4871728243	136229.262639116	14579.0670185408	2618.75264485474	2952.74142120515	2168.21523015338	8366.4611043884	2318.44641573946	3262.90060645602
653	204.042961744327	204.040724027619	204.05253607759	448.826502838135	446.22501373291	529.116983184814	22	0	0	0	16	287.790895546607	331.299454205884	252.876215362145	350.38437461853	354.277965000238	218.863534650765	345.644499879729	411.34013364331	437.603803572555	199.503445230763	210.091812246686	241.782302856445	147.844233858503	621.567093133389	273.809635121242	245.386646718252	277.854318819009	1761.58983072639	1235.54029978874	1646.03741401527	1407.14490249132	1001.15508185368	1460.16161656421	1623.43790691691	749.130720266063	1608.90469853282	962.907100219693	362.181278720291	371.022980203852	527.675722785425	1688.92819926116	252.128026596562	794.694486051532	398.218080715143	373.473709627244	914.537982480401	206.341681330897	563.373761996627
657	205.020766405892	205.019413144944	205.045523309751	499.197492675781	498.438979034424	528.728016052246	58	17	10	13	13	132092.873784009	46898.4373806722	11476.6475612564	50264.1896619182	37861.2559171021	87465.7980560474	32772.7473749605	45210.8766237308	25325.0465581318	48515.6270044536	16815.5967412982	16764.1629874092	14506.0880851223	43396.5682190191	30586.9661727051	23003.6912670005	11613.4227283237	100177.19404595	87120.5830698028	93382.3532910319	92701.3922200188	90941.8986933169	89751.9619482602	86286.0100397687	89516.7979112542	85955.7924074563	81192.493304557	349541.754114305	78721.8598161475	518186.766444035	73599.0468795992	263761.541471069	187112.747095586	260169.167708871	320855.340326659	159098.347613282	98097.3396737524	351897.820185879
658	205.020887716631	205.019725123441	205.022135350845	403.24700340271	401.713014144897	413.683012542725	53	17	10	13	10	1076312.04758866	1801340.0514134	269300.067235054	545108.532914094	442598.365282919	429268.927299551	835352.36688504	236363.744044505	410914.098481512	512734.388704164	356723.039505487	344394.860330118	277865.267360978	958900.314563472	403193.331069911	376022.309260895	175710.275923576	333915.336649905	334013.41382413	323223.983846381	320195.455457629	308629.571039932	303901.352088358	293723.403411442	293582.850271442	289583.672562638	288349.980567708	543555.440932125	294733.764177353	578747.831796574	181264.533502954	238366.702855926	466033.501289485	349833.343008829	148254.945670292	267738.989655208	144718.202229924	446547.966270085
659	205.020752358787	204.980318371379	205.032772158144	56.0480024147034	46.920001707077	127.574003829956	20	9	0	10	1	240604.195136405	54935.7902587889	47889.8923836942	127525.891766177	4172.19624455232	2031.62257277665	3051.5160566605	2803.99557161028	1764.51414662171	3502.90905041415	18148.0050590186	13622.6484059502	88690.248861887	37832.6880530495	1334.46806592804	2290.95708968377	135250.348005756	5311.48915616391	4923.22080570637	4472.3645376189	4242.25861819232	4231.02387869934	3928.18833926438	3881.2960445801	3518.38333978074	4000.5169962049	3965.66037988	37399.57365312	15306.262629259	28509.7730930222	12153.8267131168	19732.8338795668	22678.1670977594	38945.5909809477	22827.4211801729	5179.9141160763	7275.39962608914	19086.1988903734
660	205.119114466704	205.023451908275	205.155490591795	600.190980377197	579.386016387939	672.753974456787	87	13	10	13	13	45050.6652322491	11548.6098846607	18640.6478242949	20840.3861612901	12978.2410917186	42462.5900861835	11838.1565540582	13602.2375042222	14596.3333340734	20461.8173108498	19033.7546384037	15335.6712362766	15853.975982666	347252.110609683	30012.4995779106	9661.58240472611	17424.7330520581	18829.3498354524	20987.4399036599	19257.1873620618	15329.3821329724	16893.7224375084	16132.6625992963	16752.51854544	14623.5323693901	14124.7727505552	14096.4065021291	43546.9632230885	54906.7463321995	57871.7888068967	22869.525894825	28761.123533668	197216.354798533	18704.2808629988	47288.9035198838	32321.0500193783	17105.261722412	25805.2362287704
662	205.125908921577	205.08926410725	205.136845148302	499.118015823364	421.59700668335	541.476985321045	104	17	10	13	11	250974.489046298	275229.822744788	83253.0020797774	74460.2483127425	143372.491658432	138009.383277997	259987.77667461	135186.175716177	161328.698086389	143225.629338898	94203.2818312757	118877.85434658	70679.4359570768	248810.848521509	134473.617810495	106776.835274383	51106.2320558878	203198.942813564	181749.380472332	201248.612863238	200007.737184611	189815.608830459	194252.149946865	192399.974887511	193677.169413409	187000.634416253	187662.910298684	455229.19195618	303448.043168294	563947.012324864	179069.995023459	291308.971050009	268764.522924386	548538.612301529	561132.299710577	483100.951496547	45705.8436343277	841195.782427449
664	206.045687300813	205.975475896277	206.048197324536	114.282997589111	35.4549996757507	140.414994468689	59	17	10	1	0	82487.1115205818	188082.741063988	85231.6008363955	53925.5087769561	134941.231371472	101441.796891728	143670.899003163	8761.12415241642	60408.1367265377	60201.9712438574	84138.3019943908	72867.9570411965	109791.494468148	90570.555109871	64152.5659200363	74494.0003980677	98910.2683573683	87490.9208176318	78361.1863789955	76045.109568339	79243.8919237428	73094.9438726617	59495.4664887961	52231.7759050285	57656.1253616453	66304.203692219	57741.8097960041	952.412841950984	10066.8768174304	987.685928965931	132576.734936352	1210.46639648528	1792.08052098758	1087.42736673103	1004.95553912397	592.53877178058	1019.18443659728	831.935818424798
665	206.106212473029	206.024771046666	206.143063946362	327.513995742798	260.066002807617	400.158010253906	233	17	10	13	15	77552.0972994963	112503.070676196	125394.077282709	9751.76154964836	798844.984998808	733914.952130662	120155.617107792	969123.125651389	71485.0152376207	651497.204595734	594485.682278725	86059.9033723647	25985.6778488634	95061.4852311866	86149.6636306969	85355.8727211505	1003151.51870092	236062.880246743	216018.808217961	216422.266251722	209854.409414125	68450.1603528857	209384.990112064	211391.698355201	194541.965251965	199767.150988669	194308.652053284	653776.331403361	670754.679334243	630186.754146244	85886.7500223918	139903.798253085	904314.247032138	524986.17378262	402575.774305631	171090.554662826	502114.451523413	491639.733027881
666	206.135764451507	205.999705232342	206.157372203469	514.753005676269	400.18298828125	650.172024536133	377	17	10	13	16	318944.078634317	3040364.2958419	350670.410420424	228068.334976541	709252.422969975	232431.04297464	847736.304264858	67194.0788632937	295772.455657836	544503.594961704	751465.695303261	607109.761377424	197180.327676237	1257361.34796347	602235.850765079	491773.538980031	108360.199894442	645799.572075933	635113.624265604	645970.373354331	603998.015174791	570357.95497933	578698.599201899	560433.388642191	551679.451185079	567364.281093784	548310.807177523	348588.639592085	416924.902196098	379785.761638731	198628.596244007	279810.714217275	413587.08894968	195168.88533067	350149.474930696	210049.508932221	144812.755622376	470969.235781138
668	206.886785918761	206.885071875535	206.887349825233	297.301010513306	294.802013168335	304.901003265381	69	17	10	13	16	2187102.92654253	2049829.07853896	1930080.8942371	2482542.39523711	2100276.03831907	1711549.90640403	1564916.04724685	2217857.36016975	1312626.11936832	2371838.26979408	1177326.6135594	1730640.78285297	2119555.97065866	1479381.99806242	1999018.20370283	2253828.91715359	1848378.31696423	1986380.93878972	2004825.14017596	1966553.06552102	1946620.09945957	1949355.02053659	1885542.08619365	1872518.50996266	1826511.75060964	1764961.76360169	1732165.30521773	950590.347798169	1960234.07782095	1940198.37717341	1651315.90140629	1667751.78285679	1841663.60933254	1776935.00033896	2314310.27302037	2024748.4834452	1696596.85603512	1520794.09909213
670	207.079530485871	207.026744357406	207.14257392701	335.817996444702	227.993006019592	446.437994537354	142	17	10	13	5	71358.9943756722	33852.6308750175	106145.109343056	65726.3680192865	143671.004660306	31018.795490068	67977.3222108904	80911.8812536472	33600.1896939694	176448.39482482	106825.558214654	48729.7778299858	71449.250978604	51397.6309889861	113750.440453123	170420.538188615	41207.680318302	125796.464256426	119029.859927727	114262.500107235	109036.775251288	112515.80752494	100882.483559992	110032.754623331	110379.238100615	101333.130829726	102642.990444285	168546.736241777	184926.214229094	480979.963773326	76227.8106613085	288089.409043524	260745.543420586	297509.474340593	593500.527684804	211677.626193536	460562.451097369	225439.884508458
671	207.141693657091	207.064688345651	207.143304340619	515.246981048584	475.224989395142	618.474004211426	103	16	10	12	16	17486.8595681943	239622.948186177	20234.971265249	12649.3327868404	46993.2744625812	11772.2201820253	55965.3241159753	5239.88592701744	14165.7841564631	24591.0119696734	45594.670926244	37180.6677222202	11263.5680078762	85788.1400659342	34388.1609952133	23341.7420529777	98351.3097556152	43557.5838896176	41435.055379278	43695.6155471038	39059.6876636893	35439.7927408361	30342.6955561619	32036.2686468987	34656.9117753889	32455.1905376982	30745.7086296612	23738.4333629801	33079.5988350867	18429.5051148686	15295.8176635951	18078.2487797504	25243.4228693694	13379.5838704985	22627.7903432027	11363.9236352841	28680.23614306	29628.2387470352
673	208.132184859373	208.05387624257	208.177999299924	173.572998104095	157.227001190186	234.24899307251	178	17	10	13	16	54059.2405292118	38789.1482887417	269776.170365419	56108.7089206179	155350.008094667	54590.1955938465	204317.178903804	92429.1892822445	255447.225045148	116377.214254415	96379.8428086315	88426.7587898463	88204.4382894107	38146.7045755624	110213.048885982	99579.2060285679	73368.6617338646	58938.0214723021	51021.1416450678	50932.7411237138	53024.2885509739	54232.2527604731	43638.2469736515	40952.4520685088	43617.9791472254	40782.6539599156	33388.3114506914	81147.3133936362	13970.4730850753	118346.492627288	12824.6230932232	505937.865815816	17722.3448727033	48727.7258236601	12998.7844984594	7441.37169091962	275569.419975151	115508.011275232
677	208.884796595503	208.8842421704	208.885405465984	297.303999404907	294.420991439819	300.132002182007	71	17	10	13	16	395264.220532222	350035.931594106	335848.817894247	445566.991217817	374917.776998107	303927.502951492	261233.340527556	392606.077095943	206657.83307075	412520.428765811	383563.356862997	281360.494133849	375227.00657923	238888.935303387	340624.336989273	389479.815473395	304255.16150464	364098.375065552	348240.525381388	335708.415187708	345867.678402345	344942.600944022	327353.633538541	322986.051615366	312464.220861215	302499.056315634	292470.461367013	308165.011307404	360374.260436448	354666.528225034	298715.633287637	303764.488004392	332291.843716534	312821.255827309	419288.040192286	361249.853216453	281429.445806632	274608.07892459
678	209.024498504799	208.97962828552	209.034110689232	88.465997133255	22.8190004825592	104.940000762939	122	17	10	13	16	1772339.38683213	2600671.24500926	1399218.29532076	268418.358698433	132514.228432481	89962.9135759841	1761278.09655749	1827838.02553631	931172.388084537	1624105.94375276	1826797.44407452	1539173.98051318	2159974.73804272	1540642.03449778	1954847.87278375	1860987.93062728	1518634.42457058	1560449.95386734	1526324.90140911	1493567.02359564	1501037.1354532	1471447.19055414	1251836.95278768	1203162.39402832	1189398.32249322	1399161.23284894	1370639.60666883	462343.875260185	1033421.77965488	929718.462897507	1018687.28215982	1105107.98984426	609203.33992253	1022381.56335564	1207987.4614808	1215925.03371977	495367.29904443	994283.283269851
684	209.974285764225	209.972778867815	210.051291896403	386.23250743866	376.18500579834	468.365990600586	56	17	10	0	3	11956.8850093265	252103.511351645	246909.008337525	284146.775593837	443593.203414464	84549.3662167354	533390.357670854	187946.721613227	542431.023461394	356377.422936521	407297.589512378	536842.498925374	39733.6573512927	306399.17751955	292236.588102079	380810.493807187	12839.4962546881	204125.747475296	189954.418201935	130447.361096827	170045.611581264	110223.435807177	107578.996584687	111275.345071748	102909.830184853	104286.411925718	99286.1313916253	890.293260126496	1963.69422865388	1356.77661359636	569.354679737415	817.942276085605	1220.09124441735	806.254552681698	795.217986209983	689.006033464025	812.436622599531	861.013683291999
685	209.977334809391	209.976209736013	210.048796189432	564.859984130859	526.9680078125	567.731976013184	13	10	0	0	0	67709.3829522131	9815.97220958471	10451.5545482834	74460.6530302763	48547.2668707903	12174.7111858033	12479.6569971634	798.874191112424	24422.6645610742	11862.6712080501	6103.76357236244	14292.0461862553	15910.1281164324	26587.476123975	18587.8412864472	14547.9284676611	61103.5936938364	7447.42761848475	7305.89654581725	8193.18512324048	6586.03904482114	6947.99789750125	6613.02578533637	5619.46475763658	6079.07999810498	6061.64230790087	5493.82373164918	903.527321356038	925.89577572265	1024.70732429477	793.506609295909	613.923391047756	583.42977823719	885.903950342288	857.750757651197	878.112062225118	641.528695639378	653.995900451309
687	210.148123899071	210.054428159688	210.192996922026	521.420997161865	447.846991424561	605.219993591309	335	17	10	13	16	284439.889011909	55510.8758873705	22752.5121828033	255870.799019258	242009.271583468	225019.723821077	318150.069056511	289605.256108594	377818.602619973	225604.714178741	208761.664979458	33536.6413013393	195577.308551269	339919.671328485	241635.696215928	155506.637086135	49564.7287022509	304394.828869253	300683.790046818	281933.230230957	276263.029473647	271965.178990434	271745.042575458	255435.152699891	260812.172475178	259688.018083607	243636.789651308	428947.087952137	306611.76576305	717822.73728716	142649.329330444	208065.406924859	290730.736807982	372407.156789303	26627.6665732749	206419.699685933	778629.248144886	10543.7492659092
689	210.979151961245	210.975056738144	211.050940582481	56.8739998340607	22.8019991922379	129.463007087708	67	16	10	0	3	302339.256780432	459952.258393057	463259.008370271	524898.920808977	758156.824549639	370660.837686032	876801.19553227	1280.14347476877	2123467.57211284	351040.579114554	478037.434079994	578189.333007845	283725.571142986	461133.762166835	700260.73226749	459722.312902328	508640.688515554	393411.896243825	401135.99295352	379954.83393499	363748.461192239	357004.505766227	329094.236279754	318461.964155967	320606.734534617	325112.949629459	315576.024831111	1231.99190403963	2847.62962410374	1524.53617412527	2484.21847853833	1143.41246295813	1369.58096148056	1427.28286637097	1073.70847356852	1081.66315479768	1355.7237236618	1419.47754262764
690	211.145719508156	211.073017634834	211.193795863644	63.8475006580353	24.0759994697571	246.829012527466	316	17	10	13	16	708578.073361581	34316.684051521	36175.9693336301	31597.752781176	27744.6633391967	36159.9990577251	59044.8528162849	7795.66971127968	155531.124514034	13908.8135303654	39617.0554596058	43504.2681968771	139009.682839433	54108.0571948052	80896.4650893623	46712.0174956013	30823.9382542021	94085.8823495102	93434.8688626289	77382.2726720653	70018.700811152	59766.8917989731	60957.9203739822	73124.2097683251	47288.1698867506	73710.7328750566	69174.6974961529	336450.720379464	258112.420904986	19791.7628479563	155452.250841781	22479.1275026975	657693.802315369	382320.066776569	539498.527451009	268693.050792057	390994.590188632	480205.826288399
691	211.108005385065	211.071015040482	211.153247471736	541.908494949341	444.034990463257	630.195976257324	256	17	10	13	16	712390.473044135	488847.710405141	890095.712330472	416759.232302774	741312.471991663	239865.731600156	533151.404282376	863202.012262	114713.90316199	870037.443766551	942527.401410416	844515.143879142	736177.285908243	334907.431665957	676510.595015021	574931.24864518	611918.534739061	785481.239662655	823364.88331737	827140.683176991	817802.885843957	809824.730102575	762154.368506171	776176.991397108	765236.304858111	660857.009806054	705247.576153106	925151.586103919	1717428.60721822	92392.3414184526	1372913.11248638	947896.973437652	792911.942064196	1118056.89109202	310323.601993322	1153590.48698247	399649.7282582	1013919.73408757
693	212.00756713331	211.97369420997	212.026764557856	523.285018768311	506.858027648926	567.731976013184	21	8	0	0	10	45223.570335363	814.810402135897	1232.25508179143	28652.9876315801	33203.8214598656	1190.06325225668	21257.2686235848	501.050337895053	97568.7859785328	978.145023180315	893.264516247436	1391.08710805642	1542.9647063138	14795.9439858342	23492.9826175783	1476.37207853608	51266.4296777222	2566.95992587445	1731.23430272259	1884.86360754005	2227.1090898402	2244.05870491537	1621.57639443465	1730.42840869166	1731.59535116194	2097.49130927026	1677.9403605705	632.78029502295	1117.12458533887	694.958699418814	2468.9749385552	653.954118104652	732.761336391622	356.439870988781	509.996536009014	540.993795910681	345.6517175657	624.591132234782
694	212.129472217953	212.037438828564	212.172803952422	344.499013900757	257.508005371094	425.030988693237	477	17	10	13	16	1044209.57385945	131533.394962294	134778.166980207	1106358.29431434	68573.8546533287	1046103.86402982	69238.551987648	23554.2663292079	6414295.99791415	65733.5465838015	259783.560452722	151880.384452477	1823422.1058535	87854.3204295635	210853.377974629	96312.5406718254	1058212.42382413	7503852.23689854	7204071.2986885	7034495.41184418	7153782.15655208	6925982.53327422	7986878.79547611	6774411.41667351	6924439.71803129	6475501.31512612	6281564.03559744	859125.666344166	404007.495804017	5049322.41151452	59997.5616984623	2939356.65289562	57630.4523563639	2626416.37946775	2959337.90875516	34757.9503610206	2318390.29250434	89093.7703556567
696	212.128721864763	212.067490012678	212.260509581423	528.84600227356	451.94900138855	659.458014068603	692	17	10	13	16	917977.638814535	37981.4903966384	1083798.06679406	726486.924448288	1100416.19023979	657847.281561536	19937.1416004188	623549.676920474	840528.881111026	970379.009472253	1172932.41941534	1156313.59343624	779095.530217333	18671.8707992509	1071650.85580833	1063552.7868073	590246.627955692	1188239.48505938	1149186.80461442	1124310.66985524	1116328.30763012	1080949.0642789	1069726.55681801	1054241.38733566	1056399.5679152	1024214.6307627	998716.59807384	922527.417555622	2619611.24902305	3475822.8443735	816819.157640822	1582725.44977219	1392548.19185659	1744743.26632421	1174101.08668452	1123513.5889173	455573.340732679	1451816.77615625
699	213.130192191378	213.019340952115	213.178956246799	542.103020782471	463.802992630005	694.183984680176	359	17	10	13	16	320642.200104219	121291.012940772	27596.2245454533	172246.497140594	51445.9325422666	71076.4222720172	70847.1174687014	151738.311523538	34143.8458393514	26381.0818219185	14049.5887543571	34958.5781564713	163418.055478446	56182.3504746705	50962.1618603915	36724.9555268325	61028.0649922788	35296.6930398345	91149.265434444	85995.8407750726	66754.7552257776	57445.4219239453	50685.0743162949	74279.6760592034	52229.9175596125	75544.172834225	40947.8724411651	198003.406848013	48421.0192185144	103165.53030725	73901.702248631	80313.8076479107	50920.9959707477	108478.974037338	134416.336623843	173987.403877253	9938.59006047249	87155.2542027405
700	213.12161783627	212.957755011111	213.172021813185	161.715500087738	101.143002605438	238.207005500793	140	15	10	13	15	83952.9864812584	7324.63135208609	48336.7023756191	45329.1203423403	8692.76469229678	162869.829755835	26899.9839491925	30274.3338720443	16913.4152833267	8420.27864681929	9046.75630198047	27819.1714717224	28086.2563369382	17765.5475412784	9493.50213932733	15362.8584408424	44763.3599775669	1032586.81767941	730369.418975207	791242.197360595	776352.218760364	784456.570398342	807313.230881151	992154.725380161	775334.855503589	882068.978698266	875761.66220064	68575.830757592	1168798.60916741	5873609.04300815	27585.4000206944	11359726.3823555	135798.470395016	8133730.31594815	12346674.2367288	23749969.6996739	3604326.10135366	2875604.30871009
701	213.159907463005	213.066219308598	213.220748258603	338.336010627747	244.33399520874	418.424986190796	268	17	10	13	16	103414.28591901	1735770.83160877	147912.623886418	107247.048466	158229.577038556	100029.264421419	253286.322987312	116752.201461554	263448.170294587	90041.5628743544	157435.056012589	2088991.4742516	102151.972679778	112094.533311341	18049.1263049655	148795.739592878	83680.0885740593	300791.962530048	304094.477917192	381208.419233859	271984.192665992	269818.030728959	268497.83348268	266837.840834731	264201.126591072	255810.195014512	243190.862189815	260676.358896851	206182.874624204	552394.417379458	148111.426680345	294166.91180226	316265.47831657	304996.165618128	307414.710808142	215262.60891001	237362.754645063	199353.555819261
703	213.250200067502	213.192466147448	213.3325616871	163.447004356384	100.431999225616	169.843005981445	35	1	0	11	0	4854.04060878891	2575.84425484561	4048.0102186799	4989.31980294132	4155.10471096105	138214.020471326	3869.71304936335	3955.09915412733	5479.91343673562	3077.33015122322	3389.25836852472	3143.26902761912	3118.74772751962	3240.17144781107	3054.82418557127	3971.48325729915	22410.8754607749	684097.28704746	679783.223704081	656852.820794326	632254.664665846	710919.201434209	728668.058328922	743883.669732901	708069.047365922	641569.492377281	648198.828373542	17068.1771214852	1051940.50763226	56538.0153966122	1827100.4519938	91300.7608075021	41324.5995212109	75070.6039076704	132801.184575707	265218.116424468	13609.0846719912	18313.5930194333
704	213.951758155793	213.949598677587	214.03677392871	64.0409977912903	35.4470007324219	65.8330019569397	27	10	10	1	3	1280.39463050628	589327.996288085	7428.35673099029	1026.41418825389	593042.30944653	860.412219914106	647542.411685378	1359.13317504719	15479.3554071882	568928.616426489	477903.596697066	384715.595549524	1385.64866324062	604725.61264756	1397640.30830891	912545.897220852	1074.16418180366	204614.410214713	201771.773202096	192263.549348213	203269.072520332	193298.243146311	143008.75880301	131461.544520233	140475.493257909	187075.221587174	175891.260044854	921.942032282082	3931.38620302403	2037.00376701985	6741.42759209949	1219.88688495607	2122.91026585577	1672.65952991353	14741.7982367295	1243.59345279894	3448.61959863058	5353.00596100903
706	214.119447751331	214.07448124559	214.174694117652	177.731501121521	161.974002456665	240.576998138428	92	10	10	13	16	21442.9179686308	49021.0818835596	45829.8992873466	17343.7469619489	31253.530809713	12750.639213407	7174.80852112174	31852.0508706465	131634.658907833	13265.7692436344	56410.0089656375	27831.1768075034	8503.53266853839	20277.1651606443	18878.3544095378	26251.5888354778	92900.0263622606	25993.8880857658	80812.20132315	79830.2758673785	61069.1810330266	69285.3359826934	83525.873125121	81324.5338525666	64082.6849369681	54515.1484098751	73637.8201882482	350152.094661874	105260.851372527	682360.288652396	22403.2701275391	11771.9099440863	12061.3409035429	869193.369150576	1374079.97771399	1092817.21453155	351650.790694417	7673.22049876512
708	214.143644015673	214.054677426904	214.254476124259	66.743497428894	24.0759998559952	143.339996337891	248	17	10	13	16	105146.139570659	37277.0872136427	121899.625575151	586885.41622082	79563.7401513885	41664.2805323998	32170.5180364915	127449.284931701	35750.9148871943	156508.395763351	112162.445735319	40941.6173777481	200885.367565666	89476.8335979525	87895.008272063	92358.4823071165	310355.386200865	114359.465721498	99910.2845817851	96669.841257917	96239.8668132533	79102.2949087992	75153.9133110745	64259.7847954294	70126.030790664	87072.8038027006	83235.5198846404	86199.7968299808	62315.310447637	6497.94261217117	114242.922373113	107000.353777176	51331.8833760367	18699.5539280456	133513.950330124	130629.503168232	83122.2207766771	67462.8986410215
710	214.972126816289	214.953901485316	215.053378928723	101.697003269196	22.3590004825592	174.582999038696	77	17	10	12	15	199314.791823458	363115.810658564	25161.6273792055	100304.989331764	117370.019685173	99301.9478454022	93817.8812795796	44449.5412028722	80637.1773772239	94839.5672870743	43235.0844323732	61072.5338645615	73862.3809385905	88639.447805031	34484.280515858	45514.2305785974	44404.3650181239	72779.3747813063	62661.6800702077	60805.6823976247	65790.55462538	63072.4490240671	49121.124789341	57178.630986545	48742.715162742	57279.9924843712	50734.3385949265	36788.0224322451	67347.6740201673	14926.613287443	19064.0431684298	20366.3979130345	21147.6553674495	50110.0506601157	15444.1274648017	11099.0055693738	18793.9950065548	44514.9369974914
711	215.052544922853	215.035666359161	215.053548008809	615.329498672485	550.969993133545	624.047976989746	18	2	0	0	16	15494.0265941754	12084.8288192041	24610.1547396845	10920.3245567216	22232.455947664	14183.8652211693	6947.55366327365	21171.9226375073	22969.333289014	19174.7330824534	22635.1052652465	18645.6006643507	12941.3024260998	17951.0444117387	6591.71421664953	13998.5628608465	7903.48387696346	7891.6875835922	9957.48160478804	10008.1791301568	8619.34051538507	8627.62058491177	8010.24998275108	7948.61101426019	7111.19779356321	6222.24297198322	7498.60847386387	7178.32817155785	8576.60561710596	20121.0554240147	11160.0961350203	4900.77566674352	6104.82638657093	4766.41540212101	15820.8351290623	7511.78749577867	5399.73472393884	5330.76565185189
714	215.125560928841	215.12505651579	215.1265967145	946.652978210449	900.541997680664	1014.09299041748	50	2	2	7	1	67591.3020657469	56897.4898577364	55093.8183499386	55658.1660698339	51751.9180673047	51019.4920756155	51124.8320926177	47186.976480378	48268.0732580158	50136.8004530355	48559.6523429218	48808.1596791744	50315.2464729987	45378.4190418846	72481.843870813	46777.4605554342	44736.4604348195	58209.9189582687	53949.7901571926	49064.6218059584	53343.9928512322	52569.2025791218	51155.1533373657	30150.4140777771	45806.8960161209	48183.9982542239	44270.2717543589	54011.455697233	33748.571045883	79270.5783944923	24600.4618367627	51370.2906068375	124080.290119087	40628.9807369933	47402.479770033	47364.2038914263	49783.31316185	45556.8688849399
718	216.123547219277	216.054508753067	216.160760903323	581.901493225098	538.332020874023	615.955974273682	84	7	10	11	8	10850.4985553145	77009.0912721475	8897.0690887557	8855.6723571524	11673.5802791063	7877.63399243355	9372.85578856866	6428.41898780316	4652.88668474679	9751.85388590608	9548.81873612603	13219.5435688734	8181.29978296459	16491.3983425681	18053.892878645	19378.2294113641	6841.25633490086	44898.910792321	13074.4842796897	44571.2573104724	44280.2413614409	50355.6577129023	37009.3376088291	35137.3345447378	44464.5059578594	44499.1438681483	35822.7916234545	121337.248059769	41776.3626202941	526938.9895182	12637.1731639857	155878.451088125	104829.831276219	164003.625316154	15048.5574774742	49387.4900251627	146385.968200732	242415.187146503
719	216.086334958814	216.001983778343	216.169422102335	235.062002906799	190.653004646301	289.760999679565	58	12	7	12	5	13554.5612217337	44693.4778739691	17305.8265440832	8599.72555196285	18241.9880290092	11567.5939374268	10164.9172436446	81851.6384537637	10876.8168819619	37847.4753383102	10549.2205087375	16201.2040142814	15754.7325001756	66112.2228381907	18038.6355436218	15578.0660050586	7823.16033610795	18833.2032110587	11754.6746284659	13584.7615638037	9615.12155854702	12074.9649912631	8191.89960787295	9056.95393474555	8440.3888592124	13306.6335098228	10148.8243587315	19828.1916838927	30597.5354179228	14245.7852400094	10860.4922233861	11354.4864562936	15030.5809240085	42915.9273405676	12614.1098597981	16455.5638604952	7040.372973555	59842.3383165545
721	216.189227959681	216.18843075823	216.18984947574	167.555998802185	158.48400592804	169.776003265381	13	0	0	12	0	3749.02570895638	2550.53542404547	7916.85589825956	4889.73811100982	6176.55612088105	5068.51489707994	3669.98274124302	4718.86212447615	6084.43198458053	3886.35493594507	4019.72722991183	3305.38366266224	3683.80761481635	4117.72399679944	4526.39205239192	3900.71865697313	2635.77920478407	10849.0502400349	10389.4303622375	10120.7250228984	11310.3125980626	9663.3601817064	10421.2018132381	9822.4120361954	9420.17680249438	8730.28227763549	8049.7144732217	40512.9783913665	15701.8100788593	43339.1915913858	14450.5695845647	71068.162795946	51542.2552745064	62614.3094170293	143619.684341029	132871.493720692	23038.2538189711	86087.3790255912
722	217.132931820907	216.951414562773	217.173241088511	61.2689984893799	23.4479999542236	182.430001029968	264	17	10	13	15	11849685.0430419	24959.3382166311	1163718.87315251	9200968.32340321	1440655.04318723	9354719.52370503	3158824.29871839	37666.5370653974	76127.6353768818	127503.888991699	909879.31529756	14179.727668376	170484.756471129	26568.2970174521	3934957.34220621	554933.794180602	22997149.7447907	4396006.4529252	3750762.7715528	3643536.43524349	4242433.5337358	4148423.52225264	3563030.32780901	3171009.75754273	3201083.79181889	4054059.94711193	2682541.23870216	16154.4582422078	40364.2803986917	40186.9798219437	12532.6565262677	9095.91628867015	24096.6456549774	45760.6228834782	28683.800933389	13896.9157959295	27001.305826008	17199.0834309404
724	217.11785497977	217.079888851176	217.157416917141	490.39801322937	410.22799331665	538.498974609375	118	17	10	13	16	35129.1799720097	29763.2139147683	57783.4643870126	59995.9821247562	163945.532967243	48820.6933352351	96637.3267194182	19447.5851702588	61521.3179207842	133649.930031225	20679.8734430298	78525.8593214689	41115.0004862342	10677.5285539683	22920.0442793593	24455.5940486878	15355.7680664557	25401.6594053466	25625.0509854988	20773.4883804247	40633.6671161652	23249.1884831339	34631.3456408059	20779.6800516652	30731.9762343111	20447.4368277937	15779.7811458148	73427.2121002365	36091.506280303	204089.547512233	10251.066130915	54443.2715100888	62166.301341597	90286.5937190342	163026.729761798	51544.7315757546	130221.662103903	65193.9345432151
725	217.092080843959	217.065294531282	217.195406033534	335.577005996704	303.563002090454	409.383002853394	59	16	6	10	6	37933.0276190083	11010.8485228841	92470.4014347866	17113.01678319	109558.251437405	34888.9706161693	56458.2722240261	10997.0882588904	19388.7698062963	63604.0541231168	74249.7925830047	43207.5549379163	82449.5750946915	36132.5273310766	71465.3756919586	73722.1786374825	24168.1525945198	25497.361891755	24208.3813749456	13995.9701569551	22646.7177839194	17024.6818977421	16615.7594593125	12242.2272641757	20216.7229562998	14492.1902984753	12107.6110620548	41269.177966807	37168.172639925	32256.192696564	5780.86779381761	18372.8645504653	24974.6989939015	11908.1770040095	17839.4460601676	25581.9958222594	17972.8812835808	9513.70663097288
728	218.094761767633	218.078253551108	218.138370644849	482.103012466431	461.99399269104	519.515972747803	80	13	10	10	16	23341.1877951243	105321.978688698	22653.4004115714	25141.4278882283	24770.6475185975	25139.0266858265	45813.224881818	21433.6482861867	16579.0602518432	58575.8171179026	33963.4255875783	33308.9412226847	28866.4129497999	40484.1617925199	19414.6539994578	19136.6008165514	14404.7889062124	57423.2549542934	53181.3471034943	64998.2734617722	54657.0325139329	56997.9527034065	53821.6650882229	52204.0169724482	45916.6605721516	43782.5853631063	50825.970222827	39885.8483250936	41148.6148094647	124685.899399977	11265.7650230359	24542.6394248614	19604.9541451463	94012.515024282	32247.0677509425	51110.991288503	65175.9830789	28100.9418055965
730	218.045205942076	218.043438393622	218.153385984403	288.505991439819	220.545000648499	338.280996398926	107	17	10	7	13	672889.488302274	1362764.50370826	1147427.26989049	597801.773697026	1383226.24235772	163172.859726509	2464705.44919492	10346.974122908	2247951.29619377	1131816.33015339	1467293.25353175	1545372.98840374	525565.007518016	1679406.95736714	2610708.75352398	1731649.39033628	1010748.6100932	270332.474235892	560334.800454327	560903.601759207	571692.77176078	549145.445740694	549508.45154592	550988.50577535	536726.963099071	518036.720398168	511111.483542772	757.250455517173	139204.056662378	10323.7904365808	151343.65494101	920.11374660302	13748.1576689333	781.108174180891	1026.62038643038	1022.38405076636	954.992022195894	8381.48103398457
731	218.13867126641	218.059164019555	218.151191774503	576.197981109619	523.193988800049	673.99297744751	125	17	10	12	14	101390.910023279	223013.62578012	76657.6391338091	114636.825119129	126690.687198959	119780.997374258	78812.9339403411	10925.8703664733	18483.9127072692	98993.4587345521	46686.6865238361	44299.535005499	115760.004713115	65295.4784511449	176683.860997818	227303.065758258	59686.6241237763	40860.3425025148	37227.3180559891	37130.6108055264	36999.8200028669	35330.4639877592	33047.0689855942	32079.2042979598	28478.6599840224	32528.8993773982	27766.980481036	36247.6468730252	6779.19229666392	364100.710262107	33755.7261433958	11206.7060837243	51055.3621669801	29734.1520515883	47487.7348714583	30965.7926360099	25117.1507538557	128527.74226974
733	219.138586196839	219.003646658589	219.17687426029	63.3620018959045	23.3979999542236	186.783995170593	211	17	10	13	16	761015.439432229	10575.309877063	42233.8682865494	350838.58201105	58039.7390905023	25572.4850135855	40325.3680631854	52011.4364116293	13472.6615292951	14492.6104010134	73541.1906769452	257127.75806298	29726.518586163	48816.6981347278	640968.379444024	15619.2688064595	674555.222108444	173205.59741423	179538.292662323	172198.500656869	171185.086067799	183264.387734643	153813.475739501	145713.744219871	145082.0102253	138715.049762185	134498.427873943	68703.6373556242	75303.0661265273	159190.825556429	78050.6406280248	1765096.65616438	56016.7266528652	56311.371224049	7898.94775489894	32505.7121440312	83983.4838151364	64095.0895368491
734	219.090838653833	219.035435441136	219.141056889179	405.659008712769	333.873008956909	453.237009506226	83	11	10	10	16	6069.36890950184	54916.8207463803	15219.655586062	8205.89032912441	11525.661250917	6167.40517824702	10378.1646896154	5421.11262074917	32364.2579131247	24143.2251247416	21395.6988861674	22842.7173706867	7823.85445542894	24078.0782650663	75257.4000089988	20388.4293987442	10221.6010784229	60433.1817822836	50464.3139207638	53724.6665681872	53318.9380589715	52401.981184503	50420.5248941508	47262.7497588191	48578.3484327274	43358.1020047817	46615.5552104581	10528.1386753065	25643.2813255689	8380.494298473	12649.7778501414	25081.5798444724	20184.6756768928	15976.3455908464	18499.7829396743	10233.8553076007	20479.3874822353	30666.6312099076
735	219.046897210939	219.046134855155	219.151831355505	288.138498535156	237.967997169495	323.190987625122	26	12	3	5	1	40542.0233524176	80518.8010188721	66604.0893060169	35700.2569200897	74303.5921571841	12716.5984047421	96718.0759163678	1563.82222782409	121546.143581348	62760.8623618245	84279.7738397336	115718.668693964	30220.2563723493	130561.527460259	192307.872279743	126835.503151947	48364.5191300276	40177.6781587034	31631.2203819401	35017.4030515373	32816.5632830052	35331.1264898591	27852.4845131407	33419.4795296422	33681.913160871	30546.803879562	29783.1799128038	1008.34474340654	7502.19167565275	151457.333257572	840.965347272577	1011.06656460769	1862.01738759329	1235.92555530387	12558.3128361404	776.821789909542	1578.80721324407	994.805035544058
736	219.134113770967	219.066057287679	219.170999609368	525.080997009277	478.44298248291	644.26697845459	77	9	8	12	8	25699.7924584989	10671.2919010967	12521.707265589	22119.6605467551	20731.1184562206	16354.3442266372	13476.2695519589	13944.4331570334	11231.7177375585	11120.3398275375	7201.6741643264	14270.7101272236	12566.8486332135	15940.0372047248	9385.86179515657	7054.71459486737	11355.6831284799	27203.6678882525	25750.4528027354	26534.3158047895	25415.2807922363	20422.1319236217	22933.1420849009	23888.3806427121	21960.4889615219	18322.7386176586	15395.6426538527	62834.4576927749	18681.6873264313	106101.982435384	10171.0660348866	70121.0541992703	19020.6285777934	57981.7326307536	86033.7693893413	43998.080908257	27466.4192073494	42602.3588781562
738	220.006523913123	219.975188856462	220.051828513929	576.653477020264	552.217012176514	607.788017730713	80	17	10	6	0	378513.831578283	77796.4455886638	28755.0122070126	42850.2752675496	64826.9949620016	39072.6175559815	69096.7341432581	46643.2102119258	21915.9986249171	22383.1675558584	7975.89442525059	42895.5760546757	76036.6703653786	99395.467171179	132742.24306108	49362.7901319128	27402.3297118605	39369.3253033967	26439.7287146654	37797.7149651293	36826.9998674843	38621.5804265014	33767.6472613836	37481.0763917176	32332.2612674523	32249.4041425395	30073.1188812426	64048.2659899592	14741.6188115906	223.350124279386	45109.8458753899	55793.4801036026	162.005413519219	29755.8526039124	255.247916351538	53282.3217304423	316.455101029101	233.702288482183
739	220.117244712022	219.973649305638	220.177949986044	80.2189989471435	24.1199999237061	176.419000396729	390	17	10	13	16	24993.3466547643	16811.7163113025	819739.373196493	72807.1275006448	126499.122504123	18608.0770977664	27215.5447018007	560980.883295786	23141.5837013628	541698.976255074	981433.46566006	30027.7985164281	393499.933586768	60045.4874547311	51318.4610610857	8027.86831226552	164149.653663906	124645.40709311	156064.886757075	142901.825653312	155614.100031331	130531.289531366	141009.711607872	141375.338126672	143499.872031913	131038.733190152	129931.700753281	35641.7231028154	32123.5324264105	17801.1291500945	68783.4863702295	16545.0326327328	57997.9707123339	53739.2947263891	81325.5578011575	73208.0063159298	125999.157990154	20082.3547417007
741	220.12791970327	220.041212299867	220.158338855226	238.550998649597	182.931998672485	303.581002120972	99	17	3	9	3	93156.6403574709	21373.9194576442	245702.59531361	165296.200068623	309367.28675631	816278.325966558	284341.764316776	173575.716702591	171476.037090001	128015.643920684	104386.266184449	58988.1595407001	164973.162497953	35216.2221908569	58887.8680876022	158769.805722177	99316.7663937381	51237.0885468743	24366.3117549475	17804.3323094845	40358.1297693598	46766.9172408879	40956.9086587653	36386.3826390961	35387.9511051657	38037.6638935581	33443.8551907863	39703.3321366246	12924.1637788275	17077.8672799179	12724.2335869465	23459.7758361697	9872.72514305427	40361.6912197854	34411.2937644962	41757.420659692	25794.3471006616	31066.0150933621
745	221.018667697501	221.01704790522	221.035368196911	625.441986999512	624.812009124756	629.83899810791	29	5	8	6	10	4388.28251516819	14267.0399637414	5978.41648207392	11741.7175163428	4502.72001620134	1621.06719362239	1327.90332927555	1683.15007548903	919.460712408274	9693.90699053882	6626.9406974415	7531.85042371353	11952.6252687531	10636.0412481381	9443.80579091609	82883.1968100487	1393.58341382444	11804.1319107115	10057.86438765	13958.2299245118	11050.5078718532	11827.3115056485	11784.2551064491	11121.8081005455	10262.1765865958	11352.7127707866	10837.5971812196	22650.4989741789	10308.061499993	8890.86727316026	8395.15957244982	16533.6146643385	8515.83338251168	6572.81631678343	12122.1690519651	19997.1275591757	4833.29507082701	5944.08556434512
746	221.100459632313	220.98473422426	221.165211433941	57.9629984760284	22.1910005807877	142.336994285584	279	17	10	13	16	485325.419815234	813592.088272049	808629.278056487	952003.327659485	1020500.05041818	607760.545216239	1254209.26584757	54629.1257422793	1833604.68740411	568597.873098159	844675.674956544	1018326.21397428	709004.569914794	821926.844226377	1217243.20984621	829423.49732201	871054.890247052	742991.837635398	709575.023821965	676022.407947575	699024.327880901	680472.282383108	608065.486847316	585755.830397131	588254.724387589	625762.222529751	608934.682413288	14856.601208685	17123.128684223	54247.8478187429	8372.66320493072	10020.2806001734	33230.4513529008	16538.4418914467	64910.677795494	15994.3990933243	13536.8798091263	7526.69513852849
747	221.052763862007	220.982961610643	221.158543677156	239.230999221802	196.09500415802	342.155003128052	117	17	10	13	16	93377.890769308	66891.0325597496	64874.0743530595	68371.6153452578	134926.006374753	28797.4407050254	8662.76122570038	65748.4905891302	47755.3599090963	94473.7227437995	62304.9589062128	29300.9547041712	53427.6436555034	49413.8521930872	63719.4693902414	90473.7936074679	36608.1856536475	54371.4213241294	55822.5396747024	30140.4535102694	48778.9611374857	30367.6237522968	33555.6269390602	33034.1444114579	47069.4871216648	40313.225412739	38878.153085243	172940.278823503	64497.8194047564	276785.048647064	58265.5136338518	122226.995187454	112860.41557396	206300.390376575	253590.712309567	131336.398441323	95387.641310381	90307.7254049308
750	221.993065286969	221.953751572537	222.040588414719	57.4979989433289	36.7069988155365	127.290994987488	131	16	10	4	10	734017.043183986	1361909.39295864	1380132.75799864	1157738.39369671	1813177.05244385	1030085.24658058	2212949.48654872	2399.09254477078	3260918.288491	983089.931447344	1456129.10988613	1768201.35562422	901987.725464953	1425289.15698026	2152699.55029842	1429849.12342921	1041322.33560153	1105515.24412315	1134030.55242202	1077414.10078919	1047383.96587142	1029088.90113986	906045.374029259	887640.240353346	951193.171057233	964026.583880731	914797.119508793	26056.1025791564	8741.06268890631	3467.08865232035	1949.95011472492	3795.93350732094	5365.70122053983	3857.17472621747	5802.11180948549	104151.978675733	13436.6893718694	4928.90774148033
751	222.003161061868	221.973306421537	222.052361291543	561.692004928589	482.196977081299	672.754985351562	52	16	3	2	8	182340.847201645	72054.1980699915	27789.3284811545	209028.044472355	143786.298679883	38270.0976272719	78037.836323306	724.863460994991	491174.397191909	23606.618196331	14219.4297064673	37719.4257098716	37696.5049746091	98684.5526439874	146942.587894515	21922.8567615391	208242.473092691	5997.34066855162	6491.58818568103	13577.7400471994	16282.0073909499	12270.6172802448	12864.6867854521	11558.7778769902	12225.6950972229	11735.5741997088	12427.8134516204	20997.465370293	1099.34892748904	969.349807170263	822.397032638825	560.961106440425	553.09312129505	474.866124917704	578.790321480973	10658.8135572623	625.068805822357	719.082125475042
752	222.031249305382	221.988518812808	222.032125587142	200.655000114441	197.661999359131	217.501994285583	13	11	0	0	0	4328.12060642418	15527.3054092586	21535.2521156495	30084.4143000559	8324.93947224459	12230.4085700066	35303.5723769169	695.487335972071	56407.4798489426	19277.2034571792	14396.6374621652	13611.7191898823	9270.20969446981	57858.5556766917	20214.1602565534	13765.7778619293	10212.2454360744	10139.5153179749	9459.14116885844	8058.56685655316	8657.06207123585	8516.03220201591	8087.17259806477	7487.69160724866	7928.68453881194	6509.34290945685	7569.64708330524	534.444215431515	495.974590247476	512.270339467719	768.599790360705	409.60330530658	420.966885108323	378.709676379056	314.244592195279	446.227652805392	438.534452848682	326.575611597417
753	222.103937000197	222.088894828209	222.146422537551	282.182997360229	239.225993156433	308.677008514404	121	17	10	13	9	54786.4248882917	86314.0616625046	222676.572731225	79721.1646317691	292977.030155337	54874.4445749825	149200.492778092	97286.8021730644	68502.5922611821	247335.468080888	257038.855302812	151865.760341769	88794.8527223896	106757.7524226	125074.153476069	187663.103096187	72547.7670730907	105763.446490855	101172.153808648	95564.9173362865	100840.852957699	87509.7664542496	82792.3940694658	94042.3375860739	84392.3620730639	22745.7851645723	82204.4254114632	51976.112552294	126425.338690421	87375.9048454463	134081.834657682	76691.6465006622	34182.886645291	98387.2329971194	94757.2895386023	49456.6684813946	190491.768760188	102479.938347229
755	222.123224437555	222.079517393029	222.162407719379	370.884996261597	334.729007415771	441.332986450195	203	17	10	13	16	2134268.46825486	1878529.19196258	1402674.31866862	2145138.93210848	25380.3291958587	1017328.09444367	1242747.81994714	676230.817271253	994777.842814635	1835715.39791831	1682146.07182946	9581.98801346123	1426975.05175536	1708977.89562171	1155218.97452354	1276207.15729203	1498077.46108349	998293.923338526	993440.868214539	954022.818035468	868497.541083944	856577.943177156	836447.976620257	809052.829685917	821413.942704499	788733.601406582	772879.328148119	1207534.85019099	1848884.5403666	1048638.32749265	687515.229896818	908128.562289761	1292042.30507509	800728.43262052	977312.552589063	1166387.78199295	503940.275918291	764296.153713316
757	223.031301093819	222.979257264776	223.051906835302	494.678014678955	424.221995697021	578.134975585937	93	17	10	13	16	32619.1307999517	702453.470649755	146065.60092058	53965.6854838177	210048.513954449	67979.7818991402	427612.022752985	37811.5749672064	210660.422975753	120111.528366928	229290.352316069	244643.955461085	58707.9174313585	492090.350564942	314365.475896965	232175.947548563	37801.5340355698	181481.67943722	169676.212659009	158343.298994675	166880.204530433	159832.969784343	156803.151380928	150845.386163694	158872.610429743	158172.24587838	148982.343475	38520.7155318931	9609.52539658174	162464.799046679	41650.6893270107	203482.299242426	46258.4351729825	38058.1609041535	155899.928462834	35413.2197544937	73761.9200704619	45612.2563295585
758	222.986520526101	222.971936644161	222.987804307181	54.358999004364	37.3359990119934	110.297002086639	67	16	10	4	0	764550.663312714	1021100.61516997	1013866.85161813	832076.922460422	1284381.71604633	760884.325407446	1571661.14743763	2242.65245298523	2307932.34122448	718011.076724047	1060036.12085618	1277462.37041958	636262.714121619	1020427.2738378	1536275.26696128	1036795.3141873	700104.783774379	817249.893228337	791136.172190257	768877.713046691	759363.184648534	733749.772333753	693634.904690926	673176.389273317	685897.445843184	688512.133513112	674639.534325401	924.580201555632	3582.70273580332	1429.98234560711	19670.1618359089	884.62398166582	965.30594502486	893.096533949435	1997.42797097104	885.407108014217	811.064814869408	70265.5026280449
760	223.127698168949	223.061562648612	223.146115392521	369.265504837036	245.567006912231	397.034006118774	124	17	10	11	16	203260.358263683	138664.511431432	86786.6953617334	196411.426190501	94768.868359964	83834.5616019894	115418.470246266	69558.5638387688	33215.0113850087	147592.505542427	159220.430235664	21044.0382611326	106505.645182446	142432.905573249	77839.5400520733	71651.6930531859	115944.215337531	56680.1806740192	53381.8147160858	56441.33843638	42050.0731993187	59694.210364148	43461.1863183484	46783.0838505754	48203.3025646023	62203.8145765863	35335.6399091017	102457.862574568	150355.975863576	23922.9273467325	56197.0246148339	71426.1685987881	111315.439703912	60550.7024665698	149850.171112977	61480.4497083678	19616.0894946482	71385.1755715907
763	223.988995330127	223.98797813029	223.989653019301	720.700024108887	718.44	750.347980804443	57	16	10	13	16	63499.0592781939	116411.984580271	32089.2807570659	78346.4476481825	22920.0985747352	54191.5845685825	35986.5425701192	25475.1201471593	10772.4543406321	23045.9866958617	31989.4698946078	64463.7422952457	61724.7478162976	55559.3555443419	40154.7486533225	102483.057871337	30636.2537287585	46286.0348142347	46218.436507273	44543.7623444529	41422.0400535602	38786.1228851771	40191.8755544908	40347.8766956101	41667.4057286003	37990.4557783953	38622.8584733412	98635.8835996455	76155.5635940731	39560.4029106748	53841.0308521762	92024.9422070608	74451.5852268918	66100.6590404075	17460.298512429	56187.5772721799	69208.197738491	74898.0110877058
764	223.971537473262	223.969574732591	224.028328111025	209.948003883362	178.919000396729	222.792995185852	53	16	10	0	0	122697.277378071	351583.194394035	1115298.76332086	1288754.9230065	1012607.91334318	704025.600813344	132747.816670588	1168.41395544533	1315046.67581152	841512.938564317	421432.661755273	27790.3593000211	877711.229047403	3072134.33860553	308134.723283887	2151697.6372936	46197.9650167577	412182.345814703	387237.597429721	374776.240404273	387114.666934649	219164.57002095	232043.244603059	249029.45932463	237252.590464582	237757.223249831	337366.283158762	553.233021437764	3474.98984461734	426.442228652743	4882.722093663	323.027540989363	1069.86183132217	340.297503718891	1312.99651377992	385.228955404922	195.956457808558	910.467599644549
765	224.1279349579	224.000897334867	224.175946640714	498.844504928589	422.265009307861	638.067973175049	422	17	10	13	16	289774.358112831	288853.329245806	236250.844751805	170492.737225397	13537.1838293017	481917.947993665	344866.043059471	414585.796860885	198051.345661702	310988.333689804	360374.379236322	30094.066555962	6307.72156500444	212362.625240162	141096.890674392	126509.103025147	146705.89472156	285874.048185814	258741.373957247	284877.681971648	314013.076918892	397406.496983171	270310.619173523	260738.546071193	265788.665434315	256256.679223711	253417.950407109	1641389.4896572	441089.492289547	1093497.74299228	230732.56881479	32778.7901139117	453766.27873568	1720719.13142297	444248.37793925	241140.833202749	8448.26418561861	304420.105926175
766	224.128619093194	223.95363701112	224.170298760597	376.821012649536	282.786009674072	412.497991867065	219	17	10	13	16	205352.895163263	135917.4489398	2776873.50286804	3536704.85217412	1722786.01472308	156047.213297278	989647.781903744	152047.239609584	486433.122925512	137564.844263105	195551.534309294	209897.930947991	567572.842535069	19383.6380960718	348138.320999779	359976.474278048	4749798.3816768	157529.358994801	141787.974881353	125235.751554114	128243.169098983	107929.904935853	116868.949852511	114642.42676515	111825.075470113	96500.7071652383	116279.722837706	1609903.08467699	5028866.62071105	5596630.45608102	2491917.09617365	1483311.56546579	6598374.69130391	3507841.80777387	1064944.27970767	1826737.24020638	104579.423387007	211543.952551506
768	224.118752808324	224.0916547421	224.138677518513	217.183998718262	166.388994064331	248.084993209839	89	16	10	13	16	78995.9154276284	247770.76310808	14770.4864036117	322893.161365416	69282.5701031541	52798.8425631927	43218.2434045585	33793.2289199418	21506.0974353715	24681.9062305754	34066.8336412782	29320.3713204715	47474.282732131	32857.0668338845	26728.8776787216	30627.9815535118	103034.080426945	131868.063620941	129682.298937518	129805.742081167	127452.930108109	119638.927581348	122832.286241806	111078.607145622	129219.604524936	108957.709664851	106388.190219053	538444.016502816	73955.4900681655	597241.246412555	280030.384156765	269518.463562895	134256.222579671	199564.690531522	99725.4833673011	209940.625619823	115673.580603604	153995.967125364
770	224.990199770583	224.989203198084	224.991028419841	720.698992996216	718.44	723.012972412109	28	7	5	10	6	17961.34010649	23872.429579668	9424.47457958162	19854.1685677672	6740.09772887081	10147.718304872	9423.19779115644	6833.28757096455	2245.0940247223	6734.96991784735	8166.95154553652	17199.8755208962	12535.2661334291	9360.91892151162	8537.13295418769	51237.4540303485	8722.98652175204	12468.4308750406	9929.91230740095	10415.8453949774	9815.1044255131	10728.7150165195	10074.7287797928	11641.1811936118	8186.56238004216	9863.5794807835	10018.9769144248	21516.1143889014	16018.8586525992	10623.2247352568	13791.561319828	20883.9728819579	11248.0047436394	15815.2635407187	6266.78987684175	12669.7381156361	7721.1627676338	18225.2324601884
771	225.030793627204	225.030219374718	225.031670692823	528.844984512329	528.139015960693	529.496021270752	18	0	2	0	16	2149.09829925852	346.919567757231	572.416308936314	1192.60560216755	662.933677684297	685.282586422594	636.680328030712	1265.83562674947	893.64747041951	538.448713622242	510.137301078474	384.686034256326	1337.08613873674	1137.95343051256	619.394004798428	582.941677804291	905.170525265423	13652.6877716195	11550.795862633	12837.5170773547	10289.0329293177	9853.5473267744	8180.54219115964	7685.1528936653	7703.78740096965	7637.49495620434	6897.48188756362	809.957543697781	914.651493229187	540.249141099943	654.973349575383	828.380549186124	791.462150317545	949.498499672573	684.471281056794	1190.34037303265	520.435218696124	454.880821755299
772	224.974129378103	224.973866281899	224.975077161156	211.989994316101	199.666997909546	217.501994285583	15	11	0	0	0	10960.2259410247	14753.7096899207	67266.4479948906	76533.2357701566	68265.2663272405	41290.8698154693	13464.7723455346	716.831167334756	71826.6126297414	39427.6765415755	14035.1153953787	3540.38082736612	48699.6529580731	173077.051167798	64186.8286144012	123898.119151109	4391.37296095334	20514.9395334307	18997.8038906662	18061.5727837477	18150.1537310167	17144.1741192163	18060.7094665679	14907.0386661044	15998.5158139139	15408.30942173	13604.9007231412	316.890823383816	798.329805181042	358.695503193449	772.223323044677	197.558559326436	682.388097039741	417.193179697458	630.672092834992	432.276861590333	240.721490831187	371.995763771294
778	225.987083461886	225.986180444424	225.987968979701	720.697997055054	718.989024505615	722.034005126953	24	8	3	9	3	15367.1672910824	32307.5867339432	9259.08735101873	19251.5753112454	6064.3209654953	12089.0384009108	8772.41352367401	7030.99986684356	2279.37243800272	6492.14255560325	9700.38623315638	12447.9618468948	15476.1621423345	12002.5087116144	10978.73414941	49591.6370760742	8964.70003721389	11409.5201113452	10943.5207381742	12718.6372870993	11569.0428019823	7760.58646490797	11463.2835640352	9659.60335877817	10555.2728779749	10995.3987015134	9311.6120825437	24019.0045761561	19768.5366475314	11749.6577485058	12273.7738574607	16746.1083189421	19691.1802028196	11634.441269421	5624.16184460236	11871.9995188992	13391.884239571	21064.776678454
779	226.143768450537	226.000500075209	226.172729574829	524.553496932983	410.49801109314	660.264999542236	488	17	10	13	16	562235.401818752	1366956.27397705	745479.338904822	456606.617492884	929316.094596045	385642.547382064	938662.103681937	62851.9146890044	552093.044577464	848242.378506143	813824.631261508	747408.098816233	648034.631371583	1004283.91077518	825227.727985382	942640.150075257	477899.746293681	1065507.25320637	1053982.57303387	1018553.08332836	1011659.84016404	974392.021142705	936865.641846657	919136.216328144	931431.396266392	888682.680199998	894624.221033644	9270.71603614837	1506389.45219341	3183723.08940183	249337.243961947	2364076.60482379	1529285.67706436	1435727.20755565	1300763.12567532	1233785.2820737	805783.385000288	1114296.90431714
781	226.144988185192	226.083599774238	226.146973516575	285.294502868652	251.832011108398	331.852990188599	84	17	10	13	16	1922782.07590586	2161582.52583105	2572695.02054808	2900916.4352467	4407999.57804452	1647208.00174586	2948355.40390696	790855.562654972	2155903.3010867	2755955.0687144	2682078.52564327	1538579.35771059	2796506.79338149	1848994.41743078	1502478.41530317	2406456.58338189	2360909.09331589	3651714.45198217	3595760.91647097	3540010.1073905	3550043.78581792	3495910.2642625	3372436.57467094	3354404.80771171	3321404.4912076	3277870.87378523	3217096.52092287	1549510.54859466	1321156.66187448	2707314.13342416	2005084.31646576	1584800.24434492	2444686.25319438	1345897.48350084	553231.150992136	2094310.11693969	437981.039604568	1121472.12258684
782	225.969092757821	225.968014386347	226.15549953462	211.111999053955	177.415995025635	238.594998588562	63	17	10	0	2	109451.375075835	12167.0786659978	1032941.86665069	1314589.23382625	1156047.41227454	639270.517783307	120414.936044803	24333.2361865789	1206278.06814267	765983.57291911	380360.650614967	21409.8515751788	802504.569310666	2855235.54585902	1064226.76633904	1967824.40029631	42859.2503236999	380497.451065465	355715.142420334	334145.748586001	347527.84656026	205027.735490296	213901.450909022	331822.399058774	232753.868177186	312854.411711247	302473.259664333	615.612112328069	3763.3178961712	477.441932873335	5128.93011056976	642.778146727626	1229.67241526116	520.138958346993	1483.88607483459	496.739055638667	523.150994690347	950.784179833077
784	226.18371922485	226.179431872726	226.354529375421	282.751990509033	226.598997116089	339.588003158569	147	17	10	13	13	17137.1943834499	66811.9212919627	55447.3398320262	44142.0112418383	56559.7405943368	22198.6448813975	57567.5164988925	22742.1513450688	19546.4952757359	45986.7963020923	61961.1809207925	41382.6603294115	31081.5854347218	18984.6162061673	31199.0689441375	21910.337868914	55340.7058511994	54922.3186661913	26803.4347216487	58267.2505034277	43174.2138645425	51361.2808184512	46592.1156605581	44294.4970455642	42374.5367102791	49541.7658214271	61016.6806712933	271508.855887324	76531.5277307527	73827.9936298728	74026.5198192559	77230.1602873206	106255.842502341	45476.8669583242	388513.766532493	37601.33780125	433377.541631823	55616.3268672943
786	226.532520947552	226.492643437055	226.574978225731	577.501992034912	487.807012023926	578.135997467041	23	2	0	13	0	505.510672911381	508.832024630159	255.060704827309	21763.6235487065	844.895275513331	487.031462036073	382.248609841956	4524.78580544392	21426.1424631625	511.93239329507	492.529192986233	418.115921019887	349.769209569054	539.210824823007	492.685068880518	827.297536085981	273.344993842207	18432.2988774317	13693.6365509672	16411.1869030943	13843.8864447673	10926.9872016907	10150.5235096067	10002.6493673942	12015.7113013789	9997.19466596842	8998.55358423931	19794.3862689038	146465.085550872	25941.3292202074	14537.4438328261	10645.5681864917	9390.84002917499	85687.776644323	129176.603439096	13015.2364423983	79161.488237679	133289.869681597
788	227.035385590343	227.034462426338	227.035831162682	585.403983306885	584.170016479492	586.845975189209	11	11	0	0	0	6846.40596329578	68233.6793057245	9125.48104116432	7769.76904766721	22388.1799491215	1301.03601338628	73352.9695700718	1062.48612590134	44828.6476812512	23679.5670932534	15596.6347600312	77872.0107022002	6569.94737811014	260414.617036188	145223.487159011	34208.2745060362	14589.3655026158	6848.57374541238	6671.60308824938	5626.12349051982	5354.9037297671	6537.4795520544	6090.88585406527	5154.05829384923	5201.32274010777	4782.02742783267	4880.40764635171	901.120274595171	675.05439217831	578.846386634919	783.208794872778	591.820030005276	444.722060398882	523.859840995073	553.907318737544	719.013144163849	406.038281668385	587.193895342946
789	226.971697218343	226.952040384877	226.972624023723	213.41999835968	210.964003944397	306.8419921875	12	11	0	0	0	10167.1672858838	12476.4093439278	78367.9859705652	68882.4701834071	37245.9501802779	35511.4540443395	11143.1649585026	785.233242114866	68429.0933187952	37698.7228097885	30182.8215119764	5830.0256998076	43290.5051977999	158253.972877037	59614.1782328535	114174.911604725	4097.3595319079	20294.0814959441	19028.3995011127	17448.0162313627	16754.2450698301	17456.6625320604	17461.9815827794	15818.2215993916	15799.3126952292	14489.342066632	14824.6179117562	5755.81741171762	5399.6248011741	2701.97686266601	2769.44664227802	2877.3866052418	3381.80534019875	2997.23831845094	1942.74496038992	2393.46492031042	3879.57563906307	2563.43639361944
790	227.138653453438	227.063375533442	227.251006693082	541.088018112183	369.876989593506	650.172024536133	328	17	10	13	15	45047.7857314902	15003.331382107	44620.5532504711	24928.7919744762	35456.6618420603	26682.4832221982	30069.0628892854	90670.8039126918	10237.1174630523	40294.4035139556	44546.7928652465	39365.3013179887	39262.4883105326	21110.2669028565	23882.529377874	22178.49928312	39911.4041703455	40734.730662033	43966.9404709747	40207.8448943608	38025.8612556002	35604.0122251734	35739.3225524979	38331.5752126917	35935.6605204754	34234.6887810689	26647.6146876812	47506.4416029567	63778.1411357671	743410.108027165	79796.642512884	41797.3235103985	30287.4608739334	64085.7351162806	69190.3372341162	46014.27532128	18158.3248333544	48558.6763230711
791	227.138304946077	227.070719328026	227.257846466411	51.1579992008209	22.3590004825592	170.503001213074	265	15	10	13	16	20151.4148351736	16151.9812282728	48363.4056404885	34426.1009025872	17498.2551271716	4691.46856663865	40078.232702259	49323.9178189008	97559.1628537327	12620.3990140313	14335.7816843846	7981.67733870851	12868.0358249525	47203.131552128	3323.4043327757	13812.1045409823	20813.4876877609	63741.3005034784	31210.3029356804	38700.944881531	41960.9855537978	42164.8461800272	48232.8968035533	40419.9502362144	30406.7573008628	36678.4484397692	42868.4173222173	1045408.54434155	177450.456216434	64362.9760947438	33257.6680210931	1602238.45137488	1893320.19067447	705130.409262998	841011.266874101	480776.687454945	825739.510774213	331828.628003127
792	227.148310890366	227.092059390767	227.183761362048	284.032013778687	183.666004676819	369.26800743103	111	17	10	13	15	190974.013615924	204519.956414114	256735.812050003	295707.223244033	459671.030485243	159014.500967031	288106.733507596	69027.260827821	184177.728316622	269379.169201791	264334.991244134	135492.067973795	278078.538171606	164258.773423408	122100.44605583	234516.702555375	226274.40284639	403928.877166999	392426.94324553	367109.476865549	374505.331886066	365109.51573671	350799.651881623	350001.581758303	346709.593373026	333888.597302763	326461.036028745	159696.611505615	129446.523764612	293708.573967602	210318.41882108	163385.430199996	254241.885308293	126518.082210015	59595.2339163238	211405.552656201	39150.1844628253	110722.942975169
796	228.123256755276	228.084473288322	228.174891472471	246.197000007629	193.634996948242	326.433010559082	129	16	10	12	16	14110.0807866007	1813124.64942681	2905139.35199883	149200.296217628	545108.769488003	292053.738665881	993813.005571691	1707789.25116031	167850.162447989	9836.84401903767	1100280.6857589	1760625.9773578	49702.6743508902	726563.754525286	116562.458457181	328812.314515951	27256.4730313271	583398.948888446	570984.167442256	548460.875369443	544007.042394978	541362.442765497	527837.437539405	524361.537011057	520254.047606407	492361.408913042	470771.894452494	30873.7953372944	54734.3604096025	65856.3110313599	35341.9167862739	27601.820051199	55307.0876398967	19008.062631207	79041.8544174441	18565.0278168544	67247.6780448404	28283.5729217663
797	228.159620138644	228.062841022714	228.195773741863	383.65100402832	343.247986679077	425.891991195679	54	6	1	10	11	82256.1997462667	22859.4429383775	20382.1178263525	67324.6003365517	401199.721919282	28366.6701819805	8008.38345637545	40672.594500746	5339.04999205284	252120.678492019	13444.6698238129	10597.2112178877	39425.8563251545	37812.1162973917	78996.6694435398	14939.5598091048	55847.2406893174	31483.2958523631	24269.1946989344	24539.5157486475	24293.6359276932	22074.4023370514	21637.0232813909	21374.6694482336	22649.0144271117	8958.99354128167	20205.4072734356	93060.4148736867	172175.145177458	14123.9956494765	47045.7309628725	631050.789378656	643780.939826329	602003.609259725	726938.299142769	80018.6309473056	362636.242151654	198117.321526568
800	228.560453707625	228.554978286057	228.561449677544	541.717003097534	540.143020935059	579.858000030518	28	15	10	0	0	15074.5414589615	77751.6162335074	87012.9920352731	219436.073787863	130403.891501289	412150.933797679	96555.1514230639	590.192699310183	232238.606512799	42277.410112991	27918.0283838206	30364.7704333315	18148.444016024	353806.384192918	19027.0185450325	79898.5418671875	25762.500345326	37708.7702869872	35636.8145279561	31450.1759611423	32796.8813355966	31944.5207404972	29446.1590199864	27710.3613646615	26904.7447063029	26085.3058249515	25655.1300554715	438.045774806757	605.879779402167	603.026330434334	381.725295640063	518.561197408858	367.18813846639	536.316847801208	703.962090192363	564.145309440442	467.946060123689	406.27773778787
802	229.159049876361	229.080110858655	229.164033104118	119.065504798889	96.032002696991	171.809998435974	108	17	10	11	14	17030.266134236	124443.72961468	108355.209874548	63919.4249566295	93670.9798615159	104809.488915369	69732.2553749755	72437.497540626	102904.255656215	180594.045616494	151508.588783633	83551.3640262187	31824.5830048956	58498.9717939496	119938.994260973	75508.2989413105	53106.6430782961	17991.8327883678	29434.129114158	26382.3932549437	23566.4504493252	23588.588661002	37641.5184429061	36912.1683893725	44841.6698380684	20736.8132710416	25830.2997103217	7405.76943473031	35446.9335767475	53440.6731321663	50629.8677568696	33576.5778967791	11091.6395376984	9882.62783257873	113490.226345458	8761.13335815411	17456.9663043832	9608.57048816979
804	229.13740442395	229.055915653359	229.160909703882	561.378481903076	455.741996917725	663.270007629395	288	17	10	13	16	378916.172706881	13264.7494819773	455315.682748072	47288.1462325156	27408.6245667189	17159.8483360633	21495.4028451951	46487.5426381826	582076.659973115	50702.3929767609	57446.9475304708	20404.0947567613	616434.821167104	20224.7601216417	13817.6580922678	10344.1573752165	77486.9197994284	229520.423813956	227534.906411587	221831.340078134	205594.395550358	213669.928531051	193721.473879181	204530.259028412	198472.740073235	191194.388101213	181732.439076738	11498.2071528784	26404.0800215376	66152.3822886379	10306.1309802532	24314.1905747596	19176.1281712912	25067.4334654966	61773.3299226141	16344.4232464333	83596.0656035056	29368.3769996118
805	229.122484621455	229.100450149214	229.172602781768	242.99300743103	199.889000778198	343.35599899292	95	13	10	2	15	12873.4253465645	155398.085101793	264750.517460959	11661.9081206676	24919.5254323942	18822.9647141183	70228.7657406852	142321.796776896	129866.841999795	27663.9919535152	81241.3002934164	167554.576838501	14213.8744563237	57319.5276674395	134583.000149281	11118.8644273207	4235.33028346952	37116.948440788	30553.374123387	43588.2926471642	35355.0573079915	63265.6806246506	32521.270015623	35651.9347393513	38395.1614683867	35291.0483954474	32769.3616629084	7201.11196934929	10499.0454818867	19788.1770873414	8012.6728424492	7260.01583961646	10604.768948542	11653.9553900952	15269.8257936705	8332.93590224162	12121.1466501964	6557.43261729522
806	229.097908780064	229.059381115073	229.199646655311	406.238992385864	352.343003845215	429.966006011963	31	2	10	13	2	5878.91637679935	4375.91474177384	6439.39705056014	57595.7114181171	5968.11391784437	4556.43832777269	4606.39900233597	5189.79805940932	3430.82416270549	5704.13242278079	5296.05805375088	4146.65683545714	4744.98601909195	16844.8648102042	3749.9097061269	4724.99672097598	3864.62423189481	23222.603198044	27544.6730598539	19948.2036012996	21077.6291801035	21237.3080296889	23402.2549009203	18516.9128066656	15493.1225457424	21215.3541037231	19003.9742913889	330224.252650787	52430.5212964805	1054688.71031493	22059.7969607587	67004.9024174502	203215.584799499	158718.279733323	108041.909770877	16081.9353829697	21886.7742915871	26863.4968001926
807	229.568516705473	229.567702571057	229.633280976863	436.138993301392	432.634000244141	482.690023040772	30	16	10	0	1	1254999.40192548	772455.452233362	525373.836405993	1725238.40168262	904632.534222119	1169508.68051348	617091.049265637	1607.66729756026	2035993.14187643	674467.098698423	320051.219715364	391098.224864302	897894.994035192	958154.090446511	1002308.64182458	358999.190405567	1402930.77008737	517376.23168932	477724.893201177	485760.147385571	462115.139616129	449196.673062878	429767.358234152	411977.680404186	396393.562812922	394957.208951943	374902.905348099	279.118271946441	1859.69921352922	236.375086245451	214.594189697877	202.681909610517	279.826909651607	246.599261944111	298.095703125	251.986411349305	220.971656295238	190.249716357988
808	229.559900019026	229.558667531038	229.632745150194	541.715513916016	501.761000671387	547.806998748779	28	16	10	0	0	7446.8266815925	79841.7448057979	85622.2961079458	227202.869213931	136195.376389187	431470.730288891	101289.272949379	454.448433113098	234676.076121495	35888.304419646	23571.3728231979	29685.0338209537	21146.0102938488	353617.741810981	18574.1991902956	79581.1303608592	29178.279394239	41373.619541768	35385.7888041437	34509.3951931549	33421.8348166964	31580.3068839866	30356.5250389736	28388.140173531	23907.412793771	24681.544323607	24100.6482422003	550.571736828075	596.966741494136	489.786764644668	483.981540087203	360.563665014342	519.838280222689	357.541310875211	473.627062978514	525.859079969989	488.936761503574	355.495051359525
809	230.127529683673	229.96528809646	230.177320244737	67.6149988174438	22.8179999542236	142.744995040894	238	17	10	13	16	29928.3468222246	16165.1509542204	249138.72868082	124990.3530408	32193.9662700813	29567.6689139135	7758.3026667349	193810.434140833	38185.5580171075	59791.6227363243	23547.8303681318	14730.6875408502	32534.5079366863	269525.436359236	30192.9840201528	15316.1013685593	59130.9468266305	98472.3188491724	91489.8754816793	100731.070899511	89214.91499563	79083.2490631826	88878.3740278591	80284.1040876461	82737.4664695266	76812.2104318812	61401.6000324521	1663875.93732378	1024526.22450544	2034654.35581755	470704.800461009	1034295.88092174	23510.405272665	726258.450771324	2005075.16223338	227559.084334671	54456.3481011987	1755393.47555963
810	230.134555896931	230.057565222307	230.176296470346	412.176500167847	361.948985824585	455.759011917114	116	16	10	12	14	17428.0251026689	38688.7055645062	12238.6767867647	45292.2098419741	11720.7078799011	258238.01290967	26032.5376776211	15216.3737998745	21580.8698659781	20089.0210890799	10628.6919964221	13462.9367061067	23576.303448122	24078.4181398507	21998.7247034148	24658.561650446	6503.41279865243	101416.991012521	92846.5881710453	91983.1472505466	92978.5483970665	89748.6159191134	84186.0354519216	83465.3890218992	81338.4694159473	85916.6707143387	81673.6071284954	27389.0452392825	14271.4714987278	138716.592958826	17484.6703391511	18605.7546574157	64938.5159106553	15898.7393741602	42401.3994836089	70809.109390676	20887.4156494071	18281.4576052311
812	230.097157087322	230.060932049349	230.158490839583	524.043991699219	466.393002166748	651.056978302002	189	17	10	13	16	556388.814354198	10944.2172596455	199044.096802015	317766.975432241	376400.175339041	318131.246545762	529581.217286125	15176.8752524257	369029.410964511	356123.561554458	269293.972827357	293821.087934886	271333.842591852	605649.374625308	320561.09002191	329556.275024079	230933.694969844	465967.434056364	458671.945616305	441086.429350248	436308.821723993	423998.155640976	421272.385784856	410713.937745369	412643.668891175	402239.273268878	390822.795650358	869877.879064484	426211.430671724	1244272.83333857	362551.827411833	811632.913013479	292993.977341652	787054.527461146	207669.542662881	548266.476237042	321767.827484814	741307.126424745
815	230.56773971449	230.56252489254	230.56915412296	435.982000274658	432.634000244141	540.913015289307	28	16	10	0	1	1251267.59685386	792214.351141127	535440.154333825	1746742.2107752	918934.957298337	1225825.0706883	626645.278843873	1223.00185153568	2078507.10582631	671700.930328857	312996.85942571	392437.495295135	907491.905930327	995846.99574631	1004212.72755977	367171.335164015	1434293.89784356	521359.884105986	486639.89039578	481119.991848055	467571.186572911	451714.353031238	431307.130122604	414677.02004185	406432.729313757	403809.935006825	378889.090298947	186.045056254499	1793.54510078196	109.077572822571	216.572371315625	232.905645846907	464.584893868491	129.204120342548	136.175537109375	130.664672851562	127.97639465332	293.772973972838
816	231.037479342079	231.036387210791	231.048352023394	62.5909973716736	24.7049993276596	105.462000007629	34	3	2	11	10	12057.534033289	23295.9296664314	11785.2954967952	2905.94013221132	9650.55474519257	5847.60491363762	5425.33097361608	22867.4274829211	5502.4789355744	10452.3573611286	8360.04609566859	5882.71370717152	6701.17210639971	22764.7604629397	3269.85717618256	5037.38489939924	1799.83927430368	10462.9713321542	16658.1109882357	14561.1433349601	11990.3647089786	16614.6891560853	11985.6714418177	11446.2446553421	12209.3880753734	13768.2076554406	13478.5787998933	124985.208034979	14671.2493559779	300705.835986525	14223.538830739	107682.501017524	45044.3990854648	67005.3135430536	146281.288567915	32731.8410131941	102835.130273798	100003.0495974
817	231.145170923526	230.967808251983	231.179000296772	404.95800113678	261.9650050354	455.759011917114	116	17	10	13	16	16796.7397777483	167308.590693223	22800.4083375708	29421.7517127443	194974.125810106	18434.564252913	104992.732898875	110985.050350303	440822.16187894	143528.002288466	67464.982931651	80902.7109699765	194720.848560931	200797.068540002	218734.353149274	76435.5841409415	299119.435488179	343090.792611241	338372.127303715	327956.87273303	322433.003318104	317083.957528715	302519.334951105	299695.548364768	296150.152151008	285952.644382452	277728.756733398	1026619.76649452	862175.613284413	2490187.5597452	842644.236877151	2077079.88934257	2013810.53790325	742716.495618518	2222871.18864389	3606149.75996927	1567682.11915598	828992.657608111
820	231.187851457544	231.186492756007	231.188865595948	238.266001682282	236.709997291565	250.186993942261	26	0	10	0	15	2395.91728506128	2334.70764821861	4021.95895080955	2463.90117919841	3247.03955103742	1850.26197405788	2847.93351864296	3480.83162233759	4049.79846276299	3087.76131485731	2729.44674789248	1802.20334932346	2041.52818328328	10353.8901251391	3866.32142872063	3146.39451891314	1685.80850678842	50272.770911213	46100.797486433	45507.2198628362	43849.1441270048	46809.0498189238	45471.5957341265	45615.0556293032	48706.2538065297	41531.6937004893	46334.273488744	1995.59902354979	2203.40810996818	2260.87104209111	1690.81207361973	1656.09508091674	1801.68277774961	2177.59535363596	1702.2579352913	2264.30893631093	1339.0375703616	1822.703633924
821	231.569952428774	231.568841117467	231.570793297551	435.693500137329	434.527007064819	438.2339894104	10	10	0	0	0	28152.5407783495	13125.3793433442	5238.07483726367	34209.0221521342	16793.130046837	22465.812561699	7316.03724077996	103.823508707682	29985.5499848532	8636.96504223805	4691.07131544733	5673.57121383971	16721.5418205262	15962.3114996008	12396.1841561588	4765.92725038663	34437.6927335205	11082.2129648377	8595.08556712132	9861.01142811123	8055.75465145164	8034.93089825488	7537.85090520279	7976.76036677767	7378.84535418737	7521.5906845089	6585.81552623523	71.0104383953775	127.094701968133	160.250786019553	175.490208573639	81.991845703125	252.080434163411	89.1482238769531	233.855966713652	130.683579728007	152.681952582465	43.4657796223958
823	232.133516629331	231.96306506157	232.166625691517	223.454995155334	171.764001846313	296.073002243042	83	17	10	8	10	280758.123939419	192122.504823129	310695.637115978	246985.322798433	466401.617558673	123605.581740137	210829.033792415	101894.347724454	90485.9870527821	204981.521404565	260795.245187141	46318.4478880828	247961.220516778	160434.655305966	282832.35545297	226903.70493947	252244.066229879	163063.050956349	155308.00090897	148400.462359973	137550.642178494	144156.57970287	151426.336787027	125460.210282817	142605.191342108	134172.753439921	126045.074662553	200841.1872286	180345.693054359	403325.656421215	144772.619742373	179391.705791431	11185.3405760974	240056.242366867	451023.200317315	269263.491019	200337.120104209	100104.682977184
827	233.149606990318	232.991438190509	233.176411086552	538.33600982666	459.480011825562	684.188023376465	193	17	10	13	16	97672.6560606994	50711.7813106254	95502.368954476	239984.685327262	149440.92350808	64790.3121146243	50090.3509571747	182935.789366588	22335.9800280762	127573.282524635	102747.109422568	70705.6706844872	69317.1340952336	47790.5534709571	105754.086774228	146160.079900247	89367.7050640807	137749.787024385	141035.775898607	134207.751888692	137005.560193327	127300.50835982	30015.443249448	124106.261802698	117584.185183977	116999.610069096	110182.530703722	103430.617792576	186095.415483221	312370.417747293	81947.9113457836	307140.490056016	262448.66178401	132477.851487876	369267.733917675	133474.213083096	111629.504473087	88885.2564184042
829	233.165211799568	233.093944319717	233.169300586223	239.854006767273	222.161999320984	271.557995376587	41	10	10	9	1	510259.433933808	10740.0743911755	27751.8110643936	747073.022519027	18168.6407327279	63588.8554454409	13968.9020560734	16086.8875451929	21964.3369803928	11427.2593146137	21509.9909910142	12078.5553293008	14816.9087250709	11379.8458731394	8210.10092675686	50652.3653796315	364223.724064023	28260.8456480317	22913.8995876419	22064.2537645149	22705.2549636923	21081.0096735708	17865.391409779	21008.9347279281	23728.0211892596	19411.2512669724	35691.7001274089	65420.1123257589	14992.3597638281	251375.036186824	34553.418795125	235340.415935208	167630.511058411	167158.739056377	36952.6028878987	40608.0195534001	40351.5475005166	18043.3112174312
830	233.128294400207	232.936119684915	233.149664126752	173.225998134613	136.64299407959	200.77300201416	40	5	9	12	6	2710.88348947859	2919.38451837376	24121.8454532935	3626.95059232563	3363.94801327062	3318.64672034686	5592.30804319493	6504.01152705972	20302.6526193973	3264.12784779045	3406.3019284741	13693.7462201749	3541.43141871318	3463.95663191218	4452.53694278548	8097.80247351294	31388.8516549544	44297.854095221	42712.507253685	42479.5576007877	28321.5479475779	41421.8343726439	42050.1261205506	30498.7324348448	34658.2731479938	42163.7877817266	41728.3006626387	137167.273077109	46950.3976937113	63112.9001737355	61391.168677141	19091.8329825105	20569.884631789	97918.456321467	21321.6513913628	1643601.14273168	8128.95251553506	103513.880850057
832	233.988055270597	233.95927046724	234.043220177306	57.3329984760284	22.3590004825592	136.375994682312	63	17	10	0	2	157030.793952159	29506.7729207388	277792.537856102	228799.627539128	361072.244940669	192867.110521258	438412.796113656	55191.8201616917	1201889.13153331	168566.579140743	269432.969950952	344359.931759471	170342.550222629	268388.445428968	418824.320079229	276292.722853655	184012.814814524	225407.067638345	221025.60064865	182924.427485519	193377.221791284	183217.722268549	177466.908260255	313868.904464829	172126.612637975	177405.72780419	173612.5702234	1199.4314172524	1739.06942039006	1249.08389954289	1327.57193788762	1236.80724407519	1071.26426658457	828.743538237547	897.240613694207	810.247668595233	1316.67754658612	1137.06859485386
834	234.112419548843	234.07693040165	234.153409562955	541.278982543945	444.75799697876	624.047976989746	295	17	10	13	16	158134.581128033	16582.341142334	40093.3646623905	52076.4883491956	14093.7781527769	18672.849432053	20959.6102614112	106565.716937794	10877.0922697037	12388.6495287269	41283.2498199865	18710.5204331316	63025.3873011214	63647.7225454351	9738.78348682774	57683.4816561238	29819.0546490357	22825.7337580249	33293.3553811535	21437.3739609718	39242.3515509441	35952.8690299764	36703.3741304465	22671.7207434776	33037.1257742605	31363.2034359366	27007.2115568072	128313.301295679	31965.6055101278	79983.4155157852	58878.9943583648	33549.1191755452	16279.5452126941	53979.2868531402	76352.5278920946	65219.1310465153	20598.7699509412	45781.1650876701
836	234.112623149891	234.077434906068	234.170785004296	346.642004394531	221.013002700806	425.293995361328	221	17	10	13	16	13517.5321196839	556331.387698324	523250.273608061	36661.7972562356	211179.454496544	29614.103288753	316931.100449525	63399.1385791674	109766.367007249	133113.178466977	173876.759540955	468802.980181202	170621.064215451	212980.841106139	212848.962026602	125068.37215662	77545.0061398215	85548.3113710769	76802.4483494628	78447.007894367	102330.162272328	76989.3105180562	72730.1650737785	76048.7709677707	77379.5343272264	67035.8047207212	69492.0807059358	43947.0190439497	36332.4020304281	114593.815291892	34704.1333148926	90944.2841772392	315138.839794958	67116.9902364833	59522.8424269706	14348.9029784985	13303.3413332701	59182.8689229661
837	235.030804324839	234.968425552976	235.032190086171	472.75949420929	432.363996200562	520.864016113281	70	12	10	11	16	4928.13179257783	140341.472744739	53170.168686087	6721.31263859706	74079.0402671322	7265.86579208379	50882.1088789127	4597.14697447382	21851.1126590219	53548.8778113388	69886.5418454073	65935.2225749404	13981.2106937557	64550.5058258597	63277.3089952729	40478.3320212843	5002.48298864067	43532.98874779	37222.7370354813	38444.5170055464	37531.6407660779	26066.1766855186	31900.0861844775	30764.7015997767	33733.9702116558	29990.469711842	31288.4313556831	12022.8444696811	60158.0437509692	71289.9316820809	16209.5611681551	19855.3741916626	48737.5235183066	23250.3787254983	37374.7293627384	17563.3209745598	48669.9376316392	15531.6545623034
840	235.118818883607	235.054197039317	235.24850111203	143.967993621826	110.360998916626	259.150006790161	149	17	10	13	16	23197.3187004041	34590.1950255808	95921.4537725272	13321.7132087808	1166757.24714739	150527.207119499	26141.5812271048	110726.819079037	61957.0369573147	51352.2746768568	379029.017932223	15632.6177070122	45825.7982877782	340778.823644109	94397.3203892757	16955.6370695354	18386.2722044571	380245.327389054	363666.286425898	345401.232382003	342010.282002669	346341.411447912	244111.075411709	225647.807945008	220142.445942636	303456.332892775	298009.481442992	64025.3894748213	54900.0387322158	22985.2025362011	42638.3804872818	156585.919298138	198553.703861335	54518.8615459781	17797.3718593901	39172.4433621074	205966.827299395	183081.080681938
841	235.131423508878	235.080556720702	235.217316171435	417.744005508423	267.2880128479	529.478999481201	161	17	10	13	14	42007.3768467368	71668.059287353	39334.8582812184	64432.6446369127	65677.5359541283	41199.0998742383	14252.7529434115	8479.83843304217	12843.620631583	72564.1917600948	78283.2430759179	45502.1314707398	94465.5869983463	19000.5592702255	44508.6068343557	56111.0145273954	63752.4781114608	22450.6916073058	22110.1735639502	23666.2021366227	23667.9540242259	23767.8000870422	20544.5232037129	20077.2546876012	16815.8421651414	18819.9939650833	16281.2558923196	20209.9301206693	30131.5373731591	13312.4661903363	16660.0933621079	133414.93484371	26388.6447890662	17782.898844637	13838.3694463223	257323.423354834	167040.25845906	9481.84399819234
[truncated: 2,988 more rows]
[truncated: 24 more columns]
