# Supplementary material for: Oceanographic setting influences the prokaryotic community and metabolome in deep-sea sponges
Source: Sci Rep. 2022 Mar 1;12:3356. doi: 10.1038/s41598-022-07292-3 (PMC8888554; doi:10.1038/s41598-022-07292-3)
Supplement: Supplementary file 12 — Supplementary Table S11. [file 41598_2022_7292_MOESM12_ESM.xlsx]

## Sheet: Sheet1
X	mz	mzmin	mzmax	rt	rtmin	rtmax	npeaks	Gb	QC	Sf	Wb	IE_20170919_01401	IE_20170919_01601	IE_20170919_02301	IE_20170919_02401	IE_20170919_03001	IE_20170919_03101	IE_20170919_03301	IE_20170919_03501	IE_20170919_03601	IE_20170919_04001	IE_20170919_04201	IE_20170919_04401	IE_20170919_06401	IE_20170919_06501	IE_20170919_06601	IE_20170919_06701	IE_20170919_06801	IE_20170919_01301	IE_20170919_01901	IE_20170919_02501	IE_20170919_03201	IE_20170919_03801	IE_20170919_04501	IE_20170919_05101	IE_20170919_05701	IE_20170919_06301	IE_20170919_06901	IE_20170919_01701	IE_20170919_01801	IE_20170919_02001	IE_20170919_02601	IE_20170919_02701	IE_20170919_02801	IE_20170919_02901	IE_20170919_03401	IE_20170919_03901	IE_20170919_05301	IE_20170919_05401
1869	521.053728405059	521.052488740728	521.05441767064	532.605017471313	532.567024536133	534.461005096436	16	0	10	6	0	177.027786519112	224.664873559028	236.978956006866	270.944071694144	357.488189236926	196.541203201882	239.923751155181	211.987173244357	177.131990568978	232.479556002122	175.740537086635	350.368747913412	363.006167139326	152.650045537124	283.123556668737	247.542034861233	319.401162831911	69302.5524893403	78435.2123208446	69689.9511919703	74712.071342604	73985.1256661756	75593.1400944293	79213.4415620991	83292.2003003101	79136.5984576195	76496.6456486657	324.528382037367	304.837950033801	339253.000384552	401966.687302358	302.729535415769	156722.423588745	257.67713213406	415878.522491727	186.371604467077	267.790939892509	290.086972509112
180	163.03976424314	163.038383328475	163.088138075697	532.601027069092	497.84702041626	533.843010559082	19	0	10	6	0	2843.60115607679	1458.8307132937	671.009976451471	553.419378910214	920.382057660073	3227.40186064281	573.822961949185	1376.18198809549	721.487796423212	523.950600251555	573.801719114184	4313.88308249563	519.920152863488	751.957542747445	513.943009510636	814.77055891268	602.707057083771	28537.9875209768	29477.3414284037	32409.756062306	29285.8980267814	30721.3351415098	32980.6079375415	35285.8575804234	34027.0792888105	31447.4569687744	34812.7415940428	659.711019631475	766.100648500025	119173.5950172	134474.139429643	2457.27740940191	56633.4894803618	1234.63174353931	150050.720869182	466.772047493793	799.521347635985	1146.3895180665
501	236.076528552549	235.987924208263	236.079121463445	390.410998153686	331.840994949341	445.417996902466	46	17	10	12	0	41865.8718722733	46128.4196023573	24819.051920119	34848.3103293248	12394.3683183639	14589.7941333671	47243.8881352932	29810.8918094877	33064.1965816612	29648.3368372321	27121.9614141583	57992.189871639	27824.4314516149	41503.426772325	32477.8558493784	65962.305932849	39598.0930202568	19631.7657190713	13151.6161020175	18265.0306867389	19272.3033352653	20308.1123301187	22602.7101394587	19645.8964955756	22270.2096634987	18590.949552757	21871.2082852566	51467.2250569125	55904.695947709	48261.7993721226	30122.1322457492	60849.0954595698	29663.5335695744	162393.150854348	31839.8342674822	42056.1786147952	90681.0366686376	64099.6650040057
1130	358.018903861988	357.999948640327	358.057608786494	386.619006652832	365.499008636475	445.705001373291	50	13	10	2	0	14856.3033438107	35974.7814517589	216804.577560586	189195.623746077	244517.580119657	2890.70158821944	154089.619766071	174408.654991881	31367.2471642768	237272.471984933	85225.446989961	1411.8273659574	24261.4865899086	117362.463850273	160452.47692116	2850.71450658143	148557.506617079	88149.8160145205	64095.9817029233	107744.388780668	103155.025262721	61251.546354811	68104.7498312895	108980.411043931	68762.6508445643	98790.9375150814	122528.089451379	1056.01612775647	1221.73526985218	8344.76698599889	2129.08955969128	15452.5090581179	1645.13020028619	1769.4298651224	5251.70721872269	954.70791719949	1287.75710978983	939.425389815514
2795	839.138630058224	839.137066364037	839.139842507771	387.85200668335	378.977986221313	390.784000473022	23	10	10	0	0	1306.73747491674	3850.62998481666	64899.2249170683	61119.9755855523	38531.6295836982	359.679543751012	41107.7820603992	28643.4215270277	3620.23123521642	30547.3290588414	79127.9280737566	438.0885240652	75878.4174797125	68232.8672133303	45170.1592386607	431.917695193061	49220.2279665124	20981.7289211703	16609.697933374	23492.2628786427	17643.3450379045	17581.8508107989	25827.9074001576	19155.7791223421	17388.1132278778	14287.0457749441	12394.1598724914	264.875839595284	356.409221559763	499.239974682822	419.102237581334	367.719784620026	346.129918974475	330.142708533065	414.080385346897	297.506804734655	443.55144973317	443.832414563497
660	264.979624028977	264.915957744173	265.082309663813	385.980501899719	330.880995101929	422.78399230957	30	14	5	2	4	4269.83153832424	8477.30510936464	23446.4372717144	41937.9842816341	28921.8729632359	1361.63701858539	22222.8037999411	24105.4467410063	13000.2440053089	17175.0602055807	30495.9117051779	71218.9600637526	32635.2018052401	27488.6628970659	28493.409189462	24705.2092182499	35351.8503696361	23145.60090656	22927.5012024343	23163.9095706684	23519.2842336776	17922.1953875518	25575.0313162804	14086.2435761906	18518.3695886005	12503.6447152868	29050.5536840103	838.28230008871	1520.18698752474	1626.40273294091	1567.05501300414	8778.24676714675	1706.30949662998	1690.69909258882	18965.5130424304	1168.01850811358	2174.16488032788	1702.40880244956
3976	1466.24976139869	1466.24686781861	1466.25387368585	386.630993041992	378.977986221313	388.511005325317	11	10	0	0	0	513.510511327261	510.715051218402	29393.202797084	24644.9676718895	96327.1712986826	600.930401542038	17028.9780379601	15140.4153849042	648.628943209632	13604.5507922329	64290.6054484332	683.610358371399	37815.542285057	35601.6764760777	22180.4265765201	433.730897705636	46716.282337755	5618.77009576921	5533.49109828143	5819.06510609914	5867.23196824268	5825.53346748515	6615.9923038955	6776.36389697343	6787.12353855371	6739.4047849976	6566.93831484688	141.909448242187	252.948285231582	424.727799396962	283.30470176385	499.016202637926	461.174446712841	178.105928642869	354.941519795252	382.071550246993	600.397742667197	610.638690840166
3977	1466.75051676118	1466.74762470938	1466.75333508726	386.630993041992	378.977986221313	391.033991241455	13	11	0	0	0	378.759771768863	446.13364525931	30520.5218100801	17225.7491810527	86274.9140622607	400.940329922014	12091.8777749494	11565.6449816376	404.067996775624	9430.85723032159	41072.3656107848	365.476354088169	33279.8501418205	31549.5037724109	22169.581930477	442.252178296404	44412.8216602951	4922.85352018795	4123.46682350481	4692.36168910105	5239.85934348644	4818.31436889193	5780.93163010398	5247.75065951369	5756.12499770043	5710.63979906531	5802.15471083771	364.109764519281	422.70262766288	300.379452175564	474.161126726773	630.31501103919	197.85363173415	351.645600967937	379.014886689093	279.595563367009	328.346297319565	355.394183900621
3528	1257.71520518444	1257.7121201707	1257.71775711242	386.639986038208	379.70799041748	391.033991241455	15	11	0	0	0	222.677969417535	383.586048746947	26676.9801051468	25218.1397208245	75193.9805136111	199.121616371849	14435.3657084238	12899.1164112194	526.052613347148	6985.5989074409	40811.6839938238	290.02081411425	30220.0195995026	27091.7523865565	23844.9482749349	274.283235774562	40836.8994929343	5245.1124123749	5485.33632663931	6051.34382867612	6240.9659449224	6146.5943860574	5937.04564209974	6234.12482685702	6499.33995395612	6437.175969594	6133.7129483223	152.096078055246	238.77467826878	247.151981908052	311.078068935002	157.070965722576	119.650115966797	262.290661993954	212.666545147123	243.276694305072	211.362358940972	141.434027777778
1198	375.130066728523	375.128396893734	375.2075064508	332.38650062561	330.779985809326	428.401997528076	66	17	10	9	16	355708.45972091	441730.044826632	280404.886791017	411916.932239954	173689.694949804	651534.722084632	415522.375021279	733189.447429268	421831.844562809	138692.922461981	188085.974855704	323689.426030308	324429.623674829	739833.740366521	442917.577145472	452582.179459606	123932.467396878	309797.08925315	332981.19183585	325008.223920284	344248.303258149	343644.699911121	346392.829588205	363175.205976281	355455.913766068	332089.245634252	327620.258047376	116436.401877785	7183.84465346551	446314.60986651	463034.55828382	202755.038412621	28549.1057687034	8304.47627017088	51158.9722359825	7244.22924558314	73605.8666370181	9295.17416811269
2098	574.158941913582	574.157132570317	574.161704662086	70.207499370575	69.8899984359741	70.6290014839172	12	0	0	0	12	348.193451982357	257.208832047081	327.580335659091	493.089182386757	974.615258946782	900.661241175979	429.849420717801	1317.276352535	340.126151378333	323.627465035825	306.465537311177	390.154779146891	609.767852722201	339.95061437606	377.159035408578	430.971437675313	318.689962041099	2861.42933046073	3071.86893228102	3385.14200606077	2849.91790940985	2850.80557793113	3194.82096545598	2857.21250071456	2879.25370402508	3067.70894277096	3282.74835961778	213.112661744958	208.252361751162	567.27367023885	501.791278810318	296.683330030679	365.342635593319	324.932182162302	364.316838786804	299.536475338973	388.516306479461	316.934041227854
2435	672.194808542868	672.193059298956	672.225435277029	69.8934996128082	24.7379994392395	70.5390014839172	10	0	0	0	9	242.231581761735	271.195258611697	150.655950976373	329.844621719792	887.275259606726	399.617617566139	396.624595518612	796.003317682073	321.983834033087	144.533774559037	249.693198116962	314.605379803106	258.545867092023	313.668385938586	318.890244934824	254.130446867396	342.387593054678	774.356574945501	916.806393038481	1025.46413826232	858.619309441769	956.428315918194	1110.24618275883	788.18223386578	870.074267646298	721.280774602899	881.363399075344	175.139367420226	81.2706909179688	324.425417158462	273.870618511573	140.329090019502	89.2555413320661	202.752082388906	301.45580602265	168.571751912435	162.409545687755	210.627555157989
600	254.150304318005	254.060124641468	254.151433622864	423.956997833252	400.540014266968	424.657998046875	23	11	10	1	0	1078.45762918703	1338.35693112214	95243.9915432701	73459.6395894721	120761.478534776	1331.50040003526	66477.4604281159	57159.0274273348	2083.55354377558	69962.3435180246	140131.424982854	1410.09744524211	79951.9361140556	52231.2567031865	58805.9805261437	1186.44921977632	106505.309547233	24716.6370452445	30687.0199741947	28579.1241242428	30449.3838743885	26076.04963899	27446.9699901156	32550.3619697954	25508.4404793348	28896.7415552685	31114.8819576015	2699.86820719019	4222.61763492599	4416.04424263142	4471.9982389907	2236.19375746697	4617.74491686906	9322.02315249294	4807.57807306905	1671.48226342228	3379.31402896824	2344.96552415325
781	289.06675236832	288.97081830733	289.110637850458	73.7260000801086	21.5740006923676	139.929001312256	210	17	10	13	16	215987.612853757	191795.578633515	144514.148349336	131321.529619817	35029.2838727234	86175.012203441	169921.996187961	70685.1171466027	170968.219707785	241363.758645562	159280.165872142	199992.947578275	11689.0993639268	141752.47484618	195902.227224323	176288.232859084	221221.940946652	98909.910950118	96167.9822148608	93916.7596225743	98895.0334847812	99548.8649712054	123637.463297568	119810.99436972	107900.565823561	102600.291784185	122932.845067394	275969.665767225	261248.756890145	197091.26552498	180047.390975781	218351.276328433	291269.732588713	310716.416438245	137136.562224529	227128.866825114	238212.039307383	280983.675925182
1864	519.363766466311	519.248244973922	519.437060151998	349.413003768921	306.589013977051	406.254986572266	91	5	10	3	16	963.796784773003	1155.71022799239	2761.81201333592	13457.2189892697	11561.8106808055	1393.75333785736	16278.8617041247	1419.6182941679	1471.410234558	3077.64711191971	2133.66848454776	1925.84136070203	2882.26773260544	2044.46724267289	9370.06406346658	15297.718801165	2094.72754812211	270692.344727907	287793.374709676	292680.241147872	284110.985119902	269921.264580935	277154.78043234	275673.759499546	286380.680563556	315911.724786319	280136.11477402	600.57816940013	1360.5038150946	1179.4273490796	18069.8537354923	805.171319101239	729.626485014812	1070.19153139024	20848.2795061972	1830.79871785097	823.583893897419	739.917821698234
3166	1037.72422365057	1037.70823697888	1037.73924150728	350.639002685547	330.989999389648	354.001998214722	19	1	0	0	14	605.888741754554	456.327187211718	803.021352580252	1119.24041012448	10165.62034408	4963.7046675235	3387.95045369243	723.60936673724	518.108904583675	919.447240740061	423.091363587168	873.551017560096	900.606919019669	2303.66632531335	2353.42921736216	1245.29205419943	1761.54537468106	5436.69875109245	5274.14073396334	6896.11743566527	6328.7934764574	6298.2080459914	5978.62657598058	6333.42245037879	7082.85200032191	6593.22897122428	7141.53737369065	613.130466510728	910.127092766327	913.898025637989	1175.91712860204	824.469799229689	670.266783605237	1317.3001950485	1693.78025093699	3371.48279835967	550.882296706674	788.229818829397
334	200.056014182425	200.054356829138	200.092946432526	139.077001342773	124.376999130249	184.740001907349	76	16	10	13	16	85480.9562667615	58030.4490882958	90243.985848121	96213.6175262313	98447.7372239092	8613.82388694253	65031.2107528925	190749.192320721	65498.5891054734	57880.5519579052	69955.4407092277	92086.1779838257	69231.1130912704	67169.0456618516	59073.5112769214	94535.2417686838	89378.5889192484	190078.026725383	191559.819924345	192456.713649769	189523.177097032	196790.190223232	202492.30006557	203001.674111715	207122.814389399	205513.847952713	212492.651889458	61656.1161754932	68052.1482792179	267974.352691381	276682.918133234	92088.3752437237	68658.2305802808	124187.412410151	181969.217629676	62406.8263112783	140631.188286758	63808.4214027195
1620	463.29139409012	463.290142052141	463.292057214773	139.710501537323	138.440001945496	140.289001312256	14	0	0	0	14	1244.53979456249	975.408636414291	813.327012398319	744.23156140779	1051.5113675396	2989.11927858026	902.713150425038	1565.10725199954	1174.65064978972	707.381728074669	887.550378117563	935.153055883013	653.773581437611	1097.02350737786	1048.25915203337	944.611453971286	765.155737026646	13182.0815031203	12129.7268289468	12456.4353816737	12151.9778768735	13798.6643624247	13015.4504354605	14244.3788425017	13089.5864913301	12155.294590455	13360.0430910955	730.124311823825	535.039821048655	969.533215713495	980.849734838638	692.516119225391	487.51117327399	756.613541356184	758.320154802518	666.499051956667	1168.29396511759	744.682420063298
923	316.119709881378	316.113423788915	316.212051357197	139.075998535156	111.903000240326	176.019001808167	15	0	0	3	8	4295.76259395374	3779.32103993893	3828.65080522348	5090.09573434691	5218.39585524699	6025.08575020269	7159.92498781	11350.4892340306	3073.59204278922	3351.23338676989	4646.16842319444	3510.1967004354	4136.20307953656	6121.32363786344	5356.14148183366	3213.74318348638	5098.99550840879	7335.46065587041	7328.05242936568	8322.4268315658	7585.09208273951	7472.44482766994	7972.20544608663	7898.19019085169	7835.45634898759	8241.19579301951	7374.39677045783	4797.30195244721	3506.69000417109	14823.9031638973	7349.01465319993	6658.60688082472	3409.04022863703	5644.46128992896	5518.05633277757	3741.24480289352	4498.72135652948	3794.16806002334
691	270.064480557339	270.062094668225	270.09757565248	138.45100605011	111.273997192383	140.34200263977	33	2	7	7	14	9984.16024948905	7987.43370704027	11807.2951264679	13354.5648041244	9764.68816079034	4999.10332898516	13183.8258245308	25444.2105730623	9741.77582332461	7521.68089819451	11552.3089784613	17184.7150887921	10434.680816602	13503.8166560729	10974.3765968978	6287.63965007519	15479.3296000697	11582.3992940174	8613.94091196358	14864.6639743811	18956.8892568815	19305.8390343562	21123.5506211917	15936.8124292465	18959.9374899669	14621.3981233817	20560.8366159315	41163.5502214538	8288.92388064414	37426.9302373326	7450.20690310746	16739.4564920571	8003.0582700873	56001.5669129044	12867.4784340585	7014.92823355738	52765.2527958548	9976.25007370919
1685	474.323945573392	474.140820304862	474.325423587086	139.707498188019	138.409004058838	149.216000404358	20	7	5	6	0	25886.9494758343	21420.1812978415	1022.83247801327	9323.50182795804	14122.0059344093	86983.2661169781	15475.8963225383	52236.9201418717	22617.8094663706	695.625716159266	2290.4190567447	15227.7302706261	1476.17255686148	8933.09115147986	2798.54741054434	6063.79708844336	1887.31536898081	15042.0407819562	14073.9315962754	10906.4476880792	10864.5978682481	14355.6524145131	8051.23238301531	15610.7810782683	15415.1571786627	13089.3303043913	12977.1546926318	10892.9954199074	4164.95619419392	22684.3711129219	21401.3741354551	18920.8575886833	9358.31783432513	17352.6704745216	4203.12692352722	10034.2356013862	23153.9702810946	13432.9734330364
707	274.057400039054	273.867355232555	274.11082004174	69.2620000648499	21.596000790596	141.554000587463	190	17	10	12	16	28073.5764476197	43563.9491924459	40717.0115554985	42539.7875160927	16240.8603116024	64304.3300191344	34792.7672078722	62833.9551527333	49920.185232244	27868.6417076318	25004.0658540393	40901.7282000021	34265.8923161072	38765.2188686521	34005.4968158947	40160.5209977768	37232.5800189129	99405.8572555835	86263.2364425289	94627.0690705334	104201.858735629	97160.2810055231	100104.194383007	98732.7249089493	101685.667675312	101816.245731029	90349.7490521462	34569.4879535484	32189.037081305	16394.5010231719	19000.0000986186	3485.76582332607	13688.5925690464	8676.65827051313	40038.4073818072	13501.5697634141	11083.4708714584	15315.3437465709
2171	594.338167794462	594.291679768183	594.341793267761	360.796490516663	331.408996582031	424.874011383057	28	0	10	0	15	1198.71165506757	1095.27863865653	1855.10640658438	2209.68745615747	7504.9607340734	3068.75612284346	4948.27271734616	1142.93710791143	850.515343404841	1422.985038357	1418.97815271979	1011.31592183816	855.6443850152	3824.06488715009	3602.01086981222	3834.12448351416	2386.22438593046	18920.1045537293	17865.0968517701	18977.239140923	19017.7678798162	20527.2242438495	22077.9013848708	21988.6057904991	22850.3186750847	19425.8333928501	18533.9954407985	1186.10522068292	6191.65095885382	2217.45959307502	4116.73804139139	2853.57188650118	1517.18577997712	3711.17426028661	5723.87292762018	11468.1842733635	3684.67639533389	1318.99447323997
967	325.039135705834	324.983254112757	325.092923369535	202.222998504639	138.44900680542	349.397006607056	78	17	10	2	16	9156.5083451767	73566.8802564938	22056.9279281039	15130.0620192349	27353.3401854461	138629.550819079	25970.0364622956	154933.938728794	50132.6504544733	40216.7198388558	21733.9217490912	38178.3693643613	31490.2286783665	51900.2310346953	20067.1968575484	38989.288320065	16909.9693325639	91495.1512983826	93944.3003461077	96476.9884076568	102065.079305314	99480.2457619342	103356.952084448	104025.666172584	102700.71539407	103910.983945072	96671.7733220463	9818.3853018758	2883.38011231972	28589.88397134	2276.14554287709	2825.6399085375	1656.01983875444	10834.8774141205	1597.80777392304	15323.1217416473	8838.76527262107	1639.3802895749
1670	471.298063267927	471.260816277875	471.299804058922	346.304997253418	330.154007568359	350.650013580322	68	17	10	12	3	40943.197274566	136458.840530907	33745.5616298318	77311.1333836277	22234.4907943295	102071.895631682	341858.52723448	76660.8245849842	63696.0558497608	27377.9576459443	24357.1601551143	49783.7334826887	89246.2643182454	230099.409117465	206473.282094728	169359.406118636	39462.5574035889	73689.2681787529	80796.8259390545	80290.562558971	91767.9461171717	85557.6731029249	86057.2834075143	86643.9062695205	95589.0541112074	92139.0820036829	94146.1892950501	105493.154802535	52684.0187088787	65056.1219604278	69294.8685302328	205391.208989194	94864.3555261574	73092.3277120292	60541.1262508709	175563.605140639	200956.311107777	65922.5519368899
192	166.01788520669	166.016283699548	166.054975213493	346.255006942749	344.068006668091	427.107004318237	59	16	10	10	13	15158.1755894423	72216.9057094554	50244.0646112887	29767.9596304265	1715.1932839416	11930.8035460752	96125.4736281408	114447.978429695	41609.2107895331	319265.604916797	125985.790327396	14551.9903547131	136177.508134961	171087.672248762	39154.5653721162	134241.315872513	77336.497319804	38676.0966184214	43222.0525214252	40311.0386251413	45268.9751235768	41617.0153622888	42514.0525224432	45441.7740782929	49362.2065120284	46203.7133289501	49866.3697131743	7923.03266760541	22097.3395479284	22784.1324098571	45848.5489073989	13578.5811895883	19679.2774420524	27571.0659084575	51008.9907648973	15325.9369896096	13058.5713550448	14617.7497801701
1957	540.328902730613	540.284284921436	540.360300918433	346.532995834351	271.326995162964	427.557991104126	103	12	9	13	16	1036.8959411273	25666.236570311	12360.6470397361	19081.0236667012	99052.2695398909	2777.63168627566	17374.6257110825	16922.9517917272	2714.70486002509	7048.76412534714	10419.1905841445	29974.6388742556	28817.1753197649	2762.11895537207	14929.6651705657	5687.59427376261	11938.7980595988	24203.2607488667	19835.1596920239	22881.3427194098	24085.4787605586	19895.9713074403	27035.8707856021	24305.6655399849	20734.5011189083	16890.2628641063	22378.580639022	87000.0060385401	30174.6851909018	53030.5595672787	23985.1569035937	19082.8060194427	95676.3167441514	23750.1888755957	10078.3665302088	177692.410120752	21991.833759537	74961.1490199585
286	189.04020837036	188.892159801742	189.076118252452	346.699004135132	332.041988525391	358.307989959717	21	2	5	1	8	2102.03148486908	3961.55820630118	1128.83460934818	1334.9075736723	15280.8710637392	147671.454432616	2792.26602740357	1805.21334039635	1821.23729970263	1750.2295947451	3563.31815712562	1147.8884808198	3513.38334845666	6171.25449310243	3714.42623358087	3339.71589703285	2021.93031803891	9861.82999226664	10308.9006676143	10401.0553626423	6678.64986689016	12661.1489420746	10400.1699582163	9873.92343954463	13234.0502080372	13314.8129395875	13391.7912178755	2280.23515481158	2362.09097677356	7978.86806524359	3352.5989517902	2548.30776142143	2455.26267687102	2961.7013381754	2923.95229370032	1501.0186951446	4316.21650528908	2107.11721090113
2834	860.846666343654	860.843876725579	860.848416599062	432.480508460999	430.558988265991	442.246005172729	60	17	10	13	16	3159757.93895302	3139540.26423914	2613244.0949249	2475243.43453407	1701949.90780804	2966233.59842516	2589001.55027861	2483893.03721228	3041473.11397057	1574308.38444476	2297545.48293106	3146523.26144831	2564965.87946347	2739456.20433097	2624029.33744378	3055581.97169052	2378816.24227206	2864188.80018528	2862944.62013022	2889374.5268992	2893513.50802186	2835493.14764527	2978831.21030465	2965564.59023274	2951425.5166828	2876079.24437784	2889773.87881162	1923629.70158622	2213158.16063924	514179.710618629	674746.068845984	2513182.9881171	2859917.09649833	2492973.45429525	1130629.446721	3248844.18869833	3015225.35440824	3189788.4027873
2575	724.87185470028	724.869779138966	724.87324614544	432.420013656616	429.960993728638	442.925001068115	85	17	10	13	16	1609856.82536542	2758789.12104814	2390150.02898923	2242838.81842247	1443001.89688326	1654678.9774577	2290591.64527677	2331797.38050662	1561941.4319527	1298911.34938359	2001796.1525798	1702048.12797542	2109330.78861314	2365331.41665799	1386277.61100634	1582630.8533517	1987602.3440643	2467119.79480072	1471439.92541076	1474565.54044183	1573388.00342221	2463144.4604684	2563656.27680132	2528238.60772092	2511891.43812446	1502511.29002498	2476267.8776201	1644122.90519601	2811995.6903501	556528.514423333	671394.964140756	2245364.90653775	2530899.29548831	2268369.07289404	1001201.107913	1628968.38381001	2614193.31471615	1622915.0101178
2778	826.852347168942	826.850115552567	826.854062300849	432.750492668152	430.558988265991	442.879987792969	60	17	10	13	16	1373496.60534292	1367366.71308224	1120714.93934127	1066320.19534378	707841.575808091	1309835.61952245	1105420.15041943	1104928.48181929	1329291.33345461	657580.762066075	980186.572396091	1357515.78921993	1089257.40358008	1120390.93364041	1123273.91971772	1313650.51877899	992012.829525655	1241058.31876464	1245913.29264592	1254584.37096566	1265688.08297298	1223887.75984301	1301834.09504811	1287621.35940119	1269370.38925776	1229635.2536117	1253054.92090464	837044.895796776	914585.518004321	211197.004341781	277722.074535429	1099134.83477184	1232587.25436428	1092821.72330772	486487.613310583	1425727.18554548	1310684.40392622	1387825.57584067
3298	1133.12721244641	1133.12357246225	1133.13111859661	432.807006263733	430.558988265991	435.087987976074	56	17	10	13	16	192380.666650459	186133.402667415	192994.983112346	176481.208521409	116937.14335315	195896.555261454	186428.801213542	183868.18949606	198125.922314069	132253.884984991	177885.707877096	227117.60330057	209229.978685539	203702.365828964	206492.502269428	215715.244149044	190700.397681378	189523.987862252	188065.682902494	199018.505486262	208569.996000845	205582.058117229	213661.923186483	221863.816542015	218633.14556499	212378.541006185	222272.062569224	115693.853408593	215152.256905023	15995.7545215487	24327.1947757002	162945.641751379	190797.953905337	174765.715046515	68608.2833439599	226239.730898208	226167.122780997	217575.639676438
3338	1155.79185188776	1155.78738042674	1155.79498026134	432.928001556397	430.558988265991	437.840004119873	57	17	10	13	16	178785.535402028	178270.989045003	178929.419091838	163201.062766729	108822.348638467	177811.461077354	179350.346562881	176281.27864084	186387.460020885	109747.471463084	174964.366757929	212662.213736609	201177.544244931	186480.50912451	196254.089238392	201540.509684139	179521.065166044	172485.227075636	182996.582364079	185900.665189122	195753.361254764	195016.124703806	203723.81501087	205986.507935105	210883.208292756	201639.029742943	205805.036882783	108077.781416229	204954.296040087	10825.8473765105	21288.6821794459	152471.32739829	179233.578714505	166779.848429241	65794.1430944211	216746.259869481	214431.464716494	206018.424178189
3282	1110.46645676861	1110.46265228826	1110.47020000919	432.849500045776	430.627997894287	435.087987976074	56	17	10	13	16	173389.974895229	171437.522128201	176116.460101531	162912.764388479	106514.757510202	174006.363310959	171277.602224064	165767.065913709	188389.172031029	111677.805539598	164168.742832478	211461.106905161	189491.887288144	188923.47730712	191020.225338042	198706.720697279	171567.8580717	173293.701769692	176397.828304921	182363.804097667	192213.784086984	188909.396300242	200468.076339664	198350.260754442	199738.301769577	196621.62162674	203014.791619172	104710.728415005	199405.536322643	12359.7017597187	22907.6685424894	150173.51732185	173953.617357351	163002.755286786	64644.5724037791	208571.435751971	206470.769797216	200047.104568272
3546	1269.43711948784	1269.43217002599	1269.44163692299	433.039000015259	431.158012771606	434.278992080688	55	17	10	12	16	104812.451776599	100752.753567319	110099.213222376	95408.8457448059	65599.7851782323	104295.284744969	110478.841671889	104451.795757066	112076.640393356	110497.366812751	106665.90414532	126670.148684643	125286.978976479	115207.294399683	121034.657287889	123351.732025221	110814.970841071	100855.149327523	107641.740900218	111624.990469378	115553.393156456	114550.857909368	125990.681971908	129554.291020023	126550.152614219	122946.984024958	127628.373523367	62479.531705454	118207.928307357	11919.1735497376	12854.2448038783	91606.263445538	108548.056616609	102232.226800165	35417.797707858	124610.104619815	132797.81522828	127079.227343186
3517	1246.77467724478	1246.7699727499	1246.77954411324	432.911505584717	430.558988265991	438.479000015259	56	17	10	12	16	106001.579055933	101831.614373495	110049.457079655	98457.1188984479	65203.7582094473	104073.626618641	107609.817694348	104704.149397429	113476.937030856	76287.8704229115	105219.607063369	131820.896648581	123568.225267885	117786.137638986	123427.961050357	121404.676882004	110879.991144243	104927.051485305	106542.468354535	112660.654932795	119445.565379673	115331.361309439	126058.917054262	126986.456167012	126094.524784593	119470.873621264	126149.75692109	63059.1161285176	120197.664662204	11355.512330289	8914.06121667445	87734.6157253093	108107.322136007	100050.823823057	35974.3016851461	124870.213114074	130440.185303427	127630.863760918
3233	1088.13863503272	1088.13439044295	1088.142057847	432.833497161865	431.158012771606	437.840004119873	56	17	10	12	16	101967.443965741	100779.868541574	102438.407910476	95655.6191259157	63934.2438288458	103711.519659848	104220.849638554	97716.9860093431	114499.291572793	66330.7297815171	96940.1676910308	124421.59280409	114812.377538194	108771.939922485	114323.161892856	118965.161530401	100704.070019712	101704.637076566	106805.237084534	108396.094615087	115558.016627438	110490.231458841	118053.309366568	120201.119829058	118004.946762128	115048.067604671	119875.099833948	62150.0903162321	118947.86009769	14840.7916098109	11761.0654501766	90894.4389980327	107317.248522833	97129.5675732195	36758.9037202148	125997.420916243	119744.703286632	118263.724761187
3893	1428.0724812852	1428.06727268582	1428.07891072942	433.085510101318	431.158012771606	435.087987976074	54	17	10	11	16	72804.1357020289	74831.3525257116	74804.2895677499	69454.5993828842	48581.8247550851	72057.799821343	79033.2832744054	78949.7404548019	77552.3727440508	83813.8567930879	81442.1122057696	93304.0749032691	94342.0590834825	85255.8703793585	89947.2463576595	91765.8959914595	86915.8015765916	72743.5829242671	72832.2398088449	77809.0691175578	85116.6319907866	88346.2782961316	93372.4509908284	91011.1097876506	94228.4876448268	93065.2649835125	90466.7349927127	45414.0979846306	83500.3982517589	15950.0447963688	17628.0253649829	63189.3026187018	77451.7048966378	72361.5740036984	24088.9748597462	91153.5683052152	95766.7498676735	92171.1765633581
1246	385.098564407269	384.994547922489	385.186861622346	432.803991928101	326.6200025177	493.450998535156	85	17	10	13	16	78634.3926282829	67981.4295416598	52972.2675175359	51419.8186747034	37623.1267703406	60509.4149824615	53122.5220164186	55575.512610306	54384.0589277074	18681.1794331879	16210.8574092048	69414.5312488102	26108.5589478791	64388.8372378889	21468.275532648	52717.4281366877	58559.7684976644	64799.9001135956	56479.5160590485	58800.892743299	67287.4430747353	46958.0055273818	78137.7074513895	63247.3486078924	69995.5098396179	66730.1525141951	32047.9351264983	56274.8722957238	76831.4005087271	16807.2754399705	19054.3392231725	52666.6666700691	73140.4289703816	64136.2631236833	35538.6174353437	81840.1055559803	69770.6785326645	86985.1060324341
3303	1134.29749543543	1134.29394408167	1134.30204520947	432.80301109314	430.558988265991	438.46899597168	55	17	10	11	16	43308.3603421441	41940.1175866619	43130.1327235283	39640.3975467777	28118.8542944728	47059.0795524741	41087.8122521232	44400.0603167219	32685.0095948449	33201.5702692404	43068.6811777526	56122.5629636966	52835.2542686427	48026.7247490576	48505.8757216132	50110.1180561453	47116.9680602709	45069.2829406172	45092.8474593263	41765.1816319046	46370.8290857609	45575.7892631111	49786.0958839185	51604.8527882784	52624.2876551743	50468.7725707447	49335.9092678891	23297.5858461258	47538.6325703758	9775.02923457112	12800.1052437804	38077.3865305491	40521.2610731626	39536.9750075532	13886.6441861098	52987.6372136722	54043.7366065267	53975.1112094462
3173	1043.14728541	1043.14344596799	1043.15046750007	432.807006263733	431.158012771606	435.856011123657	54	17	10	11	16	33631.8656729664	30438.58414124	33973.9035945386	31726.9944850265	20777.9735877772	30935.4021958611	30108.9818479959	32791.4208303647	35135.4106821732	19104.8919529187	29674.2304693893	40207.6178137679	36015.1655241963	32453.9360113663	33771.1273685209	38168.3121948652	31937.8619323119	32483.549394305	33735.4336685299	34393.4054768243	36680.5037045492	35986.8771728374	37401.4594546487	38619.4825997343	37903.8130532569	35507.4966748791	35178.4226856426	18836.0117060674	28226.4471094531	4838.24224868103	7060.45562081505	29692.1813374249	31422.5200126832	29166.4261279064	12763.5168161029	36550.560544072	40382.2774112318	33969.6036220039
3145	1020.48460968053	1020.37261244702	1020.58850016886	432.818993148804	331.424992599487	454.947005844116	66	17	10	12	16	25813.0400200508	21855.3719785763	27226.6338434289	28231.9335302591	16138.8296616672	28314.1704129428	29009.0438566796	27090.2478822122	28799.4687604727	12013.5292455675	23003.6879831358	24362.3298078286	26888.3993636433	28535.2741733353	30156.2261261086	30500.3029924934	27233.9766979284	28847.1620607561	30535.8825536534	29180.1122665568	32845.8157331764	31046.0336878515	30407.3188443901	31210.7840284663	32709.1484100996	32390.5578121589	32519.1043141893	13278.7925064674	25109.8964483771	4829.76959715121	12159.9637457472	23577.6001446497	26246.59858897	25065.5439805317	30960.8581209502	32694.0757297207	33042.0238022256	28980.4117808621
1883	524.334655877655	524.249608128052	524.36058849709	353.970003890991	307.386992340088	398.095007171631	134	17	10	13	16	17355.3496934254	24791.0953380687	86818.4852187683	18381.3842927548	23776.3090946579	215273.702310735	77424.3028326705	19068.2908418771	35503.8156593273	54423.7201678363	69798.9212303236	106297.179069405	106796.653891504	50554.5771704817	31074.6239801799	36198.3578571975	26909.4300044049	774726.903517053	785464.096606724	793195.984001019	808840.243155115	777481.00972592	781024.923105142	793711.088429787	791146.701018093	773445.283986731	1226119.40435633	36256.138782911	29513.3400327415	59033.4039571018	131487.996529917	69639.3216852657	27037.005739625	142549.476358163	55106.6415988142	291578.064631401	116041.111762576	29081.5620276493
3141	1019.6980460413	1019.58241374246	1019.70184651295	354.399003982544	330.154007568359	356.342010498047	17	2	0	5	10	148.936486422851	350.576296061743	299.318633819232	401.120172258713	77985.5164379048	1461.2536325034	13368.99825805	341.748131192799	198.347986352746	601.331645106082	313.921024100143	416.099515423672	389.209362937644	867.211122348963	522.69745778467	699.084022762802	605.386846550713	5239.52925066357	6576.49584617366	6711.55955024463	8161.56011269561	7387.47622423034	7754.25450837463	7590.4143666178	7858.39787193732	7149.97968054276	8203.38153363392	380.628290217151	431.838459883707	7939.05408083461	23647.889166344	686.850971672027	466.736761642465	645.445160695672	70370.0840889225	22421.0088352733	543.933270535649	325.087566437309
1473	434.065337945563	434.063395374792	434.230866127059	442.873012237549	384.107997207642	556.592976837158	69	13	10	2	0	6065.49013887922	7906.28498902544	146001.957904619	181343.728288894	1063373.742946	1487.52523780777	110564.772508953	386378.372614035	35907.8112322793	45742.915214086	2544909.95618003	329.410277130897	772218.990540041	327161.196841337	318084.885626409	447.249355961297	866710.163187683	124071.701406231	136969.944626243	112779.233109064	135246.169055346	135096.197953145	145973.297533146	144826.065986066	131415.291327308	131131.558494195	137777.362467179	188.620378216729	560.727718738373	164.309338378906	13150.3549915007	360.748777883974	167.347462005659	267.176872392107	7708.88703813893	241.806556748119	290.701744600432	326.26429187553
5	80.9156170055648	80.9143740834784	80.9641793941118	121.71499382019	26.7810004043579	124.440997200012	74	17	10	13	15	38206.4686373448	23922.2012972889	30875.1165869176	27186.5227205493	42733.6052085558	29212.2901465361	30581.8941965145	27005.5805536171	26522.0670476716	28621.9136370457	30795.0192580547	27777.3828005721	22963.3404534463	37408.7068027204	44526.4878002794	43242.629106313	22796.5617315006	33762.2634926995	31065.3405834544	31711.5962226146	31950.596567889	21009.4811217976	28654.637797524	40914.1673190915	36840.1728189964	38514.7338266233	36084.8055064971	22820.7506751225	17976.7028356405	78567.5005171695	81643.1483898706	42427.2295807392	28882.8686166926	25300.3415154029	15048.1539677192	8295.51732901833	63427.0033041614	10230.5062646173
3838	1402.23842229868	1402.21595697648	1402.24503011441	584.397986526489	583.291008453369	623.560004119873	16	0	0	11	0	88.6624654134115	132.565490722656	138.890381030738	124.793151855469	96.0616910997778	282.530480675399	153.652648925781	149.627695150906	78.3223876953125	252.212181195617	161.330666148237	100.748217489038	129.326538085938	185.686361675461	129.978058270644	115.286248093471	162.628402418643	2343.67622852325	2705.36944549531	2609.78765615395	2599.63560228546	2232.39605230279	3656.33541720112	3466.17526351412	3509.40247354656	3780.60663115446	3151.34710101783	15912.0589110042	27678.0859026406	9178.97775864601	8215.90443706512	15278.1901710667	20943.2105328826	39316.5328759532	31774.9396391024	8201.02686879039	5880.00580912828	22090.7222891792
3837	1401.90164599467	1401.88254854644	1402.0539058189	585.019972839355	583.291008453369	650.067991790771	15	0	0	8	1	119.959384494358	57.3202989366319	90.797384743734	147.349647317614	346.773853518814	134.561364483295	45.9437586708615	118.642049153646	55.556640625	60.4241333007812	107.703018161384	178.275395507096	61.0635270404164	154.701266818576	132.982349787017	206.984650372927	143.189939934295	2182.85520051867	2173.58973648772	2187.58163110742	2419.69772703201	2009.7191356279	2623.26774545684	2758.89297968596	2796.04184814377	2656.3358673534	2566.46816736294	10835.5611417871	19724.9409388499	6985.96707203156	6269.69399090111	9183.55451126893	12613.0836356655	28766.2012149229	19100.7695402149	5307.44938446913	3033.15840787772	12075.5480727386
3932	1441.25698038494	1441.25196318725	1441.2597707788	584.393005371094	583.291008453369	584.400972595215	8	0	0	8	0	77.3136698404948	43.8966606760708	51.840087890625	31.7621567346156	72.5364549737424	171.181566847222	154.38432820638	157.137251435779	64.0692985514179	235.979249841667	84.8232964732285	84.7097396850586	92.4550439471379	95.7672655060887	195.525687457994	34.1742919921875	225.627978515625	724.831089382725	690.552165637059	808.173531404696	1349.82755294868	1372.52868280107	877.680535663185	933.452799263809	1109.57581466649	1072.73563442645	1024.33655229211	9951.59198851883	12112.0279154778	6204.17805310339	5266.38501321258	8874.13618806005	9455.52662694454	25119.8177695045	18135.4444481945	4447.32309564948	1367.95966565609	10250.5697788647
1900	527.353149867274	527.248501768345	527.355538090268	359.857492523193	331.413993988037	409.483993148804	76	11	10	13	16	7921.01646549777	12237.2206101882	12648.6355861649	9578.68823759893	108141.621057476	48082.5205345948	50585.802901331	67459.8598062288	7173.13795949732	7512.12408965686	7414.77343045194	7473.52180160529	10017.4978798807	41840.6200567726	23439.4186540642	26983.7406731094	23148.279310269	432360.11858688	430793.380606857	427355.374742066	436664.300255726	422135.625831958	442334.647439222	436500.323175558	441151.380493181	433076.290632629	424776.277726187	10377.1613514097	75129.759652447	23400.1822322421	32139.9153852165	14053.2799931637	8180.18461969554	39730.2725943378	27111.2090544205	143933.141404708	30273.0784626511	7291.75616476685
325	198.797238322875	198.79683499131	198.798954929211	122.794997291565	121.653993759155	123.24300453186	7	0	0	7	0	9880.30343277094	9956.13747923103	6063.55435455251	5937.83029707165	9184.04267693155	10748.1775263743	7798.13251370564	8002.62596860249	11544.9881848882	7846.58433740998	8436.51401719602	8056.41079274755	9263.90280708957	8347.62539590509	7996.74718903045	11519.304876791	8788.97340036579	8625.71483842967	9182.15420716422	9202.92930551991	9546.19727187807	8722.53984806001	9309.65598686908	9871.65748036008	9875.75007193958	8319.46993966575	8574.66365626536	12742.7276645867	12869.5048509265	10273.8307942477	10873.7933183754	12232.730625194	19437.7556681813	15865.634371125	11950.1631056088	10298.2071062664	12965.8739606598	13432.3083891024
78	128.959614219883	128.957835559473	128.960794663912	299.218988571167	296.312002563477	308.640003204346	77	17	10	13	16	3751459.31919741	2412708.36688131	3285816.72104592	2464895.02567947	3120141.26532213	3774487.87372224	4999093.2184995	3695524.09843486	3038428.2539242	4448656.56858202	3516148.55911413	4667321.77982326	3732727.20684648	2775596.08654482	4294203.87522742	4073775.20677761	4927940.162146	3395089.87815082	3438593.88951525	3484238.16866286	3457016.17374804	3519575.20309769	3607095.52190848	3571011.99016392	3648806.53242689	3620947.45321026	3635088.25575404	3147257.82258511	3204168.58777553	4302678.24920002	3488861.05816707	2991333.84082524	2943255.30846477	3382883.69413828	4001461.4121822	2972848.81047785	3771713.31013553	3010363.30133976
1226	380.842605299735	380.841267687249	380.844470281802	299.268996505737	296.312002563477	301.096014099121	63	17	10	13	16	3109366.37468845	3276054.54574877	2703116.45531534	3502218.5368886	2537083.13946266	3112787.39085682	2248694.23780069	3014045.28328604	2501141.16059019	3485185.24394137	2829677.73241818	3756118.88556235	3000086.25303511	3846345.95360298	3430254.91118144	3262651.18902639	3840512.92162102	2798461.7864127	2812866.54336501	2830689.09616398	2810483.59372169	2847528.65632866	2911611.30188464	2906240.53627163	2943673.32494974	2893121.43222	2917052.44482933	2574967.63159739	2584295.4509823	3338108.98614636	2688996.18428822	2463172.9776118	2402340.93651095	2745590.5241575	3105266.17213294	2448277.63554727	3032839.2232765	2431572.09402958
3127	1013.05127377754	1013.04806481423	1013.05401207896	299.227987251282	296.312002563477	301.479991226196	56	17	10	13	16	61882.5807099463	67527.4337318576	59360.7272290403	91103.0838653701	58928.4548860312	75146.7699633509	107853.990582117	71985.8427960447	46433.2373838659	87353.9116793143	67043.9545927829	103121.404492646	74893.3804879664	109214.764526543	94872.3706728694	81730.0204247998	107777.533148357	64055.9097738836	61375.9782564826	63872.4530203162	67024.8999599047	67404.9959603909	71921.5136495672	75010.3059987338	75507.2178800093	72217.1393843684	75559.90930642	42788.2547636799	50069.9424369447	79402.888551999	59861.8442174145	49196.1877087543	47639.4249658223	60090.4726038803	79731.0324250453	47981.3409196824	72274.6600591879	48187.5162930195
3131	1014.05031815192	1014.04647751768	1014.05277662576	299.214510345459	297.04999710083	301.727999343872	56	17	10	13	16	29566.4638751914	35478.6599425998	31359.7298375785	49581.6009064367	31237.9015069002	39790.3471595452	59385.5520493525	39606.1034026143	26724.9468687946	45959.7140744333	33614.9624419557	54962.1305181063	37695.3272185438	58641.4284787443	47576.5900993916	42420.9682081826	58246.15378374	33498.9435504447	30304.0813362471	35794.169242006	33155.6693369536	34192.3629894701	38301.3621579423	39089.1274671983	35774.1600935111	36583.8364463707	39870.0753198238	22636.7784395271	21085.8484926773	43443.1645878608	32496.11838251	24086.0307466798	23783.0194412321	31131.2070499468	42435.2347196918	26980.5064936564	39734.0322875881	26600.726517085
3195	1057.53004447659	1057.52629938111	1057.53357609585	299.213500099182	296.312002563477	301.99798576355	56	17	10	13	16	28292.7515526335	27292.94490141	26840.076943064	39243.7225185024	28467.8106525145	33483.9758521675	46968.7249856142	32393.5040418835	23222.3491999701	38812.3044787474	31714.3052127399	47385.5252819273	33874.112446741	48180.994440956	43157.1044820461	35981.2476664673	44792.8117047918	25689.8527499672	24518.6940402538	30149.4178755167	31204.6930713978	33108.1335811849	31365.4675634089	34433.0922806126	32606.4325807965	32061.9283751212	35168.3406997647	17576.6649497551	20546.2723243304	37200.4377347656	27154.3280196609	24453.5865046358	21890.5007930625	26670.5976220272	33872.8983297508	21064.5369896722	33745.4005035592	23727.4957917631
3197	1058.52746765385	1058.52337668777	1058.53001631082	299.212991256714	296.312002563477	301.479991226196	55	17	10	12	16	28451.8929992162	26444.8477030877	25615.7103137346	36759.7312472155	28905.9824766977	33819.602262964	48642.6407457158	32382.9190473035	24640.436484076	37756.8329944046	33757.0931158012	44585.8786360102	29910.7539369014	43049.0779380307	42535.6869672658	36512.2812765019	46184.6754047728	27049.8871672489	29080.1304765212	29673.6702955727	30821.6231897277	32428.9193114055	30694.3325594073	33080.8717357053	32230.9690163005	32094.6415051189	35217.1578637807	21772.906420999	20834.4801045222	36728.1852348003	28042.6326515075	20884.6290923351	17718.2614751346	24796.6989005727	32882.7859153342	22320.4689493323	33220.5682790568	20959.8600999697
3067	973.568956379045	973.565228532585	973.571745397013	299.669988479614	297.564999694824	301.727999343872	55	17	10	13	15	23315.7689139296	27794.3800474456	25758.5669579089	39103.8359744686	25677.7291286886	34038.4110134148	43919.5822788935	30727.8470126415	21302.0599542634	35501.3486421002	28703.3346931532	42738.5709504684	29515.5946829663	43857.3102134373	40589.6332973085	35941.2490986288	46549.2827631957	26514.0605961496	28512.6403746544	27781.5370345707	29173.0313547701	29959.7333248705	32240.3417617163	32450.6345870198	31711.2614704994	30982.9512875341	35905.4178892366	18307.358723126	17016.6178126261	26078.493182853	24432.3049727517	20677.7743031709	20472.9653827124	25016.2666269927	33170.5097286321	22620.1293198997	31849.531080935	20390.1539383104
3822	1391.87430425553	1391.8699919298	1391.87854497436	299.213003540039	297.564999694824	301.100004806519	55	17	10	13	15	22712.6212814357	22741.6573905055	21863.0528329639	34620.5859713315	17056.2981193475	27668.3478299839	45993.6534930154	33161.372368197	18061.90238351	37067.1457985666	25290.5864520652	41626.5597980666	28247.822403165	45559.0079257539	41950.1455733187	34930.017075475	47737.5352363413	18946.7515360275	20349.2711208271	24820.7762389832	23163.7725899206	27940.0121159315	27281.6923021799	29398.4911204549	29018.2140853666	28246.6089739599	29774.141551194	11713.9548258608	17565.1144597641	30502.8025407815	23714.7011774703	15265.7462884994	11886.9156689527	20558.0634031026	32449.1627025164	16564.8871903568	28091.0851780657	12133.5149161454
2909	889.608246439519	889.5305041853	889.610560456728	299.212996673584	297.568990249634	379.649002761841	56	17	10	13	15	23762.7950069198	24507.2698212974	18361.8811315117	31486.0153307895	23247.4231481436	29692.2999931918	36910.2233201307	24707.2300535435	22246.182688307	27489.6819116749	24437.6291105	32211.8822179863	24875.2099563696	36426.624642543	30911.2855612312	30728.3101198748	31961.7352325612	22598.3060150485	25111.162632411	26627.2095198407	24329.4977159615	24311.3210484962	24076.3445852724	26523.2473160976	23803.1367319892	23868.1415852252	28892.5218879415	18021.2789545767	16340.7084776238	25383.1907836546	20552.1985876756	19351.8521617322	18334.3874750114	24582.9047954433	26266.8314970913	19550.7606372974	25948.6956625761	16560.2089981499
3230	1087.52369738897	1087.5205745949	1087.54739248667	298.201007995605	278.327007293701	301.895006103516	45	11	10	6	14	23956.6679745543	21687.7498108761	21383.7450459683	28449.9462418729	20466.4141479371	30579.1372290487	29637.9832124058	16648.1885408182	17739.9650868215	15204.6188913686	24048.411549529	30735.1402549791	17328.1862322986	19688.7130379389	18388.3758182849	29182.1447031314	31531.4319624056	22295.3349892207	20179.2809151113	22480.6714774482	14170.2892684996	14484.3325179878	26423.9032824989	28190.0273958296	27973.2026511299	15409.2631804291	30290.4822270939	17995.1913425168	18513.4244709047	25019.970967855	21353.2930479562	21507.1707188617	21401.3369039446	16025.4415892065	26026.1721011462	17590.0604900764	29408.8288277156	20122.8743420234
3807	1389.7075652123	1389.70127134893	1389.71243984474	299.214510345459	297.564999694824	301.100004806519	50	17	10	10	13	14168.9780035615	15652.2588486176	13975.4809768172	30917.7655435153	16904.9525381044	22864.330830581	43754.861278797	25027.9241641824	11514.396634195	32513.2164930514	16401.1244405154	37323.8013473417	24361.3655057111	44812.2190387055	35916.3611276075	23391.3986330513	42289.2981445074	17835.4897932708	17981.9709950369	18490.5644689159	20955.9879279034	21347.8973922362	19848.1526929599	24291.2964080349	21623.8372093143	22046.3128457166	22438.4775311084	11127.0978885386	10222.7447760716	26521.0281776165	14842.850066028	12238.857890809	11727.8119586092	14101.9222090457	24979.6439271469	12128.968125445	19625.6107954551	8262.0360154747
3996	1474.66702445047	1474.6631203523	1474.67494347051	299.8360131073	298.195001144409	301.100004806519	37	15	9	4	9	11768.7962839997	12535.3776002964	8559.00847758499	22047.0563223213	7223.38418604434	14570.6855325266	28586.261373248	17800.6179031475	9872.06175677041	23449.3091649713	14618.419417348	24817.7674627127	14754.144814834	28394.1733463965	25496.8492526028	20090.4144607699	31517.5440041907	12852.9850461386	12048.1025221206	10653.4428250722	10467.902692519	13359.3581465073	12700.818079398	15159.1855226186	16983.0131710349	17080.1360912963	20423.9983987645	9219.90389660597	10371.3836547497	18745.0961165497	13065.572101419	10166.4855200363	8437.81205952913	13296.3550471624	17996.1139592381	9988.00450509443	15430.2964029122	9796.00855152433
3946	1446.68119382083	1446.67652951429	1446.68754108916	299.840998725891	298.19399269104	301.100004806519	28	14	7	3	4	11869.2712836147	8399.93499758907	11661.2591275559	17565.9560913707	11773.4399883392	11755.0193558522	26166.9992320676	15145.1513228393	9342.03671317494	18506.2945690281	6505.90783592546	19002.8926279971	12611.5623118376	27858.2478607167	21225.0622263617	14112.4887507334	26021.4917590764	11820.0241848943	11247.2113713324	12672.7472722671	8232.71991353715	10194.1386057995	12742.7444982585	13293.5370456042	12842.5329186635	11301.8892456802	9318.45204143957	7545.36750493571	7519.37899074331	14278.9742409838	10325.1172541997	8095.74421280622	8011.17258651661	10687.6788940821	12034.0517970854	7460.22515794262	13685.2180382833	8256.06004623553
3754	1362.72033721957	1362.71539960188	1362.7273848317	299.84099937439	299.207996444702	301.100004806519	29	11	8	4	6	12297.4046685522	12867.9753015403	11377.8765718352	17732.8461287718	12567.1168241813	13276.7825962407	25966.4202269034	14817.6691512027	8585.91071869273	20126.7442600532	12426.9344645294	22395.2875274481	11899.1203201376	26346.888819143	21357.473741459	13302.1349901496	24054.0134474227	11359.7427847227	12140.2264796712	10662.7055335948	11483.3490168006	13714.971213683	11294.8285064066	8810.44683820009	14455.503651766	8466.74358506997	16076.0375104583	6990.99705724551	8254.28350092528	14055.9280658327	5904.83374174498	8713.45759959998	7117.9684586651	11079.734919769	11393.9055454593	7674.47929852456	13919.8079074769	7923.93682023976
3992	1474.00236168368	1473.99835522247	1474.01065108959	299.841985702515	299.211002120972	301.100004806519	13	10	1	1	1	10195.9006404194	11274.3123872771	9344.83102326521	15064.4790698172	10872.424923752	11850.7224012576	23605.4593313059	13449.0390955107	6548.11561943364	14520.5400109611	10378.1280627187	14004.6755500747	10670.6129042551	19297.9079129861	15265.0811492706	9721.9365308966	23373.1823404752	9142.91150993994	9813.03799050003	10201.5697467275	10939.9119977417	11781.3786784964	8015.83501604628	12507.5881829895	11946.8096126583	12979.8699096135	13017.7637301593	6369.01974411383	6620.73638666501	14317.8305622871	9904.66960528294	6886.8195696042	5885.00128824796	9301.01975888014	7129.94505217715	6749.42565692802	12056.595498044	6249.82475715446
3803	1389.03780134786	1388.87184836671	1389.0458416061	299.841985702515	298.585013427734	301.100004806519	20	9	1	1	2	9984.6016480936	11253.9438390322	8919.03966697735	16080.1701658548	9655.4596112445	10838.1167004452	16779.5632275194	11759.6629014448	5980.21565702983	16061.9914474756	10355.7754545329	18507.986340628	12990.0645622853	17028.7217706335	14368.3776079999	14090.2972295052	19943.8062179286	8667.23898304746	8528.30181564803	11297.8513726212	11535.7367588723	12029.6071623102	12466.9038606758	12201.6959684276	12381.0320474906	7638.51151037961	13229.3224114307	5489.94049533606	6672.34369750201	10390.9536645344	9252.78980124394	6787.65963430184	6171.94117857024	9614.95952541488	10736.1472077497	6045.09098103549	13038.0894966619	5278.55411307743
3943	1446.01496750485	1446.01256476486	1446.02163829856	299.842993850708	299.213004837036	301.100004806519	12	9	1	1	1	10400.8514348412	10918.8464197099	9260.19270657535	15090.4836924472	9805.66058208314	11812.7617801952	21795.2766309866	11172.2347824562	6860.22572202102	14790.4302378267	9557.29621999711	16175.6507704216	12852.8872178098	19247.6029122674	12474.3637543292	13468.6044922208	21370.6752958751	8714.69917278591	9799.92897966653	10800.8659906113	11056.1262399098	10558.2565560616	10833.0979069482	11922.5583569099	11333.2611181913	12218.411818623	8140.90745553374	6176.47297731042	6612.48008766518	10655.5831843056	8452.26383585532	6627.4844023129	5495.31590480038	8652.90473405023	12639.0874227775	6818.59937178477	11411.7327364083	6544.00674164188
3751	1362.05512740827	1362.05028216603	1362.0625149214	299.839991798401	299.211002120972	300.950995330811	18	12	3	1	2	10646.1108108287	11194.1192458985	8631.90486889333	14101.1171989143	10293.9913288874	10701.7109444392	19003.5909317033	11741.8863843381	6141.21708866462	18236.9010949624	7302.88250741927	16614.1429015144	9463.02233957023	21229.3658384994	17423.086582467	12962.0760180387	21624.2744351027	9164.40589556231	9013.52784338294	10272.2152223824	11749.6648738636	11991.1335272184	9202.90780444613	12249.658393995	10098.9564877865	7896.7609501991	13453.1516252633	5308.63480654247	6184.45527332289	14115.19446608	8389.3621171971	5888.1487473912	6043.10139854518	9343.56567392605	11702.2797795815	5839.27943858172	11117.111949033	3213.75874097996
2940	905.322675798698	905.320030167723	905.42379628976	569.550007629394	527.144013671875	570.174013061523	28	0	10	2	16	195.374118710735	140.734008789062	9326.88941213914	121.730660574777	239.022257078705	308.602580860974	242.653564453125	475.69722910079	144.869163050565	324.349341177382	402.255132196338	201.323821505266	281.326054309433	244.588724016678	293.948383186811	127.126591536775	271.998599548159	85446.5159057651	89593.0501091297	88982.024304159	89102.6574676613	85156.5072265954	88767.8785210848	86611.6329734806	98243.054173775	91772.4271349265	94453.3488845872	145.934130025662	177.89160412165	366.72751570344	220.698607586723	191.951505313361	159.758784477599	24250.8142872322	230.072324910002	10119.9212851538	328.807396762539	158.963979254477
2943	906.322630964854	906.320028767195	906.425054423849	569.550007629394	527.942015991211	570.174013061523	27	0	10	1	16	173.716509403661	243.825497295063	2816.41990620643	134.902198269748	315.655295108445	139.348288195064	306.880352313702	190.360740178193	89.959601203911	205.514542427845	220.993536224732	197.937896264287	174.383370053555	145.901925102963	246.992070130431	258.523687227363	257.681499497965	18358.3390293643	14930.4243285209	16004.8857961756	21516.5061992942	16663.7635933661	21861.7405090815	19079.8835987762	21167.658841826	19876.5198358661	22858.9544819389	227.239590125779	150.226516887546	328.351411996143	180.413449645042	135.56142171224	183.536433293269	16750.9928035369	182.886805157177	93.5432734870567	401.026385352015	389.365379710216
1358	412.079379561026	411.911436079035	412.107935068335	71.1474973487854	33.5939995384216	77.2539969062805	92	17	10	2	16	12761.6235343477	23083.5576798854	13318.5447560463	11310.4467364767	34529.1803881277	18975.7447773514	11085.824530127	110410.052796436	16389.1267061626	18549.7966299253	11722.6596186895	17433.9528750416	17860.1663116463	16312.9488554895	10214.4373368943	8681.48633964321	14231.317060693	21665.0851256243	20953.4516248765	17145.7744967139	18393.0946819351	24797.8709216066	24219.3256945984	23930.7254741534	25493.7869746657	27598.0040458497	31349.7933327627	5330.18416461721	3788.57700246142	6198.56515449286	7168.80547993944	4461.70366699807	3559.81483669473	6265.59646879137	8301.19226815345	3573.65296611682	8644.44179608952	8457.78394369781
2273	620.392787601304	620.389076969995	620.394089345778	509.549988250732	422.421993942261	509.556002197266	39	6	10	5	16	4327.62212522672	9974.07119877264	14792.1157779098	8108.2351964149	2355.08054444534	11448.3642608628	25398.4837676436	20733.5496044951	6495.11826346686	33020.1340613786	5690.39266678648	7453.20477347767	14413.0105867591	7397.80425753143	13385.8411268065	8336.78830856338	7228.97864917401	151488.645853622	151954.904701142	147204.597564586	160608.119242683	156793.535840884	159893.877578287	158426.495931856	155599.551842455	168077.03581354	168582.622342603	11003.6475116454	43653.5924931166	3221.25139792822	4249.9007406464	5615.81693617297	8863.52532185122	25525.4059702798	2499.35801770538	23946.0301597565	8879.70389732733	17299.5682307326
316	197.115327306041	197.038307822831	197.233159485711	591.453008270264	479.861988601685	676.553977203369	55	16	10	10	1	698910.948147297	658259.948153019	29655.1355447061	8332.65882252386	964269.411044084	3753.03625459559	12145.7320573577	633131.416226309	213915.555958492	34952.8911398258	830185.045672297	26725.5775787635	22894.0605238359	899266.821599007	37584.731776868	10623.3403985202	14189.5889162458	492960.25500454	485141.616571946	511426.270246661	527468.508786742	511280.504841995	533512.274880554	525668.77386159	524684.336774179	533972.360962451	533864.202903206	3151.03461807668	7753.82668153569	24279.5991665074	13830.2329069775	35373.6892951519	9801.62376891822	14722.7352101474	7394.14256896824	10395.7207582623	18475.0252830618	5335.4184362039
324	198.116228094413	198.020954634523	198.117882016692	591.465005340576	533.163991851807	676.090995941162	40	16	10	6	1	54969.1632868636	49471.2792318601	146082.032621317	94633.8647955954	74298.1728118658	779.040846404704	106830.911630924	48925.2641029729	16745.9543844624	164567.923896101	66603.2664232386	143856.0127487	63623.2775233313	73463.2819283009	84196.6169375181	113538.22735555	241839.900222161	39770.895429541	34948.8117263094	41224.1202832217	42992.1999518813	43138.7148177783	42356.9293877725	37677.1061306074	43994.7207694408	40448.935643658	42548.3560647187	1636.03241825476	1753.17841059037	23696.1244980766	17724.7881227732	1300.6843486242	9346.64054749534	1484.55250579864	19247.0006910126	1637.28823669255	1825.74912249421	1305.23690217154
1513	441.11345281253	441.050205102221	441.227438761206	66.7184995079041	24.7369998693466	146.940997657776	98	10	10	2	15	8760.63362012501	14409.2699379519	8813.47203638405	13655.7060989365	2867.55173550738	33414.8805199	13146.3565644622	24457.5055387007	13231.8003584445	14485.4792231389	15839.8970826612	9499.66087618377	18158.2837977691	18054.3205469025	10105.2474467226	8529.36510160239	3949.42901386227	11365.7489552452	9428.06738682339	11627.1199171169	10750.2142455549	11059.2391738854	10557.672842571	9337.549791861	10362.859484911	9553.25829233229	12390.5715419538	2377.0025813819	1305.28117980715	15150.1284459506	11172.6551980622	2456.21497514325	2109.38177850967	2704.29935902623	3587.42220974574	2508.70311274678	3880.36132385635	2003.95023018743
532	242.078289960521	242.001150843402	242.104201114106	575.205021209717	499.101992950439	626.461999664307	77	9	10	13	7	37339.995784834	100508.689499602	13721.3223729492	3611.70875592219	1228.21820118211	21070.617786494	10976.6316199377	1863.47624161094	5720.3856590266	10430.4923829476	3298.7644994794	113753.513609976	3970.10245070606	7501.21038287878	9197.34124983847	38406.5405054977	23529.6787491729	14699.2949958103	15296.7447087516	15407.1850788463	16901.2401160318	15897.5463214989	16111.8625452121	15627.9674800672	16083.3962794165	14858.6789413435	15541.3406906091	48226.7014680187	19014.9624080533	89292.3109491341	50011.8629046742	20208.7527641533	16039.9153500535	15613.8613583386	14555.3676417544	12433.2775341813	83836.0522687664	56367.4179725845
3432	1194.93661413656	1194.93382528126	1194.93977124883	559.741491851807	559.72399597168	560.3659765625	10	0	0	0	10	135.065906415383	89.9357757568359	200.87662862932	65.7801869354832	195.459177208726	130.829726521081	138.96349937981	109.077895646294	223.320480866823	87.99560546875	213.280180992442	98.0417968958306	148.651202392578	213.703814555298	165.814115423709	245.973722478375	142.019012451172	3753.09901329945	3510.92584198036	3788.77152468941	3520.87644099715	3729.98848299953	3779.46336910806	3610.92909424379	3546.9705214514	3789.51009298709	3474.08568405699	63.4124471389435	54.0396506569602	160.801256595772	115.017242431641	130.097359924267	108.48760345454	126.682056657039	156.469741821289	187.520169995259	199.610392252604	252.912429005373
3199	1063.69229116651	1063.6897888671	1063.69666953912	380.336994552612	371.156988143921	381.79400680542	17	0	0	0	16	303.37777477596	301.420046752319	916.543472157419	739.126425832976	1040.85851606758	318.170370785519	900.393078147992	731.718001635435	279.472251718797	912.236422397769	1354.13306350028	313.017774170885	1270.64026761353	1242.59733433897	1652.58775568008	430.369087312371	2070.488215517	9177.75785523813	11015.9496031143	10871.9731467355	11792.5574039151	10228.160820804	8958.31546455324	10862.3629884049	10559.7204026822	9169.92465806007	10044.0047121793	357.294113784944	694.173511293215	208.71587670508	403.911742587042	356.449281591124	287.902709427393	378.30174376897	563.469963113562	1137.26477482961	294.48929702487	341.609473285731
2325	634.39939451695	634.370108764758	634.408990645651	508.296994018555	416.368003616333	516.656988220215	63	8	10	3	16	3704.15279241706	7680.0397673626	10004.3703126814	8287.11995518686	30008.9472924398	1990.36282314539	18993.5968511656	11301.5069133633	4928.07684943452	15737.8292201409	4681.29349943362	9766.50649179394	15461.0744088204	8251.87488481631	12995.3725392222	7190.33540869225	9007.46827252116	89062.3931274377	84900.9644470853	88600.6830561161	93100.5395604372	89906.8431087956	92748.6859889142	97139.5946637844	93201.5542592108	97256.6858250462	96546.6551790014	4187.20040225144	48371.9299943795	1737.13864282184	3339.89057163298	2059.46952959607	4037.79186655945	100255.948230682	3070.754064167	97290.9300852803	3113.57196590723	4753.70368558615
534	242.06992563764	241.992551238382	242.182709099529	65.1300026321411	22.8410000658035	238.224998016357	325	17	10	13	16	131207.650404028	289182.577156716	103715.348066109	193907.012216383	166260.585470746	1285796.82174693	205415.644765537	1276511.03420853	376892.306466884	130449.429129415	245386.094681498	78703.6464001641	274858.885298641	308634.62227545	107438.668260084	114553.049546666	49650.3014867786	322106.202190067	328635.188890534	332781.947274066	337256.661627173	341172.623416629	350889.546780099	353770.217998992	357614.000479581	351763.350825736	358349.526815303	10143.6383818488	22083.6044219695	46038.2860886467	70583.5172766403	47917.7297571069	10813.7616994461	53620.5106114224	19927.4656043972	22547.1590243503	24631.6186478378	34557.3440459976
779	288.15519738273	288.154038323886	288.156496136488	585.658975219727	558.411000976562	600.012025146484	23	0	6	12	0	501.941802632826	969.585976913487	1060.9458457152	1136.78352875387	656.30655410456	1072.06812027774	843.315269039436	1627.80960002829	508.304831200618	3417.37425012514	775.991809244339	1006.45964678377	1043.38743676543	1171.7470357893	843.532335964473	395.105811183651	1114.65677148476	6132.06345966202	8734.62346112356	8325.65081152227	9921.76920387149	10729.215855673	9522.83916523622	8381.70731018297	8838.11028481834	11289.5956324426	11345.9790331218	14040.2077127807	17326.4503417499	26340.7572641649	39371.4588485705	20050.9457170516	11675.3227397799	27888.1252191961	20887.1453441666	9962.56409788132	90779.3294405937	22451.1595318327
2369	648.386367267409	648.270265667233	648.415155338836	513.97450881958	502.864985046387	597.905014343262	30	3	10	2	10	608.705247961916	1713.3845884303	25637.1184747005	1469.49994307169	954.288448014607	774.754950789469	3305.23398811277	1398.66379884	965.702008627898	19889.8421036718	1332.19681246579	1272.93013195853	2842.31610584073	1766.63732605771	8944.97638293914	12242.3965229831	24305.2777637243	16633.5600598991	17044.5876269466	20119.6515843552	15983.7432648428	15917.1521577522	19707.0660566789	19802.2410437325	17111.745059265	18021.6256300552	15151.2427569394	532.722428747524	12549.9033486865	613.422486053135	752.735948188347	595.661562855714	641.497233382737	1141.32801790177	2316.7249375725	32967.9401512681	675.434913834906	639.06341821446
802	293.113985373433	293.112117248515	293.178443702714	573.952007598877	572.691994018555	596.115016937256	37	0	10	13	13	1222.01157309394	1291.51393289771	916.775541549238	1299.13995881837	764.28027299182	1242.33650844802	1620.02617200961	1204.88224719961	866.536354884505	1448.62552720037	1028.41931408644	1742.07173952212	988.983674715345	845.180273997956	1185.40408201988	1252.24419295788	1586.06978493041	34405.2900292029	37500.587884781	40873.3129703952	44142.7475407849	38171.0162607618	44368.206664981	44432.4001435501	45615.0276122801	43258.0171960406	47422.3428435484	258828.403877897	59495.9448100906	512786.786556846	513520.48420939	207798.816218618	214375.527525316	90131.5237841726	263799.24288867	8548.0835154932	144155.419998	172355.279323452
2135	585.395165301667	585.339981274851	585.403145980654	376.575006866455	332.036003189087	425.064992523193	51	5	10	3	16	16227.5734529498	14518.1529498883	5252.08430209736	3142.90111197562	50853.0683314428	43974.0224895068	6368.51815045252	6874.0522001394	14714.7471292709	7066.21359761147	3420.93726933468	13487.8538054605	4288.25708880648	8033.88913789805	11496.7483039582	28142.714709567	5772.39184185138	37898.1587803839	36848.1049852446	38717.196239928	39027.571052621	36095.7057622171	42903.1251659462	41224.5903325567	40465.0887062075	36757.619964572	41463.0593451006	925.792005682985	12075.4299592827	1636.69890241639	1671.96398656404	2172.85805489525	1501.57899511785	7572.30366890773	10042.7624468692	22832.2323312528	1391.79384245176	1379.67115086988
535	243.064861851073	242.927457788128	243.11070986749	75.2329994010925	23.429999537468	189.879999160767	349	17	10	13	16	103414.26378591	91318.1501955122	74867.8646513354	67658.5472454951	18472.7414323762	40035.4948870738	73336.4778526003	7299.05540788081	82593.1126267661	110278.058376733	73212.7409686912	102444.608859064	66411.1603492871	81331.9769923415	97131.0256315273	89771.7424816036	111949.065074673	47061.3396315214	53476.5745056856	55094.3593511821	43389.0350832545	53835.9426770898	56885.5409465893	57036.4638862373	52785.3162166216	46054.2173040466	48656.3312344719	106346.876507727	104027.142081187	84179.5441622419	78028.4086690843	91964.2124747375	109376.896755673	85590.294741852	71597.8771208366	95140.3741424158	99352.3734613258	115309.355071991
571	249.089450491147	249.019728762625	249.124536344839	562.724999771118	523.144013824463	574.583991088867	32	12	0	11	0	7788.65580010414	12363.8119915425	10219.6733468771	20334.5418515727	5568.80167725682	4791.24786480599	30436.9727609047	13390.4556299533	8714.3759727627	108120.820717022	19696.3331653392	10303.7106773257	22970.3127597272	29211.7761447871	13486.0283536837	10150.4210260179	37540.2549594641	5022.86978773773	5564.37409694493	5426.0892149806	5839.4860063278	5927.05321882814	6048.92278207093	6009.86063949267	5812.66359718641	6568.70942951904	6273.24038127065	20176.1983915907	2474.96943061948	146082.68773769	28182.1671456471	14072.5912074034	11563.9312062599	16590.4453319318	28233.5914644838	3457.70358235761	11271.4072160586	17200.7192873244
1974	544.375275090572	544.361849019242	544.377556461596	325.864988937378	321.701995849609	348.13801361084	25	0	8	0	13	2204.80634548834	2666.65244857115	3882.58283984555	1125.65474379508	2020.97304530609	857.34977144748	15366.9767401141	1447.62734554409	581.337796557495	5423.8452021429	865.329829746857	3202.56151015491	9647.5306142983	1575.8851654032	6088.31752929557	1786.1259696789	13481.6874837076	18330.049466313	12916.5232335627	15759.2087554208	15102.9496496741	18425.1819678782	20696.2451639881	21301.3318560549	18272.5420606881	13614.7214415111	26761.2096118683	487.361254168674	734.125585265058	822.124112345278	1068.79851118645	657.253820931102	450.811295417204	1147.55368460389	800.291851071441	964.413187415048	1044.58581920256	482.303903554317
1254	386.937609815213	386.93643731123	386.939305172918	719.874984588623	717.904978942871	719.884019775391	55	16	10	13	16	46571.3462043249	63531.221443098	50575.6804688547	16355.1084198077	7377.76969652091	24020.8184175871	19032.4248909494	25915.64913808	41893.7743841592	232750.331214653	32123.9636933567	61712.9839548929	69616.1232641486	33590.6338453892	44398.5655163614	35831.0278940746	38899.0771988835	32639.6839181262	35073.6504991238	34204.584092726	35439.2481694944	31133.5856438614	38844.4980725825	34853.2308979204	39041.4090058745	37555.6940446966	38876.821581535	72222.5726701673	62746.8223492908	15410.1107220631	34008.0200132169	86259.6348338574	99192.7968815714	69460.1892489721	54232.5936376424	57864.5320143347	61895.72760512	94491.5319204563
730	278.069181135815	277.990370119529	278.178845031076	71.2505019664764	23.4789991378784	135.307000045776	114	17	10	8	16	25810.9464898697	131338.257746567	53260.3230631619	123872.224741689	32035.1259438309	171761.014067876	120335.783280939	354031.820554212	131603.690039353	37929.6147506568	133478.351580992	50829.8867831821	230643.221128505	156074.691782366	84816.9359418808	78659.8950878627	32907.5115424702	164886.592415909	152612.006083163	169460.093553368	158542.036817079	162259.824947281	174622.953973919	169535.770566074	169313.909389464	159777.127114084	174212.155162435	5842.81987265001	63823.4168989069	49264.652158787	13070.014568836	8921.86926079541	8023.60611378681	52782.9082398769	17484.9369367049	31986.5826889655	9640.11386739439	12740.3797010228
1664	470.090331127028	470.041548202016	470.170129097243	71.7829982089996	27.8809994459152	121.720004081726	46	2	10	13	15	7286.10933237802	10474.9604609549	5458.03000468264	5961.6758487016	2970.86906452974	8937.65523027629	5941.85127180815	10980.9000878967	7232.04239310808	8159.80407082683	4565.71679873178	6227.59527498297	8291.2258117497	7767.42401031074	5413.41284371167	4005.53313365392	5068.58163768649	16221.2603411338	14934.2385242261	15205.4745614156	14018.4428584679	15212.9037379221	17085.642705424	18021.0187774952	18560.6968621019	15898.6877122661	14536.8645665203	27063.3401293294	27710.714028177	13850.0918913992	6402.59270182531	20648.2888702171	33008.2100217257	24548.6878673837	19794.7663134409	26101.7519486987	24087.5580706657	34048.4456475304
3324	1141.93093515063	1141.92851578012	1141.93352337172	444.34999458313	433.967987976074	447.913998565674	13	1	0	12	0	560.798079124583	1562.7411889241	3846.67586831447	3960.29047546705	3760.66878166888	440.349109753599	8103.63803276206	2461.0941197957	769.644731828012	85473.268231943	1669.86409754546	1911.87782743039	2634.88826624551	6305.73252039936	2893.540533721	420.178154512412	8393.05203959003	3798.13085325994	4745.5019135133	5376.78777071352	5597.36325357228	5491.98244418352	6271.95110920623	6405.84401814697	6995.21633487152	7979.8643008098	7736.01004575355	268122.710971277	45722.7579072745	561027.870076968	615641.238931061	55656.8710867763	164532.062094922	160001.805683466	525392.542108805	1387.66436718986	107092.736514016	33343.6080283641
3662	1320.87674140932	1320.85390174609	1320.88703439083	577.097971954346	530.585996856689	631.45600769043	25	0	10	13	0	177.162388392857	50.6655011858259	144.810566334333	158.169263608754	618.414706087313	253.011028795068	443.907260939727	851.528828237206	516.111436495424	378.400360350031	128.418665403766	106.06551688058	249.935990224406	150.380937113077	212.018119051354	149.271135006845	163.79150390625	22604.0708741004	23482.4268133286	24882.1681933563	24874.249916903	27133.8708452694	27917.0162022568	27375.5565189257	25587.6788330823	26916.1272399751	27291.5341825568	24986.7271868685	39218.8637439819	18545.7503242561	15282.1325400311	36918.9341209164	25006.3176338933	32363.8111429954	47449.6777125722	38938.3150467549	34504.953920193	25644.3288562561
727	277.154284543296	277.153437003877	277.156030913212	238.217002601624	214.325994377136	246.758010025024	42	1	10	13	0	3567.23411217952	2079.22435372531	2812.55099682387	1617.75696874302	1807.12714317895	27569.9132749213	6815.62743215723	3812.82157402318	6395.42235656532	2424.28984162764	1963.37450413109	1635.86599512911	2574.60964119008	2909.10350302203	3643.66421675107	3727.87453134517	2209.68986864062	119805.98225625	119808.223449595	119991.440955832	123087.759361976	120389.894604337	126522.257483254	135516.998065417	129452.80794474	130831.778453446	134454.150937953	226482.204578065	228855.763422088	854201.080100645	1109948.08527362	657876.415641233	192262.475680874	257850.504926596	639249.351890184	152945.854580551	713228.663996067	245540.805829886
204	169.024484513088	169.023792668699	169.075283904631	217.530002555847	199.743994369507	222.099997634888	13	1	10	2	0	1613.63865090693	1836.39539592792	1753.71032308584	1854.90235525379	1493.85161531285	384558.679649014	2291.58030734211	1916.55482132053	2177.27920544106	2433.34783060388	2494.63046181979	2051.10999130309	2620.02825423032	2447.49185413369	1996.88535205446	2618.36528327409	2357.59339562487	88127.3655597501	95735.6556911303	87015.8296416381	94616.7395373986	96589.7838577096	98009.4068495889	100915.226546463	97273.556558881	99590.104040111	99007.1507637069	2429.40503741428	2247.74079352356	1900.52285230476	22331.8319518317	1935.83939918911	19939.1213418766	2762.17737939949	2341.57694774056	1916.46659320965	2635.42630113269	2868.2729782064
1500	437.8475877875	437.846616515369	437.848078456543	195.306997299194	170.773995170593	197.221000556946	15	11	2	0	0	6856.93727912804	6974.50182948092	97708.7301783568	95812.8719160835	385267.231257767	351.006442478543	50988.9566998686	52970.2359757253	8735.04899496183	38009.4974028203	129156.270036309	16507.0353579358	92418.9545632607	76712.1244323875	111762.929344804	60095.5762869687	165959.560258374	21989.3980098748	22490.1363790626	10913.4791155569	22798.9240567104	16048.5537470727	22982.6359944958	24187.5388746056	24748.5559149466	23559.4246452646	24779.2595664532	392.030839754127	716.878907884572	286.467526158085	309.840823105919	264.067826303068	245.834430533769	329.755747835626	279.09301909485	458.709078696591	295.167836770881	300.392495351093
1346	409.707746734164	409.706004248711	409.709213506305	123.608005409241	122.711997833252	124.969993095398	33	11	10	12	0	10259.6407561188	16464.3177379773	5305.04822051685	10235.8912109511	5354.59237025294	8162.81924700737	11634.442486569	14755.758028634	5892.42887004916	8245.82600892788	6870.21583637048	7321.30680081574	6748.14281660784	15333.5442013658	8264.7474127505	9647.370042651	15981.1645986203	38560.9343563182	32159.5161996223	31137.5009003787	26906.808435231	25470.9095159155	30705.184256471	31313.6209875091	30614.7559879759	31799.340097798	31968.0365679567	98374.8361418699	28444.9667358792	33578.4445743053	25239.9985144584	35891.0164434533	24102.3962054617	25772.4938394745	4367.4171829205	37087.9629968953	46409.955419472	64996.3183888758
1378	415.701459646386	415.700453941762	415.702931289683	123.608005409241	122.711997833252	124.969993095398	29	7	10	12	0	8286.34668363134	16530.3890246456	4006.66485747581	9465.8871944328	4647.92406694508	8394.76651554286	9207.14909657985	11588.0837991892	4932.75492932363	7569.78179791461	6503.60603659517	5583.53497005394	5671.01657717815	12316.194118606	8293.61995876218	9168.81799995899	14367.714550045	30365.965232554	26422.5256365258	25830.9450760099	20603.0785656401	21164.0238407402	24916.8428186172	24841.3511168772	28482.1554446078	25228.6214086958	27335.7708238836	79048.5529778502	21943.852442347	23911.9883564434	18277.8612518923	29135.9212824609	20845.8520156489	18826.7974467296	3832.49020810425	30753.9286864764	37377.9785936088	50387.3145961675
2846	869.980590597749	869.97571292779	870.086452618906	446.770999679565	367.379011535645	451.237996826172	22	3	6	12	0	1148.4656345026	3849.0439276655	762.061814779532	8136.80915101875	967.992505920718	302.736334801884	11456.1292375194	2239.97169612774	259.20333981514	127405.693654879	27498.1805958961	4844.03256507572	4334.62487476207	11638.0100224077	2861.52762993062	487.867274882893	15607.7525989146	9035.53181375179	9525.43669118236	10387.9180818593	11604.6936560962	10238.8706781205	13831.1505431831	11245.2300881587	13858.206288058	15219.0216688987	16458.4191060329	444073.394344644	82975.1978054456	810935.910490025	324728.431833781	111989.495577717	270722.375525137	257812.591359856	666263.683542286	3344.14171444718	177657.330679553	68502.3079002897
3220	1083.07880563542	1083.07626613907	1083.08079408285	447.631986312866	435.475007019043	450.185994110107	13	0	0	11	0	130.842590332031	588.9004081806	377.348567474722	1339.0770922412	1214.99589451673	152.928130703978	2634.91468847241	463.27009123568	217.53416749673	11629.9720931877	909.492943314165	963.803975756435	662.51725247285	2087.49947448017	968.674458709235	226.570235506081	2864.53473966518	1806.87607223896	1819.1773121484	1674.02208573427	2423.71525601611	2102.18161041323	2355.13487878247	2769.34935326525	2451.94860675931	3508.13191589874	3163.24508148025	78080.8150759063	9738.50792250811	102085.934437273	98450.6454467929	22281.921909079	46144.8567890393	47082.4355876938	97781.8162410753	406.847151098011	26916.4641168867	12231.1597198611
125	143.951657325079	143.949945252469	144.066764872073	594.625986328125	552.231007080078	601.110989685059	31	7	0	7	16	2973.81031863085	2829.36487311684	12436.7275763809	3563.48481669153	1532.25090408791	3342.55307699988	8533.07719760528	4165.55508480072	2407.83017205894	21567.3618230056	8402.53897589611	2749.55124640527	12440.0848340175	10306.9359191121	9849.65865646675	1933.9024314407	14414.6853978862	9797.68721654905	7357.99090036349	8275.49871125817	6717.50127979483	7939.84902054358	9345.84865254852	10660.9648012932	10371.4157010595	10566.8298468918	10340.3194559117	4078.16094404981	9195.34810854928	5005.12030254677	19462.8614372062	2729.22755932377	2044.86840721965	10219.3302705861	8784.91028557252	3032.1782989502	6419.31753430609	8493.35154430263
1259	387.938584087816	387.937045572065	387.940453815152	719.313009033203	717.904978942871	720.313017120361	45	13	10	12	10	17133.2905526019	24618.7339994019	20011.9207584833	8177.28874248639	3747.35703385834	10644.4551914253	7630.12610183114	9984.90407081787	16256.363242045	95256.1945144236	11658.3712052873	24232.4389276138	28286.953593125	13753.3997655635	17021.5851556832	13329.7109484449	16488.8086302711	10936.2456241529	12196.0420887452	12727.397226789	14071.3668687412	12571.1708345533	14470.4676161874	13360.4976595439	15874.4491109811	15329.5087990342	16302.4109274633	29661.624563287	25183.1396216949	8210.26021068916	13776.0044638533	36484.0529392054	42306.736840033	26748.2601736185	20075.0142165929	22570.784966607	26105.4733476745	38667.9510092043
548	244.962478506404	244.961258620088	244.964716632559	718.963984527588	717.904978942871	720.49701171875	23	7	0	10	6	9002.69318989478	12725.9859645506	10023.857642467	5920.94193323851	2549.95456839291	7637.92172163962	5989.79059898582	7909.1728296815	7160.96617721952	31065.6114972197	9228.35464228199	12722.2424376413	12324.4160525501	9792.01818252423	8969.94533764664	10001.6168398857	9670.52175626821	9031.51326009157	8483.70534581352	8952.19864296303	10045.4145061218	8890.71428633549	9049.85981171094	8726.54753026163	9773.45382755724	10325.7192771543	9752.62567938729	13036.0536940023	12075.7125076505	4866.3493325457	8722.15260623507	13561.9929966833	19012.7930339018	9574.72402628628	10170.7856108763	13400.8214735791	14827.0217590989	19049.9704626342
1810	502.917007187057	502.91530532396	502.91893580818	718.862487182617	717.904978942871	719.880989837646	20	5	0	9	6	9379.56676174328	9558.01077465924	9547.88743472099	3690.60207226574	1850.67077456818	5520.74149485881	3386.82133736312	5696.53962660039	8646.62923175503	46343.0934405327	7335.38491402306	12914.0956704422	14513.8399817216	7218.74602843686	7133.08423445871	7264.96034952389	7732.1333639332	6280.27346358719	6838.38499498096	6517.30869004401	6770.70427345484	6110.69231345505	7687.88935279101	7178.80628398955	7791.77206216753	8056.22927775166	7720.97013900802	11273.2604320534	10961.8152592565	2630.78966766037	6020.3307038188	15150.8219091524	15863.9079053421	10280.9209173643	8615.91525522619	6664.07337203622	9770.44038284663	14132.3168757036
3451	1202.48536742686	1202.48104101375	1202.48718546083	670.254993591309	666.566990356445	671.127982635498	23	0	10	13	0	72.4751281738281	194.878234863281	127.954427685589	183.985707570178	236.788260233402	103.31435546875	278.044427102432	225.208881556833	193.091093927622	166.92051116284	159.833937020351	204.378682454427	71.0034790039062	208.701177866198	270.043397681655	138.525279719538	185.173244411498	16422.613452292	17601.1804321222	18223.4866983164	17191.6936440074	18749.8169221034	18608.9216022949	17214.0880820286	18423.055594724	18980.581299004	18348.1251639873	18371.4237938638	25914.7814614512	52409.5615256652	46111.9676832855	10294.2268433771	15446.3492538035	28092.1895526621	36069.7657496535	38971.5537314862	31767.3213855515	42683.1897840276
3453	1202.81797033012	1202.81177867622	1202.82243947504	670.008006896973	643.147978363037	671.127982635498	23	0	10	12	0	115.147399902344	25.5279541015625	131.688851807266	76.97802734375	241.294480903281	261.855805614591	333.510612014215	192.476236056536	213.212644033134	171.786100517493	202.410348063504	150.755004835129	192.226650519297	111.954199730186	309.916953023834	110.928130117245	203.508203257703	14211.1916838214	15497.730496264	15832.6377414018	14862.1497397497	12052.7374920497	13196.7320224084	16873.5800074075	15419.6617638548	14653.5334202573	16287.4072774965	13954.392617207	23248.843245879	45866.1603239477	39226.7174339986	8476.4559423089	13827.2870151039	25275.7444858285	28094.2961838362	33529.7950110527	26672.3553375341	35119.6971250598
3449	1202.15081206387	1202.0141917454	1202.15359607823	670.254993591309	583.761988983154	671.127982635498	23	0	10	13	0	66.3790893554688	203.539489746094	157.493619589135	236.747889116406	176.77866644226	376.313000601158	388.680765777826	248.848706858388	209.623890513046	265.398889670148	261.293137606741	274.964204801247	260.838407583535	363.108190058213	192.49454171317	236.085005579516	295.934161791205	10949.6879901784	11868.5302483973	15382.23896087	11660.8157649636	15721.9757499572	12253.4618576244	13865.9631134061	15156.7474229438	14745.0767589369	14553.9658184937	14429.3624091015	24845.9358189388	43714.5425273422	38432.456290509	15585.2111860737	11262.3912538402	25345.8737064552	28792.2532190418	32876.2592014319	22827.8721457254	34556.9926097336
228	174.955076594998	174.953975571503	174.956664113548	750.835506286621	749.312988739014	799.186976623535	62	17	10	13	16	191486.213327321	203732.79313027	193802.26196425	180853.401456469	165122.670234362	164763.089334587	172651.48995158	182454.477449834	177597.952568591	306703.58909592	176293.162031971	218454.137113911	170205.777450693	198315.465259411	187640.730595671	198506.199866618	203120.700858805	195884.490852538	172748.474028759	187826.755896925	187408.541308776	177458.61694349	196273.521197233	209006.668620971	184378.468134362	194700.099477709	201191.942828873	194265.139400533	210524.704760645	145467.458752371	166288.04799961	242217.890009657	255396.30676401	209003.892385645	208395.960423052	194029.56126416	174967.431895672	241958.751786577
3788	1386.93977261243	1386.93489548612	1386.94471884845	149.141993522644	147.49600025177	150.185995101929	36	16	10	0	10	18925.8953235585	10207.4268203224	39340.5599405164	68689.7255483907	115306.794613353	6034.48531840369	88919.70285597	44739.897562555	40998.6299597091	15982.2627731273	30447.4118397373	39489.1521248852	29461.7355480301	57531.0892613447	60389.8166826662	36977.1283545345	60708.710951705	12279.0718046157	11117.9365020935	14157.7168532414	17575.9856902063	17123.8924928687	18294.6204642423	17075.6289783083	18858.1968359202	17453.6679661685	21078.6787291543	64.7291763305664	70.7459747314453	399.563364591196	416.238717661146	273.089541391819	77.6209164618747	227.800195733272	318.007529548882	118.162019476062	159.46036529541	126.835055607625
2439	674.403656758145	674.346834654232	674.438841903123	504.127020111084	495.964012451172	524.982016296387	45	0	2	13	11	352.327650377781	599.578949413516	465.725193623081	414.543517171342	446.406156395308	403.941424940713	514.276789450425	439.8274818426	290.593644380569	2573.76731209084	300.771889750846	242.263308405516	901.334151073105	355.428156946701	1112.51330400462	809.944502431899	294.493551110087	8414.8656221232	6550.75649186969	9837.89409009367	9049.16005498763	9383.99467429011	11225.4114168172	10518.0207579138	8906.92351794497	10298.6527294368	9825.78607162325	28100.1321930368	47955.9890205599	50796.0411771666	40685.5803905055	20247.6351581516	31574.2233098075	47780.735512577	19064.5311166559	15331.937184711	23119.7190000117	64592.7498423163
1986	548.286175382738	548.285106396328	548.40741569299	232.116500072479	209.875006561279	236.948992996216	34	5	8	0	15	878.80637351472	776.256664973157	998.391222182627	14718.1521977705	25854.8832581359	794.151025582247	1121.0872757279	1148.80727128588	688.10898622171	775.95483499322	1061.58229869943	804.633831552776	680.762354655613	20254.019340607	28722.579787462	1314.57466525202	54803.9980937102	27375.6748571789	27402.9995566043	27443.728827562	33959.1472989271	34659.8900515761	25762.6287292598	27462.8401431113	29433.8706525992	39615.0733495252	28799.2917089257	693.380366080927	840.646421836259	1442.20029857617	1193.90119000173	1027.83426750958	965.458146353698	819.390406375926	1231.42064679795	1123.44704196333	1251.34026554134	787.287168986872
299	193.046240697611	193.045777131931	193.048255923562	235.097498931885	230.592003707886	239.222001457214	10	0	0	10	0	1150.08135898204	1229.77902282786	1434.32271228123	1533.16098206607	2007.49576351538	1755.08472413818	1809.20322676092	1995.34497816319	1286.7748214384	1181.28255899472	1521.74383531313	1612.68575316685	1609.20298799447	1568.00101120374	1323.16090497874	1232.91604755796	1807.70999107296	15445.7668102033	15555.7218827951	16048.3885063156	16914.0132863359	17761.5613563976	15717.9929049735	17704.6564278193	16686.1917120434	18459.0267430009	15178.9422880974	10353.6949005523	21746.8660776556	39914.9370665842	76867.5264123573	2235.54779889062	2010.93061580724	168141.101200293	39008.3537194898	82147.5580869433	113300.699411862	84583.6915889683
3507	1239.34396039478	1239.23228257048	1239.34613816125	441.223003425598	432.044988327026	494.700995941162	14	1	0	11	1	257.508084012217	386.853070494042	521.755622388795	544.654217076348	383.916221893699	265.554553116164	705.522496277047	300.790056069889	281.512149030385	33334.7216906026	675.557035449224	503.008732034825	747.156778006031	958.646568924305	472.652495157417	310.494487161242	843.029196495377	1009.39772399324	1084.81051069371	918.437279106266	1295.20844727755	939.584488093726	1272.41422779623	1264.55891210908	1687.71357487824	1535.41850414861	1645.82731287808	87330.5512774521	12461.2740797844	38605.7388474965	105014.968530317	15119.3649053411	62875.2891741518	58049.0799428163	147183.384158362	392.207509505749	39900.4715074286	11212.7591545031
3279	1107.93730073884	1107.93591493413	1107.93946815018	441.089990386963	434.716011123657	445.707013626099	7	0	0	7	0	937.956863174681	1320.53295528176	4442.01467154392	3756.00032712301	5184.05210951318	743.825906375082	4883.01044062486	3164.05751831854	1939.8917776918	6632.8475720901	2483.54153805703	1318.16949426364	2514.80458353879	2803.56595779501	2625.22717597254	1132.1314275246	2750.92238403514	2483.82222487484	2053.8817388351	2214.61593183809	2780.20012926683	2220.78855242027	2916.89791165045	2305.05430747229	2787.57293608737	2097.51476770182	1903.76177335104	40478.4349701946	3962.79927936667	105339.085867874	117093.339253689	6899.93331204186	21388.5980516057	20671.2939229118	89247.0827370501	852.685156702494	13247.4368567133	3116.84744703049
3467	1210.92144665652	1210.91979707695	1210.92345389399	440.424004631043	433.228992080688	444.754006652832	8	0	0	8	0	531.586038166791	856.215165816642	899.092170339503	1692.55561204912	2682.61508446485	379.672887503428	2365.53454403937	1451.653030539	914.56768649682	16085.40586838	2403.79643435024	567.313427497909	2048.62007899088	1664.40251131892	1453.44373733497	691.268455132376	2054.29477618951	1054.3988948339	1160.26716151678	1153.62845631675	1746.42780761421	1369.18494011884	1636.73082645317	1916.48463227643	1825.28831875659	1524.72466937391	1275.45221177163	50115.540668921	7299.99875005453	60274.5094128465	104188.887044808	11748.436671724	28726.2505109497	27343.0694061132	89660.5000481238	440.736963649955	14793.7622841597	6110.20940338084
3428	1193.15111709225	1193.14841771731	1193.15630273041	677.212508087158	675.857982177734	681.008009490967	10	0	0	10	0	98.8923350583762	190.022880446515	300.382467023012	160.175831291825	198.488574361894	206.904996090569	198.214514681138	187.069973932812	207.447309046984	192.534157374253	277.340809507502	264.592064861488	216.070435796465	278.961681781802	288.201662442393	191.977163191885	185.152314696461	4096.52225607075	3427.67663464546	4009.881442926	4373.50882663652	5092.73925338983	5358.7837579896	5895.14673131108	4830.04942266047	4422.96928061048	5483.44322501272	5724.23484460502	10638.1608782932	37218.6264028167	22884.4580489344	3269.01899586991	5977.34804718643	14381.2081344139	18405.0678811781	9820.16311812363	14571.9135983172	18829.4385646842
3778	1375.31670778816	1375.31214606995	1375.32083094312	439.41200176239	432.044988327026	443.50900390625	10	1	0	9	0	551.554477906472	1084.66473462374	748.949718977724	772.474585254544	1645.79038872263	278.19978390197	940.960910505569	589.844371672558	306.093468438411	22670.0676837885	1070.29363803896	868.913594709185	1070.59316953591	1100.37321084689	1026.76655332367	658.644313982121	1713.97465549802	512.188535320827	520.178138812032	878.067965937586	954.380664655169	921.58770465309	922.28832590635	834.464490116913	1045.27044001222	706.567156967961	882.335232764186	61612.4096442014	7518.44312258915	52648.2441165322	69230.4163094504	11445.3999999895	40460.842969915	38951.5361042706	106570.810744931	311.234236963753	28769.7080504335	7094.56104021876
3850	1409.31063633094	1409.30454420375	1409.31380549864	439.092503814697	432.044988327026	444.137999801636	10	1	0	9	0	561.625132021339	961.503147075056	613.858444687445	603.596816016128	928.325286397478	235.064152913608	1283.69417548279	420.887923776871	392.253541123174	21023.6036594411	783.943554190628	989.129567209075	833.376005230239	834.328994493329	738.247445640264	325.728989580465	809.526971860381	467.926386462732	472.965781770026	596.46426523808	820.803642676936	752.131377384067	676.153616740368	585.123350045644	680.56669356674	657.564984005979	813.525643257321	50595.9988773351	5841.98547010194	47876.0581634251	62838.3310123443	8982.83563849761	41162.5546197008	31028.9915307309	97535.9883813978	407.564487323608	28271.9571501529	4382.79670850832
3508	1239.8454816095	1239.73143421508	1239.84752250816	440.079996299744	432.044988327026	495.330020446777	10	0	0	8	1	545.090780097663	522.588616700144	1577.2860061879	1736.32877073747	2122.04603213724	540.719488011673	872.600156842964	2057.842844289	625.605963513022	14869.3875129148	3301.46610965176	800.360511598545	3408.7513109073	1660.28112794384	1713.00189478857	646.616713869851	2988.92197430053	1074.82607150276	1121.62107170006	1315.60680130343	1168.15555987431	1258.20901727179	1491.91651685163	1542.73260526447	1366.97994312107	1447.99708611099	1573.75817084041	42818.7069784401	4698.78304761219	39532.9285743367	21713.2290455978	6546.36309825821	25917.6843909958	26524.5833216095	70531.5753922105	497.868079062747	20068.6901769405	4738.46840664372
744	280.906945614583	280.905564506446	280.908417827344	292.63199924469	290.011010894775	305.729989776611	108	17	10	13	16	61159.5966251733	57970.906297184	52134.3522664517	56901.9919177214	46754.3895762605	62150.1490155049	63093.9678297019	80105.68986989	49302.2234657337	55111.3574892771	53497.5823262103	69755.1205070628	57164.5117011666	64950.5979915804	64230.7658813047	65126.2907512153	65474.4902093156	54149.5920540589	54774.227012271	52927.6589705123	54524.3284484097	59489.2600119447	58568.9836877673	61500.7962293923	56971.165884807	57138.3586378167	58675.7253312101	50660.1682314929	49619.5028728104	54875.8729518277	50143.9632091006	56385.8984111315	55055.0793410822	53324.9127917899	56969.1589822231	57292.8748186593	60004.3400962052	56279.9840957005
408	217.068438888422	217.004433719476	217.160039347952	73.0370006370544	26.6200003433228	100.162999839783	183	17	10	13	16	553784.206697638	553736.013326069	446586.67369721	440640.725484241	280971.154146736	344474.062654751	496818.564648991	289579.944361495	521816.048851197	691901.254163268	462063.338884098	580376.071409164	517191.686346455	498568.965415494	502478.878627857	483765.444568489	568519.519497716	380015.094222473	377949.43916975	382695.250966145	386950.374913631	356247.999039457	399437.128223668	393643.315559822	366868.330440579	398606.75268349	375588.201989671	619454.80278773	640255.157692675	481083.696405643	418825.534306174	530157.614859911	667060.574876809	526063.518314832	446961.445872064	583652.100389348	612455.687527468	639424.699569214
664	265.146805526773	265.135814806858	265.147745897689	346.856002807617	330.989999389648	418.639000701904	24	0	1	4	14	4256.18763608432	11288.8419110984	6285.19414356624	7011.01927902885	2792.64721347927	18905.8397919536	11506.5056346277	11593.3192313485	13442.7380178004	6991.81076914072	6919.02525827599	5382.41055647805	10890.638574863	14446.2659526209	11838.4095130479	8150.72600166167	4543.00383096635	9459.80775854687	11387.3110470947	10282.6295005247	12181.6455048276	13383.3647670969	12180.4132675171	11041.6523500888	14547.459994481	13041.7869684458	13536.2911836728	13866.3322125077	13925.7236156434	15842.7281898214	38020.4092831817	7037.85856873915	14778.8331500133	15232.6582174599	16070.9071017072	15136.4207776822	16570.0711573236	16158.9194476202
293	191.006536712606	190.967649547868	191.016313733187	218.211000728607	216.043996429443	247.396004562378	16	1	9	2	3	1037.28086747765	1129.39565232497	1228.8564568385	1313.41638070159	1139.15441033332	27690.9680479467	1414.67715593909	1735.9445643485	1435.19618618384	1138.83922992395	1067.08565238229	966.489287401084	1029.77940850798	1337.299408566	1398.01206009719	1003.62310045981	1344.70313010078	25441.7291209932	28445.9553495659	24992.3539188885	28453.8014307798	27054.5786992659	28924.1649729596	26525.3127259808	28025.2652450109	22636.1109096262	28574.6461246403	2427.3619791053	8411.49262257417	3189.8829584278	3240.41501842152	2227.26608180612	7433.75549719027	8980.17088954647	4386.4576717432	2325.78455448399	4326.77819714416	3767.97580395453
[truncated: 26 more columns]
