# Supplementary material for: Oceanographic setting influences the prokaryotic community and metabolome in deep-sea sponges
Source: Sci Rep. 2022 Mar 1;12:3356. doi: 10.1038/s41598-022-07292-3 (PMC8888554; doi:10.1038/s41598-022-07292-3)
Supplement: Supplementary file 13 — Supplementary Table S12. [file 41598_2022_7292_MOESM13_ESM.xlsx]

## Sheet: Sheet1
X	mz	mzmin	mzmax	rt	rtmin	rtmax	npeaks	Gb	QC	Sf	Wb	IE_20171002_01501	IE_20171002_01801	IE_20171002_02301	IE_20171002_02501	IE_20171002_02701	IE_20171002_02901	IE_20171002_03301	IE_20171002_03701	IE_20171002_04001	IE_20171002_04201	IE_20171002_04301	IE_20171002_05101	IE_20171002_05701	IE_20171002_06101	IE_20171002_06301	IE_20171002_06701	IE_20171002_06901	IE_20171002_07001	IE_20171002_01401	IE_20171002_02001	IE_20171002_02601	IE_20171002_03201	IE_20171002_03801	IE_20171002_04401	IE_20171002_05001	IE_20171002_05601	IE_20171002_06201	IE_20171002_06801	IE_20171002_07201	IE_20171002_01701	IE_20171002_02101	IE_20171002_02201	IE_20171002_03501	IE_20171002_03601	IE_20171002_04101	IE_20171002_04701	IE_20171002_05401	IE_20171002_05801
1	58.0653922993847	58.065235140465	58.0655377633811	275.028001708984	273.299007263184	277.268003158569	20	2	10	2	6	3859.65612075292	430.219345686957	687.893874452294	752.667528080857	409.25185100072	959.948076221044	1249.37226785161	996.901274951757	47862.0898011141	807.70999675151	15279.5588030894	16269.8735237136	687.190533977002	2082.5052721391	967.394761568925	1343.77861754852	2525.6725984267	531.869242344168	21285.1982486174	18404.2655481982	19867.4490161473	23001.0831464722	27586.2688241601	23039.0898244461	24115.7063382736	24646.6114229435	25199.0130413603	18575.120000124	24657.5833793171	11330.8296624451	1293.72224927181	11704.3973672658	2479.84633885429	348210.719275963	7611.81614502333	1197.67634662567	1609.96877544001	138845.128186983
2	60.0810857100223	60.0808594265454	60.0813658151052	164.724995574951	103.914997444153	241.684002723694	95	17	11	1	0	398297.657060785	220412.734043036	32995.6127563758	118632.199769686	254742.623216789	40731.8069738917	249377.956091294	86632.0738449093	123813.728614984	268012.60294985	374697.391262952	166478.37917683	165598.820090923	219313.491788352	200673.066530158	1073.02552438189	228727.781667265	313206.249940401	112609.235574061	109358.728886044	109319.126027806	111437.957602761	117714.49046849	106726.916653806	103756.908796633	103156.479954483	103926.475976291	97537.7337927144	98071.1491580075	1106.12636620471	2549.48961934187	6292.25302392151	826.790835784156	702.407411516877	567.960904166759	1171.67539278147	696.853666628626	596.935231106186
7	70.0654188435362	70.0652666060839	70.0656146840169	159.728005867004	126.288001174927	159.990996360779	18	4	3	0	8	5543.82827634287	3421.83957114402	5067.27994021438	9114.84273710876	892.117576322984	2525.4988964092	2369.38704733271	6861.99010909431	4571.23912785451	16196.151667906	1427.65158314053	40181.2654290635	35296.492919717	1327.40390204638	22427.908502871	3097.76364516635	822.655365867274	1052.64279279825	12876.1612785459	12011.9803733379	9548.54208494148	12725.7175476722	11621.0101191446	9329.25733750087	11718.054322217	9877.68984189676	11505.0523469247	10924.4247402005	11239.3844778955	6300.32108873671	9172.02374454141	9435.28575837778	7250.03984581232	6725.20131315738	7892.82791500166	5485.55668857507	8200.0006030293	7598.98804744085
8	71.0857385298159	71.0852771245996	71.086148229999	819.723014831543	768.278027954102	858.804016113281	20	3	6	0	7	8394.79449484083	10078.9728335647	6814.1489693688	7216.64889973071	7265.19585974962	6094.0298657765	6881.73024329874	5237.94616193573	9390.43466216988	6989.55321808325	13567.7227348754	4661.52938730849	6513.35747468472	7575.01741115749	8127.66870488226	5059.57706591114	6429.12443764508	7055.44285003344	15699.2120936712	12096.2158684404	14304.9554829299	12350.8403964214	11982.1696049273	11558.9684648216	10003.9636502806	12150.3590637141	13455.5829507874	12320.7345916414	13653.3626766668	5922.1219419241	5561.14452584585	4871.4282452479	4170.75202813745	4413.79425187111	4118.89701897899	4013.63790258434	3735.36673153192	3938.70704646905
9	72.0812051156578	72.0806805473771	72.0827646796828	76.6660000038147	18.9180005741119	100.058998260498	136	9	11	13	16	11258.7444057849	34552.0894675311	57962.0770087849	14856.5738924334	4980.33592575314	10735.9895685211	18334.0434834582	24757.4712050692	6741.05584194101	24290.9302409662	6950.90273065322	31268.1322070753	12486.9495990425	8448.35475018727	54856.9699507151	151116.989546604	11063.0314812594	5604.51749633944	100375.977967311	113663.319950681	117280.997622272	127142.870767175	129959.79392748	133410.402112603	126717.39527191	129210.77722495	132071.64829405	123578.201581035	123480.190075197	141350.738531196	354853.502967805	377283.89975355	246342.576121325	322753.086440089	300538.355983794	323672.910674764	276690.693471534	148670.779110759
10	72.9376328140637	72.9375064268237	72.9378386507142	1003.32752502441	1002.6969909668	1004.59098815918	66	18	11	13	16	973033.523093978	942939.620477992	742726.938461926	912088.993393285	893183.513275172	889340.939515285	896054.102165053	888873.595909079	927270.564701371	919779.919129883	903836.68711368	881636.133942567	873119.049063538	921300.159030306	909491.568333289	877542.47764068	880894.653466983	897919.952287802	794464.332844019	779372.900521755	913271.55707964	898847.811503386	743747.110265207	763463.106571253	747531.140762195	747010.413477604	903563.020103063	891035.498059605	898262.686177714	781793.975890619	783522.898702313	739948.958031673	885356.359831293	890592.987600515	758618.569751779	717494.680064716	883532.216519671	872440.251967396
11	74.0603982799635	74.0600033855929	74.0606962563204	57.5679982185364	57.2810002708435	73.9870010185242	17	0	2	4	10	2692.65899036373	4080.44874958219	8057.61057560826	3602.85053225448	1504.87752734823	2965.13691120781	2972.32040179521	2898.39583365396	1446.98434425783	3682.05752878189	1678.08135727141	2893.46252094785	1860.1942751728	1809.63476237347	8377.71332302876	20011.7302213409	1533.52330290019	1281.8799659289	10817.7151108587	10728.2626523018	9425.108195099	10426.1902572259	9972.22625620226	11043.9372333085	9422.70203928149	10513.8944489011	11397.5079584017	9605.62211248465	10160.076589248	9053.64404826736	8192.88702665269	14713.5676273784	5484.15589457671	15847.1274607528	11291.96803189	12041.9590361486	8115.51688958415	3321.00537349903
12	74.0602595935503	74.0599418206444	74.060552565348	511.959485397339	478.451992111206	529.433027038574	18	0	11	2	0	459.995578508192	238.596309113083	387.695022008847	522.618707141041	298.114058247435	353.559882301039	441.978676378727	433.570125460625	353.204212126189	302.334086591644	402.840934173204	241.462832744466	264.267177330995	315.820130580238	388.316248661972	514.397485000747	315.679105816719	263.784714638123	11370.2533359295	12014.8913114564	10348.6705478467	12282.0833348483	16664.8603896203	12848.9689878561	9868.89671845628	13080.5234280627	10836.4680801134	10900.7100427989	8482.74760715291	43968.286742717	33672.8856010176	2448.07948245108	3076.039177984	452.618459759014	2102.04627508085	545.918220233638	2501.07925119145	1713.77748367935
13	76.0394835415118	76.0390495326671	76.0760939439406	608.595007095337	506.569973144531	681.488985290527	24	4	0	1	10	404.56636773916	211.697612319357	23411.7611137487	183.905295228172	254.277700085193	245.536360632628	315.639112072531	274.219081115598	152.907858761027	13977.2363485814	15590.4640570815	431.049629422703	290.0783459628	188.856105950144	749.279531049627	537.409575814381	18871.163287364	355.945734282141	5463.80346623808	4992.06201401353	5246.33561581787	5607.6433446547	4823.13008277118	5723.58057583496	4373.19222218124	5105.12004864123	4884.71144744464	4018.62638174929	4244.83485501492	10609.3193748412	235.815136338895	178.563348239687	173.657058410347	323.900531218504	284.267665659776	208.047842378961	158.390499131056	260.977002963191
16	81.0701718656303	81.0699153478371	81.0702803062446	683.429974060059	655.034994354248	711.958981323242	13	0	0	1	8	14415.3818206745	19133.1713852361	19875.0317954123	14791.9755011338	16928.5997271781	16011.232331658	17880.779145956	17358.325294733	16282.1322420074	19680.0682593653	18641.0073884201	15156.4422283632	15472.5114457453	17563.2577849051	20571.8843298863	15892.6317074963	18587.6880609185	18662.3633617282	50592.2938507707	49155.0706720948	49038.5615536066	47691.5999990232	48653.1920229105	47475.0447474535	43239.3517683612	43177.7229142189	44368.8048447503	41966.332976371	40154.955664077	16100.6845090538	15512.5811746275	15714.5687295368	19611.6610166788	16047.2564844441	14890.1665503697	11745.0319229811	14224.4027024364	12937.3623773355
18	83.0498541681036	83.0141270870976	83.0500501267205	56.013999004364	19.0480005741119	56.6059989738464	31	0	11	13	5	3674.93129868856	3371.93146099142	5022.16959260519	2783.48752513831	4513.53068667819	1765.99066011477	3465.80976424492	8470.42060077802	1830.64616747724	2826.29639048397	4583.67685654563	3355.73809316699	2472.4562813725	4328.87699754041	2808.70654596959	3077.50620091101	2363.02949833621	2941.5565736928	236886.387499392	244510.159679954	232328.602895937	242179.291769292	243293.077081415	241131.9904857	218689.055046216	229904.948018033	230066.688893194	223306.61300818	224750.485003169	382749.777408271	807200.103353164	446444.5500403	600791.637222447	373589.754956917	393413.613661481	402575.062090249	550516.217291538	400253.777692276
19	83.0858698208882	83.0855001952904	83.0863149826966	655.6625025177	655.034980773926	692.23699005127	10	1	0	1	8	8600.05055266619	11528.6681980065	11592.8874920849	11680.5578181054	8886.15161808021	7692.73821143462	8689.61420810024	8790.10578868886	8709.0758617123	10755.278121667	11406.9007600844	7674.84880485955	9918.73174588821	8277.54200171723	12662.1164146975	8414.05742451083	10029.8293207719	10371.6603428439	24493.7621997297	24401.2378502874	24075.7397342473	24083.7553098425	22704.0660904683	24226.366440868	25719.6737276247	24155.3063958516	20425.5188996326	21659.9028147003	20983.4463252705	8408.34688928723	8734.10056267679	8265.08216928384	9453.61950434049	7838.24669250846	9346.63409505039	6614.88213275488	6804.72275182605	6120.53257945868
22	85.1015533242698	85.1012910727846	85.1017684255832	852.263024291992	851.251027069092	859.43299697876	17	1	3	0	9	11002.0537797769	9990.20081755122	7437.73002085777	9497.27688298587	7090.32786511458	8499.08924312592	9739.60202542062	4525.22673176389	7813.24706803635	10859.4595804948	23179.9883534706	8219.9866152129	5439.53668913139	8815.22573252235	8191.37495816327	7649.6136852457	9982.07131337374	13152.0471936464	23844.8787451547	23931.5576579315	24422.6576726777	24252.1436020266	22878.8093826068	27828.126545672	22787.8187614339	24488.0733653477	21927.3913010103	23113.2884947743	21509.8477340102	16784.7844106491	3864.02190234406	7914.46533019468	3227.35846039014	3429.0488358736	4035.29603659628	3341.13338266153	2837.63795885018	3215.98347815673
23	86.0966661743084	86.0961800331786	86.0969742949743	635.480017089844	514.286024780273	651.83801361084	51	0	10	0	15	2626.75898208842	5079.97561605896	2081.26584069058	2061.55054046772	2202.62357779936	2278.90728258962	2134.21312549151	1870.78727523847	2121.89602641016	2598.86489547721	2509.29053522782	1737.96781779114	2350.12234470807	1961.22368667275	1947.14712817279	1573.47951567993	2066.32905692483	3637.80107627538	22228.7464846876	16805.1295701152	19646.0465915501	20251.7451168667	17693.2890100203	19492.8778768754	21208.1571802869	8224.6193510277	17200.8048916798	16725.5397760809	15784.4058205141	3049.83234153803	2274.35943656787	2865.02209625393	2265.71682357788	1932.56561014056	1807.4099426493	1645.36235978053	1553.57989602976	1277.84164242446
24	86.0966797078648	86.0963257440906	86.0970829475794	292.790506515503	279.594008407593	314.886989440918	28	2	10	1	14	39923.0227894612	2184.61543413655	2595.22237433866	1681.34361868724	1440.57742699049	1815.04206761873	1280.11846231918	1233.25619571532	1427.00842607225	1856.8612801577	12409.8035208079	875.879430436995	1230.50679001585	1099.29304537674	1745.55877504295	1729.23437907329	1023.79768840224	1092.74957311961	19058.9031673791	15663.9457142074	16459.2343215924	16762.6647488144	20895.4210840678	19415.9943964507	15584.3774392596	15516.7392122722	17036.5699707577	15610.6265731249	22275.670651859	1861.06911635958	2510.55623307824	2820.5502936542	1616.52980509959	31925.5946990155	1413.31733314727	1457.60587247942	1709.9129646124	1090.50612080679
25	86.0969347555923	86.0600170343146	86.0989307740484	90.9379992008209	25.6309991312027	217.660998687744	320	18	11	13	16	38048.6761627952	126290.163908897	223283.430251801	318709.765338813	37924.5747486968	239464.477819092	82285.2543197363	95832.6449563168	13192.7375884471	90530.6115534955	53583.463390291	64948.9021618674	22617.5819069678	31181.289436901	96676.246584372	87400.1469158026	30856.3394605497	55651.7761603083	206164.266532585	204269.018200145	203205.340207325	213439.422037382	214289.965232369	209810.444602008	192018.294446144	202490.676080145	199922.098790354	192946.378307527	201668.087768831	415931.516959556	786174.040701812	766480.224364847	375925.819793344	628304.265640117	447206.940354221	396127.666178942	479907.996596023	170111.02522786
27	87.1000863944683	87.0995720076008	87.100268809727	104.19100028038	60.0160002708435	113.788999671936	16	0	1	8	1	1480.21558800153	2031.30491875811	7965.25706222467	1791.42556955048	957.342797306366	1204.42188218808	3127.63572401101	3433.19364611179	828.99170793074	2740.02337684482	1286.81498037079	3669.6204608892	2080.46460330619	890.798826183059	4981.51450977195	10922.0705666562	1252.86380759999	409.234014615683	9647.98649002908	9646.30206636759	10305.2666962764	9426.386822283	10571.1712021314	9646.52373620522	9914.20268903566	8906.39642264162	9190.14518285569	9357.26918719336	8818.16048005878	11487.8008198539	32268.9124159142	56683.6968661865	12774.1014501423	23591.0434024222	26052.8910428518	20567.2908704375	22582.2799740136	9597.78857761781
28	88.0397509500574	88.0394989568161	88.1127083254989	56.243999004364	45.4519986629486	106.077997684479	21	1	0	0	14	3827.00527693106	2545.22966374798	3752.17640844383	2506.67199490703	1712.13973103199	1978.89793910567	1978.06834309374	1809.42089052153	1184.30548265576	16969.6690070443	1810.62859749603	1832.17711572589	2086.35034875944	1590.61746615107	4084.50893508102	8080.65175384548	1153.84398838039	1389.79306447093	6670.27262049195	7499.67822665162	7099.83275694049	7653.12013632525	7014.21328517174	6581.32673178427	6178.23150904541	5935.89404031017	7459.29339214899	5803.50362371258	6513.59193360562	1003.38798453311	2997.87504743474	3838.58574369375	2282.93907329692	2407.38830138852	2076.88273868737	1973.67144175355	1474.50271602604	1143.02850813419
29	89.9402380173826	89.9399841239159	89.9404365976538	999.018983001709	998.861944885254	1014.64096069336	94	16	11	11	15	147172.530071512	116525.931287876	116016.911447234	114366.835399177	110623.317035976	111808.628056677	104892.13753534	99305.915474544	90790.7252984277	101292.346603976	95862.2402639569	90104.4388236478	74647.6620265686	79726.8902210394	89899.4293850118	73814.0753491837	67224.1372905146	85427.9321153518	129185.295469191	110551.227209698	111839.025466082	101613.533196375	100185.149954785	103790.706078561	80318.2695956945	77806.7817470133	79615.1261331728	76941.1431712657	74939.9859394878	142900.73256913	124650.604453448	118545.187765159	96437.1434977212	97196.9566778528	103389.522965482	89938.5980440194	84906.1679267573	79263.8975545747
31	90.5071931139714	90.5068340724099	90.5075141481047	994.468495483398	993.680980529785	994.566040344238	46	15	7	11	13	19090.0973726643	19419.6140993293	14819.3501275778	14870.3112239178	16685.8748513516	17419.4672634888	15822.9020556909	14780.1916528568	16433.597028181	13369.3119788188	17459.1682858765	12338.6569706295	12479.6328873932	12324.1844864446	15051.8650314079	14369.5198000934	13551.0975825516	11856.4721131325	19949.4191974473	18544.3440281919	16298.7731093913	12798.4047376116	15636.7991638184	14429.0653415769	13580.1187653467	14536.700589478	11863.2989616394	15606.187920332	10691.725887537	15932.2021034484	16672.5516561419	14302.1343451738	15017.5121659498	12736.7042398453	15527.7278184984	15389.4471575914	11808.5527126119	15074.4966768225
32	90.9768052779667	90.903226114568	90.977364403361	991.336462860107	989.851950378418	1000.24397216797	102	17	11	13	16	41708.2471684813	38782.7945951466	37451.1493692581	40221.3380114462	33822.0515538515	34360.2739126032	28092.834928686	30325.0277142227	26594.4180198647	32231.4777937448	36052.7037293435	23437.6610233113	20193.6625459834	27633.2869180055	16685.9843865627	31614.4576951444	22033.563772738	24830.4473844746	41185.3248780636	22440.1977065206	32711.5375971794	26150.4355755731	26487.7892332321	24842.6540580392	17969.6281938455	20081.9406172726	24227.2883483223	22069.3903552131	21824.6142730456	37062.9513445835	35718.6973214337	44373.7122125064	23856.7614486907	31099.4766805152	34464.8242630403	27996.5741900665	24949.4272577874	25304.7201010653
33	91.0545697978541	91.054246057598	91.0549935882531	51.8480014801025	39.8370010471344	145.777999687195	23	0	7	8	5	3494.87500508213	4731.43468123348	5964.44361155512	4457.38100462768	5188.19832579096	3847.30638192894	4126.87753772372	5103.55309852318	2141.16574753299	4639.02628930826	3241.3303735212	4626.92294659534	3554.93304563314	4362.32575690369	4227.31158985756	10230.6655327318	5049.51630775363	2086.00908352993	26861.1453480021	27588.7260662712	27334.2404820532	29358.4332135798	25175.2515583578	28609.6335554123	16430.4134254587	21782.8382505204	22188.7352843955	33202.4726492992	13334.3188945297	215154.952543816	26231.0722767405	24553.5290246563	2734.27931989294	5458.27630806714	111211.770507832	76380.1493963302	99849.239069595	256962.698836774
34	94.0293875285718	94.028919872761	94.0652816895023	49.2009986591339	34.690000295639	56.7650030136108	16	0	0	1	12	2015.57219912184	1886.83201501846	2231.84441559738	2207.41498339091	1324.22227519919	1530.03275435396	2120.31353720668	1861.63660103851	2142.31852102377	1963.05964628486	1807.39826162325	1400.26205485937	2538.72681450835	1267.64515228011	2509.00798762724	2406.70860157954	1407.46560545205	1628.3345831368	9092.30666963189	9632.31144189286	10424.1793406803	10882.2032477927	10800.1043361499	10012.5790677058	10133.0077325956	10666.1522373699	11869.5863777244	10355.4979731701	11034.8212859622	1056.45690718521	1892.90748997129	2236.88050066736	4228.47100238065	1925.23722946649	2340.04338283521	1109.34746263046	1029.56352743902	13930.6683526025
36	95.0857738277252	95.085387169467	95.0866666135415	656.145018768311	596.352024078369	827.198003692627	29	0	0	0	13	10789.2125003785	17385.8282208626	17609.7071207364	11503.321112133	11045.2729243551	12416.8226477007	14153.1508817375	12898.567813422	12795.0004020998	15990.4160507768	15577.4302292888	12120.982233417	12890.6059265534	12155.7690999638	18105.4793243408	12408.6858369907	15060.7574790468	14322.6549148437	53059.9294231653	51919.5020550303	47452.909463493	49857.6216075341	49044.2564867496	48673.910299778	51643.5128923357	53534.256168769	43364.8038288156	42736.2260823697	40967.8933634758	12590.2818603277	11663.4552837632	11583.213821657	12778.7296701486	10643.2068191171	8997.19660249811	10454.5739438087	9337.7968886082	10300.1744747187
37	96.0637459549881	96.0443989884091	96.0808017433459	55.9489986419678	25.3329992294312	56.6429984760284	27	1	11	13	2	1554.37921236036	2878.5564621482	11063.8364220555	2603.8044092472	1526.22731856051	1244.53557892584	2149.99087918258	1898.57066768814	1050.9699381505	2698.46416066587	1358.4622012807	1638.41182475095	1742.93675029906	1622.16541278036	4429.67017845638	2113.80221463173	1554.2742507223	1525.20337715796	40333.4632361328	40633.3301783524	39570.3856304341	41569.453813814	38908.6046246703	37941.0254754392	36702.6389269994	37324.0185465013	34410.4061963243	34230.1939170242	32961.2962524965	69616.7732282649	157655.286255066	76322.4247040693	117363.560868172	61795.131767597	73157.6113813152	70728.1646686532	106699.597909006	74729.8843699153
38	96.961559121492	96.961384420664	96.9618098549496	1000.12694763184	998.861944885254	1002.0690536499	59	18	11	13	16	2093261.1219065	1963181.37802854	1858857.42707888	1822564.57277722	2342705.09669847	2254470.13960398	2147148.2950358	2047413.31264451	2097054.16204397	2058139.65736778	2026818.40389654	1875754.12690851	1761466.99347877	1788666.55503311	1741438.0897557	1726311.6016205	1721724.25775823	1733063.80461073	2108318.22794952	1934356.29634876	2309242.61447384	1668913.40401322	2051896.66200233	2033235.72503975	1867503.77468928	1773110.46864718	1718018.88492919	1705419.90209642	1707434.02218346	1934853.07890725	1850044.75207054	1863305.86559002	2026863.78005681	1381333.39560675	2025406.25933915	1560031.8954272	1821581.07791332	1792482.66796407
40	97.1012776490819	97.0283286413813	97.1016178230462	655.660999755859	619.282004241943	711.958981323242	13	2	0	2	8	10474.7115067244	13710.064839037	16455.8729492812	11620.2132751147	11863.2237401652	10048.1588316858	11846.3155605727	11872.5871409807	10604.5883439382	12946.4459942579	13108.6407137163	10711.8939884111	11273.1632053146	11807.0042872891	7359.91685450077	12424.7746749123	12963.3568414762	12788.8170388341	28468.3356827184	27614.2337778838	26249.5417925119	27091.8821779158	26697.332526909	27507.5242925286	26288.797843653	26854.1809100602	21829.7162404623	23993.0197512984	22657.9860885928	12976.0432567894	11883.3397662671	13358.9324136615	13138.8319572022	11112.5172565219	10114.7798920893	9018.70691473344	10357.9123217456	8865.51961381361
41	97.9692157652203	97.9689833527341	97.9695149937054	1005.84695007324	996.984972229004	1015.27198791504	77	18	11	13	16	3554346.65736079	3502776.01558868	3525247.01208676	3411338.35205289	3456939.98357189	3516009.26452523	3431329.04923216	3355657.10552286	3441355.34207705	3409456.44799397	3347116.89596692	3288594.07723103	3292885.86030905	3324939.57452531	3282461.66365973	3273261.24282204	3309364.92526474	3349972.1419705	3599342.57663769	3568994.79787079	3511175.36847778	3370497.63195727	3385133.82703185	3477293.89300741	3328962.78451095	3326322.87543645	3249662.08676228	3225236.43386202	3319133.44806209	3401665.45331031	3527808.60544934	3621673.23018335	3366250.46365737	3367840.33126681	3362782.45134045	3356634.11211548	3366248.54556018	3319691.96650594
44	98.9843351055023	98.961685725454	98.9846972539944	509.683999023438	456.916007995605	571.095027923584	72	18	11	13	16	43681.0869339108	41110.21090094	51516.310112346	40296.8516237196	175773.737867801	47022.8836145333	42743.2589701208	44077.50611661	48148.5507961764	46253.8703713172	47670.1142339604	40480.1471677534	44875.4163182247	51025.0307064304	48625.8868604619	41221.1022807239	44423.0467250394	34185.7081652116	41663.0068052882	44171.4040214829	45392.4605780518	44671.1896245678	46933.2155602947	40926.1077725049	46183.4744261093	46074.346708864	45856.4861297867	44734.8059177399	41820.4739858831	23520.1681615864	38390.4991570627	39332.3998306063	55178.5314370119	42657.1176430769	52954.7084276169	42752.6067706806	39477.0060319756	47364.4927819083
47	98.9844705616622	98.9839977911918	98.9848218003675	172.984999885559	129.005995559692	178.168004684448	28	15	3	0	0	15043.2607887313	17844.3770020455	27781.8896592488	10857.6180650851	43872.2975442692	12412.961723689	27424.1397183901	84556.4897051504	18511.919625001	46118.550242845	15112.6631074847	16920.7989281921	29163.4805439391	34389.4786824854	9985.68304040143	5789.74300573394	47943.8284536253	19979.0111552062	11075.073187083	11543.6717155079	8268.38638849062	11047.9377745804	10826.8092420101	11123.3698095083	10170.6892821193	10750.7329855214	8362.68418546891	8491.09409624449	10834.7146749728	5018.366930551	4910.93160334528	5520.13673534431	5069.5821468357	4698.63983858004	3691.80157094035	3578.12771492203	2081.05097918833	2753.04579767564
48	99.9686762333675	99.9679576720175	99.9690185127092	993.844985961914	993.213026733398	995.225007629395	41	12	7	9	13	45143.980824848	42980.0432726704	44344.9865708494	34389.7243645852	42407.8241804342	48568.8662721109	40767.0928725065	35908.823771216	46519.6675952311	43701.4298903093	45866.7227692595	35082.9958080836	13230.7561691318	45344.7911775404	42230.1012083136	48327.7926135311	35200.8902377872	43636.3648408017	18496.8407425136	33083.9732959534	30812.1354211122	42331.6981854098	43483.2734358709	34660.3548497893	39218.0834258755	38276.3459568954	36057.3688492256	26988.8793994486	46112.8509184302	45737.3923122872	46729.9021500838	33370.7675997615	38528.3254894366	31616.239014715	53548.3585505281	47634.9097684454	45173.8444099998	41558.0980182043
49	100.075965954079	100.050691884703	100.112612898695	61.3019985198975	20.3049999475479	145.293996276855	67	12	8	12	13	34409.6294993771	79492.2379282335	10213.2761588534	110038.738758851	5172.87772093134	22882.6443133213	5599.97796519979	5637.4934857791	22827.8265271443	31660.3543470323	24967.3520263085	4865.18428740799	12849.0246058654	4468.84616018153	19352.88233328	36565.9174024186	4144.93896418604	22098.2909852883	14742.0634025421	13047.7754809296	12671.7916630691	13040.3944136126	13283.5363188634	12862.8359170837	12839.7606636799	12443.1592848366	14030.7884318181	14150.8411108433	13987.7775985297	22527.9582760254	180007.467251912	145271.27373931	37812.6827422057	21182.2089735091	11181.676867456	21376.9771545399	14592.5590286253	24906.7821293391
51	100.957298655064	100.956584866713	100.957557346414	993.844985961914	993.535999450684	1014.63702606201	62	18	11	13	16	151236.380966939	123695.714418121	125182.775576893	124327.887186155	116903.906007963	121715.10747401	112855.691795267	98786.0193008455	115690.0876531	105924.045935221	109933.794760466	97811.9795398567	99098.2366834251	104121.733469747	100434.592616585	106217.087335209	90645.7440694571	109369.697326116	152829.713249606	121419.868792668	110552.189265649	103894.931709766	97072.3801641135	103804.835409857	95803.7050370872	99152.8597451001	101022.95316001	104186.675282919	113967.337008157	126700.324766301	136502.083738488	128960.216303654	80205.9561038017	96383.4155989811	118967.425179072	112148.037085574	106847.342296913	100316.693876036
53	102.05536767017	102.054890777232	102.055780670086	95.3919966316223	33.430000295639	178.168004684448	125	18	11	13	16	26751.5024017717	50714.6390485298	123004.685197761	33440.198304161	38093.1056103646	16757.9823432863	27599.3356098526	76850.8191050528	18653.3152144363	57878.6271199631	48924.6802868958	95881.764156753	29580.3385224519	29149.2010009304	11493.3853586577	14410.8212263463	47276.3801966485	68451.6830671889	39443.0870048353	35278.4606183951	35582.4759044374	31542.0174217773	33580.3394168591	32332.1369307812	26755.8592803114	27696.5986050413	25737.1280297908	27325.9091958037	25717.6279647833	80793.0974712862	72146.5473744459	113878.078998305	91515.7103331406	77919.6760238852	121024.697238442	88868.2899717541	225450.3594427	67156.0398050799
55	104.107468837299	104.078920934287	104.107976622886	576.00698425293	452.459002685547	745.882998657227	183	10	11	4	16	3081.95993909083	66110.5580968255	24333.7189479501	4887.69877182421	3840.62382116201	1821.8257979517	15915.572103026	3602.6621664947	2119.50172627652	20867.8344219574	15155.4917529893	1994.69997487962	12306.9011972286	2883.86740184442	18362.6745309886	32595.1239673281	21828.2693523025	42805.7583497954	241147.891742729	223926.529922113	227048.09069872	220125.730909538	212295.050612837	227833.309221469	215076.027354866	228172.601578474	195582.949785097	196202.042177856	184253.559442572	13246.1566537118	12616.8922511744	9973.48393524687	1497.96651155821	1339.43942770468	2233.48580055232	1297.78725643279	1784.86852601942	1161.86121688411
58	105.070305542905	105.033561314874	105.070709532836	94.537000207901	60.6319985198975	170.532993850708	54	0	11	13	15	1674.75766503488	2895.24950498172	3432.33258198341	2445.50203964037	3148.46338854042	1520.65369027108	2843.41444621343	3121.38607331645	1392.79590052062	2847.22862244397	2286.99145106226	1957.06626275182	2689.64377459707	2216.31400503963	2469.20369777028	1805.06442682976	2754.24253261129	1834.16777861548	29736.0318361776	29586.95267624	25965.5816795577	25514.9720435491	23878.4910863752	26112.370484008	22537.709123521	23140.429956123	21996.2041297667	22837.4128152229	22542.3609955106	77515.9688205323	61558.7646482306	83918.4643262831	88525.0930732427	72025.2130439095	99050.3428449244	87374.9734796375	219566.671715656	60372.7859244089
59	105.11041692083	105.033534773887	105.110744357221	574.854022216797	427.896995544434	619.993982391357	37	2	2	1	16	1684.13542396079	1883.12160839779	2619.80791823193	1989.05969061255	2009.86227261275	2130.71051152125	2151.55320158787	2488.49147180617	3064.61373746395	2409.47383247409	7100.10668908556	13813.3810812486	2041.25293465455	2109.29980913587	2681.03333128582	2142.24559560567	2188.90645444766	1993.9840087252	8364.61043050513	10405.5641952025	10122.1320697272	9923.48724073503	7596.24337709171	9590.42637665272	10021.9595587984	9345.78632087707	9691.28835288286	9628.0247195336	9445.57069301605	2386.08152327438	2050.24756179005	2030.24941565096	2508.0864220543	64325.2922767472	2001.88698801895	2048.57653970942	1404.00218026506	1704.72193047181
60	105.034040688193	105.033733812859	105.070518045204	347.573992233276	290.969005203247	382.458998794556	19	2	11	4	0	15699.7983016223	656.081121038646	2341.54614830017	808.033104788246	700.818348334836	997.580421561641	823.992206773588	807.594666097845	977.736654951902	679.533496409655	1845.25975931276	608289.075163123	485.990369017635	653.321798197659	982.922939643264	702.894337783967	621.162696044094	857.897170133889	26704.4139769174	26997.8458381977	26783.4594344012	24235.175016487	27385.1542500705	25717.4027537701	23652.1446277003	22927.0074642298	24789.7980107227	23692.8459699435	26023.1755127907	15989.5682852268	560.759371757507	570.177419996687	501.286539623248	41243.7599756356	538.621522887344	623.085477060372	508.536463420173	8803.95579896934
61	105.954203130193	105.953682655714	106.050501524211	843.65901802063	698.569003448486	1000.14301300049	182	10	11	7	16	96877.9624415162	35135.792304039	39989.6046189308	37594.9198925972	33802.5652825832	46952.3951437543	32204.4571821928	35840.3148579597	70155.154616755	8175.18661111593	38763.1274698568	34654.4510238436	123067.265923798	433232.118721529	7109.28650204837	210608.709943257	36979.0869009495	235011.573345074	33062.1998450657	26184.7864734145	36639.3375538074	33077.391906331	33856.9061375037	28341.3003821222	31805.4129435215	30211.7282926156	33332.2449596685	32752.8312775772	30647.4191898806	37345.158085978	35799.1845553054	55575.4145770775	21997.4086012412	29007.8143493299	50578.0783012948	37104.2432694965	34743.7575146092	50251.8908549175
62	106.050041432277	106.049706843058	106.050436536792	579.932008285522	560.612998352051	639.265984344482	24	0	0	0	13	2993.8526302278	3371.31861425688	3395.04128093852	2967.7318373546	3024.68359510694	3249.71399984136	2885.5898627109	3672.03264839947	3158.79140779045	3254.70813747247	3089.29129720107	3678.20562936531	2823.24625449521	2893.70386715978	3267.37416927218	3254.72681805491	3069.54427492619	2846.32328953381	11407.4806735516	11347.6005659501	9164.97438499828	10134.0957789951	9694.14224582414	9453.03182246288	9287.11303992569	9351.13958061486	9298.82709641196	8852.58640553719	8648.20915704303	1996.41012765633	2554.3886737749	2951.11974728427	3036.7039422776	3093.88423242606	2747.70354114473	4098.40663887933	2912.80178270303	3100.23211995098
65	109.101585695474	109.100336664295	109.101860371608	655.660999755859	539.464996490478	772.967016906738	25	0	0	1	12	13991.1901768024	18021.6537768657	15272.8204863327	12199.8154480159	14561.9419984179	12940.6146966111	15624.1884871584	14866.1287952157	13747.3780260285	16595.1115675156	17811.8862145195	12958.6559509635	13702.8016423179	13716.535368077	16661.7896838276	14846.7240825636	15681.5086055012	14974.3112026714	47395.9127839088	45116.931397438	44887.5340621948	43827.6194750865	43443.155987978	42966.282023859	44937.8705841601	45670.1522539357	40345.6273115953	39021.6997205243	37707.6793591221	13528.9727913856	14017.5465991944	13777.8360394444	14558.9546405719	13275.2006946802	11217.1427746919	10604.0596727282	12195.450230195	11681.5144048116
71	112.956555259288	112.956340097721	112.956965838335	998.985980377197	998.861944885254	1014.64403411865	102	18	11	12	16	365851.635114811	277822.378919919	266127.737885751	253271.130102351	262563.536218256	257423.132403524	231048.259014878	219197.105186805	213500.571724163	226735.298387806	214954.918752619	202304.780751467	185143.945500714	179188.660267863	187921.097919457	175627.110765191	168267.686182692	189163.027056644	327878.09140001	265641.943004088	259667.623700254	230472.565004089	242425.462823067	224165.478107706	198928.562399	188183.728721514	189547.936486943	188287.661714052	174942.562582747	313006.171387785	275522.476252388	264210.664129853	209667.406849656	214249.633693881	225281.195001068	211390.368590855	191476.259440444	179211.383318156
74	113.964173720883	113.964032113371	113.964419686764	1002.70199920654	1002.69102355957	1003.95801544189	59	18	11	13	16	3813059.96271569	2941827.65587002	2943333.29821903	3533984.83283552	3525635.35842264	2900381.14366192	3436217.01133819	2737547.03289773	3468315.94755979	3426191.22065463	3398501.11023542	2665753.77232489	2615756.97141464	3305677.84879006	2719131.87566042	3236227.02461213	3227631.8468824	3257087.26151546	3874730.40358708	3683712.75506015	2864349.12487525	3415062.42230265	3423647.95361324	2706798.97336545	2627228.63148506	2650795.11868689	3229364.27212474	3225850.85486045	3240630.92177752	3648873.26008379	3652158.22587779	2917162.99851984	3356678.87213677	2729460.48951477	2797926.33465528	3333335.4883964	3244596.61694077	3223876.61584545
76	115.05476671323	115.053950409106	115.08709051887	119.983001842499	58.7680013275146	127.593001022339	46	1	10	13	4	724.387729043956	1092.61133303476	1776.41900760084	2195.78068609834	2343.17208996424	1018.85141528612	1452.5076979904	1376.59817443611	986.35792718106	1230.41967072933	1262.58763768483	1134.32107539708	1042.78046961203	937.962453956064	2477.58463700861	959.110523674823	9579.58730408549	2234.96152920239	73579.0937677552	76081.3322578471	80361.3196917996	80846.3315475807	83379.2752217269	74272.5272386056	79059.7886423953	75023.3241499506	73894.9447507099	73539.509857147	72290.5153632299	54705.4794144859	461359.905915146	21593.0990765446	429013.565578133	227295.848763227	502756.725750909	187686.099390142	234906.78832485	200269.921867149
77	115.964600107826	115.964113611752	115.979788530554	994.52904296875	993.838947753906	1003.95502349854	59	16	5	11	10	30836.3184327284	27992.845444807	8075.77645003796	20414.0317458659	27560.5083168447	23489.0361446955	20068.1071055148	10496.4395813495	25456.1891261861	18500.6605710089	24690.802911479	20542.658726776	18691.5736448765	21180.7442979302	25543.0486349901	21163.6223017673	23114.2229373417	24527.6518075392	30851.3167523816	22192.036999464	26503.1591033936	24706.6356655624	23642.4018391636	25748.693176704	22732.9198096544	11030.6244403124	21234.27178179	26149.0983896852	22427.1475678235	26788.0547497272	28205.6846614673	23344.8753528362	16159.4266283512	18943.930818992	21826.0769410567	20946.5463902305	19572.4186230565	18624.3387109041
79	116.071128934097	116.069326395591	116.107261424682	67.0059996318817	28.9520008277893	231.671002845764	166	13	11	13	16	72448.9608491479	1445640.17156513	2818209.49382335	1038780.27578543	421496.642416112	895450.335205227	630919.11804133	119713.352288553	72306.6602554745	134454.56359921	199607.182837357	15771.3587042521	60537.8189432648	505095.932952708	1731378.62318559	2343779.90603234	268259.959008381	144070.290146757	927877.930141227	928813.002931583	883737.832435771	899244.496399503	908092.142794263	904290.500465929	853015.279984065	849004.558945156	853054.756807574	834734.113070667	835069.793609532	400134.945541313	1941846.60611858	1661780.953928	891127.061869316	1422027.63311164	776804.544707808	1046207.70684809	1114121.73818215	441567.476940101
81	117.057662655447	117.057330342924	117.091003794081	142.699999084473	121.218996047974	215.893995704651	41	17	11	3	0	93671.2221561489	235800.774107267	70710.2810458311	123222.917505565	173927.474649833	57274.2093028501	58547.9403964913	79686.9940463691	67621.4657105738	149303.830860928	107683.357449432	50325.0758192525	38064.1881410911	67922.2699067919	32882.7539119672	1946.37751218623	145711.548782224	247667.312750816	40747.2021325356	39152.8179438855	38751.6653088375	43528.9280588832	42136.983523652	38813.4239226549	37207.0865454276	32974.602775611	34969.1677463067	36337.6503055678	35090.341213597	3134.38421577215	16179.3746386953	5099.58180931583	5099.17131091158	4241.96459491137	24595.9047586051	2327.63119337459	58165.5574646266	6394.84062991788
82	117.058044425825	117.057384247456	117.091109076925	280.231003036499	260.06801361084	302.288000793457	17	6	6	2	0	23092.2310506925	30641.2757884211	9382.86236134917	33804.2644917965	1287.59020464628	9211.07659486362	15951.3780586762	3819.62822120637	4300.85114161457	23721.3220191828	14158.2405231165	2611.12076767853	9581.65711000987	925.882036411337	10483.0900462717	776.473286301962	1420.13723902032	8716.47713229433	9315.46851642046	10414.3040986061	11440.9823311213	11185.5850669848	9590.44562811032	10049.5593754984	8976.03901680931	8912.29358164072	10204.5711193271	10711.9412889438	8985.10220897198	1258.60290211732	1015.44878712642	1278.94494277239	408.551122924313	42758.9631544533	943.097437586635	569.440302387146	979.393793095702	11373.0793498319
83	117.069762667073	117.055087205365	117.07095731998	684.688505554199	655.031975250244	686.571017456055	10	0	0	0	8	1044.78305761218	2074.40350007266	1604.04188683815	1754.17844955665	1141.0268362239	861.883704897016	1864.87077737041	995.2257375088	979.247042587958	1873.98072150225	1824.03551048244	1036.44017810457	1240.3727148816	880.016960422612	1864.55652403925	1003.13967162371	1293.33920061133	2324.03059043689	5876.65416864306	6143.88437378705	6841.28737889677	5339.79247535169	6338.31765533653	6063.16265670955	5485.89657398562	6699.1167024523	5859.86968541145	5043.29229545966	5572.68055213657	1229.71353611946	1025.43268606563	723.139775933325	909.210953818427	1191.20647949912	735.431519298628	702.191851033933	953.318353060633	679.060156366229
84	118.08615914142	117.93478498176	118.090178359819	47.4230010128021	3.90699997544289	100.48600025177	116	17	9	13	11	35940.4516127961	68748.5254073287	39260.6576389819	34945.226889085	38827.6856725104	27310.9513532711	36057.0909893045	45193.8712241066	66044.4623766157	44337.9201227512	32191.2515890081	19278.1166008997	35622.0706491703	27745.89631528	19076.6609086236	20142.717981041	47033.5147318796	41052.1527027603	37431.4979345927	20383.7894871008	27120.5376255885	30440.7985848156	33313.8001388498	37498.1425741746	35917.1750412232	14542.5329121313	23681.0651951529	25473.381508411	31173.3158275491	21434.6122088078	23716.82994437	70225.3561319181	30529.4516071375	16734.7970473766	35634.9742534384	50578.8653389963	24953.3639799664	53642.6140349169
85	118.086123155712	118.061650594544	118.087087334738	167.333997535706	103.644999465942	241.857995147705	123	16	11	12	16	242449.205226097	46804.9857301552	74218.0629913881	37930.2861460857	78275.7438163024	366954.800707018	109903.988638967	19759.7614653245	88411.630607102	27982.5357239088	284026.508952519	35039.1525622606	149254.793922178	29087.7257538438	106996.031275308	32218.7173828296	87656.7126523051	759639.427632354	74315.8578264093	75023.0936376378	70240.5014678277	71814.6138942195	74510.3986323159	74126.6066849977	73201.5947268888	75886.789014386	68645.2533260209	70371.4472828479	68597.1402260195	16804.3968981717	38976.4379542843	94725.5654305313	18220.8903354825	11630.9833140336	222304.257137009	35978.4542777739	458521.173988975	55007.6593486313
89	120.081168938811	120.002977531463	120.084017989997	85.9089974212646	21.9299992227554	257.764997253418	211	15	11	13	16	73566.8349632005	5521.40233649313	109860.20477929	6348.99754037398	14718.2019474199	16480.5283923697	4072.57286159491	140004.48345789	14058.2110486966	10919.7279554978	14223.9957142179	22476.8607696495	37058.1204125443	288467.682993438	41013.1293646627	49720.9958559201	53657.4425413498	17769.0667626561	75027.9512771687	74197.6473165629	69664.8493091706	69018.3014992964	73715.6603195738	84949.5536235161	65782.2440571992	12681.2792842383	66521.4177839677	65387.7096632808	51465.7763444186	156283.842612354	267081.889181628	235641.464001671	344645.613355232	353349.829142039	385283.536593018	293081.931909473	367913.278119282	98085.2506352775
91	122.024234854692	122.02363946572	122.097135084567	49.0274995565414	30.2549982738495	181.800006523132	56	6	11	3	15	14902.6761141358	13078.9288535155	16459.2068301522	17918.5799215747	8477.53918797564	7643.87773335135	8313.33017243946	22403.9048280353	19039.9059736929	11476.6020658868	18728.6679515558	10121.4694258232	22678.5716229424	9470.52531342402	12687.9587024972	15888.8577431391	9958.70792340143	14218.9655124414	60081.3897259603	69955.5642134878	68874.5549711022	72466.5722902078	76027.8735081435	70215.9173137139	60196.8026313046	64992.9937900344	73351.5703484576	71011.4609424449	68049.0534432884	1971.63978623855	7223.93495715654	11580.2907541979	15374.3798576419	4062.91321880383	7373.51062765275	3676.36678627518	21869.0821754886	33509.4782183133
92	122.964268598939	122.963509468822	122.964700484676	996.982983093262	995.725048522949	998.243980407715	53	17	8	12	15	34266.8234491921	30952.9501862518	28053.2903093696	26690.3736327924	25268.3569782334	20192.9324836805	22775.7275709502	16633.2737932354	25796.662644879	23206.6024030373	22940.7390826524	21745.6671644363	21101.296890229	14447.7998232767	21316.811698844	22646.9704144706	19780.546088761	21123.2953879708	39300.29314043	32911.6560663446	27948.1011371166	24815.9132224375	20444.5523141921	21786.0627580076	22360.8905135691	20768.4244674012	23170.4444405865	22230.2242944496	21459.3121777577	29170.0700560986	26579.0318039575	31338.3717259392	16562.1496256813	19004.6533597611	17273.6570048739	23190.0796168094	13759.5278889703	17762.6621921189
94	123.117152742021	123.080575244383	123.117502690404	676.458994979858	655.034994354248	754.768973999023	14	0	1	0	10	9715.58925378181	12861.627222937	14169.3300038576	10081.2933882749	10577.3016108312	10139.2217051983	12425.743306607	11448.9125289261	11131.4998888075	13110.2967355698	13467.2124786597	10575.5571502239	10340.9113268629	10525.1470740168	15571.5206945603	11982.2282934772	12353.7456523439	13551.1568054015	36536.5430632353	33564.3614349961	33089.561555235	35223.4487694345	33172.5751230089	34074.9990452779	33485.6919308024	12507.28509707	30990.2042448615	30476.9169397411	28110.6240473464	11787.0700819719	11839.7313423008	11234.9414456416	12115.1216571232	9783.30824911594	9310.00331399813	9293.1058447361	8940.44485626221	9029.26251455545
96	124.999966602855	124.999582840369	125.00034131151	635.477521209717	514.91499206543	636.690987091064	38	0	9	0	15	13075.7794323835	11578.8036444783	10418.7534226656	11484.9542390162	10732.2195323895	10613.5380719185	10314.919749346	10302.7342465222	9552.10710293055	10864.0048879782	10306.6126085937	9261.99671296477	8268.16466556896	9751.40001339018	9370.26669526642	8349.17532709241	9740.7529681921	10444.7012712479	15951.5688288957	20304.2291087574	13467.1756851247	13172.0409768199	14556.2358853351	14189.0178344052	11071.8899805165	12486.6691146667	12592.8692311049	18293.5653392758	11278.2892161165	11993.9874098152	12687.1034161448	12496.2549372153	10476.6056083679	10258.8258118629	10232.805089257	10408.5228657181	10601.8922809601	10439.4627761364
98	126.022163415644	126.021834789077	126.022507380318	381.73900138855	378.033989868164	386.868997344971	17	2	0	0	15	2793.68516331796	3189.53720820982	2097.80094056863	2237.12259379717	1792.16508010011	2149.35199696485	2702.5238210364	4646.1190262904	8035.15661276519	3218.92929503751	3843.94957252191	4439.05826850866	11881.9437905747	2168.06277095079	3181.97495128272	1436.40529079162	6315.89649264514	5650.41117828268	6698.93258823454	7772.00936487823	8291.81086211021	9244.0566495806	11911.1427510071	9978.98066467505	10601.1598146191	11560.056271333	12520.3464494124	11763.3498452418	13030.7899187207	1859.43603788216	1519.20226845618	2065.07608435948	1688.32723861804	1896.87589515144	1809.83948541633	1452.7381241525	1355.26305795518	1453.90401628656
102	128.071065766159	127.973663873881	128.107396953312	49.330001707077	19.6770000457764	125.048003196716	63	13	10	11	12	97828.762500723	45248.5766661279	47182.4217807921	62804.5022310782	37456.2003966246	103422.387661119	50374.5029469822	22696.0769556175	90551.8278579071	51198.0404715677	13679.9284030521	34754.7187596476	62507.3989296472	14545.3519835899	16493.995625417	29381.6751400726	17562.8554800712	38786.3632329638	39652.3085231557	26956.9591948675	38631.8006455085	30336.2222699309	34387.7530141873	29574.5470373002	31218.157716691	39778.3287194704	36656.5447307439	39236.6730741313	37177.5894194163	25577.8890439163	78439.6016343534	28890.5301257211	35071.3116016611	40867.0950738151	24515.8888940715	15512.8314993864	33017.2204757482	182325.189045152
103	128.107164466441	128.062120471098	128.107555845468	690.6939793396	684.681998443604	691.354992980957	16	1	2	4	8	15285.964054203	16010.1342831552	16546.7754707336	15074.3836130879	16494.0203606974	14554.1361033271	15889.9736520783	15729.8303559422	15625.5776687644	17377.6009772122	17265.5741374791	14160.548519168	17003.4374261826	15135.0543837473	16764.1406656384	13888.9645242149	17593.4975313598	9899.16538886726	17305.7970870018	13037.831547835	16458.8755807579	16078.798502481	16115.1837597579	17903.9393517104	14799.9450076103	17127.0208180745	19361.7735617608	17436.4980448991	15854.3222001612	16311.8040508032	15346.3004603294	17231.1705346763	16065.7063573028	10854.6915829042	15949.605850133	16752.0972312056	12708.8999620027	14193.0444019735
105	129.057710956501	129.057337795905	129.058370843236	181.157497997284	179.902996292114	192.528003921509	14	9	4	0	0	19418.9359689094	50048.6306818595	12731.4343757511	27254.4866499677	15294.4586659865	35476.529926804	14368.3342403904	6034.55055498003	18844.5072890545	25176.7197080412	21984.9305354342	7963.08580715815	19121.3992596623	10189.1644531563	10502.5186532935	1368.87071201392	21034.9396938278	33571.1281433515	11699.5670625353	9845.50013499334	7600.88082057238	8377.7163357583	9413.28828175242	10281.5259613073	10814.7926089068	9341.23481042331	9573.72665603211	8533.78781415895	9090.72399278637	623.617775720677	906.293230063947	1058.39949664855	565.948638674861	1038.00370146416	2474.62614346226	512.236367671285	637.210346221284	457.46182858455
107	129.567353252193	129.566755171267	129.570729641043	47.9880011415482	26.5700003910065	102.301997509003	34	0	10	0	14	542.538051400683	387.366723489948	521.819192501462	365.39638984365	345.465430030467	279.817628610566	270.877562165319	385.864644579547	267.225774560269	379.784365108702	294.875944355316	270.967800819693	373.731992669716	344.567464984426	561.938568427118	302.80816094777	347.07589359273	356.672172300314	40345.6814199216	42207.1292257783	41592.5789880251	38065.0273693908	41741.4122835926	42224.9342154094	40162.6146164022	24999.9561892929	39989.7506079302	37062.3752146452	40659.1571260057	277.431226693885	270.879953744057	413.529424909564	322.423075118684	358.438409373235	412.927212555301	329.618462569511	222.113924777756	133.081557624298
108	130.065580892166	130.049807721042	130.160074380789	104.12150261879	20.9639994192123	224.071998596191	216	18	11	13	16	68397.7170682247	109172.253059465	34933.1617916216	117025.56927572	158461.377473831	85081.0326899495	273753.396209255	66084.6444537873	309259.630066957	605556.308009177	49617.5590736326	48803.8038278899	28786.1922249343	22879.0096689062	22091.0104961051	13097.213834465	124142.402014525	253096.455718425	21787.6261523729	34327.4999439446	21318.0055385033	34246.7405778955	36565.3443565063	30798.7753732006	31641.9916543756	29187.3209294875	52220.3064345035	27238.3695597982	25000.6501986853	22502.9093296929	46352.8124517039	59964.6525578066	35726.0303944379	23605.4504597941	29410.676487023	14913.6427441835	66856.9551121231	121316.729639056
109	130.065509150164	130.065163443089	130.085961367172	283.387009735107	256.939991760254	314.920004348755	17	0	9	0	7	365.798672282403	823.354442743318	978.107455324914	667.468343129115	355.164115121588	615.754171639681	594.7253352393	386.340267571155	486.382482561017	737.072560663468	580.219115872202	1372.03443809279	620.065291731153	606.391388783365	3380.91376329426	569.795425746856	533.549658143893	561.629042893648	11123.7458132853	10328.0770189513	9607.06391437678	10104.7110249175	11300.1789609566	10560.3068931188	9667.19030347466	11320.7048967038	9784.15871659387	10551.9176995079	9426.84058265761	907.026377494846	1366.58162299517	2379.09651055719	681.637967429523	788.995451248251	844.35637626797	794.995774766164	2342.85896042362	467.056722023657
110	130.966779314056	130.966353954863	130.967177031926	999.497015838623	998.861944885254	1014.64597961426	106	18	11	13	16	293254.618334025	233918.533418092	228903.050722497	226310.434288114	221434.667912535	212339.812679361	191126.193101754	188757.742718607	172591.145667386	201704.579877738	180856.206046926	169125.616790851	137155.456622519	141875.41858236	160398.38754604	138271.835651497	128894.727183258	138719.732276504	251336.663329477	211458.735608728	211367.203729848	185836.33696699	184241.901755386	179143.134318143	151799.182477494	136673.837817373	136830.689350236	140262.843883414	131167.983100918	268583.36959888	239064.309337912	218325.593259533	197278.335053048	171014.799300818	181800.047305645	166758.041296264	147392.03159865	138319.280327664
112	131.04949607801	130.96662288637	131.050053523081	219.23700170517	218.517002792358	263.353994140625	16	1	10	2	2	30162.2235228088	20061.1045770754	18854.8665179238	15286.0837354859	23117.9595879572	21419.0882678727	17256.6344110221	18599.5155259781	20636.7028148174	14318.1504323371	16446.730037719	17808.9903108105	13887.7653015032	15711.7576582767	10298.5872806888	11361.2460308	12236.647310311	25639.1300276842	20508.3140648553	20749.6315723039	22106.7428854555	17938.6693506769	20237.7657957748	20146.8619806333	19138.4720622096	17640.2777718557	19448.0039929763	18204.5560697466	18770.7253050245	28144.0725499392	14938.3724105524	16476.7430995901	12423.2892295029	615394.833881157	16049.691828154	15802.7685259432	9107.14954185486	214296.784719968
114	131.069354732989	131.068201578631	131.069823729446	142.07349943161	103.564997444153	189.204000663757	30	15	8	5	0	32176.6460761987	96735.483717133	30879.0265897065	48890.4807804991	61039.1676357016	21117.7447386618	21904.2626069273	33196.7476794896	25519.2329174041	54927.1250573677	41850.2652410162	21601.408836639	15857.3598469703	25132.4710757122	14253.9021744684	1855.58005839773	54885.7319814432	93445.9462649358	13545.1961807013	15789.2719172593	16157.3604200652	16311.833429297	16435.6181422217	16473.7572956091	15252.8409656938	14283.4628249134	11796.5364739895	13357.4551779818	11304.7285406906	1236.84289212818	12768.7049465852	1402.46767201523	926.733900927007	1381.5278255708	5402.33662180336	1159.15337562029	25525.8230033452	1834.40781283611
115	131.085837143694	131.085153553641	131.086103604636	684.691512069702	642.40499206543	687.199984741211	12	0	0	0	9	2328.85306296555	4940.4140991824	3389.08996729959	3225.94844331096	2347.33009998028	2146.38208284198	3085.87172618193	2180.87196614966	2425.43940811662	3930.93173371069	3660.73628642559	1640.7539035036	2985.19545687735	2052.79376298189	3693.08482237346	2222.92532029477	2164.28786159338	4414.77407611286	13295.8684546947	12748.8909587363	12922.9474122934	12268.5763705894	13684.7771780988	12884.8895564675	12055.3441208253	12562.2142163838	12057.3547457915	11478.270493434	10996.1649896018	1926.87698990107	1694.8410911242	1513.73749846912	1822.95523653428	1725.54122824738	1626.31123935059	1521.43910560012	983.006457087584	1122.11306218287
116	131.085868864417	131.085404590496	131.08615098358	760.400979309082	760.394019775391	761.027011871338	9	0	1	0	8	1825.65347207089	1761.50547868691	1917.56007292393	1732.70373372361	1478.58651517467	1835.05672543651	1444.96796515305	1695.48680196416	1794.12653259902	1761.11588278311	1737.05651498654	1548.27833103575	1507.20625678501	1951.62760709524	1867.91085623205	1613.48726351999	1850.30131962489	1485.92123945745	8555.35195165873	10468.5042444903	10121.4309451431	11896.3775548018	11469.4920136378	10885.4164676242	11420.5909641454	12092.1015327796	10731.656939889	9026.82691665419	9571.9880694896	2032.01471038318	1440.50068789721	1483.34696518506	2365.44023337825	1680.19173692336	1745.65856603595	1420.36312976426	1681.95929282345	1509.30506605875
117	131.118223110137	131.068993445827	131.118568918494	293.376995544434	283.026991958618	314.886989440918	9	0	0	0	8	1393.84883416817	1660.61538798083	1906.30110570276	1353.61000732519	1188.96138434964	1647.03868549177	1467.5828521885	1255.03510377835	1709.41935678013	1514.67161921924	1454.77079149149	1320.52188820073	1222.11672471836	1511.56591665884	1728.97587908618	1246.81783751585	1434.06623946317	1125.18548494158	6803.84644955769	5707.85094865598	6664.72054005414	6538.74086500456	6825.76822726429	5963.64102349989	6076.9336967133	7492.1956679523	6842.49754969279	7410.00743718445	7098.92049947381	1205.48388319323	1232.29649855196	2479.49805078562	1108.05252286023	951.44861164852	1215.34961414337	1085.25686859037	956.048068712465	961.914219880477
118	131.930436192929	131.930112497112	131.930779719296	1000.13000213623	999.497021179199	1000.24397216797	60	18	11	13	16	292799.908639211	304521.594766164	306139.96924907	306481.703498214	292989.447457343	281596.129106909	280701.96855253	283092.217901483	275388.264085606	278848.569792509	268154.246718422	272159.092202783	257087.828582961	273782.584203692	262604.160254681	256109.079501867	256327.210173666	256684.931441098	317140.354102501	305554.643776012	299427.93829228	292868.842133	291481.706390172	278374.759283558	272310.83557458	276965.854400396	270045.104400282	253132.50284414	263187.288938284	278420.079241991	304086.40522489	320735.421904153	275566.977350764	287466.721657246	277208.582954586	265478.128421545	280590.162695512	255616.538167957
121	133.927399725336	133.927041433271	133.928157224928	1000.12600494385	995.727953186035	1000.24397216797	61	18	11	13	16	73173.5112762898	84537.3989613578	85607.6052695539	87401.6318254243	79266.923808067	78895.9262630955	74461.8745770422	76382.0952432901	72090.6449848227	75484.8564020802	72567.0919014439	69409.156395753	64760.9469627792	73322.325688228	76018.7503123021	73508.9108030498	64621.3880568397	63875.793346862	87190.3612210066	81431.52691161	82072.8306760825	83120.078415695	80792.4168061403	77421.6490361055	74248.2266669497	69867.8495027237	75794.3190014276	71075.2266534808	69559.2580021918	77446.4870794003	86424.4087199494	91561.052460107	76885.7670135651	80825.9262049382	78743.1776031107	74967.2986999378	76724.5611678702	70683.1441478059
125	136.064708376825	135.976620258448	136.076912475466	53.7305009365082	21.5910008144379	146.643005180359	180	18	11	13	16	133725.236390486	33978.4441475742	10356.1401068941	19289.3746630382	27305.5841969608	593441.284558384	342769.187814873	149226.530907272	601896.644407425	439218.383250344	53946.6855780055	214891.073053476	405879.046855778	55022.4902637675	12161.3299620904	51027.4238455636	142721.541881712	175986.223056211	132923.057688739	140945.582737885	141176.357437916	158620.318569621	160243.505927858	158749.17538303	150288.360657736	146946.021836841	219662.803840072	199074.915782261	204138.551408753	1948452.98202319	92642.9634289927	80219.7060810475	112667.252110893	102322.698304373	743410.360345484	708643.779987245	548392.069662191	411697.663561637
127	137.059932210577	137.05817883291	137.132135585974	398.104502182007	378.629004440308	528.170986175537	54	0	11	0	14	2844.70888266299	3188.05096530728	3444.27218112722	3697.37137065248	1783.30190137029	3051.74874462932	2840.66796383355	2129.02141254147	2726.61631525556	3922.73565279113	4143.30835561641	1603.8667840627	4431.80911674444	1764.90103824064	3932.37313255254	2082.42939447694	3507.5119587034	2140.96942909062	16385.1754277625	15536.3425429777	15661.3885758258	15972.0352640588	18515.220841812	17207.9280679312	16780.7584069143	17050.2523095142	17523.1658721272	17089.5034806061	15194.8591191601	1519.85610430129	1346.72058151523	2424.28993619699	1235.03842653637	1289.27390380902	1227.90289908787	1186.31561207213	1254.76588283479	1861.20417628437
128	137.060044713709	137.05953645274	137.060368545535	299.132004928589	298.05898727417	300.082991409302	29	3	11	0	15	4731.62905895803	12028.3413451817	5360.49556833412	10712.6541480939	2144.09376262687	5924.39191299677	8039.27831697743	2598.59658664931	3277.81650008261	8472.86059711128	4918.51712591108	2300.80129787326	15277.262151558	3235.59548316384	10410.863502774	1587.11863860302	2857.78882004041	7049.6742382329	30399.180170809	24157.3022235651	22836.0319929477	24715.4733376403	26237.088077938	26345.7890392072	22368.0726317503	25056.6860853357	24912.9516068683	22369.5695130174	24050.3621428407	1350.05013078731	1054.30599537981	1774.93018292496	1503.77479660045	1429.90682163835	1004.05606097036	1710.17143797968	1069.07299319608	1540.75590903359
129	137.987676386486	137.963931649318	137.98806158965	1000.13098022461	993.842953186035	1014.64201782227	99	18	11	13	16	552406.284902394	634380.641900851	479035.796102241	464699.98139293	549625.072137168	423985.76051365	344033.380463841	473370.461644046	492478.696700923	467857.108557146	459305.882665707	357213.822421972	322131.281468036	413750.351865145	394910.223763045	286936.08227227	382630.243580098	389544.530595694	565614.329428031	491158.319929441	535479.905307843	470521.423676263	476339.488276361	460297.546478705	341176.77607627	383814.19228573	384374.059309089	385256.388299496	255981.503294408	480840.048261641	462697.912023948	589098.740300697	449546.891453341	469573.677393588	464895.150901079	431842.316058042	401644.239936869	397951.08987044
130	138.055641971254	137.98741837083	138.128363869453	49.0384998512268	5.79200014472008	172.984999885559	146	13	11	13	16	11800.312528871	17879.4806783172	34288.064985089	14655.3952846436	19460.5292595075	14495.2099585393	47298.1734688205	22312.5713422406	8385.41476574913	58769.701152561	12769.5447866619	9650.58373771401	35849.4266036764	19600.2285831515	11289.243162442	57139.0137006135	52004.8403157878	21968.3320597712	89384.7673181139	89814.9015811831	82472.5339820981	86798.73015441	15468.8633838793	86251.5521755069	86925.8917714137	82477.6159936935	87954.0945503728	82889.557395463	85950.3542319206	139822.044871814	397593.369811261	42860.3398030827	256604.604634926	147316.69472196	163698.362817632	156583.345775388	213139.341874388	166555.205098161
132	139.086677794342	139.069229764591	139.123656306195	57.2499976205826	25.1990004825592	125.757004585266	22	2	0	10	4	2992.22789210035	3725.38778549642	3620.26559059974	4299.75613711542	3583.00754715898	10997.3500790676	4182.78891715023	4003.53482253698	2003.21684110339	4264.30732852081	2978.74622468837	3946.61576391322	3964.60427702381	3071.78387521487	3070.5297829085	2787.73729300126	4584.89388995012	17275.4254331406	5750.6968590137	6548.8138267938	6272.59390620259	6273.78781186882	6336.13914887141	6461.77912287926	6171.68001366744	6286.06109646362	7500.70810331963	4654.49100793443	5310.79361721128	6549.56127766985	15796.4868772094	10412.8452182095	6773.62181898393	5999.01123411208	7450.12107613584	10558.5608878955	8743.03982005486	16776.469800227
134	139.988295898824	139.963143661464	139.988678635336	993.846975097656	993.392054138184	1019.1009463501	79	18	11	13	16	220518.874861146	190224.155127704	190378.818659132	185703.375825137	173616.774498224	188627.753058216	163406.201625031	143878.112443678	168893.080528778	157823.283961721	162989.113330487	145644.00754416	144677.393575899	156289.948704477	151348.979295388	158821.256694585	134927.252842784	155930.651035588	228532.367580634	175693.101181699	165748.317423788	152071.861881316	145900.160400542	151878.482328153	141921.100245512	147559.364443015	147029.600476828	129690.394886872	169829.074892212	188927.014089972	201346.830827486	193892.552976385	128824.210855767	145413.962600136	178213.013871574	166618.683811372	156586.695467362	138332.104498294
136	140.068397843422	140.067841102629	140.068953340606	870.172489700317	755.900001373291	949.026015014648	46	5	11	1	12	4376.53958187997	3927.92561564766	19866.5648486745	15355.4193957243	4206.51273524264	3610.71077638119	3865.80009448528	4251.33403304964	4012.25125223584	3843.61372468472	3615.61015193164	3475.53478174359	3804.22519842738	3784.30677084354	14052.2040700447	15435.5651629229	2945.01220688969	9966.64414548781	15765.1669400968	7324.02547476503	12164.6691198923	11285.0519608861	13044.16409751	8980.6995459795	9160.2217650055	12367.8739418741	8826.98635986261	12558.7497954856	9896.98480989086	9471.00034141066	3544.95835691392	3761.31808056558	3292.16340920058	3578.07532571829	5031.11493837833	3407.21341675768	3710.30181317031	3421.04629682348
137	141.113989002397	141.113696683563	141.114351234879	991.958999633789	991.480013122559	992.59302947998	55	15	11	13	16	100555.692777148	97017.5850860673	103345.938597609	98899.6361237504	102632.307164776	92048.81127564	91461.6111017987	83409.2072068409	92842.9837820716	93245.6023308635	91386.2962416373	90681.2029838562	81734.8897354379	89015.4587126043	87979.8719281393	93608.8698098063	86691.0892032965	82677.7412264049	59869.7177466005	64566.7243276324	60797.3229816556	54508.3275514338	57924.2949804748	66916.9565889034	57033.8224806022	51960.2452473715	61250.992102772	59608.0852393471	60537.8432495221	75241.2978536263	92742.4064902656	106361.269385279	70779.6466077864	79973.4349810226	95316.4076310955	89111.0179660827	80305.6529889899	89748.5879612574
138	141.055736978775	140.970526444867	141.103320822698	73.2809976387024	19.6760004758835	204.449999961853	46	6	2	9	12	22784.8034992805	5133.03446272332	6417.56488317344	38819.9503616129	17673.2866187976	13493.5392212241	5684.20086730644	4504.54785592606	2915.46830385877	20146.8704904062	4165.23885471821	3708.51101548038	4594.57544250041	2920.67079502013	3772.40929782931	2884.84385242862	12861.1895818441	4024.36290269593	13039.9227308796	8365.10727246106	12829.6660973623	10523.0756500162	9922.81792416796	9911.02099292055	9301.21641183626	8733.76662518978	10082.9678944416	9046.19843593488	8765.2757406926	10804.9555300086	9405.80765136296	15124.8949016361	2927.03480694015	42638.1136872633	115591.814973173	7477.33321190128	14402.9168871018	3738.29447404202
139	141.127350237183	141.090446354046	141.128036095994	503.60200881958	497.261022796631	556.713973846436	15	0	0	0	10	2921.91467049056	2260.05916423202	2853.66508267075	1883.74120876193	2065.79857655035	1714.5283420682	2049.06875231365	2987.99354746057	4925.43162936966	2480.33927131851	4472.27205774188	2191.48302322585	2015.37828051796	1673.0303322706	2173.84294172128	1857.21388830468	5397.65253767371	1941.53931506444	9325.73729207118	8491.09570473246	9520.83795911819	10223.1131415516	9505.56638199091	11767.6839131713	11127.6993691958	9319.7269788757	8922.13554466218	8013.15082235634	7893.5451846309	1505.46133594712	1637.03699553675	4479.04092784673	1710.22835329175	1406.84016067535	1864.6803054966	1686.54904273488	1667.56905226409	1700.36189302728
140	141.959479518934	141.959133829735	141.986222805485	1004.58695556641	993.142972412109	1014.64299346924	127	18	11	13	16	2407281.40075212	2285315.20115343	2263139.12330056	2207481.40801748	2258599.88912208	2216154.68973673	2162558.86566479	2134554.28050286	2191884.66326606	2109980.14801578	2072754.50630583	2070988.48731243	1951822.21288482	1986418.76300915	2007675.98499879	1977293.29468886	1942130.21357563	1935302.24768014	2403497.82621587	2261198.01672372	2165371.97640566	2049220.36778597	2114894.41077057	2108600.34032581	1953472.43545767	1911239.16413335	1926007.75296702	1887535.4876073	1878516.09260064	2183023.09769756	2261913.31307637	2273721.21595127	2066944.47018868	2120048.5652423	2107983.8942445	2080510.72149934	1943672.47292384	1999865.54433445
143	143.073087339345	143.069564292805	143.118395083167	164.759001369476	119.333004226685	184.796996231079	76	17	11	13	1	99139.9617156386	107766.03293333	12573.7335643047	76927.0503505353	58248.1085277797	33273.4240988149	50173.4334946959	12938.9256184101	18406.7945696227	49022.1849451853	84034.7671902688	31629.7909240797	26667.0683771752	44460.6108356241	35821.1504681302	1529.76739360073	23633.6409199191	75034.4030451332	17901.1017897698	19054.2303547822	18015.8125405739	17958.3878472075	17151.4815123193	16167.108008489	17629.6364444308	16918.078330718	15551.0463126935	16806.4381008907	15629.8823623764	10789.1885835947	15424.2393388832	32579.9150062725	16372.1096922548	255064.60750489	9899.82908269996	8959.69272349903	13896.7742104642	10697.1466641966
145	143.959600792123	143.95904962442	143.960112551673	993.842473602295	992.93998046875	993.897988586426	54	17	10	12	15	43014.5257052566	35003.7182752282	42198.6214760933	36276.8261205928	34864.1482726502	45352.4036438433	35914.1425117142	28013.56068186	37591.8303476455	34421.8665212664	35230.5698492513	30646.5640440739	27398.2326898612	33905.8830014078	24045.7284128666	34598.2243874259	23633.3002898796	29377.3397917673	40703.7704283139	26179.5873843273	25646.8284876006	31373.8136405483	32846.5749659358	31836.7264332241	31729.7361985662	35656.2310642369	33359.6864379666	19889.3040804639	37172.07753764	34582.6946590082	42050.9533621599	35541.1748634236	27151.5837037005	24693.4830439836	32078.1105736767	37621.8728778113	37370.1787246258	31011.4903586342
151	145.929933087626	145.929478037335	145.930498956718	997.612037658691	995.733974914551	998.361048583984	55	17	9	13	15	44317.8974223988	34584.8767934251	41247.354283237	37014.2720353324	33546.1083362184	36504.3688548803	33508.9443121159	29418.4038640399	31052.2417462537	35925.287067506	33044.8203726788	12010.0710984319	23857.7804182714	28980.6422267184	27670.1045762957	24158.6530938133	26570.1279375454	27280.0299797824	36734.5100188628	35783.3380932074	26931.808607051	35649.5789836844	21773.0012972839	32977.1691993868	27345.9216976433	24108.488068047	19680.8107628698	27796.0123660096	24607.0042515032	42119.4505906105	35547.1081608118	32338.0683679075	31528.7099069655	30905.0000239313	31064.9845646694	29523.2753858848	24699.4240518774	23153.3091199771
152	146.060604421314	146.059863387158	146.060948692961	168.598999195099	166.470006408691	235.727000465393	48	8	11	9	16	12272.0762025259	41673.8098784792	61083.4378456712	37125.0776534442	15987.9188879371	16541.0864292105	21515.8804053649	21557.0395246502	7202.2714439705	22912.7635709509	15779.0174845278	20073.5493682489	21662.5893175364	10420.8018395424	62309.3273458542	28830.3259679273	14354.6630616983	12462.1232627884	70568.7202179339	64640.6924875784	66376.3332983223	69155.105237551	70778.9640626637	65552.5193111454	66766.5749988813	65163.1649368303	65361.6495017544	64955.9305326454	57348.0126711117	31417.4305330316	37628.9233334176	83951.4033563845	18371.8219921219	16350.9525298119	10536.9520039484	8317.64628587365	36228.3183359384	51047.3181304336
155	147.117144609014	147.116635363174	147.117660592076	245.552493438721	242.355007400513	246.811994781494	22	12	1	8	0	19603.1523169678	18792.4721391587	18942.2060411142	19549.3271816093	16595.3619143854	21522.9248663108	18643.0254522261	20123.7966509722	19804.7234498687	14102.0070554824	17799.792069077	25913.8535481319	20032.0398988839	28558.1636686543	17536.6443102303	23376.1945697437	18526.0622696104	20571.6596650234	22209.7901282432	10833.6120954279	21487.4680716975	22183.0251236459	21539.140105024	21992.9269101322	20778.5536001064	19040.8535324547	21030.5500340789	19961.4788728952	21037.3607111457	21990.8510698162	14809.6203656828	19493.5030565457	7850.9063318558	19644.2925094888	23318.0862115715	24500.6156513989	18518.0991926193	15741.462102388
157	149.023831021076	149.023354383229	149.024169921875	362.849991531372	361.267002487183	391.90601348877	61	18	11	13	16	149572.926226258	120640.862574251	145566.277061157	150836.309206076	126935.734277681	149951.72378408	144010.512394564	146313.385394413	178355.184783873	134987.326321858	126801.318279556	140906.679692463	156713.156275518	160992.68282525	166720.907434146	147344.701654818	146622.27489868	139467.333453605	137290.225494899	144602.685706892	126824.076019188	139545.564953196	140928.072557366	137006.457085449	132776.211327564	125364.95072905	136125.274204622	130759.193476029	130003.174791194	110920.362805299	94598.1251941994	119471.869426029	148472.00622166	135774.558293407	208411.396831561	147148.595475692	176601.31206183	173951.263164213
158	149.023829542047	149.022766113281	149.024145863935	819.721497039795	819.107993011475	872.687009887695	62	18	11	13	16	81174.1534886466	68756.9382183477	67741.9198357027	72873.4919685982	67957.5599643961	58249.4271807652	66652.5094240028	47811.0735448776	101283.592239942	60652.5039038993	74046.1623085104	54534.997370258	73474.4040005854	72363.3531669676	77695.4707805626	60560.7246013917	73777.747001455	64777.3065505719	164569.2162679	179813.514300589	166229.702475945	158203.728419449	168204.478313085	173685.579309912	160362.662683442	160400.48078555	156489.951179102	161350.417544778	151993.487403084	56922.1622567065	44905.0242452882	39658.1537300795	41455.4012223743	41860.0977812149	32340.9200653061	43160.3800319731	40531.2312483962	30305.262519978
159	149.059995582395	149.023023571358	149.132887628566	453.093006820679	442.830990829468	480.237020721436	77	18	11	13	16	60383.8990895078	17863.7334377272	35198.7170855136	81544.0405358816	28520.1220016656	26852.5261348215	35564.1210584477	66489.190330077	42103.9196869555	19764.2115791026	77087.8704640316	87221.1930296011	52356.2554347205	20054.7651620847	29296.8251276761	34769.1951771236	51695.0500082807	26206.3797556822	56238.5013681371	51114.0272374598	49454.4137564793	48629.7282562614	50946.576780377	47512.3271751	47939.9923514876	44887.5060354103	42234.8190087033	42630.2977110632	44299.2605132377	26555.2594804822	59479.2634615917	49356.2655454675	55678.8059203885	46301.9883753877	31834.4143615931	24219.144306715	25511.8922315414	41411.301877806
160	149.023755446511	149.022735595703	149.133069099518	559.084516143799	534.990001983643	618.12600692749	68	18	11	13	16	192519.798924943	123706.350425263	87008.3500595492	92460.4268226773	101084.572865767	128383.293735841	127308.960911058	131480.317108351	198721.202103559	88482.8449146263	94356.9237212894	127753.259775683	82968.8716487261	106393.603702961	223272.65736293	90231.3709833731	128423.117317557	117829.600170598	80782.3360175826	81430.4221392355	78980.2368342876	73249.2879924551	67054.3053454533	64453.7860539555	61889.4206561927	67263.4007974248	71342.7628810585	73204.4205372984	60321.2694796423	114794.657315724	123289.674780667	114973.807857268	141825.848031505	79741.5402173065	127840.477753423	133265.603120192	121886.282908078	86819.0527138057
162	149.132080589703	149.059709201339	149.13335044278	265.152995376587	145.219001045227	267.346998062134	48	13	8	8	9	8010.7317570661	11865.2600520253	11498.3494049171	9378.07633308694	8312.08877920342	9235.63851564058	12919.3184934227	10072.6200205926	11573.0267583985	10631.5416955469	10014.3888145685	10643.0167239539	9406.75804756139	11437.0631678402	10473.3814183054	11792.8443900936	9472.42042640573	9861.74305654317	10079.6469845934	9263.86960028118	9598.7113931179	7962.02235567151	10139.6914848388	10617.7322044233	9163.11465655547	10228.4926173757	11573.7015545492	9065.93068017997	10848.3731095059	8527.74425889775	9868.03481114209	15252.7259519038	19840.5820003599	9645.594268673	7854.86731202475	10150.0489657447	63240.5564831081	13122.434933804
169	154.084789499945	154.060381237327	154.159807132248	120.566997737885	20.2549999475479	217.660998687744	124	17	11	12	15	19642.2776975093	31892.3599538302	92431.4675470974	20680.0789737152	16968.0125883082	29382.5074446522	21028.9245432525	1556.78755972055	17245.7836293181	27944.0096628437	23830.8064251021	15540.9414424882	17467.6573690788	10154.5256600613	17533.3232317463	39245.9092316481	20384.0911646312	9688.00012563355	22947.3280531529	20572.9441979366	18606.1314554284	20336.4438543296	19719.7132298274	35461.4198737211	17304.0287483856	17314.9261231092	16403.7022188138	18499.7866204195	16074.8913312508	12959.2507489531	80695.5766616372	5949.05066881329	196643.169724946	31246.6745188111	88068.6156806792	27769.123711274	58433.844659538	68453.0261224369
173	155.061922051597	155.060722156287	155.155033584827	181.243499355316	119.250998401642	302.288000793457	82	17	11	7	6	103691.404461879	331687.034924359	60166.0584590832	336832.522115591	83903.2017004829	159728.107708569	46657.5395773463	33549.8350622503	183205.758166369	196027.287141216	114042.306411997	25158.1502769096	83016.820670863	31056.2292019953	54443.2716916613	20162.9583026535	107914.756557911	390296.123829037	46631.3950736821	51790.3717003874	51038.639328341	47980.0893050525	46080.539384071	47467.025653543	45595.4346755582	42347.4775179351	37555.8829789516	45789.5688059697	57061.8771944381	15372.7222524695	41996.9454816339	2114.42095500541	133793.038834304	16291.2674427117	33411.7831498326	807.070634513162	47673.6253575253	8200.69496749202
174	156.032719914303	156.032348726186	156.033162017489	368.391989822388	366.461989898682	388.123006668091	34	0	11	0	16	1308.65834897066	1187.08753110096	1156.66285770157	1050.66733328599	1000.80846305793	1113.96613828738	1179.5976628141	1445.61957443372	929.942142348235	1056.83911871271	863.050757667336	968.578207681887	974.188242537758	761.871908793492	870.486249803637	848.217686409704	799.706715240215	715.342301597389	40174.4687839823	40834.031591773	39204.3023642786	46097.2824941066	55976.8128791558	49674.4541783102	48713.336801501	47499.5385450444	38669.3015741683	46816.8083519675	48342.9487084726	1081.64329498863	898.568303173265	993.918043285542	865.636791220078	1319.44602834593	919.973875202167	840.54550471558	718.938828552643	1001.58803247022
177	156.068405871988	156.067897165747	156.138616139401	192.211998157501	150.217006416321	204.528993835449	32	15	11	2	2	225285.453656228	160499.027928022	9878.40258840161	336660.211380227	69589.4418129943	243009.519713959	88913.1316438284	67546.1593333526	125279.471536577	215328.567093702	166358.782247374	3767.18494891543	146105.380588466	17911.9168401361	86989.8217693996	2405.52133961022	62159.0624229225	415112.444536792	22933.3186973532	32140.2680995138	31318.2300426195	29510.6174841269	31103.463223186	35175.2178680311	41311.6900183656	33915.8302610193	43526.2973168492	40195.8643239432	34235.6290731207	1308.31097559093	2016.5817571025	1331.81213634326	1994.69406297784	1800.22498846482	87197.1794241923	1284.43982514925	1756.08364377814	14794.3227987271
178	156.080256344664	156.066053482694	156.080852416737	121.163001117706	119.960998764038	129.965000991821	22	1	8	10	0	7044.53562065152	3622.52595128225	2021.06044752404	2715.34411660529	1196.76594370324	1432.0299434131	6202.81511325389	1779.20750656032	1857.8374459669	5516.41812337826	9958.72012917791	1292.15028620996	3072.18906753843	1547.0717258182	2941.60587159225	3134.69299748966	1177.50694121583	31321.2710409472	43574.0505643061	35348.3193692602	36895.0047230395	40346.958389381	42617.5048869625	38546.4130890432	39708.8396954676	42244.4187920541	40344.1425544918	35469.7176522139	33862.2078568302	30697.6461932682	198756.161537915	15137.8475514352	195953.514166686	95258.9112879467	194623.452037753	90886.7772172652	98777.390804624	94733.1764618428
180	157.013366784343	157.012673367302	157.101630036982	626.671999740601	623.497979125977	685.319012451172	40	12	7	6	12	9542.1677461043	13110.5045770286	13806.4518322125	11425.9854865372	13586.4732140685	13007.5588781387	9363.84066600762	13432.4468447082	8479.37448244057	10926.8151061485	12984.06650032	543.710047709652	802.512323906645	11728.9607223975	10058.9838229492	8786.72683802433	602.19341034838	8951.48683947138	14444.8483377099	13647.9287363794	15139.8953392337	12265.4761173399	14139.6877691282	13001.3862280656	11371.0535392761	10120.6732979352	9652.8044520691	10581.5658943634	10026.0158580244	14706.0199137692	11247.3421544085	12386.6974210739	15088.55182519	10612.2047535181	9431.94848843596	10397.0547836367	10091.5019851048	10770.2394987876
181	157.073962101372	157.072309437033	157.169858675146	190.643004646301	155.910995788574	256.939991760254	20	13	1	0	3	17589.9192329636	24973.3724472782	3403.84109172767	24559.1709660283	82205.8848845679	25694.9296616151	10576.7333703314	86978.2531252429	14232.1153181675	22594.0708879077	16420.4868055007	1583.18081109412	16488.8895426691	26364.3322159882	8423.91725593247	2064.66340298002	67811.425522361	40662.7703192471	7158.53844248379	6419.35650195401	5632.00441758741	5039.12410938333	5510.00102420693	5952.47330283035	6078.40212925778	5309.36077028852	7285.3806660575	5226.23112827031	5230.66611463035	1465.2868862154	1336.13541254763	1584.60568991164	975.630717888475	967.55207690732	1232.62662712349	1091.07200682942	1325.39931991215	1275.51336259732
182	157.518362561187	157.51764635753	157.518722693502	575.481474609375	574.836011352539	601.068985900879	26	1	11	0	14	447.574267854293	8333.01877030933	1667.48467201367	368.566456092522	353.420787341427	303.582545116264	1063.01951089155	376.215896852501	260.961984003132	686.206217429394	1003.19857494766	175.195909000087	981.616510869935	304.958694412466	513.896423443221	860.946026751358	777.830543887039	2284.1863453947	23317.0207246461	22641.7693895333	18031.0088085593	18974.9365461511	20145.2952168882	17616.7376808791	18843.8437477189	15844.4868770242	18301.5959529276	19560.339689336	16959.8722415767	1769.41342050624	1804.37201349863	4072.77973892167	192.105009808391	300.290460000153	247.960586432678	220.506883168593	169.449354934692	90.3769741514274
183	158.096647586605	157.989617834506	158.137357345503	53.0205009365082	24.5939997577667	146.476994285583	154	18	11	13	16	252899.55366774	190375.291341052	12863.986868058	80663.0395591391	124482.63753451	420410.027770769	655978.443184958	291731.242272905	265473.492174725	102454.701923267	218847.118107738	310200.248652702	559559.593266073	224669.308584909	646529.242463158	268672.892664578	41539.9245210335	91003.8125718602	153883.703348192	155921.612362667	150341.700674598	166498.267657555	158897.018258166	157548.026305642	152970.932005291	150008.250227375	155233.527594646	150407.980272631	149567.815162267	90004.6238763817	51978.4181023203	117845.789097216	45261.4051780158	279400.019099523	187892.764562328	214597.760622643	355835.766046103	47974.2474352956
184	158.154098065831	158.117001640342	158.154799202892	329.428009262085	259.461009140015	495.376009216309	85	18	11	13	16	64734.4093378633	57478.0541414686	60795.9174135514	57182.6759911004	59958.6734071258	67751.4961555887	63666.2013941831	70570.3230195163	66592.0871395385	61423.2300605625	51171.8961106706	55920.0838284055	62034.6465410464	69389.4800976683	66430.5737708359	63916.8753651736	59042.4540921194	60507.9013898713	78858.0164609361	81451.7829831457	72170.112478605	74668.4850402212	81117.3259671781	77187.3857137002	61275.4686545057	75264.3802480248	74095.1498348552	71296.3111598031	72497.0427926996	45575.0007066929	43568.4685531717	46354.8846449673	58494.6760558592	62112.4460836686	60308.4981108084	60028.3091148964	49927.0313511137	65434.9687434337
185	158.154253349185	158.153219754586	158.155142707096	787.360975494385	786.191008300781	787.930972747803	37	15	8	8	6	13327.4614280875	13002.9256505966	11758.2418101591	13562.4754600525	11943.9686828889	13372.6490199566	12916.1121347509	14923.3866690505	9891.49217094694	15698.8754985615	12741.0151558427	11614.6140871402	9289.42790683359	15133.8395962259	13041.945952531	15119.0758994082	9467.61063587666	8399.11680369079	13386.588875686	16594.5920003785	15939.308721593	17094.7319616404	12934.5688815322	9024.70955497984	15818.9885322235	10977.5915098656	13611.5607276638	13129.1986464243	11281.9423504055	12041.5433586181	9959.06530410703	9577.4501987407	14674.0945206489	11763.966484898	12788.5395176336	12831.6137022401	18033.9890221484	10862.7366725821
186	158.516117025325	158.515748741284	158.516877045171	575.480481491089	574.218016815186	576.837011413574	14	0	2	0	12	304.428877716574	1367.53430205087	504.190420645475	227.068010695617	337.091512917329	269.5171875	670.10874474654	210.376817081124	371.212276402014	461.446740502305	688.795432068408	103.505022410642	382.516722353589	159.892305202886	315.527592623234	281.99658985198	521.250204812735	1089.49141297489	11723.3739864584	8352.55261558341	6850.66257630615	8462.78059368208	8116.7161997936	8010.29229273173	8612.41028706323	7756.09454791756	8190.66065616228	8985.54119554704	7479.61003096402	1062.56305048876	788.964709470281	1839.2894036904	282.449690584419	314.202732730996	155.694841060555	216.087645750831	248.31821001973	124.98980992588
189	158.961394768039	158.960149320071	159.15757962408	423.436989059448	259.461009140015	541.292018280029	145	11	2	10	4	117312.806966547	47730.8692403324	240245.704022628	218296.188391103	128168.402428445	55268.523614558	60737.5735654585	49151.1019031517	35525.941545962	41422.850468941	226073.727973332	40245.3946615259	28313.1327723972	31334.4637381285	27852.8892544191	29316.2996041328	29095.018497631	28008.823772287	51949.586650148	45234.3233479332	27050.9926446189	38368.3414434265	36224.0109447872	30240.6211623683	30204.1916377433	26009.7098692786	23523.9006816056	24757.122538656	24235.3479076829	130654.214089468	43118.4002770223	52104.3240455006	30144.4212242101	89657.4864700167	60009.0974285407	41663.0915514424	29627.4141432121	29468.3773209108
190	159.068554902001	159.066603263835	159.116931242961	142.074994316101	97.3689978981018	224.070996513367	49	17	11	9	0	228694.204758211	506716.385314231	181273.210415114	323381.667447011	349923.235368785	150454.304801356	153235.687650036	208990.736024734	164258.699233872	323689.864507634	260755.100477209	139003.867890113	113368.616724676	174680.350438291	89146.0834263533	6097.22404846017	319012.856092863	508150.404655337	113841.425750211	110703.565144865	103311.987629165	114564.620893393	120460.733637332	108265.773675192	108499.819573399	105333.774354067	100698.545477134	100113.029423224	90685.5655561388	39910.6786019568	38459.4174937987	10714.6304187421	240398.594795619	22757.0984623879	40882.8243856831	6299.32852688432	18430.3596478266	4938.36196366946
191	159.065682545828	159.065247477079	159.117209044297	767.937527999878	651.204013824463	805.834007263184	32	11	5	1	9	9786.50463195358	8529.00796939954	7148.26842730244	7947.65665712606	10235.0327708903	9787.40806635423	13326.4118170428	7505.93281182577	11247.319583218	7931.25469888137	8521.04981475472	10467.9957948572	7529.2652832577	9594.33936548673	33242.2589937801	7349.83126376756	7813.96047581919	7044.14451663573	11173.375823535	6494.0322715044	8146.5293400595	9395.9044162184	8613.4798091033	7522.49763476662	9115.34986072779	8552.24202491609	9025.76879825816	9428.42017671838	9253.48153397441	10208.9407002926	8184.0293741785	9692.32653007763	7861.54249221738	7227.14689726103	5645.59083935086	3672.76079561975	8558.65394438484	6143.74818548746
193	160.087031166808	160.068523552819	160.181632533813	46.688500084877	23.9749995613098	172.389000282288	228	18	11	13	16	47223.7666952062	44571.3542517069	70575.4926085887	46271.2212605566	70592.5456732178	35667.1823379026	49075.5692043831	74271.3819390382	40156.7462289068	48370.0697242259	45342.1648605948	77423.5681694106	44992.613766063	6995.54424544517	51732.8225426975	12608.3551080956	22791.1861295437	35144.0966109232	48993.089762032	21867.3392522947	29610.141578313	50456.6358152917	29270.4255192764	51016.5049414316	43344.105956705	43133.6385401174	42700.9878748734	43724.3683845013	46233.6805857858	133693.330440186	37839.6691783173	37397.0484507026	46605.4918537537	30753.5226516038	130774.300647988	23708.9588339301	76704.6511310851	15260.8986332011
194	160.573105638289	160.571803198232	160.678605492411	105.4509973526	103.337002906799	108.023000488281	31	17	11	0	0	934318.90469923	1618215.42974748	473173.297302318	1170297.69055675	838872.81329961	417917.480574718	406218.78418634	474199.985059711	690312.541662289	1039173.58864923	885614.399869822	286867.562806536	202483.032604493	277253.722160129	144824.677458356	253.022987702734	599899.65099568	30343.3370882573	202320.497222291	206371.139041716	202471.377458869	213507.720212638	219427.78829768	216697.571321997	207443.712439836	193586.790895687	194759.425806256	185958.115283459	197086.834310359	517.437648675948	255.903456626848	157.376836989075	294.591897040462	200.307792989662	285.882243330675	264.897105666605	288.497961058456	210.877362685786
195	160.949305593863	160.948829487442	160.950223380154	995.102991333008	994.473037719727	996.362010192871	33	13	5	8	7	9214.9103273958	9169.62631230553	5980.82483284796	10727.9038766327	6909.42921754546	7607.67364855856	8250.75827027857	9107.93922752142	11576.678030692	13685.007172953	11382.5015856251	8351.02710756727	6839.89933188073	14847.3083726145	12238.7174227868	12094.9454649026	11397.3060871813	13909.5951636136	7010.19382832468	6047.97774433407	9662.72168181775	11602.2351191071	12497.0501314569	11634.7316499799	11665.0173201794	10838.4904798865	12676.6930471733	11782.5274891183	13837.7580920607	7848.94825619739	8875.56898641586	8291.97197135006	5675.77887563614	9484.95403503645	14010.0294267894	11756.319155863	11643.1238903686	11371.9701550688
196	161.074545813181	160.996927209251	161.140863358676	83.3394979953766	22.5100000524521	191.89299987793	104	18	11	13	4	184525.905575637	320252.524308935	93145.7077250507	228016.527518785	157889.522506401	81838.6431514402	81664.8032390563	92778.6046075136	138107.410284318	207662.322280195	176195.625566234	58567.886754612	39492.4830856144	68865.6342797384	21037.2325457265	40309.426051458	119275.636223465	17952.105755767	33514.2063753852	33495.695872241	36521.2474141509	39177.1363751142	36537.5422953462	35430.7819435187	32114.5669708823	32017.0657551801	31894.4699907714	28224.014890004	30909.0615867186	97142.7986043447	61565.8467021491	16860.6424913406	23143.0002237763	97638.4728555834	127857.948866822	101065.12156264	143521.271951026	13401.2902446538
197	161.047434426326	161.046062085015	161.132772479543	271.826012306213	269.490007629395	382.458998794556	18	11	0	2	2	42748.4360794257	47966.854712638	5437.98709077646	40835.4662841544	1035.35241764504	23208.0041270144	18418.1621039752	3399.75578871302	26546.5904857311	25337.0997232185	19689.5759102402	6083.13930368408	17394.4820574392	5748.16811491651	11640.6030376342	1004.84261407449	1072.7188385024	20939.9829243834	3091.31299649598	1830.24240005131	2060.52854220559	1597.82779460925	2049.07217207483	2548.43362595162	1665.93866259146	2060.73110222218	2070.82839799076	1385.04661501893	1317.1257151973	932.904049482626	568.625873354348	860.787324117158	933.943151095184	573.038874240204	1040.03855130551	907.401273273677	598.937429249456	980.359646075095
198	162.055463919278	161.971909221116	162.056028142071	86.535002822876	23.2970003843308	167.351994819641	37	5	11	5	12	22118.7128685415	12777.498094212	11970.4776102584	12432.8402646401	5058.06341469305	22831.2888876755	34476.0775915601	5688.59767125547	31650.8049175414	32764.9426184177	28610.2727687684	15562.3607117225	28087.5841396621	5350.49823883244	42090.391113861	3615851.17751482	4306.49323866584	28113.821017417	393618.214028327	370436.307643242	336457.570411526	322494.917863794	320304.974902589	317180.908430534	291868.381744713	293906.939106591	290218.127317424	282709.497668575	285178.941335456	9481.39371035451	20477.2965936572	9212.65329171717	17094.6357596225	23359.2760295607	40864.4323884618	8636.92849994688	11594.3916709999	8276.97839264991
200	162.127777948948	162.076167398972	162.128873985638	214.620993347168	152.698000831604	297.892996749878	55	18	6	9	13	20695.5806809813	17915.507002864	20009.5346342937	22037.9334456341	18107.2120749438	19634.9750419653	18309.8481111433	18703.4527551234	18582.0318941586	14596.4474694841	17778.0965799757	16139.2110769227	19655.6446653418	20353.239609346	15643.845339451	17578.5916532855	16832.1334747365	13844.6016022302	19548.6203039484	16510.3404142633	15707.6915993541	14455.6041610502	15244.3900761567	16713.8461432618	16191.6899172217	15577.4482723621	16963.107204359	15885.7156688329	15445.3611823306	21879.7750526257	16585.1394333597	14014.1072803005	12332.6317470372	13690.4666918702	18691.9818101563	16899.3139236337	14782.7398477361	15022.1979593066
202	163.148325033696	163.147492479907	163.148931362022	696.352999649048	618.12600692749	728.486996765137	26	1	1	1	13	23666.9932899078	26672.0198587913	30160.8950432257	24796.8843852997	26634.1712930799	23538.6303255388	24569.0827475695	22422.4655550627	23206.7458663017	23857.9389455227	25056.5417670837	21545.5568829536	22498.6468087435	24981.9389214883	39823.6646179339	24153.857644658	24471.1194599225	22814.03205287	56158.327722311	49149.4709181104	51059.1403559481	53274.8855681419	56052.5289561932	53979.0028234323	48539.5493826683	47523.6537215965	44151.5254911826	46881.1192482756	47681.3204853718	19766.8876434775	20888.2131471343	20308.7770284541	22359.1544105152	20469.5623942375	22871.6960871458	20396.8861980805	20281.120549202	35262.7766205766
204	163.112064076934	163.074815549736	163.14861183312	331.317985992432	292.86399017334	382.458998794556	15	0	1	2	8	5114.02321921661	8862.38904653639	4713.93174861968	5783.38326897025	2971.0347743988	4092.98204591162	4641.0623532135	3662.26681372561	6397.4193424955	5525.93262417316	3719.71021731049	2413.5523083061	5819.65879624039	3414.67802681476	4149.16702357233	2869.00190830976	3966.58776136962	3670.26021674573	5940.22735869884	10595.4113331169	9528.87035880834	10334.1674767219	9798.77575119585	10028.0610821514	9361.74455447495	9627.97140812278	9381.68793471158	8794.4528757984	8030.28093122244	1384.91375100072	2057.26944410279	2775.78337802291	5709.99538836726	1817.81726392172	1817.58909764886	1809.95839871541	1759.98062268645	1797.54782355428
207	165.127607473212	165.126819779861	165.163841874217	495.378011932373	450.125996017456	557.292025604248	45	12	11	0	14	9128.89413804685	23284.5594902466	14747.3822462938	8964.51762880683	5253.61223790608	14669.0858629945	11718.6196766887	25909.5896762092	19437.1342164549	19286.4829603583	33246.0247995355	8270.04248066805	20485.0937300104	4711.48851222206	28766.3939427123	9973.64995290587	10847.9818577667	22742.0062760735	23751.7937574538	13631.497161556	15026.4173596674	25462.1169588126	15336.8275017415	12879.3006188725	15027.2581764264	15249.7185074072	15984.8090669935	14584.3438968621	11193.5036516944	18317.3771176555	23722.7624220848	29347.6543458303	17534.5687495741	22674.9493344923	28156.8047480716	17379.3612547517	57494.14579947	23852.722224262
208	165.127454169786	165.066764373234	165.12820299051	245.550998916626	187.5	382.458998794556	47	16	8	12	4	22605.4978621302	12939.2698103252	25293.7960220712	23215.2251908842	18970.5071491306	20470.8124484627	13322.4229670371	18538.5234650515	21572.2432925701	20213.0201680257	18224.4088197621	18605.3387030493	19602.3809578735	29188.1723841868	14237.7495892346	11454.3633144399	17051.1552863704	18629.6813932085	11463.2194520762	17594.2302429879	19667.7983491524	15437.619840523	15701.6520871696	16144.4952522012	22374.1502000257	21383.1758235969	18160.7124337475	22343.34018443	11457.6038012406	18653.4059943029	11146.4490659535	23717.643763104	20472.4155696874	12289.0305524226	25733.3630638299	24778.0396423411	7287.44251723401	14526.462006868
209	165.090724765382	165.090119914111	165.091071423214	897.316000823975	809.608999023437	897.948973388672	9	0	0	0	8	3491.75649104454	4359.12554678818	7449.82452682778	2375.75347694822	3043.91923821718	2193.17830429226	2787.85014839222	6474.38966670036	2282.17563038133	6227.92048454285	3171.1801238656	2546.45533017814	4065.93469691277	3133.52694550753	2823.7064847853	5161.2615853548	3537.34641046656	2389.29544477165	15506.0873396264	11341.4310444991	11670.6632797917	9223.16550915771	13794.971606387	11400.3802276817	10107.2577829129	14650.6239838468	10886.0759573579	12695.8634091649	12407.2451515529	13316.7791970372	25754.5983806252	23207.0705756545	10969.5081470311	15410.9129312303	19606.5292758942	12627.2010479503	39683.831767824	17703.2117249568
211	166.08671616739	166.013311901358	166.141553899523	48.8009986591339	19.6770000457764	257.764997253418	235	17	11	13	16	17233.8121328536	36709.2722222429	31831.1070953924	39771.9642578006	17545.9633574695	18333.2396379925	16114.1579455663	35954.8677337356	20364.7105840865	23570.4340875569	14415.1446521988	11117.5601439773	14753.734781796	71081.0661048022	11649.1715858071	207513.151496025	148021.825249018	25734.5204439184	53325.4767856945	59639.9223872834	52125.434457371	55306.438087733	58928.943172975	48494.2702801203	54051.7856014166	49276.6322826734	54505.9508881366	39934.989417902	43730.4922556812	62763.6537496385	41833.4191206435	20473.0312525831	42846.7558436296	39739.6620747373	41775.9358181808	27868.6371918242	54917.4603250518	88307.6046069525
212	167.034004045054	167.033409215885	167.034630784684	819.719982147217	818.376971435547	820.344987487793	41	13	11	2	15	17851.8071506172	16625.8896115687	15026.7676213598	15206.3584313359	16705.2984546274	13240.9691403379	14842.5706023658	9639.88435952878	23007.9588118941	12149.9921105046	18032.7713302083	12473.208790049	15720.6826897943	17002.8409760183	16105.7528820471	13223.5289219767	16428.5234812512	15357.7302705422	40848.9679197899	44502.9745970853	41610.0316651468	39258.0124240741	41781.8407842889	40649.2304481616	35632.8809263693	36797.9503713548	35984.7021525744	37571.7867897823	34511.8846793556	12510.9981002472	11255.3924603343	10030.6932149678	8519.63091386855	8455.58776985407	10247.1618905477	10127.6233168984	8284.3621946834	8218.00827742219
215	169.043448730756	169.032280659431	169.050369271783	72.9984978199005	34.190000295639	90.9329995918274	34	0	8	0	14	1464.10093496336	1845.30749915478	3083.80640326738	1585.53773713959	1437.62483324073	952.470254913704	1353.72680182258	1199.15073830821	505.199773663849	2078.28025134389	1115.16128384198	1789.1184046315	1183.21755712572	556.971420621267	1917.37431643407	479.451705483409	637.754985840479	685.637919486617	11196.3071619272	11016.0520958416	13083.3635469712	12017.7014134303	12127.9147681184	14215.3702781533	11611.362027828	11270.0781633854	12331.9128555687	12320.4562942088	11924.7683791382	533.61259698278	655.27476830408	1159.81595990062	360.938912631944	304.404680495709	722.14391471073	1029.61026655805	643.172600223916	401.630339257419
216	169.077181354726	169.060385302255	169.140814425638	90.9370000457764	20.2059995174408	191.899995803833	165	18	11	13	16	30170.5984059216	458122.7790512	78413.2995173132	9886.39437032863	108377.55095938	201279.386901203	18200.739338358	53960.6142794035	40467.6336054131	80905.186336832	151316.800381424	60949.443289611	40431.6577659734	19608.1456679847	75249.0622728788	25372.5057078906	140264.369632042	12662.8530953063	30957.7963423217	39444.9428875494	39226.0093282194	26935.7000098776	28793.8786776587	33950.4675280106	33806.8006024057	32857.3191008036	36583.8029308448	33608.1503981684	32796.5436876548	247133.701282837	81499.0240483447	271541.772625034	121574.436222637	9078.06096862047	119177.164456511	72494.8980624817	40320.2299753071	355704.152375978
219	170.084027241266	170.059614218699	170.242520165319	122.045999984741	101.530997142792	220.922998657227	128	18	11	13	10	331210.788188064	957786.275021102	17426.01696377	823472.055075102	73377.9148204731	472948.122311624	160398.286688477	58689.0610286118	264770.685952443	552959.651042372	348526.771120983	92678.0778794177	266110.174136756	123184.003210303	32186.218286939	17493.4848946636	158056.459834029	15371.2187137693	303066.097468653	1716953.3098853	1710063.54505559	1805972.16310923	1792639.33168049	1738824.46808408	1743527.81854426	1754750.37625649	1701315.35810231	1772302.47443374	1674495.80589362	1255030.2055768	99285.5148039311	24954.2685224296	44211.588176277	33796.8766170647	102504.019374497	28312.3603620278	143749.098677561	1078608.5784217
220	171.091759504141	171.04503224501	171.166864208643	121.22200012207	74.9600010490418	280.242987976074	139	16	11	13	11	38542.1878620358	38047.5993243232	26737.8277037293	60102.2665309693	87068.1154212715	85100.6316758266	13757.523357835	52958.1342271529	21819.3028436881	46774.6788611255	28198.0385242422	40990.591601901	25216.4809665754	2375.93620572612	13085.4030194785	5749.35371241579	13497.0845006049	187889.514879731	108465.873067475	110728.317072389	112485.795451456	110589.290410083	114063.019058755	111137.575111995	105389.285577612	113163.643603243	115605.325299678	109795.722309978	113751.408487536	82122.7553076305	35310.9938126095	41270.6783428341	411119.313329658	911096.870402789	1216230.18277073	24476.1510767872	953490.307342317	231516.867292637
222	171.05631373472	170.994282266757	171.14054557529	683.324995880127	642.40499206543	761.610011749268	52	10	9	1	15	9616.61892211065	12418.7513677962	19561.8997343704	8893.09313743259	10954.4159936928	4814.00528223813	10939.5456752419	9093.04592190849	7379.41832182556	15301.33657209	14275.4024966417	6780.00647270679	10382.73912853	11561.220491098	16191.9857590689	11823.7829781754	10427.8350741162	7014.28191876411	11679.8850148916	17170.6034776941	12982.0864719339	9882.29846593458	9646.11970202997	8917.84447699785	14004.8211215072	8766.23645052314	13444.0170421004	12571.0622425693	11300.3364441078	9598.33930309726	8661.08500292301	7514.6282055974	848.912023728092	2004.58264623675	2180.84517641924	1979.00262969732	1273.43743443228	711.168743330571
223	172.039754976544	172.039336268118	172.040228081086	86.5374977684021	85.3590025520325	87.79400182724	24	3	11	1	8	3025.92152277939	8758.50240733847	9352.39799794741	8131.38095719604	2352.31306848349	4864.1668689941	7028.47764677453	2819.32392891907	3365.82644554786	5392.6310346406	4349.95721040247	7643.55065221161	3430.03953156178	1129.73312334242	25787.7380191977	2136991.05759088	1648.2296844197	2086.03784978559	252139.77736347	244317.294473794	219317.883194908	217315.611632692	219760.73642312	217979.17100225	201941.993186083	199718.128869349	198286.320766452	193108.067580257	195439.820936732	2862.73895059875	619.679109415632	1226.83685103944	6627.67764132415	581.76656262983	985.391181295272	693.150932316309	1303.00763221267	2413.90280827926
224	172.170098042072	172.168900010663	172.170539843054	388.435010108948	365.426000823975	388.752005310059	10	1	6	0	3	5324.3848641118	4150.10506152213	4728.41485205541	4513.81828901824	4762.93604873949	4460.7426049755	5082.31843752861	142189.415830036	4485.32249302678	4617.6780641557	4613.83933236564	4472.81181066595	4505.58959315096	4542.77489737421	4446.70404147394	4442.85431599552	4643.70228424994	4805.97410708433	9704.69695335184	10603.682043666	8012.80115450422	10474.2478333972	9476.49813664524	9205.70347522572	8294.45521761291	8093.98153006285	8881.9367217226	10814.4650793194	8170.55201814888	3803.80722039317	4567.12618563101	5124.74266459482	5826.94316364136	4323.26664295867	5478.04046699405	4892.36728485264	4723.41840444375	5017.02875857502
226	172.095192836295	172.064802818761	172.133548210611	117.468000907898	99.1689999198914	139.843002586365	60	3	11	13	3	1549.90441722842	2480.50389793249	10702.8009629063	2693.62668044732	2418.6575490504	2811.05129789428	1839.56186020677	3303.28321903048	2936.89973111451	1526.10318879007	1473.43302743406	3070.80384943914	1936.86566472519	2462.94139357982	10346.9860422518	2441.51183927199	2094.25372818392	17562.4606447622	76537.8763513095	75638.5879639414	74308.5271141844	78133.9304708206	80855.4598853273	76358.6628963003	73035.7246280601	72829.5735227394	71441.6863827696	67630.0455735849	68576.4545137688	68855.9774837778	39702.8277249592	36994.3420915073	35085.1620940352	20451.1064269056	41142.8990384638	18314.8623497406	20317.7773814751	17108.2225043338
227	172.862278739684	172.861937356206	172.956930434606	1003.96104522705	999.497037658691	1005.21903991699	67	18	11	12	15	90136.3839428839	97671.2175780038	99462.1512467482	106828.992803941	85871.4167028082	10565.5827689767	98238.077268991	103991.302439356	98561.0144267403	110220.885175627	106052.690218708	85618.8148024678	112375.188342249	122834.504846809	103265.254674053	110804.398653451	113048.96871494	127390.925990766	95133.7441915512	89891.7250722885	107191.152000478	88204.4085050713	103994.269244198	95702.0313250367	115277.411169826	103295.198249258	110361.953696169	94739.1481034322	118504.51345646	113889.216182927	95830.0930709486	95329.3318550102	95746.6535895991	97837.6680741906	114723.486521115	116658.176600398	113855.635884696	103705.681860613
229	173.092261707129	173.071591547835	173.093019846429	166.801994247437	141.929999084473	211.290996398926	31	1	1	12	0	3132.39933038549	9779.91706151515	6957.15322650171	4537.5761885047	3204.90127446928	2818.10758547299	4359.44430715218	3965.5351334007	2837.2696555052	3629.37004795577	2940.75002571328	3805.66468359903	3650.08225054746	2689.87147354055	6572.10654573515	3604.62350687704	3154.92986358489	2913.06411975168	10862.2051826435	11558.7843583636	11857.0509633031	13938.5070671313	12315.2165182997	13115.119013492	12597.9517503083	11294.6507564684	12659.6287275447	12642.4771923136	7882.75785559416	37305.2153369153	48443.119486611	35850.2414792392	40001.1838745093	77749.7884755023	103446.070268756	63163.5102146678	50444.7879900341	34462.6043479424
230	173.132669060094	173.131993969654	173.173178260665	466.033004837036	388.750991821289	466.981988677979	18	0	4	0	8	3210.03521132975	4461.99730843306	3427.47240824838	2819.70336435256	2887.6854759476	3178.2499700013	3401.94874675199	3571.06142278441	3788.60268370754	2559.37032224744	3789.16504417653	2631.05421911393	4608.56543126809	2536.53798361948	2696.99923343424	2864.50149121881	3948.07478736581	2731.42182359605	15404.0788282291	19095.0924328119	19011.4109787579	18569.4665341782	20647.4067650991	13399.6237512926	13169.6694268333	16675.9102199435	16415.2672263561	17188.2481010045	16802.6461647398	2852.45516963303	2703.92151274106	2617.79617496686	2792.09178352569	2539.32716124066	2861.64144668231	2239.77347465948	1802.25957766242	2438.37989990227
231	173.132298478059	173.020238591006	173.133028251212	685.638005371094	596.78801574707	805.834007263184	26	3	0	0	13	3589.24275446053	6782.33431014738	9607.00303505408	3567.476985292	3633.46962726861	3194.68838855624	3964.05841434995	3668.61916643443	3921.9231502153	4510.65071640794	9925.22641006764	30726.6035570903	3958.63180433001	2698.98965491106	4311.24834215235	3307.26211622357	3786.29915851813	6054.58036940477	15798.6811446361	15927.133263424	16231.7489805703	14481.5299179439	18079.2559400847	16081.1944719404	14270.849738912	13914.219833307	13882.6862756954	14718.7252202034	14622.1751071215	3290.29859303257	2810.21071214172	3211.43152258488	2664.16068593661	3205.49197070301	3299.86007560417	2940.47174103372	2929.42657767795	2715.95210053485
232	173.869710006844	173.869385837088	173.870113993848	1003.32899627686	1002.69802093506	1005.21602081299	64	18	11	13	16	274640.117123448	259398.305819196	223984.366548228	291413.689212509	203258.600561747	204510.564185651	192866.423058147	196145.346074573	197990.668608492	174911.587991487	263458.732379191	170059.49628095	170896.582541032	179625.867712466	181644.652633276	166878.031093005	153550.009750575	162779.158533776	357588.522431707	227806.591342014	194621.332058932	200724.327609539	283226.560710669	191247.760427317	207072.359298438	163468.872788675	183658.576579331	175599.019510618	176041.595486552	339460.807667156	232999.202560161	233856.14038775	185823.549202681	193349.107016229	197006.294348772	183057.003865817	179263.603937192	163502.04862082
235	174.09736903897	174.090051785385	174.185628971104	230.41099439621	169.846001396179	231.662996749878	24	4	9	6	5	1895.22584107838	2685.43130410782	44573.3642578557	42341.6281809728	1158.16911560483	12412.7729088629	21811.6684694774	1032.54514235642	1328.43269706052	2262.30689756386	1906.94530592021	1125.75367722835	1342.7184873065	863.232229120331	4350.71540156845	842.010321468115	1040.14896422229	1639.4024413086	15603.9491399238	17643.2910046895	17274.8162304237	17190.2594220685	19258.4004786429	13216.6635746323	13305.9696688594	15562.4272950289	15759.2153963383	12665.1372553408	14576.724206834	31889.8768116737	33724.6952867388	11604.0275287405	7510.80819165939	3020.29408937693	39829.9519993225	7166.07853669347	36131.494302677	87138.6977683387
236	175.147479189874	174.991532476161	175.148725489859	398.870988464355	215.893995704651	550.280025787354	119	18	11	13	15	18238.439114548	59403.8877297545	15264.861000316	16322.8953588872	46742.0118838291	15627.338971573	17202.8786951397	16178.0814721648	53087.2374885902	14612.8337537115	17343.3883037714	16259.5994328911	14097.9338591439	16531.5548467264	19633.3359512006	16076.5042331942	14621.3434545215	12196.7271706834	19296.5606765356	16138.1444728374	15958.7023078783	16860.8159740564	14002.6342197396	10238.0936599933	15471.0589556908	19419.1140380353	13051.3609276107	14674.2403532099	16558.3635625882	14355.0039833542	15581.6108140908	12891.4767044709	16349.852872923	12286.8598379288	18155.1206178218	16867.2645062394	58206.4135306215	13971.0297573983
238	175.148120068722	175.015620949452	175.148500404132	684.635005340576	634.364973602295	793.222988586426	20	2	4	1	9	6557.59524925053	11053.7445306863	10013.3730605364	8563.62707699971	7105.24204026908	7394.87849593163	8659.78459282716	7011.62567929924	8592.15119299293	9048.08646454323	9393.91951652616	5588.54991341879	8569.75601784388	7766.55469495927	10259.0771986619	6447.66156355359	7454.778437311	11791.4878772606	23448.3827476948	18895.2381664727	24102.7983656526	19067.8789459169	15791.5279637575	14613.9663894475	21820.5915446769	21925.1856445024	21227.5980234336	21659.7722325027	20664.1818809916	6206.6817038854	6102.7870396624	6359.9066121945	8970.31651394708	6536.17785936594	5960.4404630065	4886.13810530305	4794.71536735073	5429.81689441949
241	176.143443232647	176.061960666849	176.144119034011	232.296997776032	145.716997032166	291.60600112915	166	18	11	13	16	56618.0393827602	48295.6849895158	57274.3546090243	47419.0551385221	41906.9419606574	54245.6392185384	44334.340011381	45446.5680256099	46180.4566415213	47557.9588661829	44118.0485865101	48493.2483373373	42784.5929605725	43026.7329660539	39716.6174081317	40343.5333359661	36339.8261432651	47211.1502641676	50078.1076629963	50158.4341264504	39588.5142629799	43082.1545061803	39492.1355260963	40593.931298479	35093.6327827942	34018.784979525	37334.3576859513	37202.1833865717	31389.9738495345	55174.1014594515	50560.6605263653	45735.0320694739	50870.5708030966	40409.7680310228	49045.0462762344	44552.3478868693	38215.8284138513	37801.0170852765
242	177.054712652226	176.989907097054	177.164238669185	362.853996963501	265.131996765137	405.783991088867	31	13	3	7	4	16961.131902501	7316.15434822846	10404.7231379027	11967.8074788585	8933.05401985534	11128.3113974368	9894.35084484285	11395.3238094086	15858.2711902499	10616.9662065385	8140.98335265415	225905.709468269	8538.48050376226	12100.2752254531	8646.50428775698	8409.7098896181	10480.6388288839	10934.7288181424	12293.4718632706	13222.6575326174	9392.08337145101	6933.50439939735	10864.6818663895	7102.62179827318	10817.7157000129	9551.01428602934	9571.11696308479	10370.9160722271	8960.39783094898	215040.873585664	7880.63331673212	9556.55633084476	10226.2040911592	7868.42795794068	13114.4830659707	10582.3126658506	9669.21087814495	13146.3939328194
243	177.130981433625	177.063107315795	177.139855398594	55.5045006942749	24.0759998559952	186.24699924469	142	18	11	13	16	409757.246820782	26416.775390801	51918.4886759631	15546.4883029999	41085.7708622824	253274.195790002	232719.799422239	9969.28094795672	10807.3130301101	22521.1991610685	307740.609888871	42363.1768938409	293630.935757746	43187.2654088299	97284.3168667189	54071.0379789434	25091.8715968976	13498.9360360614	71039.2189370668	85351.2410704588	75908.0330557935	83747.8331887753	81177.31682766	80916.2831579459	76077.7599158778	74723.756608658	78331.4872119642	72006.0116096838	75484.6588611773	127990.548170252	290640.161658309	155062.726123162	214538.807563707	128337.07188382	144377.912861162	144277.623326526	200004.791815388	146803.922759073
246	179.0642792644	179.063333566292	179.155115230862	139.5609998703	131.802005004883	219.668997993469	49	12	9	6	15	19412.7047441248	7188.00224922277	9286.13830163929	9910.3427835186	5772.7269535162	105082.157955046	9988.83310113475	207195.426703244	26971.7562244489	25724.3712929264	4859.81519211829	23580.3676346149	13769.3521868647	20045.8936219197	13852.3875420517	11921.54530886	16420.1151688273	8448.50064377859	27033.4202399757	27463.1752002292	28304.4131683074	25987.7255272372	26519.1165542929	29088.7399616987	25446.099292984	27625.4385080114	25469.2407717183	23818.3177652273	23793.0306106831	49881.9612131497	7192.97521346145	3141.4398798272	7122.26841423247	50117.0385889313	74669.7727807401	70677.9828960104	4657.99075733125	28729.2871645465
247	179.593412815816	179.592959113291	179.593769471103	48.0230011415482	47.1479985237122	48.997999458313	20	0	5	0	14	617.826835725372	564.695598127035	627.304992617552	545.742576144562	533.394064667376	474.727136401968	683.667343921816	632.059747493174	351.041799313357	652.496775813316	327.569939768012	473.333211869086	371.655347140622	247.223231056007	677.800838866599	385.725816935184	389.263954519067	367.47021015007	15532.9248001501	16633.7543507223	20270.592579376	14424.8276718925	16786.3814129872	19678.6926445379	17142.4114085902	16717.125920939	16506.1887521979	16930.4179490272	17811.9941254037	431.431743154059	786.239697644685	597.959124859707	427.754613561853	479.909398832145	197.229944534373	421.311709833657	421.946986021649	194.695704641053
251	181.122064882817	181.101030929726	181.160586629135	315.546997528076	298.01398727417	364.269004898071	69	3	11	6	16	2959.86270855963	12060.6374958088	2926.16541385688	2804.30898457169	2040.11869047251	11775.0476912951	2679.2682242278	2658.99690556526	2539.74418137223	2281.41420938708	2826.1595339857	10351.2363015198	2387.92402117401	1996.16859202385	2349.21743213385	2292.87857049108	1776.21177451573	3703.92082200944	13819.8940633535	16926.687916955	15693.2805199921	15006.0715095202	20380.2163488872	17897.6766104065	12625.3857162595	13527.650119782	13160.2520183846	13573.8210476388	11825.9429162443	33584.7622493282	27217.946937177	12277.1077404678	7160.28649834295	4467.27577449158	88015.8361455855	8201.21495461464	23191.4792221465	118186.647320869
252	181.121929596947	181.120778079066	181.158473481932	453.092499351501	431.739010391235	453.144994506836	12	0	0	0	11	2394.63921827078	3782.52992959155	3906.93831683323	3770.96077218321	2520.05819410914	2539.20660228365	3460.58668475681	2546.3541290313	2265.4365259885	3421.57261341065	2505.1905617507	1751.48609621078	4348.88023293018	1674.54580557636	2813.94990884678	1850.48917367061	2858.52293654283	2934.29672522015	8859.3640129745	7482.94336094856	7567.74150942432	8363.46402536333	9058.28057354689	7813.17932116075	7215.05310276151	7556.95097855727	7386.30646028204	7116.87827010155	7391.37874812633	1527.25554160774	1472.2910644263	1638.96439110157	1266.55559366279	1264.32226446023	1642.18736022049	1296.76388581182	985.646940152057	1376.34696081281
253	182.111843892462	182.057311504824	182.154911879251	217.425998325348	155.962000617981	311.144011230469	34	8	0	5	8	16293.9655861335	2439.88186946604	11276.3457580805	18123.8436155022	2447.73684287045	18200.4628408421	1830.76724052615	3736.11646494269	6892.37364377081	2077.00896330799	1892.06181291491	1816.53711388881	8329.99379550578	2113.1247044527	1546.92937685756	1861.0772725145	38264.1692851351	17277.8187917594	1676.77656152472	2506.97727492369	2185.56096528967	2654.9034211826	2967.51692854427	2311.81442108564	1879.31091649147	1892.07270838113	2004.96458361422	1841.3757641123	2322.4085919857	1281.06958071701	1651.17081916751	1754.60550265736	21328.4084821699	2056.88715356402	19932.4467039801	1318.49183058739	13615.6923240004	10557.4795254227
257	183.137844270578	183.116224987092	183.138859390782	588.122004013062	500.425973510742	588.441988983154	16	0	6	0	10	1454.34826867921	1097.83761994019	1626.72159078717	803.749481445799	1257.70303642154	993.887619892756	1252.47123744339	1087.87644057307	1541.89228140861	1454.96925175935	1402.20436184108	1088.06548316611	1138.06443138048	1084.59877153983	1262.28506034571	916.047134954068	1292.45842574856	1159.06431391239	9981.38898509089	8973.24670475302	9456.61928266456	10513.6184020804	8874.23962096777	8303.14201720222	9892.67472185427	7540.28222507685	7161.13744843751	8268.638808868	7907.05170172732	1061.54517044546	1501.68990413845	2874.69051419033	1203.36151968502	1052.85183790997	1024.58354496555	914.692647137087	796.519413553178	1265.01862555494
260	183.1169902537	183.116017702657	183.117401805573	651.20698928833	650.579978179932	685.321998596191	15	0	0	0	10	1565.80566912889	2541.41639926616	2182.83493393958	1754.36875927448	1576.68306440115	1262.59956922444	1867.64768548807	1354.18024387583	1572.54332512741	2441.02455912158	4045.62751158476	1261.96548564153	1691.43193793297	1363.79830216393	1892.03404793441	1149.28770762516	1651.23850984126	2823.0170265967	9488.8225056082	9728.71280424297	10520.7263486579	9623.83964859843	10628.4287218004	9256.70969192609	9250.42621292174	8969.90650945902	8649.95724154711	8751.3803968206	8903.21306432784	1511.08903934062	1370.78838028433	1466.88127222657	1210.51642366924	1109.19860562558	1319.42285811475	1373.25776832551	1183.43093109184	1297.48153128475
262	184.073670538514	184.072289327296	184.170252987929	600.122993927002	457.066988830566	789.431988677979	259	10	11	11	16	2886.19277846217	33337.8641795553	18550.4088209498	4487.95624707825	12664.5419314158	2220.38560628063	12853.36276225	2328.70576758972	2517.02968217432	13129.4735550135	9478.67745908909	1271.29102419441	8893.09617715888	3556.36631757269	17775.8092008034	10838.8515926111	26382.63163503	39885.9606728524	435029.643158738	360671.516719095	370306.486594923	371172.372110803	396606.225161045	360063.248499446	334738.781034183	335526.583663523	336463.114118208	322591.824191946	311955.279983128	58874.5664760199	37311.3234432343	24584.7233478585	6505.36522049457	7299.42196736324	41405.1442357058	17807.4590319886	10450.7298786378	34567.6609795773
264	184.064002164299	184.062966321115	184.170244152844	191.586497764587	176.129006614685	270.119999389648	36	14	11	0	1	143636.897155121	197856.917256733	6073.62573535906	214627.58129857	13927.9774984421	154321.431143261	52014.1939539334	2314.99047738034	37144.4134786303	133051.51746051	99707.8857100743	7396.03727794385	84999.7134538041	5689.4932471312	49098.9470401561	914.534793794155	15044.658380587	247307.210012919	11209.1775233746	22546.1975739191	19218.7360242462	15408.3552457765	19184.159717935	21252.6667146649	22610.91141546	18617.7691269385	24652.2581247299	24293.9463243718	21020.0647468262	2252.40076155854	1093.69462820391	1737.47660131194	1129.73792573541	997.419609715347	1600.06229074465	1217.61106835802	1015.52648834407	1201.69871334769
266	185.128435932231	185.068106814552	185.222379367748	64.0600008392334	24.5639997577667	233.551997413635	313	18	11	13	16	13466.934417353	138366.266736116	139330.292136423	109845.686013247	16721.5854456704	72500.8031175009	86035.2611479489	84053.2098218333	66449.8394360508	224939.435645204	7054.72931485344	42703.448754446	59675.6177778031	35412.5085755179	143115.16519909	47748.9022495646	22776.5771707436	15687.0705781828	23220.513175996	23724.7047617607	30915.1713357284	21705.6960795037	28134.4241789873	18887.9578137504	17852.8606856789	20166.573430485	21885.560900933	20069.8810543783	21007.8489408625	37478.3986285156	96735.7970111934	119130.448142702	58992.6328621048	24013.4093705219	60482.1732622216	48059.0422436123	64784.9031165613	24343.7643249049
267	185.080469407748	185.075975246952	185.133172237342	627.653001098633	514.268986663818	776.795981140137	119	18	11	12	16	16988.7370778416	12788.6710430309	17418.071955652	18028.3418646161	15984.3872411606	16072.7534460006	17289.4168439321	16491.701699663	16069.0206454482	15448.4363806767	13112.5388523067	15132.8433613632	13996.372250095	14010.725640535	14600.5705714025	12168.9819739546	12366.439074936	11220.8475324791	24807.7252946507	22957.5464080522	22121.5200243518	20737.2187059407	20809.4552549933	20800.3128829158	17958.1208337906	17231.5669348836	15059.158930094	17019.8290014174	13443.5243418939	19454.7703836532	16303.2281641066	19100.5983433564	21957.9110095447	18651.2119360967	17129.3573889183	14138.693371322	12905.4733352736	11058.4323610747
268	185.132471733165	185.071639167929	185.133400688678	298.824996871948	256.939991760254	300.281988601685	13	0	0	0	11	2447.21067264676	4620.37430365663	2995.72964106966	3729.56278858862	1877.58669194765	2654.1336309677	3065.39074870447	1971.26150906086	2120.25765567025	3093.93471295014	2413.40442958474	1734.34087281708	3709.40604023604	1971.98962160976	3976.74342265228	1408.86759752268	2161.74253851362	3267.33624670158	10618.7021397203	11072.4426958859	8791.56701205373	8572.96707327549	9378.67577448674	10575.1104848534	7949.60606624112	9700.69300080389	9404.25272584774	8585.20550511506	8498.78486546061	1745.30021154663	1657.85420753295	2053.73717372833	1252.17343350127	1667.90366570465	1495.70728658614	1379.34633401285	1210.34780683306	1481.22334279834
270	186.112865381107	186.075008033981	186.230452930306	53.7310016155243	24.2639997577667	288.789006500244	317	18	11	13	16	200259.924724226	711550.788879326	1259681.2444876	656942.654488808	134727.837309979	325223.903160084	283770.377990273	44539.8053053766	87719.6318735313	451248.552605445	40549.2606244087	122038.313330747	208037.32116038	215616.08377732	15078.7082191948	246415.580949002	91121.9655523145	35663.6109319646	181181.709203493	191873.074209577	178404.441083739	171926.96432976	156901.927886559	145657.632557307	126065.567625153	108094.609895509	117409.071228899	100282.129451416	100499.165747035	100832.785552588	158306.533381046	16788.8848308697	17161.0308471901	31144.6942699335	31900.1021500039	66673.4435237709	10587.9836949203	198740.059801227
272	187.131555205902	187.075668184908	187.148540890869	685.318006744385	642.408027648926	743.25800994873	30	0	2	0	14	2066.83269428909	4222.52476638691	2736.18490572553	2802.11633542346	1616.72686205887	2430.44912700653	2882.96632870138	1920.2913482815	1950.05198568106	2519.69689141793	3543.05073811791	1481.14273866452	2952.16796800494	2118.3342364341	3106.34651274234	1633.1639967627	1941.2487136614	3640.2161748343	12922.6099787409	10107.8284009695	11315.3289545628	8980.06665767147	11973.6268015967	11399.3367201924	11036.6365551121	12594.1482070486	10167.4428987443	9682.02231498559	10397.8632817285	1760.73029441237	1706.13966921866	933.431625453962	1476.85422197398	1728.20879667811	1637.56692881696	1462.37968425908	1465.64623090128	1339.88821296953
274	187.147898154726	187.111641530611	187.188730061932	417.77850151062	307.379005889893	552.169017791748	18	4	0	0	9	3174.70720152908	3700.51445264928	9778.45445168803	3655.00379978208	2934.25648803373	2683.81163297759	3238.5231059965	8172.40537582231	3013.29704756794	3075.59937696159	2743.69392619413	26100.2466502892	2859.35673163678	2647.22304867394	18568.9105228148	2500.47274497546	3756.24818494543	2626.8049444848	9235.85812739815	8136.8275987486	8548.44283512086	8847.21682563293	8166.96028340915	7136.27769178152	8724.68566414673	8526.52200481296	8192.17771391674	8051.50880409032	8350.18734572477	2529.45868154615	2785.48514169542	3410.52798192356	2603.64658612758	2944.69058266913	7369.37323781682	2707.42754972354	2286.60660287324	2188.4905791905
276	188.18663330678	188.185736557616	188.26230384848	121.161005554199	119.910000152588	121.599998130798	20	0	4	10	0	116.818574208627	307.351505502965	288.050083331298	266.622038042871	202.72721570218	179.079869600013	159.35631365166	223.175260846876	149.303887131251	221.052192209661	101.82327851986	280.771718520205	179.374291709019	259.716999312552	173.807741778973	280.734457147471	196.019148098258	158.35363846547	46915.2313890606	40532.6552540987	45687.3877964729	53211.2308579349	59414.9010556508	50735.2007063115	47846.7501758262	45228.172505457	46451.9119102657	57203.1142670561	47097.4094387195	23762.8559528501	52159.1747648567	5201.84314076878	40482.7065166421	203956.545003019	15336.5943341054	180194.163729854	182154.678294271	181006.919923648
278	189.163622776932	189.075062355274	189.164866152934	651.183983764648	573.464978790283	663.994005126953	23	3	5	0	12	3194.39375716448	5362.30760550413	39300.7765860111	3723.02133884355	3375.86346420646	4403.72930895165	4510.00738053098	4073.35057096349	3196.07663187716	5689.10242895782	6268.99975065639	3318.98503943017	4743.35932632765	3527.99873437573	23499.0016833432	10189.5145264885	4097.01769204736	6004.69833032112	19556.4605706328	9811.22084108647	15557.0997303724	14880.230760666	15682.2750701968	12620.6700984131	12437.4809836647	9870.69380901754	12357.1411558411	14246.202439785	12633.356760662	3043.10974708359	3237.20302363858	2793.20369128244	4395.39573874921	2875.42126444313	2670.62145849466	2293.53620249871	2369.19676083161	2305.84160070866
280	190.050043994046	189.99742191151	190.05625346457	85.906001329422	23.6539992666244	96.0179983520508	78	14	11	3	16	12734.1364018826	42075.7484057266	37953.8903798363	32004.4638623111	58489.8980038611	18355.1671286984	21434.2231491243	6910.42390038399	12562.0560783392	19045.5393523278	10078.2365229637	38709.288235608	13360.1608280418	5154.02947239081	134862.009924783	9610238.69654596	24106.7400991201	7419.91020676765	1139586.11149368	1097363.65905385	1079028.23829652	977783.445747015	980890.825778352	968734.110954723	920530.552160624	901220.916727563	894290.856687184	867133.607198364	889103.340476034	9287.437201941	17650.3590226546	15083.9869473291	25827.5706780906	12405.5883271044	7070.65706665115	7280.7313597331	19771.7578768831	5474.37070995662
281	190.086563487106	190.076186194093	190.159589242523	266.348000869751	231.143994636536	306.750999069214	171	18	11	13	16	88105.9977357443	70517.850001381	81618.5045322776	70804.2167929838	78487.9422743199	75297.4189772643	70642.1060961485	69355.9423760573	75757.6847189521	73017.8326747757	74686.6555606388	70782.01814729	66064.834817946	70528.0071524394	67080.4118863072	65181.1739514618	65754.7293415535	69276.7298975517	67086.3042463548	68167.7719262755	62566.4627172848	56921.4647923444	60327.5244428714	58104.8743489757	80811.8713402748	52289.379543665	50429.9303967506	47996.411480592	48819.8604720033	54112.8417431925	48903.1112382095	60233.2205332071	60816.7438720226	82170.2422678745	55539.3824136754	67067.346186189	36022.3397848357	81780.1973084412
283	191.117357106864	191.013976868324	191.154609525905	87.1420004081726	24.0759998559952	116.193001995087	47	2	11	11	9	3699.83069416549	5324.189268757	6201.763326215	5237.48929463191	4074.38615816425	3517.27781584275	6371.99488404122	4598.35831266405	2362.58369633081	5276.09095448405	3682.23008552939	5182.12776971962	4338.36515856614	3749.83869995922	35546.0834215153	962915.126700634	4066.94780653901	2954.83341730454	95446.2627884068	84030.9142004998	79586.2815884073	79323.1806755718	81266.8210378518	77567.1091499419	70602.3893582118	67921.2298755837	68542.882782373	69374.0337899293	66815.0400855765	10107.954724535	78209.919711613	4503.32664679905	165148.607350904	20144.7017682083	484665.867513392	16203.0638041301	21322.4197419236	49327.0933717676
284	191.179488222401	191.020672307222	191.180471279408	690.9639793396	601.385018310547	796.555021209717	18	9	0	3	6	9755.20038656358	7547.58020933717	34599.8684448993	8700.61222602148	13218.7728438109	11948.2567100575	12721.9262370247	12540.0539636612	11461.2802396864	11844.8869262338	13387.0768733472	11767.4862943463	12461.9859440863	12314.5552848602	20964.0490384604	6864.78774411231	12178.7035334456	12488.8891376272	15788.8315152884	14295.6788125634	15047.9263111949	15084.4241717011	14486.5124955088	15530.6033315984	13550.4934583277	14915.2561353578	13770.3084857992	16280.4593558013	13656.9872430623	11906.231274873	11600.5788662458	12534.7431261599	8243.26846360043	10763.0513170771	13144.5091795298	12177.2690697258	11372.3180667921	10746.4542846605
286	193.049537412652	193.048628605592	193.05028003009	366.686507568359	327.679005126953	368.598006134033	104	18	11	13	16	99561.8735363325	76493.9937324636	70402.5172826275	77336.8461978669	72169.3699427446	70868.7289624887	73419.001023192	79864.6142738173	67371.2962020974	68177.7030016653	61071.5934875747	57230.3847604493	63273.7910893315	75570.8813364431	68578.191357702	59826.4803471509	66277.7665857813	57774.3662138656	76582.7009468107	74698.7904119264	60815.4552249843	64476.191093002	72123.426543572	62261.8908868451	58362.8922553849	60465.1927674153	55995.0269869063	55750.2939097915	58305.2943130024	78150.8428170718	80506.0811679577	79728.6511545269	83322.3823790438	73060.6076007258	68459.3927570744	61624.2545740182	57836.8242912926	59436.0330468841
287	193.049402421508	193.048241916301	193.05035838763	474.572501754761	451.205990524292	475.588003158569	66	12	9	10	15	15507.6114598615	9303.79720842757	14315.3655469883	9625.91219277387	10526.4221527069	10262.7827118355	10523.935253215	11819.5192294703	8165.69283542968	8757.76742277498	9078.8237896543	9138.49951704744	10413.8043902189	9213.90006266534	10339.3815474305	10886.8155794626	13088.4499504045	11436.2201751213	14040.1041230001	13416.12578053	13872.1438483419	15434.0083932934	11568.4747343883	13186.7655171411	13540.1200845139	10799.4949016515	11790.322296608	13161.465177848	11051.9974761636	14439.2108926922	15746.9100297786	12299.897397001	16237.4351609172	10378.7811698179	6085.29620737443	7797.21464081786	9461.22479474151	8326.06214063242
289	193.158561411087	193.100682851982	193.1591638629	342.685007247925	254.495005493164	400.119010314941	64	17	10	12	15	44383.5466611282	36058.0262662851	42003.4342609104	38182.2646199438	47428.5822192041	41650.0550436616	44582.173239626	46911.3280722778	45480.0705836564	38598.3833503464	48090.4442335158	34510.4760927971	41204.7037121612	44475.0531836182	42592.7366040205	19180.2577051317	35997.7831263455	39775.126716435	21203.232946184	35308.8726021406	32999.5372382036	27833.0623783566	29571.8336655824	28102.2483723285	27154.3655253792	31840.7145915745	27343.0045411626	26989.3571713955	32006.7675363035	10313.7835273898	26151.9465563433	36735.0264650635	46712.3131535458	41975.2235954477	49555.2787470259	49602.2293815275	43268.7214002223	41665.5313585759
290	193.122294331514	193.121495219786	193.19553535777	651.207972717285	556.713973846436	684.692012023926	11	0	0	0	8	769.089054683223	2512.17265084386	1733.93209104193	1422.83481538296	1174.98793653548	949.874774068594	1533.00853639096	1333.13986055553	1352.66019579694	1486.18005171642	2516.07582598925	695.001560185105	1513.11161799889	967.37080664048	1454.94956168408	1021.8957477957	1388.27307929016	1811.45445689311	7521.34733952582	6246.93179224432	6547.2910130024	5841.55447050078	6903.72427053962	5757.25253625427	5277.09065862	6205.74161183834	5424.40097782947	5680.40457769856	5704.08303668669	1472.18257377483	1219.84949308953	965.701099620201	759.851639294624	1143.01427396387	1017.48037154786	682.832986232359	1026.00121918023	848.75942339655
291	193.590900650366	193.590592917767	193.591270822175	48.0230011415482	44.2440005493164	48.7519991874695	20	0	9	0	10	677.039030793736	530.43878284867	757.979535177583	590.793679696019	322.369672894129	419.015894513461	520.331097278356	396.665599320051	374.207801488003	641.051120096631	481.962677203252	317.68420757034	518.746054276514	485.525687249826	799.414452638161	414.293021180201	365.14675970809	527.698528700558	75186.0782945147	55725.8857348817	27903.3370624695	62786.0956131386	70438.2373474109	68991.4761585872	63670.1846542023	51845.7121197155	62289.2064430399	37981.5317412249	59261.6891596438	577.594126034528	1068.47262071871	779.060270468601	631.857677276748	662.213402992173	633.920225757147	438.105621334542	315.502609569165	403.071871710171
292	194.129487121029	194.044884548141	194.179520185219	49.3300009298325	13.612000310421	111.752999038696	240	18	11	13	16	178873.363834728	399302.184548794	61326.118406595	262517.397409308	43922.473261998	168423.045024508	254084.390287953	47163.7617906102	898386.958584441	452097.279035448	240068.760357454	72464.0133658599	287671.27154585	45413.3201855765	308255.827032975	46332.8428235932	65320.7970886546	247356.695304419	17703.1646653621	65094.8048728751	66087.6556583517	60793.5293862895	63555.4998416881	63237.2417615526	61772.3049629075	59296.0123659368	62423.0517916535	55515.1538825613	56428.2282329351	122388.991435565	12158.21546152	31417.1225643028	177020.020879215	14763.8074832422	52551.935708286	11265426.0661374	160423.224882185	140672.680470126
294	194.113719905739	193.965573096519	194.120346976987	174.87400604248	140.389995040894	219.668997993469	53	4	10	12	11	16480.0165153994	7091.6202076301	24774.0486950321	2144.71315208916	14550.3528151843	8119.41551970376	15363.9387094958	18000.3733519614	17489.3212896958	7165.41900452748	13044.969009012	19295.5508697828	13026.8306591683	21675.9811140597	13516.9697845151	13189.333208734	16052.7423268795	591.180568678926	23719.8226565495	15964.6371186711	20945.9093216823	19037.9724696488	16992.5490884297	21951.6017815098	20066.5432515786	23585.4025096633	20750.6083916441	19524.167374504	18198.2058243322	82888.5613003466	63608.850371914	21514.0882120895	38174.7656420823	34999.1319394391	53034.1796631459	19455.1046071351	30768.8649790858	47719.0638685338
296	194.510805830948	194.477553172884	194.590773679794	55.3514999628067	47.866000213623	104.145002422333	14	2	0	8	3	24360.1301428476	146.884720167785	148.64848316412	15698.287335283	152.529686930691	102.95256652832	84.3876327514648	205.142285475469	63.0422191921874	127.685226759262	117.247296101792	95.8107513427734	188.500168667485	102.8954396893	186.395083150594	172.840817769368	101.394883417165	123.567330168618	4530.81454293686	5372.88805035021	4732.93601087062	4718.86575433658	4610.01058658156	5080.46152321234	3213.15384555018	3822.31790298466	5083.82008380257	3316.43808163702	3264.39559624511	15393.1414708752	9058.09355096397	15605.4815002014	26435.1581653215	11336.9468132369	16624.5562891613	14046.3424952246	21568.2425691374	15385.0762910303
298	195.120254239751	195.089800917892	195.18605796316	202.476999359131	152.698000831604	267.404996795654	65	13	11	11	13	10898.3225459405	7917.22518847324	9631.26939641578	27828.7829663106	1670.16893803701	14649.0094767754	7699.6685693711	9924.12634259054	4267.32889888653	8564.06111031084	8109.46893928689	2309.05302581259	3603.46864094337	9308.53403741866	9907.90054729674	9786.39699270525	2501.10267089214	35907.9121638662	41233.3087637027	46438.1733068315	40872.2909707949	34142.2751090709	31731.250519505	37902.2568615433	30146.1669282121	33898.4005013717	35227.3397786962	27193.3112731297	32403.8513252588	83034.2292899392	113616.261495637	30193.3720434239	20456.9248765589	16586.8158269939	96569.3018453728	13098.7332497668	111009.23465612	119003.738040823
301	195.975768248591	195.97533031934	196.058547423032	142.079000473022	131.332005729675	144.612001800537	29	17	11	1	0	120138.849148488	287318.134284843	90523.6050270436	171110.125879012	205200.997693192	74896.5626578468	76279.5058892037	105145.983517717	84847.5571688218	165212.992133824	133480.285020196	67435.7176598506	52784.3389432062	84361.3803936289	44906.4821489761	588.649128248217	170356.075978335	278025.215527564	51397.072385516	52108.0398842726	50292.1009077458	51527.4161531632	53478.24863208	48765.6399949605	48896.7065185021	48770.4600128131	49653.4773544722	43911.2760270413	47797.9942286761	606.04420671931	406.653468578949	444.297662541037	443.830794861747	351.832315203035	419.822770636917	410.084625913063	378.236178773083	26141.1018202454
304	197.129155529862	196.965651825503	197.174897541025	53.729001750946	19.6770000457764	180.029994392395	305	18	11	13	16	57403.9110455867	99896.4162741502	41542.4793325737	78647.6561638119	9827.3957755696	54361.5722783802	57712.1918375461	32940.9682061151	35162.5493267903	66969.0884021558	59976.0725224568	33145.2631064534	82913.905187007	21414.7090003872	40517.4232359622	13052.4888146465	29107.3184507676	41115.9704467837	108861.791753419	112575.472912648	108368.578210463	114804.427114431	112014.674274026	136607.597077364	105354.449778565	96511.4826621581	94783.5342305505	99653.9651069697	86011.46050135	206083.284047469	357893.994922453	301101.385730319	490543.678437085	227052.540518528	200914.715547251	161523.842042297	287400.711921478	333839.146795897
306	197.973574479638	197.9671495672	198.046595776494	141.427000865936	19.0509992837906	190.240000572205	50	17	11	8	8	119222.928206014	277158.528245275	90377.4584353706	172237.37206815	203459.328849231	69370.364667315	73287.4584482703	102816.142316572	80727.0179758919	166138.184961108	141533.476518963	64047.8249149422	52170.5627070798	85563.4304475601	42146.4903455922	425.302940621797	164085.750746289	274275.856422186	52920.9285902477	52117.3308980447	48678.5435897084	56115.6316624128	49327.0711104998	50026.5686313094	50352.9393835947	44746.3269652178	48368.490931559	45152.7558603922	45189.6081314688	125173.609079926	114363.737126072	60395.6784648299	75346.7951469528	599.799914675718	209538.271722559	13727.993230329	27351.552694425	181304.007316419
307	197.954853556371	197.954373338538	198.037341610449	273.21000617981	272.579004821777	368.569006195068	13	10	0	0	0	32402.7987092268	43548.4782749554	16272.9701827336	31154.812005872	5017.60452746103	15787.3979721889	21111.1285439426	16940.7291528799	25785.5874427187	29494.0494228154	21195.1527107786	7298.78131752312	19046.056497775	8396.9551050663	17311.2862979571	329.671854526736	1878.2746539399	26572.6976681451	4351.77555868278	4217.12925125472	3695.34046087274	5072.97433803976	5298.76693130881	4973.11416700482	4390.71709281765	4591.30659121275	6531.4684458375	4589.37022554129	4600.97476929426	207.37222037216	253.988832503557	238.350374669675	422.475870452821	332.62679823488	360.971490157768	601.999989968259	200.591091614217	255.329166452587
309	198.091461993821	198.090946926775	198.185718347309	214.013999443054	195.039994926453	314.292998886108	40	4	10	0	15	1967.79521008333	11670.9691155218	12659.2260361643	4105.70134288693	4036.1716621692	3891.99496253238	3613.52764444266	3817.99747612824	2662.97548990697	4916.72844188128	2241.08350003404	3528.2212322482	3302.87158241558	4375.54701706767	34936.1514665745	18067.2864679135	3865.07612678302	1457.52838597974	22087.5147975003	22815.1211473122	21240.6110699191	21844.7896797355	22372.5551164668	19182.6484148987	19006.2648253441	18401.1043287022	17544.8263830302	19964.5229064898	20469.0137633564	1567.55523223337	2280.39568265279	4031.31172224879	3007.07037830725	3137.94981158773	6988.191751776	4187.11940515041	4364.10422944029	1269.68439591516
314	199.952689901208	199.95198719354	199.953078087088	273.061007537842	272.524011611938	273.421992416382	9	9	0	0	0	29774.7303005657	41245.5237613275	15915.8534670129	29492.1132821869	3147.83971531689	16648.4081394183	21279.2480008164	5210.11869961334	26200.3726393729	27066.0849937291	17304.9522621403	6982.97489068604	23088.2547270656	7719.59765742843	15178.7347361365	320.723151537124	1589.54937449457	21373.7587743968	4653.14804455345	4202.09470938159	3515.33941603974	4805.74306297116	5413.97748688236	4320.00799176749	4192.48300218689	4575.73275888339	5666.33915099315	5575.84665194899	5308.76457835122	341.779627271795	324.696176578291	425.585076407529	435.919525018627	392.019097663595	479.068773166676	383.996578751797	267.410874662522	321.346410807621
316	200.237680167682	200.20057274328	200.285134782993	380.727989196777	302.631003265381	381.833994598389	19	2	11	0	5	1999.77437457008	443510.646364717	2691.89094046296	2558.52974473188	3875.45375735033	2210.34148125909	2209.93645478971	1780.55606663434	1969.47084748621	218147.152913805	2683.68571207879	2345.85623891652	1910.76074633934	2297.68838272966	2800.53944383396	2999.7898478508	3190.11382136908	3173.77227087712	116864.684712415	91431.2683351594	79453.9856345393	71115.4576463547	82424.2130016008	71246.6936724726	72518.3915596913	78948.7789460146	88494.3933408814	84153.4976351524	73151.8745795519	1786.98329797056	1961.70920902108	2152.83855268608	1475.13494112425	1132.30794044025	1674.01752728244	1360.48996678134	1654.52441233107	1255.59034382717
317	200.200986165755	200.200615533517	200.201441371946	490.343998413086	478.349003067017	490.950979309082	59	18	11	13	16	49090.4120455217	45329.2467517727	51731.1647352763	48533.5952623701	56924.8679251492	49928.3192805108	49849.8773914576	52299.911082384	48107.0361460093	51531.2307893999	48327.1436339384	46353.1325979531	49953.8667767029	47277.4024246424	48774.6848490462	46598.0037961453	50517.7970407717	48909.5073188096	53724.902943708	51307.9368964303	48958.2069336408	48738.2447480634	49860.0665170255	50721.5265066479	51308.0873796833	44658.3562931372	48300.0330056995	44466.9372798358	50063.764173435	51188.0978093483	45727.1170364879	50157.1730575524	49655.1185504347	48038.6334181856	51857.540492462	53946.5293760404	44532.9789689928	46262.8639620204
318	200.532698723023	200.523808826684	200.533252515787	105.445996990204	103.914997444153	114.308996925354	19	14	3	0	0	46653.2078796732	76371.4908113036	20723.9243683964	54975.0667283137	44050.3861659905	21908.6668472562	17454.2391070537	26004.6830616375	41359.3550379574	51242.3713333032	47079.6029010048	13860.7865251284	10266.7230354606	11508.1806927986	7342.40968174966	97.373474326625	29339.6644245523	90461.5170112004	9885.0644618324	10490.3215675818	10653.3800231685	10790.4715992428	11764.6855001325	11964.5573349006	11237.0282243719	9476.88091719523	9841.41100113771	8612.15452896431	10291.1218369577	136.943090963992	224.779130087758	181.365462917252	165.862392157316	173.289026239732	180.059652737982	295.769129584543	160.246320365302	111.255239060681
321	201.126559501861	201.113196757451	201.164491622527	655.572005310059	577.425008239746	687.199984741211	65	1	11	1	16	2206.05615564063	6556.7044160217	2643.10033228766	2948.32057080666	1933.35802520812	1361.8688147249	3270.14036379755	1315.32584191337	2713.68229736108	4173.34452155828	3793.6160555813	880.417329033216	2404.9949342072	1611.9984634269	6319.11118389666	1606.8030521611	4198.33438533003	3901.88265531734	67401.7715726979	49326.9073869097	45737.543354289	40862.7575535234	49432.1352148138	45065.7345383428	47160.4377743136	46383.3173347513	39579.4189834222	40769.2693738888	37895.6869468745	748.816563138366	1348.69126810506	1228.54986811876	651.49099624902	653.446157369763	754.77436676845	775.348589862697	727.662934440498	606.407902454026
323	201.163541763541	201.126872241018	201.241291866931	380.727989196777	297.88499961853	506.748016815186	21	2	0	1	11	1501.35439857841	43839.8849477142	1087.62466566637	949.125807154691	1150.60665607985	1088.45013183146	1304.82509086723	1116.06927034119	1129.20468081813	20187.4680371766	1401.93934054999	1121.83561960724	1068.21717441711	1040.18946458426	1345.48571700603	1143.34551819786	1362.41095077875	1304.56332072476	9486.7201797571	7764.81004973542	8201.41157227568	8046.44293542765	9875.12140024826	8854.46102095395	9157.32562266011	9482.60232921317	9403.03710786439	9160.61303515732	8510.94655344263	787.997962480411	741.549544025911	3527.87260832381	903.523516421206	929.783184842672	690.475410800893	864.490860206075	692.357393753715	815.471576741082
324	201.532006300971	201.531381857072	201.532840129407	104.8445033741	103.914997444153	106.076000671387	16	13	3	0	0	53845.8831762458	76529.2321852377	24353.617668401	58845.8533090318	41072.5728276053	21397.3818200047	20827.9281711648	25907.4365508556	41738.0388097081	55058.4285030607	48278.7767706031	13970.9362041608	10629.9395109201	11411.0571010749	7796.02868812461	207.971605746042	30123.5575673127	82801.4402363337	10543.6710654859	10144.2776122558	10810.1244031483	12053.7107947329	11883.1838671068	10764.4931162288	9953.17602780608	9682.52388290462	9452.43410443638	10005.8138526843	10332.6598945161	240.751812007012	148.362349782052	169.868164928776	111.300313949585	153.880378285772	98.3993799411941	133.318503243583	137.63852627232	117.932223206231
325	201.61441683865	201.613812780245	201.61498762584	655.229499816895	654.883005218506	656.391026916504	16	0	4	0	12	439.770000832954	1453.05956949154	1758.7690520168	795.338502198458	300.74753320155	243.901856464334	812.390283991893	261.89381398713	395.966670150558	1150.80936396888	1175.71282610404	182.831566251814	577.32179518193	212.04482378168	1679.39031600749	143.480041503906	887.582708270056	720.414053987373	10734.9114278705	10293.5338746605	9038.41490387917	10675.3925323486	10523.1785567652	10404.2729529409	10928.4901852324	10566.4318323359	8841.64539664984	9189.83035541028	9046.92578836642	207.466362136416	328.302896793187	264.516885279957	105.629211425781	305.247063459828	183.359985351562	294.483027122915	198.581804547991	107.978118896484
326	201.621623375867	201.621211439639	201.622264802478	200.129498348236	172.949997138977	210.63200050354	10	0	0	9	0	146.541324500992	158.750767615923	115.008000502852	57.0706133161272	35.2018310546875	65.6267438616071	49.6503234863281	38.3085510253906	43.3486267089844	55.293798828125	140.081997269019	65.3803575057071	28.9145263671875	125.695190429688	130.785930368956	88.4690147649497	120.709736323915	49.5563309993595	5523.00598684822	5786.10467565805	5412.27206411306	6159.21357264221	6067.8858694151	6512.15590611175	6117.22685809309	5290.64277426821	5594.62078973837	6081.28702644924	6006.0116103209	13000.4270472253	17168.4574436077	3934.61444848739	12963.4727061689	7284.7049947216	80860.5114356369	7854.94930011034	30926.9792095397	46932.8129905974
328	202.127933943153	202.077105991352	202.143274830687	213.381997032166	207.276997184753	302.288000793457	77	4	11	13	13	22796.7279403817	22192.0055571478	14196.2653077189	17183.4329245224	2843.06355255889	2364.97027343178	2567.90332341295	2420.017057126	2380.14504489303	14511.0650110512	23911.4593138383	1817.92117600174	4251.0067981137	3439.63863106946	9591.2371464679	4432.11758673051	5092.61326308901	15585.8657506434	176593.543314636	174827.242843052	170094.546140187	156691.110538333	152965.004983106	155041.139340429	143243.450606992	135575.77013243	130993.247415759	121633.602363698	130579.853746887	164614.224111478	461944.629004592	157299.238981487	171963.807240877	137754.653178954	601976.425349566	56442.4692711085	432423.747753159	602934.938840752
329	202.111248974643	202.110757783623	202.121282036853	655.50799697876	654.953021697998	697.306998291016	29	1	9	0	16	1046.44803678564	3001.55609316789	2063.84330666941	1563.6043711462	924.201461658999	763.824080642313	1361.84909245968	1047.77124779765	1537.58699686107	1773.27911692299	1916.0450818073	521.749354886512	1333.67045561671	693.216364704072	9915.00037157536	440.681609135773	1695.00924133577	1590.21999578584	25707.9344324023	19337.0129794814	16489.3959777278	14906.2909373109	19413.7318279718	19237.2843605501	19246.1659968751	12668.9712568745	14133.9807871326	17226.1139737226	15195.1859722601	470.676248405129	909.68377885893	592.930171564221	602.95599138597	566.288081492697	494.959318483947	576.322654863819	520.047888507135	467.927736639977
331	202.629492548566	202.628337084586	202.630022406876	212.100006599426	210.811999778748	234.868000793457	35	0	11	12	6	1228.23721165548	5686.10964508727	3221.65641918033	4109.35777017803	788.955939691048	314.798399902822	547.516513745818	422.632634077221	585.955234665631	3850.40543515732	5730.55354266236	410.516374816394	965.549576250578	771.046794176309	2262.11438078744	1017.49605750132	1051.4824292697	4529.92659965489	44845.6294621923	42470.6594740525	42565.7094547849	40882.4718298856	38752.1476034401	38552.3975849953	33968.4051255144	31618.7725358019	32196.9269092306	30621.2700111441	29813.182907658	40048.0199639685	114794.587796132	39324.5563012781	44082.3734267653	34546.2218191071	159208.796528731	15011.3811702211	100998.065722193	159774.735339861
332	202.872217735083	202.871338595319	202.87273946534	1004.58752487183	1003.96197723389	1019.10095214844	60	18	11	13	16	81092.8498021645	93846.7164030969	107228.170599375	104087.869261626	103686.190480554	107410.458075799	139223.208819367	133151.289743708	131449.25958575	134034.669061187	124328.638254918	159063.674209417	164222.804269924	172019.009629329	171450.964430599	169776.845605612	158190.935690577	154011.096344098	94510.7661992063	113109.005218782	127293.663090142	118981.927927718	160576.160393361	127716.336938739	125694.567465381	140037.086788513	139907.345382751	146659.231105021	171704.133607619	116232.39755705	132548.96343133	132242.937368127	145643.196589798	146864.995978439	136329.436641041	141955.849997685	158051.106797829	136528.589597078
335	203.143143492339	203.084747290031	203.179384032671	299.098492736816	263.810011825562	327.679005126953	26	1	5	3	15	29197.3390699481	6848.9976022467	3232.71023944253	5556.1752980547	1808.20846450329	2641.02301633358	4735.34026558511	1264.40751866368	2335.57233564556	4456.86528252438	2566.7067589839	1001.44906872883	7406.98442033585	2139.63117656973	5935.27467992157	1075.29677889403	1783.17698311014	4097.39998826059	12421.7114517126	14286.1309874849	13077.8283696435	12599.586941395	12122.4901664781	11042.632021473	11827.2076043838	13365.9932945339	13728.620885767	11665.3055028757	11592.9227814371	1057.9329363755	916.566250493051	1522.9604705479	757.559313710779	108628.348067432	893.798404846341	832.013575210352	796.443253661972	15143.3145246422
337	203.117611852703	203.103086686048	203.131711590975	196.923995304108	178.451001815796	217.786000709534	22	0	6	9	1	462.44055220997	340.919571219757	1874.43180936575	500.193869292736	1022.50356942695	469.189088511746	980.788583816215	607.740814839955	564.8884983005	976.450020068698	900.540874188766	867.522470117733	714.111320977658	1031.01182757821	1074.96490434408	1214.50521855913	1329.28835459612	487.909749752469	17982.8991292343	20930.2364155613	21557.1038400047	21473.7092608698	7165.398260402	22475.3760802321	17611.4172632843	16572.8118957244	15300.7711112725	15403.4571386922	17043.5545601603	9429.27115822137	48752.0163082704	22783.6325924192	35487.7588197794	37532.0431728363	80944.594197087	21154.841484217	15200.8600987187	19684.9778041081
338	204.029040375647	204.028780412356	204.029499864343	123.803501491547	123.158997039795	124.998994293213	8	0	0	0	8	944.882183027128	917.823459238792	2103.06755446438	627.738986730296	310.645313595235	963.260351265781	319.133426717017	395.290402656561	345.58129361514	282.654783591628	275.616856329399	614.826914785663	272.590288438741	160.244379732851	12900.7538344416	912.707908797264	255.946086612297	72.5578942936379	5802.55375491902	4945.8176184368	5221.76217563711	4935.75758574825	4936.70225645322	5383.52073688448	4062.80211168691	4679.72396615893	4872.96296389997	4879.70836458392	3850.19947556406	331.481992155779	320.761716606794	298.504719916731	306.853313339874	248.593779700808	294.851625754684	270.378799754428	217.732351792185	341.118597055475
340	205.096903160953	205.019846846289	205.169734588741	81.5069993686676	24.8140005874634	211.360006599426	90	9	8	12	14	8300.23718250263	33688.8034860919	10618.179945901	10182.4247547649	5345.23021830991	12508.2033255704	5087.4122240146	33700.7572692181	17249.6173829239	9805.64023697376	2837.13355095374	5492.84922012687	5413.1591316733	3608.02040016993	18057.7403725362	20893.7536651046	3658.12462592125	17848.8926458983	26159.5848614691	27315.9804496178	34200.2181857328	36970.6325554485	41723.6062750786	40748.8122602186	38968.0044084229	41140.0173771717	39668.5710295444	38071.2342276076	9982.50853553182	10273.3115081664	13376.7468227439	14778.5038609061	9520.02290621982	18272.5251256799	17202.5567156193	24599.2151564094	43972.2134061072	26402.6807722056
341	205.194828124202	205.085778250879	205.195843323886	506.62651550293	405.149002075195	564.168019866943	40	8	10	3	10	10834.6061705701	2170.23242568425	17719.0172230522	1992.5555075685	13258.9158277446	1869.96010940149	2427.91485961604	31026.305064246	12451.52148013	2753.78794285827	5311.73755152638	6824.24979877671	2629.81516444186	2147.67885948875	11808.4025551987	2022.36177535797	15693.3231813627	1478.33593133063	12765.0653139898	11020.5864482171	12833.9623615268	12877.0466904938	11479.3497435059	9104.69356334209	9749.97350302238	9117.02494847775	12934.0293865775	10056.0359535087	12623.4635624019	11134.953475222	31405.2413612403	14919.6604396496	4448.53122790903	2730.25996490149	2356.39423991848	1558.62764995918	1771.61251958304	1212.50707187131
342	205.195017794441	205.121663233234	205.195975176436	657.546013336182	647.437002868652	684.692012023926	13	0	0	0	10	1828.360783395	1618.93606581166	2013.31777721237	1519.06256686557	2575.27527027701	1735.19216205247	2126.18896887638	1990.29172376658	1447.81332933344	2534.11079659313	2420.38813953813	2367.90327675526	2014.28258594715	2373.86214418709	2943.56989046931	4898.68490410534	2817.83792229742	2241.88385934848	9058.64750818773	6942.58421683684	8055.57398248802	7160.64334282279	7402.8353937783	7320.32372724468	7493.93259686232	7730.12303932458	7198.44024357742	6481.11846639216	6632.35022399642	1430.58333671031	1528.45895246145	1592.31735536399	2110.30996277928	1816.91398377903	1406.32642317424	1289.36426789686	1278.99883559626	1405.28244656355
346	207.138298482358	207.085721204673	207.211373571806	683.41297958374	502.069008789062	695.377017211914	51	3	8	0	16	1310.62074706621	1281.67015925422	36212.84167677	1455.35334043298	1398.00488802708	1666.40958524578	1453.90239460487	1265.39994234178	1263.92305989232	1489.29272555105	1305.18163705543	997.104131413624	1136.27616741591	1420.06743399985	20491.9239540505	9023.76802754297	1323.03712668353	1267.35005719161	12531.0532346621	12095.3000133258	12986.6031297238	11382.3211113395	12728.7328394627	14073.6134973157	13218.7430893992	9760.58614058746	10798.1694921199	12633.4458903207	12707.3110579178	1232.05380630742	1076.75815585814	1176.08591711707	1776.13096893993	1643.04793794205	1022.03226040469	1336.13560954357	1306.39073836783	989.939037809148
347	207.08912066291	207.080398092956	207.185825588284	190.645006637573	171.65399723053	311.149993515015	15	9	0	2	4	29739.2244350369	46871.9598356634	3022.30501148896	54205.3123512023	2468.56568514307	31596.5388561955	11231.8781534036	2099.33210428338	13089.9509093041	32540.2605174797	19639.1052155163	2491.77492275679	15522.0383865693	2521.46089022607	11166.0494687613	2007.19674699754	1608.35761173548	81237.9326891709	4190.30452548837	5761.66390244476	4353.82709498424	4452.15333140641	4051.39716542093	5918.80682900921	6004.77992269972	4027.45725151829	6385.82129211419	5197.23971984688	5075.7224214077	2235.66915360787	1632.90522248191	2018.13920753829	1200.85864416324	24378.4103756547	2349.60327159862	1328.34914245371	91124.9615282211	1305.70183758839
348	208.035288359902	208.009879850992	208.049057692977	50.0305005979538	29.7320008277893	72.6770011138916	10	0	0	0	9	1905.57466986303	3825.79393232535	1738.70131148869	1769.67329470201	1244.02644896803	1360.19291753661	1551.93463684155	1120.35891323936	1240.91109854607	1465.42296471118	1069.9274938166	880.788495575427	974.885459011537	1237.49685739269	1496.84573793275	932.601447432963	874.036269101012	1431.34982041066	4578.63057576355	4703.51412350766	4037.17944027674	4983.9923273718	4597.71262326646	4755.62732550767	4507.35392911598	3916.42328501852	4914.73158321988	4434.94338283767	4112.74131618253	2680.52932093062	2112.14991540962	1710.35027689883	4446.75122941143	1444.11508137332	2107.22960805714	2147.13997642378	1325.0980067765	2836.17873912079
351	209.103846831869	208.977488638994	209.155770881207	219.666006774902	162.245005111694	298.01398727417	115	18	11	12	13	9456.14298074788	12965.1798282663	11404.7571712732	12394.7854611464	50350.9045461193	10031.8528355472	22337.6850685626	18118.541915575	16668.7448251247	8563.41171097556	13629.7573535627	24657.5426898983	7837.19736687373	8980.94460741326	28347.1815313106	11209.9996895699	13702.0705618709	20911.2474804735	198964.562279682	190681.287190275	188748.299897824	184165.487967913	188148.027157648	185091.060495093	183955.818592894	174218.382208934	175102.405702891	176151.164595011	175593.41932456	34219.1553474666	157756.203718483	14476.5408424437	109598.731464922	53132.6718272269	18648.4192191134	47297.0367504152	44464.675596361	1638014.24957255
352	209.117279373288	209.095711468832	209.154143580794	357.978994293213	346.319998931885	460.687007904053	36	5	11	1	8	9149.46156644262	1514.16653309762	10654.4489220935	7376.4088523042	1677.59191666212	1379.50149241918	1205.80524007479	1561.77777432071	1372.9659720978	1531.98463302147	11326.9862803879	69543.5463859886	1092.61011445688	1990.23072552847	3591.69022902846	1806.30990582622	9033.25160745531	3909.16216234056	269264.958327954	254278.99881205	256160.316809993	252584.051211867	259166.015084207	252609.516136553	244030.242449404	249011.904596128	242539.081449958	244512.892400511	247901.598400323	63151.2451960572	931.27763141552	1741.04320134719	1311.2513786455	2349.50526686137	1144.57285993215	1502.71610077036	796.835032948991	1131.37770538529
354	209.63706885778	209.635666910407	209.637748405835	244.90050163269	238.401002693176	245.81300163269	30	0	11	10	8	501.028758851113	2904.2991304201	2733.28838218004	1670.51364569925	2120.42675624726	260.851517026623	292.275352644408	1426.04173218459	386.67464749603	2587.72819060718	2962.07343343564	853.989584698342	637.200691916049	2360.39378160921	1398.32357730687	3498.31165216776	4014.63298079247	2786.72571665349	24019.7929540795	21713.2639948119	22856.271774983	26003.1277800095	26678.255274877	25450.7750629471	26330.7624791576	26502.6760405389	28603.4196587338	25731.2785863318	23938.0793458782	11622.7728132796	37015.0887595955	10795.7429622544	28786.1624619272	32945.8963589976	144314.205183998	11000.6964707078	13658.6656168755	56598.6478151288
356	209.989720185713	209.972821098493	210.149803902926	200.036001110077	138.91100189209	284.420987548828	112	17	11	11	4	19145.8109104133	446097.381430026	241927.614684501	476950.168988574	274328.253965806	1273155.75744196	92185.7446614658	45640.5521513138	103741.875908508	1544100.21550212	914781.38444615	32024.0381712552	677222.922268552	12398.4627831408	39303.756338709	1062.56628442316	265681.532103627	464602.359099593	20882.7582140565	27484.3321209624	24542.9758802662	27615.8750044409	28741.9202811643	27213.7210684642	24739.8318045812	23104.1891851611	25591.0258974289	18947.11310184	24955.1847928297	19201.8346130848	46094.1718217979	14756.7335805071	47829.1762792552	21100.8207953424	280340.119005057	29976.3953571673	10453.4257954354	171657.200688589
357	210.099657130252	210.091370418233	210.099966712704	347.602489471436	311.145986785889	348.343989334106	14	2	11	1	0	734.151565615088	465.382887424746	2002.31513019465	509.93910538964	497.5875547342	483.312240014474	621.026859035095	710.845459552171	394.300432136748	712.519731779893	1680.98775548736	675753.440723964	625.0616485551	533.719657429184	8396.85560488701	765.799035380284	518.532867383212	865.266688205302	32641.9396769442	30140.9009286915	30034.0790304402	27712.6472873287	28940.8680596352	27808.7131078541	24211.4912660238	26364.0646038763	26706.0734197442	24460.6069086157	26387.0688702141	669724.674879983	442.22771581014	535.308052914527	612.586531264087	577.216977817317	602.252454112284	830.861914567649	390.033007662743	644.4604467717
358	211.143915844918	210.976284426933	211.163572106796	130.80549539566	96.2029965400696	224.070995788574	168	18	11	13	15	600812.118424231	92052.4239350508	248999.28874892	563519.358155812	29498.6736182107	95003.138266746	109371.47690621	19691.5388378548	285674.749984413	2012457.92966868	61175.0930190319	1276768.89587874	1845627.75042463	97408.5366500169	2804748.35858423	95197.612240506	56013.9884125069	14008.5532364796	856449.227059437	831153.9162298	804804.393206872	820516.657445692	814321.739361584	741265.494486747	778150.897512608	771709.818065464	748830.707304329	736206.300883507	739771.16025302	684227.40042325	80854.9936330083	25624.4803963468	41591.1731976714	240227.211104088	55650.1132239842	152502.367246839	30596.4496712387	102417.202893549
359	211.109378332582	211.108345784072	211.148589136926	509.761975860596	448.694012374878	580.814986419678	68	18	11	13	15	18330.0867693149	16480.796702743	21793.0789054917	19078.4444828564	79650.5847081542	18758.0404906604	16157.5807210058	14718.3133232008	17223.6334931385	18662.4260843347	14748.3742535091	14092.4040801224	16723.9833053191	20842.8310794441	17971.9354757108	14934.1714343646	16625.0843962622	14533.0514783199	15029.6596812783	17522.4468469271	16675.1999847614	18167.0856875251	15113.2911701873	17484.9981017166	17193.3244134416	13571.1019673944	13155.3921913542	15647.6169297037	13384.2832708421	11783.1470753027	12521.7094598178	15923.5510385143	22417.6727273478	16131.3594260509	19516.5421913727	15150.5549342991	15327.7753827535	16528.992286904
360	211.02695463419	211.025344883616	211.168113497541	696.307506484985	642.40499206543	697.671000823975	34	0	8	0	15	813.373716003262	2426.3325959382	2436.21999067347	1295.20644037626	1637.24404636889	866.766762208349	1377.15640034527	807.133336219077	500.854423049837	1935.19262100973	1717.62993827602	678.058819824185	995.503163084698	1069.48565304318	2179.3202818456	1321.68095937759	1577.21798633846	1588.90135892822	16140.3542727347	10007.2713811984	11559.9677310215	9698.46111133695	9853.00898750038	9263.82124061031	10794.5353157025	9915.12450294999	9902.83524423838	9338.20543060904	9195.96691097778	1038.57222289662	739.212494895586	459.888413310517	477.395724743605	436.162643309683	456.169214788108	389.14915489646	434.619547465417	409.647239922173
363	212.146808028973	212.080229373123	212.243849765292	46.5319985675812	20.9539994192123	256.86499420166	319	18	11	13	16	768879.172009899	23310.3077530162	23544.1560249813	2433484.94662799	414341.318965182	823131.737413114	1054458.06853395	153057.95912859	568720.498715043	1371319.05387664	842832.347072619	469001.236766017	1010997.08274842	520270.577923686	764348.316049268	471379.521698082	818843.993170947	309378.371521854	2092289.84639748	2079291.13208683	2329440.24439835	2042227.3470347	2337189.4763688	2307822.57182406	2274426.10115794	2251619.71684011	2236063.90891475	2200621.69319798	2063692.31236918	459178.902323548	1031030.82406449	1675215.29433922	1272663.30946703	749941.115626107	813453.793277596	574407.394216575	484719.112872899	824210.045940913
364	212.200797882814	212.15198643135	212.201688555367	691.053998413086	579.312027435303	691.829009246826	48	13	8	11	12	20041.3987179045	21975.4659377422	22789.7848114441	22385.638028488	25304.2835913738	27672.5484934449	20557.1830854441	20484.1766690756	20771.5710912602	22120.539047138	6627.5158890523	19959.9406379238	20840.2286188943	21344.7940651021	25647.4482161348	20669.1733676847	22335.0155456125	9646.95358753515	24281.6814418888	20834.5780930775	20547.9325797622	18968.4389416315	22262.649815781	22265.2685048355	18583.5566054497	22646.9880882479	21750.2120235105	21511.1343673324	19852.3837434329	21352.3105019788	27459.223727826	23321.832245697	20061.5288469102	24817.630295278	25542.8883654164	20622.7517933864	21775.2507479629	23493.5950098967
366	213.102803177814	213.065738560074	213.160350634793	164.756998291016	123.792000541687	233.551997413635	97	5	11	11	16	6194.76650080491	163865.126738867	7448.71893404831	36980.0978546484	25200.0007417202	2356.75396068022	4057.16851166839	3102.34537589131	1786.33728050161	5721.04126871377	3089.87525943734	2575.07893991315	2195.94525422884	1849.94138975721	18499.3299278244	7761.80789660324	2452.40525059775	12246.3572202491	325058.151891149	313113.116100249	305022.199646416	308832.616713072	300381.50497668	295048.572261101	285822.949213543	275348.332506549	277980.979646251	266058.475337427	266476.740327962	49002.6609857159	17798.6346899532	43561.5698195138	484442.701642593	28002.6906201574	70563.7967605206	3073.70514261384	76673.123307887	1557434.68593091
367	213.128405899004	213.066329181221	213.146362500514	278.288999023437	256.939991760254	300.281988601685	35	7	8	1	15	6865.50672664972	13890.832227178	12003.0849838274	4374.05247060768	2998.36262352951	5671.2880272232	7553.15623397628	4954.99478607997	14438.0802755498	27112.4312030897	3554.81440541459	4981.06809338927	5757.99307210681	24709.1766785227	33459.2924007378	5763.83589347638	15450.8702634834	4808.33062163244	13265.1174829211	14284.3138076621	12267.6249150559	11311.8506691456	14557.656674888	12404.988449829	14853.446476544	6508.58698430657	13043.2547484711	11921.6006442842	10225.8179503083	5233.7891431426	2076.99213334794	2041.72925859783	4918.10921451449	7586.65067949767	4159.67665858815	4940.06909324974	1850.51908607063	14693.7533305785
368	213.163258265639	213.074387395573	213.164605864317	642.40499206543	557.198992919922	684.060987701416	21	3	4	1	10	1061.45373886282	1511.11830350757	951.744954566725	991.286825188182	6192.32356164604	995.562991772524	1111.48463268578	9346.71660188603	1058.59078203365	1161.55847596625	7585.81962271993	769.802919231355	1109.60447802733	851.353758485574	1133.36116850562	1186.00379677489	1137.4016191562	1100.5642879506	9282.56397378445	6542.51067388058	7962.16641093045	7815.34506168948	6908.76198659589	5322.47650064362	6324.36863034964	6817.16969487733	6023.52993561741	4758.46170743307	5188.9666689083	1105.53725047968	941.83450511064	975.775525987826	1065.15275589749	1131.18476111926	7065.54746879172	891.423919414763	974.571732965112	888.185649764165
369	213.127421122797	213.12665177468	213.163985857928	398.173993988037	383.708996047974	506.748016815186	19	0	0	1	10	1430.79984364741	1668.58851166546	1902.11168701781	1941.46865177279	1003.46134229191	1569.68024675548	2136.16915821781	1252.43695857831	1101.51855054456	2371.60453524813	2152.65578039032	1150.58464741707	2432.81125186632	1038.75376736331	1743.35142015521	1165.66944572619	1695.78920842459	1719.95716798306	8001.85395256016	8988.74321603775	10159.6120542948	8294.95366262727	9872.62930656373	8755.52632118123	8728.48996444685	8203.24740846124	8591.90446912415	7590.32877097858	7159.10864407818	963.391455347339	1058.7247288848	11963.2092006085	766.691707195714	863.651825686296	835.422519218177	591.447129309177	999.072349561171	825.802673836342
372	213.949819613854	213.949063014354	213.98632963216	160.045496330261	102.168003540039	185.79500377655	42	11	11	1	0	438741.797574021	1646216.38325574	1529.21362145637	699069.174958538	1514.6214045271	434250.271088518	599902.098245191	2216.42427474679	419746.504626026	606628.733097862	587243.873814653	957.534321266774	162211.234325513	1050.94009603394	71535.8744271845	1065.58869980236	896.733782803857	1354156.12051333	98304.5652747339	83105.299235587	87440.3878726606	85357.9411905093	96921.5022768664	94243.5821614583	92750.9829899529	47179.009866924	107300.455253125	92236.4873003634	94338.3241279051	2020.74957499795	1668.76553102533	963.21118927002	1624.46818285362	1308.39787141519	714.651291063203	1201.68524260823	1228.29479302261	8086.82615748174
373	214.049931922423	213.915146372073	214.050817280316	62.5610015678406	19.0180005741119	63.254997882843	15	0	3	7	2	6063.27267345786	7067.84451822085	6646.6884583508	6860.69387057175	5454.19560025912	5106.67282147067	6708.10081701167	6077.77814815124	4589.57519733054	7713.36891308893	5933.7721211873	4617.27391174249	6289.20203581452	4698.08676280081	6335.72747153288	5380.02840112522	4243.86428701365	6595.8299669337	30314.4775984227	31766.844369648	27895.0639064659	32305.2697895914	33382.407499147	34807.3208788941	34559.9724438284	32414.5523533709	30561.0439479304	36407.4179738062	35664.4278531549	191109.015450481	105693.902436609	70594.8811304986	92233.8258363439	98770.9666061332	228580.762886734	59239.9432463303	297850.384742233	3567.04616387588
375	214.105516521567	214.069079074974	214.163048940899	164.755996932983	131.332005729675	228.445005683899	45	1	11	2	16	1361.78017656399	14284.3664149046	2127.98885867582	2656.1029056604	731.263913551229	1767.09004228376	1600.70643642172	845.470114281867	1297.06910334527	1855.30309731731	1528.4615900619	783.835584590877	1372.29218352539	559.568161780148	1500.68398985779	1361.6300645069	1079.10662887171	2202.09975347901	28956.5794320711	29881.4058346243	26815.2024344075	26149.5692264661	26742.8903976083	26790.6898862962	24318.8199681789	21317.5519098295	23953.0119009768	25044.1770407955	23186.587990984	1898.85936747724	1826.32176341861	1933.85690999031	34512.7365592677	1385.5162261469	1755.83024948603	1235.46063894127	1403.14792035733	175794.714540894
376	214.252787084207	214.08616858466	214.301982690153	387.490009536743	245.554002990723	390.670997161865	73	12	11	0	16	9426.62393416943	548703.563799122	8963.43002778338	9619.10182072057	11699.9922998087	8185.22596394643	6839.56241257075	5971.3521790968	6983.3445614716	169833.046650491	12124.3666860508	7164.32500081758	9442.26101040549	10969.1983184251	10205.6349226367	6784.07630631383	15580.513539571	11863.0150247389	83755.9992246427	73107.8493498514	70250.7888933225	68399.8153514508	70430.5405578886	69478.4706580681	58746.3526733592	61924.5257778806	61985.9774761442	62094.624835616	63588.1727310767	7883.52292963076	5204.78427669903	4422.35211262479	4699.70819820339	4149.7855750254	5216.64520160854	4015.89284443938	5559.77553479539	5578.61089946914
379	215.179028459835	215.137166918326	215.179943106869	684.686006774902	596.716983032227	768.56502532959	43	1	9	0	13	1629.09658875441	6834.16643954813	4496.88097083403	2916.73281609487	2409.26049071584	1500.99453321674	2767.61855075012	1900.46767638562	2092.78863577793	4530.00586095266	4915.97702364171	1190.28306359798	3385.35914178938	1351.68910693998	4551.46123912118	1929.90877796113	2751.85339505319	7141.33909561417	16680.1289477865	14482.1525941772	14427.1207824443	15113.1778215989	13474.2790127993	17554.6252649513	10458.1022863341	18043.4263847294	12806.1227767994	11105.9483477048	11719.8802408576	1285.84104691601	1337.23749856247	780.407132431865	1137.36539962701	1097.23262353521	712.459495224524	729.063050441444	954.500232867219	765.453138322569
380	215.178912066563	215.085355447374	215.179772674863	507.182978668213	427.896995544434	527.503975067139	29	0	11	1	11	2940.31617694721	1721.71901952934	4169.93791911751	1513.63479923883	1784.18530584026	1292.62200567986	1839.6025855183	2119.22005204391	5116.0035055764	2238.13537328644	3808.8195932284	1837.51427442192	2178.17199638106	1421.36789252702	1452.85814906198	1947.6999643296	5950.27715899795	1202.84499349073	9417.76800201141	9180.85097508738	9082.20201117345	12301.3222088818	9805.92291592221	10891.0602875892	15366.0833045496	9349.53846026678	9470.72455157836	10719.9138798032	7853.61700003701	1159.88111436789	2364.42532598614	5257.72860331887	3462.27841371026	40882.2222656698	1737.14968740725	1286.97698616437	1391.0126619349	666.430743031204
382	215.107778062432	215.081274942383	215.205326504893	147.731994857788	110.530999641418	253.784012374878	79	8	11	13	11	1902.06954447863	28549.1861577099	22424.3285314646	29113.7989495029	34365.0261886092	22896.1653582898	3103.34509088472	2318.22928363439	1524.96149407951	13547.4002610826	1716.16527618137	2123.72897042978	1875.46535977349	13509.7099961229	3812.78593692183	5004.02610167954	2006.5509318579	20401.7779676244	273358.010856709	289690.966869618	255576.382714059	251040.978926161	247031.966655234	234859.689207418	233287.551412376	228650.376376809	226787.421487429	238429.405608488	217367.985714932	737672.893044027	19144.4679996818	735582.956481338	44365.7218574546	279055.539155435	1213824.49988573	375252.463208517	173572.794889623	20005.8084543608
383	215.887952094006	215.864459172175	215.889186454714	996.982991333008	995.098053894043	1008.35403442383	26	6	2	8	7	13546.2176881333	10542.834941715	8901.25552449375	7736.19648966566	7776.41609825194	7863.52006010877	9770.28565944731	11258.727108664	13808.2108951807	13842.073508352	12873.5895087272	13108.7654340941	16382.9368604422	16613.0146870363	10514.5531059578	14941.845232062	12776.111016678	18848.7125550956	12188.7185419165	9770.97709339112	8651.35580176115	7807.59321856499	12258.1567411621	14811.633020401	14117.4326620168	15644.1162355012	9791.23004126762	18294.5992149562	10692.2187101841	11308.1161615849	10121.2006200682	9753.44791280851	20075.2379077214	6251.68483257294	13890.4169104099	14291.9053486983	6965.80351638794	11641.7175502516
385	216.101941382852	215.947033506977	216.174567683462	161.56499370575	102.168003540039	427.896995544434	177	14	11	13	16	682987.428302497	1626377.06565149	104205.12071182	21924.9146252259	2064.67654919016	488011.92844451	584864.700388382	22297.810045277	421301.428534151	9039.52618144635	821104.846721506	2199.0451709358	332232.11840603	1541.38738399378	68824.293715402	102092.053733182	2469.65475622229	1338439.62243291	85888.7121451087	91593.9843724175	99530.1267676421	88791.4629019797	94203.0954860523	90764.2659646401	87984.1648847912	90268.7631056458	96534.5865102101	88169.8769077837	88250.8530414571	74581.0324790089	13143.7689479794	73632.438113708	376583.534542773	24294.7497274481	143923.387889319	36593.9429986278	25497.4317501113	10839.7010490956
387	216.869843649881	216.868930443503	216.871680852016	1004.58799621582	1003.95300720215	1008.35502075195	35	7	5	11	12	37268.1590128193	41993.1519616892	40171.6607383092	33432.2840070897	43546.9842540423	44065.6623332765	43957.9926871591	44016.7373697807	36479.3896911469	47053.2430391974	48052.2238873144	44323.9202440809	43273.442955335	46408.4639178713	42338.4997559711	42274.236746192	42482.1742837562	41746.732959309	44102.8455212878	34483.4928686321	42719.079589261	45027.7073917356	47138.9666082422	44492.7454648273	44326.6881965399	37323.1887364388	45162.7754449447	43412.0432429761	45563.7244740501	44581.8117908306	27629.7408912331	46171.6420607946	38276.1059598932	43841.4003201893	41314.7104337811	36089.2811989941	39003.6384734642	29144.9803093878
388	217.033955598949	217.033239978975	217.0348971802	624.963987426758	623.496020050049	629.859995574951	29	9	8	6	6	7898.62931184936	9952.61744735464	9954.26453370455	9318.15703895688	9050.46020485461	9370.91178490809	11494.1377838468	9808.7681967672	9691.73791229026	523.487925477326	536.190391118469	362.666831623577	8253.54712022668	10281.4360745181	1011.51798971929	259.683893311769	306.964698572954	7037.41142286857	13696.2209963815	13591.048609972	12976.6639221687	10420.3569803943	10677.5737763196	11533.6881076545	9055.07647644728	10319.5650345227	9341.97412119755	9051.76111333072	7574.13279689848	9307.65425967023	12051.9196154997	4688.96190916168	11814.5405416631	11552.9824733734	8585.568844503	8581.92775697261	8401.07316980759	7710.74593144635
391	217.195087960026	217.194130997845	217.195879341319	641.922978515625	598.247007598877	684.630001373291	59	6	11	10	14	6167.17760007381	26373.8150540739	15780.635326298	9315.87801561356	7222.25354906491	5178.0801277156	8704.07829904929	6699.71754632192	5755.60926794633	18218.0456445524	17685.7132735103	6140.40057724416	9789.37371820025	12290.0609702468	23743.328552869	33455.2817214164	10623.6969767801	17697.5348636997	100662.963208318	92615.2912113518	89052.701531522	94686.7951848311	95164.0588945217	96095.8673004177	80865.3291107514	86408.646493755	81610.5134672672	81317.4779030148	81810.5456193238	104793.152409922	93836.5161212711	82744.3861893285	11654.291352464	14766.8753087072	24126.2669359869	14267.893132735	7600.20848926289	5559.26410292408
392	217.195072441155	217.193844953995	217.19571967612	537.656477432251	446.121007156372	555.941973876953	52	4	9	0	16	13489.1670192406	2281.17958921008	32642.0844707141	1894.94145203543	9979.76130197709	2462.45259936686	2103.23121121792	2531.45555785894	4171.49515118599	3494.78594466439	4107.6020310094	2696.92645810544	2405.0347975567	3891.51789355557	3585.72990093274	3980.44908748319	20518.8983467647	1768.14169120363	24572.4140255898	21337.710431912	23623.6585578895	8197.31785878539	21873.7499337718	21391.9136417806	21939.9406291856	16557.8195258911	24456.0368628183	22049.6012452729	18442.2579454444	2725.48068898515	1420.54682364513	2314.21488455357	2242.42836662307	1539.52047319324	1520.56886362045	1407.32682972588	1699.3842652778	1683.07751844185
393	217.859828139638	217.859365050167	217.860315510357	1002.70497467041	1002.69102355957	1003.96199371338	63	18	11	13	16	833468.112947735	578304.446764634	542768.726384777	517498.597988474	703661.52638354	694775.388963359	439975.243941437	474136.41821662	684676.973459743	460633.06028817	482454.524032772	451344.833108005	407219.570816789	462889.319778228	444634.983314224	409749.880017571	463720.475368958	441645.219489108	839964.113798032	756129.135562095	698571.979391827	460995.812774016	522027.832668515	494352.428663099	466108.624060014	610118.393930793	460566.88200593	429632.56608849	419256.901045069	780431.340310816	570208.532753289	537317.882653204	455458.85411957	470076.644754708	526293.978636356	645550.430405444	423956.828410959	428415.185412674
395	218.117668336967	218.108349440953	218.166086558894	340.167014083862	233.872998046875	340.718000411987	44	11	11	3	16	87671.2101158593	215762.256095715	363100.768988556	7454.10924969241	20084.1686558506	37801.8966843229	14906.6582538146	2530.43989220427	8460.52558107508	119274.198687622	8863.20639324188	139332.487474827	16572.5502910092	1971.18682726473	25065.7829034195	5837.23363494708	4547.87838537991	729.343477609257	127897.989979596	118223.794626428	114056.218707881	108782.373068277	115009.45117148	111619.638526651	102984.215599699	104955.011093944	102896.731054781	103281.919209735	101372.853416573	607.849074330595	740.572903588414	778.268032597171	663.472105259635	118258.173360518	10178.7601053044	542.264487631619	1074.6482976764	19907.8873577766
397	218.198415392462	218.197854143544	218.199309273297	641.783981323242	641.175014038086	684.056979370117	17	0	5	1	10	576.422651551897	2176.33727882917	1570.57342588902	692.019678298723	772.023990147188	560.086147047579	792.374695355694	916.783943608403	794.239043882738	1471.21797747136	1290.00148421712	966.655143751452	853.0408535046	978.260042413862	1749.63282042576	903.352040121598	1399.54410084668	1603.84752326366	11176.5359447234	10746.2696027162	9894.37818861008	7934.95961204171	12307.9376771765	10724.8197485805	7543.67602144368	11960.5203455128	10499.5868654558	10239.2270652254	9061.49588928304	11530.0313478447	9941.80678168684	7459.38214360736	1954.87116878811	2112.60543883592	3151.15858217776	2134.88930186033	1829.75864319834	737.403075440476
398	218.867155398946	218.864481138725	218.867578041778	1004.58596923828	998.24496673584	1005.84295532227	75	18	11	13	16	439995.060657135	434869.790236907	513826.428426692	442225.162461779	532316.181513816	457598.210144036	440101.24711584	467936.956952299	466928.257881074	458477.271308899	489731.036569557	558969.479582539	484206.928124387	486675.626422194	503149.27598834	485749.527361259	473350.538197319	505111.038135946	529159.575678468	444683.908803951	535506.360731606	455737.745361239	486162.586866298	481098.119443485	457663.764908627	471143.420770232	491995.803525817	474845.405657597	564033.621710965	525524.867162243	430593.860817381	449431.225402138	445321.661577906	558450.346898139	477624.218463063	563652.326135756	471036.486108133	474834.670533657
399	219.13776896284	219.052619651152	219.138906369532	667.945493774414	650.502027435303	768.56502532959	18	2	0	0	9	2932.08967799072	12053.5933495211	3135.22220559977	2434.72927029861	2521.44838464977	2153.85428775517	3037.08740112931	2316.58084278933	2527.92102027534	3415.47877687997	3764.70153966993	2225.21037027495	2529.1029620481	2527.12487875696	8965.63767492771	2104.45945177939	3074.54734491631	3646.23277633965	11306.3073076992	10858.321151644	10210.5009718976	9988.59783163018	11783.1480438665	9723.15738058766	8861.45594370172	9197.3999672321	8621.35495347557	8962.99607338304	8976.14806901912	4028.07594074571	2950.01499315524	3132.16390415544	2337.50078521882	2521.55158843313	2195.63117591091	2299.55266820009	1825.59689886937	2089.93815420816
400	219.139029467737	219.103393751527	219.150027084308	64.7690002059936	25.0620007228851	185.618003349304	113	15	11	10	14	21322.9588522033	13579.9375649547	16792.3936937246	50855.4687078398	259224.560653275	137252.995099792	40859.6803353292	166375.583031029	42836.0528068064	28316.8081476125	3170.89609403163	32942.2346255779	16530.9637672948	10058.3341856003	9191.39108425472	39739.5970845921	443731.266331837	699954.429181955	33706.7743653059	36419.8180343625	31424.8109711073	31099.9354513418	37972.3605408211	37939.5029225915	30815.1267477386	29116.5289769601	31270.4796924721	29583.5984162763	30388.7746176869	12134.6854689233	75087.9770987593	44840.1154060713	30918.3261752986	37695.8912707348	32855.4911887373	25413.8672415039	38377.4334308779	5272.33533263796
401	219.174116594232	219.115526530175	219.174935367623	285.630498733521	194.41600654602	441.774013977051	134	18	11	13	16	50816.8867267634	42626.7211810996	50715.70590083	45437.7494781092	47344.993560221	54134.9319919199	49591.7386275437	43571.276613211	47858.9948046394	49093.6888792953	54161.8861100944	51851.2585585518	41428.2029420723	51751.6446088068	41601.1885999037	46648.8153746165	51624.6025524298	49905.6834340246	45765.3799376953	39114.8402068648	44369.3484105053	37753.7628031046	42946.0628157423	40971.9067228083	36709.8252657526	38694.2256053851	43517.6444173356	36841.9655850846	34666.0946771797	29662.1383106019	30938.2931400219	35144.8314386021	47023.1577668191	40107.4546607479	50941.0853771574	51594.0576814962	30680.2271472203	43546.9634798804
402	219.210509413018	219.065621745647	219.21119938418	536.181993865967	445.553998947144	550.456993255615	77	16	9	12	13	24180.0244313874	24244.9274058396	32600.2570248825	22533.0417661252	27195.2904240112	25058.3329051703	26247.5705708563	28742.0334164698	27959.5171984142	24738.5143380364	28441.2662943956	24294.967280142	18648.095891811	25659.8819924719	23999.0477457549	23041.5616825198	22058.9537798613	22186.8603144772	29908.9199730655	35302.1979661143	32885.1932048912	37727.8743311419	26783.8129080255	29080.7242903113	28981.1000488609	27604.9053578771	22982.0743773356	22166.1564525403	23924.4687575381	34498.6594207972	29778.6738833957	25989.0368137369	30797.4013662525	23789.2005586565	23314.3774032119	19708.9236973319	21882.8866204641	20996.317963843
403	219.210675017734	219.210205913	219.211447039168	608.463005752564	592.587015838623	615.559993438721	58	18	11	13	14	62842.2262331583	48645.5869007382	54768.1062936969	42509.8942584358	49012.0080769714	45104.1458437406	40641.5774210271	43923.4921469426	43987.0754128043	37201.9042353647	41437.1284157271	34488.7877432965	31999.2378143035	36790.3614939483	34147.3251013593	33859.6449354105	34157.5562335493	26625.9475033847	80641.8762900787	72230.4480269027	61021.1500666104	60462.1878294961	54363.2169750761	53141.3428125379	48224.8923771316	45034.7585499324	44624.8813818383	43205.8619045012	41119.0887936248	63174.2002752959	47089.7123183403	50857.8042186853	46958.118719278	44296.9951746892	40699.0987900542	31571.9421970658	31773.8518183406	30364.12389227
404	219.210948756171	219.210104382295	219.211504101929	682.884990692139	681.42901260376	797.233988494873	81	18	11	6	16	50938.9443917945	98012.5198781151	222912.74803618	75460.1612142645	106540.535508364	25842.67259565	96156.0949682043	63947.8855104931	27991.9731409433	172671.901140778	150280.483558111	36958.3160248734	92950.6938153591	104621.45448406	193504.918929823	96561.9543972332	157435.862877739	123592.903429	180780.522813754	164700.35172008	182646.976582227	178331.837039744	174482.913679853	173780.849239341	157192.083350944	162558.406061679	152980.388503841	157415.773156946	149972.300444841	68968.336977972	63189.3583315832	48702.8471415653	11850.6092440486	16661.0870383908	16413.4776956588	16241.5013289034	11077.4447269281	7726.60019026101
407	220.214054539728	220.213429803547	220.214642261457	683.506025848389	608.354015350342	697.671000823975	55	9	11	0	15	7299.42309218335	11745.9648410517	24938.9225760764	11485.1285763871	14633.1218800617	5193.75585906208	12542.7413168793	9847.26625811309	5385.47367029761	19525.4863547838	15324.8481178408	5627.68498373342	11664.0311220686	10144.5102797449	16873.3755210624	9800.56091968768	18434.5455872428	13526.099409515	16714.9752537953	17606.3604508134	19350.1666330593	18619.715065221	18064.0060939121	15964.2621630701	20099.7185461165	22065.4130206369	15332.8649078902	17035.3415727485	21996.702212384	10232.7762075265	8708.58373356859	7299.26121612079	1952.1606617895	2191.30143136159	2472.31146912649	2276.51306129857	1713.12779068016	1217.55199430976
408	220.076699566008	220.075814743311	220.096927429071	170.227001667023	169.182999916077	174.103996505737	26	10	9	0	7	91019.4432063525	218645.466520842	12437.4558699131	252120.178314619	17957.8107759133	220379.257389393	50401.9629435055	1040.27083166409	81741.1903942749	141424.995439415	131771.286768066	11947.649384819	106149.479573504	25917.7999564268	48262.6586778834	885.085128823916	46139.7624194511	307926.739853125	26684.5092474818	22662.0688259229	24722.2909872366	24985.5613016635	30671.4614673145	28649.6745827571	28546.0701910785	22032.7950206324	24784.5092169661	26804.573832443	28665.2542220755	1860.56245565414	1393.90898152441	1551.60325797275	1060.86226436775	1209.42951191508	1556.22592423856	707.42716640234	1371.90991709547	3278.55169579459
409	221.092331265878	220.981434871591	221.135871189332	47.7800006437302	22.5100000524521	111.805001754761	62	10	3	4	16	9843.16937224707	18650.9742919969	18392.4089614945	11994.8383378202	11958.567923266	7844.68433358334	15389.2517310832	23905.1407069107	8947.7083699638	12961.5848191794	11275.4081559703	24942.5435985439	13317.4063140973	13010.0652531157	19481.9076064071	8126.90425374708	11938.7678500352	11949.9774867663	13215.1861297381	16059.8046642303	12027.5564625533	11286.3889567889	8867.56185349775	15764.0248666736	9604.04271503584	13115.9214105693	12154.9949928725	10336.1146503403	11041.1022065915	14000.6180805061	13174.9309699684	8438.54376371143	8867.58319757134	11481.0091091827	66382.7437885667	14884.1722372733	12060.7284281356	6711.48626400903
410	220.983453647819	220.982529724207	221.164844134833	181.906994571686	129.44400642395	240.132011566162	54	17	11	12	2	129136.23421035	463543.792966926	65679.7378360641	442998.336877255	103596.583561533	197167.258037452	49849.8565307613	38747.6376628969	104688.574521494	253003.950389596	144790.836000155	26659.2682090693	102118.374341379	40097.5472064614	53897.9703963152	614.64017799714	137108.791744466	624436.752983684	40347.8433394432	44653.8184858672	43590.5967697478	37530.8360222846	36968.1212177651	41481.9798330838	36543.524091905	35597.1469702408	34686.2866001751	33326.8788828949	29173.4505889134	10849.1198613178	25182.6085773011	10402.6357597802	21087.1684471439	17403.7308884243	33589.5574727714	9816.46144536052	13142.6400775133	15283.2426420897
411	221.153231549562	221.150925781132	221.154036457362	689.608988952637	650.513972930908	730.740023956299	46	0	11	0	13	1918.98507624865	6246.42028431594	1674.11733128726	1607.94254131615	1840.60082042441	1342.34576905072	2150.27754962146	1605.63200413405	1270.8682101965	3476.31414282247	3558.40898741558	1119.19005388804	1893.51600157097	1283.18885141239	3751.03942199983	1389.68245544173	1539.55292394385	3705.97133722305	11343.2858910378	10437.4265454626	10979.4784011506	11095.8966968665	10681.9066127075	7559.85637165872	10369.6530909045	10286.763128445	10255.2602078591	10474.2388647891	8607.62964411057	1168.62244100582	1014.99994042317	1051.51996451043	1236.83186419444	1109.34109464832	955.284635908224	946.791932512583	1104.0121043697	886.776744421571
412	221.153326714007	221.152034021668	221.154172109763	583.577991943359	506.743984222412	584.565000152588	25	1	10	0	12	1395.98912231252	1305.27165858448	3315.85444999486	1104.15678055584	1416.74658087184	1241.23807564461	2059.35993065075	1331.85564356546	1364.35666939951	2040.74196322113	1491.8461073935	1588.68312641345	1436.37973889615	1141.65276266746	13175.5897078493	3123.55475305495	2233.5745093748	971.236818683644	12691.6425196175	12849.7266667549	11482.7446660133	12939.496561978	12086.1648721704	9076.55629885197	11523.4456094481	10257.2753618555	10344.308165852	10250.5408838962	11076.7644098649	1135.45652128011	880.823013786565	930.602844378488	1534.21780998508	959.407387066219	1081.4838754108	948.19863832742	936.295916464594	1145.4595017487
413	221.153078711374	221.116460665792	221.153933729164	299.139987182617	298.56699180603	330.688990097046	19	0	3	1	15	2029.23874974973	6580.36973002134	2517.04405641533	4680.75970906299	1437.44642195292	2989.18825931475	4455.61287039332	1155.72556073545	1909.80307452381	4075.7453410048	2490.48128315248	1360.20653182268	6814.80731028691	1897.09706181008	5358.60907372998	893.610230378108	1397.75530043594	3637.12840045756	11221.1563627395	8162.47211802006	9943.33350412335	10053.054386467	11690.2915407086	10180.6818731055	9162.30807244778	11925.1333711296	10755.7760495609	7508.64002469729	9339.62246763154	1213.86374415737	12023.4545623418	955.177667638287	627.372800917365	1266.76279476471	674.134975561989	738.042015345301	550.341089935973	969.926997877657
414	221.153355607743	221.151651854485	221.190308599846	384.97399055481	357.138008041382	415.266993255615	30	0	6	1	13	1992.94204583324	2682.25150895931	1429.79336109402	1840.01939784211	1416.00280270167	1553.46482318674	1857.6168706432	1174.91066931696	1421.47924110666	2136.1789587726	1715.9402353347	1268.92363797111	2223.88294462115	1094.61765229292	2485.39864090322	1299.98531581707	1377.20989680798	1403.21904698302	11813.5473027225	6487.94379852712	14771.9049942683	8970.65687510662	14496.3172950017	9685.51801292691	11566.4150862531	12973.4721402675	9881.14922040608	12509.0806183144	13682.5543212891	1120.94161025155	1083.48779374903	2602.51441863416	1201.46468406712	1201.78777033886	1009.41725872749	1072.01235495647	1011.43065767922	1128.23732029511
415	221.226594829374	221.189369936619	221.227185616417	655.054498291016	648.692997741699	711.958981323242	30	0	11	0	16	2317.60599297211	5883.87600507662	5157.49404412451	3370.56498519704	2853.10432697833	2288.73973751068	2982.06951701438	2078.20871484578	2490.54399884368	5075.76991096139	4934.75360532271	1667.23502437274	2956.1632925064	1808.58312232635	8050.0679877907	2067.1475313548	3827.39126895765	5529.47163954803	55939.9196981101	54554.7571337384	49469.9491784473	49097.6722055177	48562.4934572021	49736.2204569249	41742.6754586399	44867.0707303472	42066.2250169762	42795.46014308	38905.6393201696	1477.00872097451	1746.94408082372	1659.13710792203	1592.98767149448	1674.44033951561	1301.60633012551	1754.15932729095	1395.33319498124	1720.0650650321
418	222.073428750604	221.955785175565	222.160274842544	181.154994239807	111.235001754761	253.048006820679	177	18	11	13	14	159662.767393974	677525.970690872	93305.4932816832	641362.408153238	143206.62006822	290736.456431088	69906.8605085197	55319.3561356691	146381.329704521	379438.441625316	210251.150996089	37239.0836443892	144980.361371965	56597.6513391256	81993.2895623396	8615.89662557468	200613.081833683	977537.0800568	57445.0013187099	59096.7132343235	60434.5698440803	53770.0004305341	57532.0817816206	56622.8784382436	50852.8072682315	46883.9449000064	48080.0871529779	49141.1296741012	43935.583755574	40326.6509380855	59566.3283114231	45679.6107893105	53073.6186109157	33154.2893230064	26880.8959490402	30839.9308108352	72205.2286427328	102347.344530432
419	222.229630309691	222.228115425627	222.23019113658	655.085006561279	655.034994354248	655.664005279541	8	0	0	0	8	1018.29142249189	1372.74067978654	1310.84349658824	956.350699088226	850.073776515014	1322.25950761978	1210.92800145373	1239.36150307126	980.00238716762	1389.89435127005	1014.08532751026	1291.96228798572	879.453146883845	991.123710246249	1393.14783930065	836.4344219313	1057.52775613607	1195.34827985123	9191.99767717448	6864.14089142578	7518.41069462455	7597.2311382568	7395.72224651548	7452.69894172522	7551.46200468065	8317.45796991512	6702.2404102744	5608.82419362732	5815.44871909341	774.385482986302	1078.416174208	1226.47764431359	1391.06065594405	1032.07951702071	756.210158221424	1149.61389255244	1218.80345147848	1266.65028191358
421	222.984572764319	222.971084118907	223.032446809411	181.176500034332	145.86599697113	205.15800403595	36	17	11	0	0	130611.540007694	574206.828211934	84067.2497613123	557411.366167441	129518.5033889	242552.251932435	60410.9311081452	28998.7090282668	124440.487615346	323214.240864003	178594.944792303	24561.6089181647	122692.800648231	51828.4127616696	66356.2773450121	502.698746745785	168512.345884432	783887.605394493	48862.7800846919	55965.3747041157	49274.470722336	44882.9283201025	42026.1135002668	49471.8856937997	45047.7291676375	36038.2020960551	36618.6981999367	41194.9765586585	38595.3573011341	259.182777317189	333.222732343711	338.149023767794	270.309588978067	259.243162127677	199.420516967773	224.326816131257	151.934290827666	243.06012489507
422	223.168589596774	223.036456718673	223.169180335638	359.512986793518	326.286003799439	429.149006347656	22	5	0	1	14	1869.29748068697	18589.4913768559	2466.60268342069	2319.45110914963	118389.275419091	1750.96747602469	11094.5963820013	1277.79297988223	2211.92571130395	42389.0701073515	2604.89750959405	1350.02212017775	5947.13136123656	1289.81110330565	2264.6791141906	1523.80873886709	2387.7605598553	2060.50542505618	8443.88297899493	7972.16040007983	8100.47644274575	7638.76059482619	9558.88126663225	8353.71578826507	8019.42460455	7226.3059455771	7956.30768246097	7973.07580537562	7513.46899496019	1793.86942850931	64450.2631880927	2141.67879096631	1500.7421523141	1439.94825896674	1548.76219463162	1679.8983951509	1242.05734640041	1264.96225411072
424	223.205577701057	223.205108280736	223.206649427995	504.242990951538	503.744022369385	567.324028015137	32	3	11	1	14	7089.96759495626	3247.20662151376	12387.1763650794	3068.72687726549	4890.40631872416	2875.10348195359	3966.18439313718	6577.22741605178	18462.90418667	5540.70551180042	9140.17099985853	5312.56822898665	4047.87854701057	3971.48275490105	2664.58948636651	4145.21353336188	21973.9987206636	1813.38465198611	40477.0614767401	36458.8173041641	39899.8493408435	40776.2192758534	40847.8049872772	40787.5228381195	35146.0146686935	36350.435984121	32679.5564766973	33196.8823778777	30613.8632643595	2291.08478689504	3936.75751591461	16639.0049133199	5134.55939097609	3406.32081557145	3436.37973382262	2028.83772928268	1872.33194472976	1821.47533271735
425	223.16785108834	223.1474751316	223.206210484773	684.689485092163	644.294013977051	774.919994812012	22	0	0	0	12	1418.90021661222	2413.93103891543	2776.75245351344	1518.21670680307	1716.20010289219	1551.59552411139	2419.04303578287	1444.57249681652	1191.21882090966	2036.28680661197	2425.28114614297	1155.40744185448	1462.34355781972	1451.27051407099	1867.52111694124	1605.49930265877	1431.20929357699	2083.54576645792	6387.88631115447	7027.26899081469	7016.84603718668	3771.79579702392	6631.869328022	4962.23194924328	5181.10676574541	5133.73709992816	5184.57068287333	6408.9736117065	7107.26937784089	1230.23946143426	1268.89660448581	1653.33239478469	1023.59026803325	1058.57544039562	1093.08110550377	984.137529591719	945.889353615542	1104.43359338645
426	223.634450200511	223.558406676021	223.63527759906	112.343998479843	84.6539998054504	148.082996940613	10	1	0	8	1	158.241696269517	10342.0740448125	235.207940215511	333.895391706909	235.662555146231	167.109226589424	221.532608754002	187.25871305793	144.862655996412	338.556096501915	254.763648352586	309.285409046071	140.365404691547	205.695019885648	376.799360879231	151.949241030321	198.522260309122	183.693390140709	8180.39018930867	8113.33980393796	7527.13226442757	7343.58861531716	7708.36042784607	7619.69595734323	7507.3941383745	7118.64121949992	7218.83000702597	7120.91487999846	6648.82293365896	1615.42495831322	31733.2473307732	21029.125683915	26592.9956629568	20443.2852907851	13596.2742945475	8071.78176969127	4500.62801328953	33151.9813860088
428	223.988591101193	223.953116852339	223.989916825253	178.637997379303	153.233006019592	204.528993835449	82	17	11	13	0	168675.982345153	624509.61805768	85833.6868585506	593097.767018652	135052.673873996	266990.568100032	65868.3533559623	49316.7859072735	136355.646359252	353443.281260006	195182.496385889	35286.9310942618	136459.252040288	48599.0209342316	74645.9052763604	753.80083713665	186776.158808023	908181.649204827	52586.3903305004	60218.8252731909	57457.549322471	50359.957635405	47571.7801669511	54675.6026270371	50010.2677460276	45950.7735770962	43304.3215235315	42922.6560112182	42306.7971508757	40542.517651309	60169.597642157	48023.6500758395	53562.5939644827	32531.0385879969	54021.5974005848	33835.4843884706	69892.822725889	74100.8877970534
429	223.970506234141	223.9695522229	224.164664105413	279.615996894836	278.277986679077	408.995995101929	36	14	11	1	7	123191.287219941	140980.173786639	34555.3417503834	177647.091553459	14357.2734957519	36809.9419979914	66560.1834026405	15232.9739512162	14052.5587340258	130474.56866965	65725.0595125509	7564.56851774477	35217.9344248009	1966.57746087457	44466.5489991599	455.76740799332	1875.58029261057	33150.3336572857	47560.9803967391	45499.7236439238	39365.2414710674	40519.5918310203	44903.0221230257	41943.3996922629	41525.2209371406	37333.0073160933	41343.3070654391	35110.5894346908	37532.0805726733	2074.83293764712	323.919414277654	1565.1601502574	370.015198767185	114990.450641466	304.359733883757	307.058268171037	277.042094494682	458.523560533882
432	224.973753835958	224.958589686724	224.995547811054	181.154994239807	154.071993103027	280.231003036499	41	16	9	1	0	22609.1806983389	110021.979975151	14760.0468113052	106845.739731897	20414.4317618331	45216.3656317695	12190.423943776	145636.394531691	23546.6968159843	54971.7564653484	32963.745275561	7330.98236181514	23195.8891608273	11823.2508750632	12276.7840303841	651.790604429733	29755.5204815813	147686.277289357	7020.71034693718	11781.5788505841	7638.72766191617	11918.7458320481	9943.28489009582	11186.9475998922	9825.09134694748	8213.74744217726	10329.4696878895	8841.97614501324	7587.32712775189	564.925175266428	283.584056927046	271.001024716487	325.469632840301	297.95878059516	241.387294461019	140.050165492627	137.988558743631	309.562633492576
433	225.042288904247	225.040448433485	225.164685208124	696.631006469727	642.40499206543	725.049005126953	35	6	5	0	14	958.745601220056	2279.36558160186	77341.2299431022	1084.53824732867	6424.47558980641	474.640883967513	946.076049933792	590.370521209927	418.605764562057	11694.1440970611	1375.47804705302	601.439474259317	1019.5170664423	701.614283439186	47800.573662229	18316.7220150089	9104.34782580938	1602.24137692816	18506.7764917424	15730.1860947741	10408.0139874795	10969.3976113284	12493.0217352211	10218.9117503464	10245.0495775044	9068.30291911215	12164.11844033	11241.492004618	10883.2980271876	580.710344691474	532.032873972851	471.945124757118	383.851492740214	393.844404581189	343.631823954483	557.487621984095	215.522950628358	228.840454929508
434	225.096723586283	225.09559849306	225.164000233926	571.935489730835	510.514984130859	574.574006042481	24	11	7	0	6	1559.84769664332	11684.2203274012	238572.988203183	10708.390083683	22234.7778037854	1527.47180553246	16885.9338878155	11180.7815596531	2447.94824091593	24677.5099551736	12167.8947338834	10213.3571262175	13126.1811831562	24337.0118334424	171948.334700024	62456.4159548152	31802.6256376551	6824.35631552339	11269.5537089312	10614.946914427	11530.7188315157	9772.0024629496	11715.6393341252	9026.75787091255	10399.2119718343	9029.72590166749	8622.72870436264	10679.8260561377	10543.9984220277	964.654910037294	3613.12369887034	2148.92871173099	799.336653991469	912.955639662487	969.50093529808	717.349357270769	629.457638741781	724.410888243467
436	225.195856149745	225.110157688484	225.19676114609	343.315993652344	342.482008590698	357.200988998413	52	16	11	4	9	67602.5495314971	6794.64714244287	114617.617793602	97423.1084235839	11483.0632727528	14406.8796517262	34192.0470685838	45080.2257581055	8094.88280242542	8189.31052274024	10411.0186683107	9841.18431009538	9014.97545886785	8522.15598364361	20853.3640333699	11367.1638738157	8931.60911631212	12273.35412435	25953.474469264	21922.1949362686	22412.2609733354	21149.8561671332	24769.7855852584	24055.8544982684	20590.6729031151	24569.1812564805	22188.2642190664	22073.7335780356	23784.1913202671	4751.62298768992	2819.89881841466	4574.75802242942	6784.80131939799	32717.6701985611	12176.2235466961	8570.22901927074	5347.84672417468	6863.68123108521
437	225.10251562712	225.076022855971	225.148866671224	223.42600402832	179.905999641418	278.460005722046	57	16	11	2	14	76822.5523336837	22192.6962512298	13285.4731910921	49946.3021478243	12750.687408261	53881.4138428585	16777.0832586315	20650.4025547448	28351.1023570604	50564.7290368438	37851.0409171256	1851.38692023419	32802.4444651091	13715.8311502833	20549.2400009132	58559.8643027553	70448.9705695709	93238.121515961	86515.9311317559	88642.0401842217	94845.0073583284	82112.0441560341	91267.7885824	90468.3468234446	83395.5603887653	81755.2868238429	82057.7966087748	77427.2609340293	76456.2026270886	15242.9255862037	1929.33826677594	2275.40757971423	1580.83884471888	1204.33204557747	3045.39432338439	16036.864362325	3027.71549809258	1740.34554659575
438	225.221230883674	225.220412259972	225.221998898114	683.429989089966	682.119026184082	683.438984832764	10	0	0	0	10	678.727132846601	1812.49037147106	1344.77730174238	1001.4054353945	989.65419283935	796.605860102922	834.5157600141	1227.889994625	894.967746273614	1312.45829200106	1107.67594720547	871.706685834697	1105.38894624263	812.040502427678	1049.66175647825	833.074043240398	900.951747246087	1254.1116298344	7593.43822151423	7901.51243369707	7373.24191001058	7162.56609466991	8386.35771111399	7815.98071774095	6874.65529996157	7828.80935239792	7030.4057190695	6700.20030156204	6389.54347942024	756.735027154209	780.658983316272	630.929697128013	866.263303413455	831.265872120857	760.8499470566	794.766696156136	812.875204138192	828.020667359233
441	225.968427468942	225.968073544022	225.968855305656	279.594008407593	278.277986679077	280.932004394531	23	12	11	0	0	122523.225640143	142637.979582383	35640.8656590051	177834.604830318	2034.10729672056	36582.6386401057	67054.4254711016	13472.3685479164	14979.6844428815	130643.023067517	66214.4057794551	7795.37714963406	33986.0196510823	1410.82084266562	43562.409266606	245.382406805758	1552.07834211015	31647.3978540977	47132.544849515	45857.9018799952	44926.9332259316	44444.170892189	43799.3952508667	44296.2780455624	39225.4334622116	40450.9922856791	41209.7397988681	37457.1050811346	37700.1028219291	1813.84707831591	295.680000308901	1013.61823873222	300.373292968143	305.847614149097	377.90535557477	376.137429084862	260.47155744303	268.001807912719
443	226.179998795818	226.090204701296	226.216310505469	300.771011810303	186.801006126404	378.048995056152	81	18	11	12	16	22094.9366042018	13078.2366462857	17884.9368921518	17303.2211426273	19543.0228577511	23014.7673371008	21243.1079881638	23462.5581270279	21929.042545245	15772.9460955784	26104.5407182215	45851.23589045	26527.5235844776	18536.6833748082	33315.83717186	24464.3447205052	21383.7117279558	22192.8378045734	34756.7410176837	35943.0758750449	35554.5027766978	39281.259236942	39007.1145449579	28495.3322667629	34579.2105585784	34575.3681441466	33660.6792511418	35367.9033887596	36155.1953324606	26414.2984795118	15560.7468740037	19942.827832767	18967.0426322473	19412.2764847614	12925.9699028567	20818.5894784642	13744.5331721753	19044.9019570457
444	226.216459508995	226.064588404097	226.253179813899	520.715501251221	448.652997436523	572.606011505127	70	13	10	11	11	13415.6154606935	9668.39203089476	12446.9722748149	9779.79225583817	17242.0335166324	12351.9056867296	13374.9824295274	13271.8602883214	13092.0118746953	10581.4431602747	11114.2608508075	10245.9182494485	14946.7533666253	14185.4872169097	11559.8857235257	11666.0725440667	17905.8071863651	12345.3231269836	14084.6952087013	12399.5546779633	10822.0794013468	11682.211282372	10801.964327842	8967.19805760775	8915.31350579672	9570.92231007124	9511.33390378099	9705.89924061019	11474.9374947429	49026.208105227	20109.1887304027	11207.9406568932	11636.2763153105	9437.9829544574	11217.3451821087	13508.2029508799	10340.0538500301	11804.4469000977
445	226.216530901786	226.215657754019	226.21758515766	690.979003753662	617.779012451172	691.821973876953	36	11	4	7	11	23592.3134648614	28947.2251175065	25979.6772846222	22273.9704943895	21616.9977704063	24665.2694331469	25910.8265021511	23532.8804320272	23369.7689870372	25670.6337324211	32438.7164966902	23943.2189610435	26568.8190462265	25639.8883591872	30378.4627506172	20412.8797627147	26555.9538285051	31748.4530872842	27664.5059419549	24722.4366288611	25026.129834239	26106.1027035576	27303.5636791816	28603.6404681718	23144.5706611138	26727.9570223552	7490.29451033899	14873.5348676002	25077.9683705382	23006.3821356495	24465.5921286643	28927.0362400333	24155.2887701206	22154.3366271363	9904.91415059846	23268.8704903368	21262.8362366242	21270.0059587193
447	226.951120786637	226.950518477406	226.951744309281	991.328043212891	990.075969543457	991.339945068359	58	18	11	13	16	76044.7340648063	58706.2447922025	63888.053537393	55574.6744658798	54361.3053407818	59094.1980389785	40894.6786360307	39666.9876256585	42612.7746595442	40046.3260320822	39891.3455191966	33698.7357912487	27422.9503408112	35423.5720623877	32986.8074166588	35379.2293968145	29411.3919643747	31340.3383576001	48451.8020650169	44650.4346214489	42426.0759990513	33190.5621918765	33677.6227865791	30764.8947675526	25833.7334513647	21907.2407795638	26618.9586971886	24772.6175514236	24758.1853743884	58023.5848806985	58797.1871166117	64082.7688936144	35731.81238697	41942.314394157	48478.7388739362	37852.2844646837	28799.4228731604	33973.9640255509
448	227.125471510681	226.971061822747	227.176584307455	216.537994613647	154.075999984741	368.568004837036	127	18	11	11	16	22940.6093074661	367581.978263839	69431.3073584251	104521.11926903	48558.0571651672	19075.3486714147	9914.25491590798	14655.0184248202	25380.5355807602	33305.2273921184	21487.3526570387	22235.4954111733	14928.0477013695	11023.145843707	9492.50443792529	21827.2005208582	24578.7573372511	15905.6061330847	128183.309324813	128376.683092548	111639.390774585	130844.150550214	134508.805706659	125690.991788797	126474.197779403	121826.703358922	125879.162982015	118177.133836108	106002.942961771	2276.46620132706	9541.22025035457	25342.6665121304	952151.559462746	101300.00685076	436915.04648147	23660.3659945415	340922.854641222	14639.5644646694
450	227.199743641851	227.141511055703	227.200800778784	586.988499984741	485.262006988525	684.694004058838	54	10	10	7	11	11615.6783768279	9837.95028467663	13470.1240715186	7124.12090314552	8731.01035065591	11572.2523061799	9394.12003193982	13335.956826018	12570.5257939251	8705.48563919657	13138.9324877243	8323.55169459113	10297.7533259355	10229.2879585486	7929.50687217526	9804.30345961783	13066.5260029957	9502.59435603172	15317.1858087648	12052.8259682911	12632.7351981886	15689.5684481831	15308.8714533392	12275.803688548	11831.4179991325	10880.9018673883	8351.44028259441	9133.40740216244	9214.29958153516	9824.73999487236	8669.62699264288	11195.2251753286	14302.8977164892	13148.4357819892	9276.89863435285	6115.03125	8202.99544667602	10044.8682188723
453	228.268092583029	228.101580681198	228.269184572213	391.049012069702	278.344988098145	451.885001449585	145	18	11	13	16	51970.6194321625	39810.8260231872	45491.2582318722	46864.0209467777	45657.7600439731	49839.7458426934	44117.007704831	50894.6396040118	43478.2002481818	45263.4082821496	42913.9671685989	39695.8380592929	36453.1615922261	34744.1603754862	35980.6801214134	40240.2882121255	35591.3303175745	38379.4278005679	42864.4302879134	42887.695798244	40800.2526002005	39360.4204885103	42525.7029368333	39442.8478350341	38036.3504799362	35314.8922762438	27067.8444427728	34422.1447115159	34974.5483158577	37359.3607044965	34508.916993237	47983.8752050661	41989.5443064405	42518.1503438662	42690.5856234825	43442.9593431009	35892.8298412752	36300.9096634593
454	228.177581786126	228.120692233258	228.232117919523	216.525993347168	195.037005157471	267.671013031006	29	1	4	5	12	1165.71687338799	26092.7189852446	2133.23239950184	10641.6553996441	7630.85310608149	1453.09699804325	834.58279683177	2436.68006502371	653.252804199648	1860.12008180749	686.315749553032	1040.01835356746	1289.71291901823	572.44002741865	2118.58011556761	867.104486596771	2859.16921955844	481.061359635399	12403.1892573392	14481.9311606033	13286.172311737	11424.8323907641	12541.7670647179	13926.6603524033	9651.12569567619	11583.9044751674	12500.9053051952	12196.1774510005	12551.9604920089	1745.23595408723	2769.68555434141	2977.66593217361	51655.2445637791	12027.7905224698	53945.1384674875	1182.69282976786	33047.516809025	8120.12144629145
456	228.232849695752	228.232001338036	228.280187425627	585.333021850586	584.00897277832	631.233973693848	69	18	11	13	16	1319699.72931343	1170739.43617436	1214341.03416456	1222705.91572859	1270830.10781457	8579.39740135521	1283616.50268489	1305715.76250155	8617.02360425063	1180996.12176777	1257205.7750927	1220038.72361524	1214615.92035665	1201607.38704885	8494.49798881542	1147154.96969187	1194350.43106976	1137372.97824994	1292707.17673628	1203505.9162757	1195777.39971853	1222182.83907815	1237394.85771341	1172853.4650058	1140868.17479622	1139158.77664355	1106354.94748617	1109613.03927316	1114179.50519585	1267057.59352693	1310293.68063605	1250036.98840913	1328419.83553979	1252702.50495133	1278858.16103518	1224162.06545822	1150804.0840819	1155263.96798122
458	229.141926270187	229.096097095125	229.229347523923	309.259999008179	222.811002006531	350.283006896973	33	11	0	1	12	46976.7799580848	2829.14144540951	7464.05570101779	55949.9193738867	9199.94430521998	2046.03945824989	2867.80555293866	22119.9342090636	28903.2056159519	10079.9600902386	20413.0338188633	14355.8667217777	2267.31021059677	8326.36409049074	3594.7355317344	2436.32251769147	26312.4323001497	2250.33660953178	4704.22006533332	4250.95768971741	4921.71349465521	4426.37129765749	4501.35950797796	5190.36278772131	4792.87223222381	4227.66928622597	4621.89911008077	4334.38364949822	4670.87270483767	2558.64928258446	2327.3386825478	2892.89956198241	2513.09945505746	8858.52643030568	2417.55703426349	2013.32405389914	10865.632527087	2440.10731698435
459	229.23573827275	229.194675804869	229.236242755999	585.272978210449	497.257017364502	684.694004058838	65	18	11	13	16	166392.762650003	145998.668051419	151867.367279758	149846.748142764	155399.352283551	159525.536065727	158883.270231888	165522.679081974	153223.020851116	144805.935800656	155871.016344164	154496.076014248	148493.875114282	150797.751956945	141667.819972771	140601.054774341	146825.991239867	140093.905628409	162331.572670492	150444.702733661	148579.583848864	145022.52839822	153745.979950844	142986.823548374	137476.920928626	137148.467525484	133483.479371976	136873.209410431	132752.008913259	157747.939108138	166755.25478677	156046.382900257	172616.894990847	155747.677668785	163806.183858167	157501.78331183	138781.769671436	142994.910075238
460	229.568244048354	229.559518056497	229.568990707779	105.710998077393	103.914997444153	114.93599653244	33	16	10	0	0	558540.459695488	906852.392396221	259460.387290551	657141.007659883	500134.004061362	239385.134651585	239142.20417599	273132.968699404	428087.918292308	560112.558951627	513312.389429984	152439.300351866	108233.867075765	149659.462737105	71397.6621358341	332.373799662665	320237.673578607	988147.639588836	112597.841768901	112892.486261018	112226.053095765	115463.254214911	122235.310628288	114104.645993602	104713.479301694	95828.494488774	99406.5069604281	102822.536303028	109473.774938975	402.57112729596	432.154659061157	364.181359893304	320.308581581712	304.917806800082	405.040673429053	260.419065724959	450.348507767613	411.088620217331
462	230.247943313365	230.117152034573	230.298707724862	398.241489219666	324.401993026733	451.202013702393	62	18	11	13	14	66389.1366754506	46068.5616570711	21784.1691025347	27679.2455327366	21940.9507606604	35796.0412070302	30477.9363394421	24442.0897261825	25211.4580129406	368236.062754062	40895.3111270297	23621.0113255438	16335.74538121	16112.0337492973	18468.9001322032	23042.5112988097	37431.0217461992	38064.4751413372	107166.496239644	114732.065678453	112061.103543217	95491.8790276048	100689.001976744	98189.7907376721	85799.5838755136	88855.0138325642	84792.3936359212	83948.2929811184	83536.1882807203	27355.9417311402	20157.3055784432	21945.9069669354	15703.8888301849	20891.4626447288	17159.4780441917	18568.3772444378	19153.8729516576	19921.5624780525
463	230.138538644705	230.117613466234	230.175418681393	268.574013061523	261.800996856689	302.631003265381	17	0	0	3	9	1008.97103922162	611.772995864972	3347.30921701193	657.814305313677	704.901125621796	262.639562773984	639.504013252258	586.551986538246	497.695182719082	542.192331577651	516.363061269745	522.204543584958	630.28666365752	767.193047631532	1237.35092502907	887.336641503498	659.937323727645	377.75105040567	5689.16699388996	5152.3516858574	5733.556645751	6880.0216217339	5691.23837685399	6799.11182165146	4917.68727242947	5088.77584254493	7954.95815390348	6470.69412838295	6477.11483426392	555.045258779451	646.060738360975	8964.83949078619	536.37718646694	380.663656141143	71876.1689882584	279.673217482399	417.118780818768	304.568577098427
464	230.567922976686	230.566809613239	230.643041154026	106.077500581741	103.914997444153	165.57300037384	52	17	11	11	1	571605.146023323	926285.25683213	265661.519385881	314118.222657982	501100.544043304	240707.462327622	240756.829004323	272530.747325608	430037.408843798	578401.645310864	526521.944079526	155050.993730858	108161.037579803	152980.700712617	77626.5191349154	351.148950423683	328845.151555355	1011741.93928401	119138.90185954	115069.04630525	112320.101773844	116976.032498748	127858.996296475	116266.547694926	102947.390629756	99169.8674065992	99959.5919474657	104691.679927055	102778.707564703	497.276206133422	67512.1170343633	52888.158056405	62498.3343227314	36845.1295224298	133890.022921829	33313.6609147105	19751.4670151536	121090.998687
466	231.137781644288	231.116133816218	231.138440180663	299.139987182617	287.777008285522	300.281988601685	17	0	1	1	14	4442.32304108143	5283.23751593381	3023.49405517578	4044.00113411807	1707.36726689999	2494.24981270321	3675.52131467704	1310.70402491335	1827.81973891538	3550.72558839954	2682.35666153021	1196.07597452402	5881.54035924077	1766.87299713213	4678.3409674488	1010.85932231452	1922.48101612031	3403.40000925213	11409.4266372654	8244.83266054885	10294.4550940312	10342.7922027009	10897.4182690548	10229.9808400174	10264.9791878528	10588.8254318361	10639.3838605645	8735.33680940999	9147.18176666233	973.147983611003	1142.13114426825	1683.91745833121	864.683839264512	7247.10896520875	987.284073289484	972.81544480985	866.109266637514	832.882840823382
467	231.138130101242	231.113210942504	231.251826325474	397.614995346069	353.945008163452	427.896995544434	37	2	6	2	13	1715.13397985945	516632.167296049	2832.7148437202	2009.67172294897	1260.40018780819	1737.36513887429	2197.6336678904	1426.99770275959	1333.77334996934	37381.8192731822	2686.17050593719	1439.61097645263	2768.46977620386	1255.84646332719	2463.15098718223	1250.33297811904	1806.91933666749	1128.30732385193	8986.77792658574	7279.94738502428	9229.54331302643	9995.78544693068	13091.0384156427	9061.59531979156	8713.30763482089	7781.28378675381	8176.55611904959	8460.39142546942	7286.06682703396	1067.83573388971	798.33691603442	1572.00979361145	770.581195571925	201655.103251593	875.807514416675	788.828143812716	670.725292456647	14776.296453774
468	231.173843507984	231.137518099504	231.211338197148	484.001990661621	464.461010437012	596.270004882812	26	0	0	5	11	1281.16282149591	1207.95424565636	1375.2363304168	1219.46689762175	1107.01245664135	1257.36239796737	1249.25641190279	979.665495484695	1301.22158847339	1166.47335865349	1252.40685138479	951.664733252954	939.776503689587	923.235896139033	1015.30687644035	1225.80141204875	1498.35592335127	906.021491847932	6192.60701553896	5909.52090944797	5228.60486006588	4827.58851777017	5272.95115467571	5784.46227529397	5295.10536972284	4976.83904729784	4796.30282435483	4863.35486000694	3290.16109454259	1620.98274519046	8563.877570647	9144.65147459507	10863.1162543705	14555.0626286108	3150.81646648712	3972.67430300266	3960.4770947963	798.061459859088
470	231.959887421577	231.958646410945	232.042896625769	161.56499370575	95.9449996185303	205.154999961853	21	11	0	0	1	52194.4289308808	147954.858670085	1734.74647357302	58435.0882343121	32926.126257265	41331.9280365095	51750.4640792567	21749.407689739	25360.9404248884	44317.3779893383	73620.222450799	837.369959101779	29141.0183567501	865.802290405892	2042.16344348523	2373.25809911071	1074.92499268075	121619.230868244	10247.7779282745	9953.34547092375	10295.7055987946	10735.2578731924	12210.0548554119	11151.6853689958	11736.5773507032	10953.571097375	12270.754856811	11884.9297582649	12420.5380778639	1060.98946026154	1309.53524706364	1006.42976780709	1031.08197246618	853.951247806416	549.54790440632	727.184129159765	1014.6482646052	471.076515176799
471	232.11968305796	232.086901672237	232.25651713445	48.7030005455017	18.9180005741119	248.56500289917	362	18	11	13	16	30788.4377331566	99888.8741144491	588655.964249007	115181.31256079	46868.3158661239	51829.1484555812	115654.616322791	75204.8372222257	55098.3491501128	149060.412459844	73995.2296222025	48262.6156091262	89360.4195716542	43602.4020126276	1104102.08533685	31719.8945721611	35220.3117835894	62114.0464465506	60142.2706213118	59845.2854224155	49255.1910103038	49219.3300322145	52031.4413586577	43974.0779241663	48105.4736609707	41227.6865188312	51107.3276637949	46006.1965086171	49911.0600386263	47245.9526228955	71610.8338178814	71637.818103265	71781.9290647696	58694.2277820781	56270.4413304222	61014.0833830487	82538.689162025	38392.9732599232
472	232.169361352532	232.120341288626	232.253735625122	354.341493148804	311.7789894104	427.896995544434	52	15	10	13	11	15168.7266798166	14007.3415439227	17684.3896491453	13275.78835207	13733.2786570277	14148.9461382765	13398.4817459993	16396.172913877	14148.4971096074	15614.7192271322	16179.7414828911	16334.5608131262	15246.9642861998	12712.982290535	15481.8521077938	14661.9868967687	12563.9339017197	11962.5350393057	14157.6976835402	12574.0517772009	12277.4852584717	11162.0467954129	11964.644960321	12060.0906412639	13699.0486795213	11337.8702799138	11230.2108699277	12564.3962860247	11586.3769643102	12757.9081455991	11470.3783617797	14735.0778450421	17045.2450983343	13941.0732966922	14819.2353239279	15977.9528487736	11806.0371219926	13955.0235460047
473	232.971249628138	232.953817206136	233.055082592615	191.899000511169	128.686996917725	266.348000869751	38	15	11	0	1	351147.895785539	1031711.45617885	21941.1345595359	1317752.07503292	20707.5828466415	695101.111192043	213554.902136528	24325.7934639812	317065.001290696	611106.940232806	444813.226023533	12976.0881327254	179266.31033503	14104.3781052698	206243.073478672	709.264084593966	883.929154103888	1477624.64214946	45925.7348807685	80377.1285324392	70114.8326364288	56555.2866422465	74491.7073372718	77976.3079932227	85863.1963980713	73500.0263567907	97206.7622229331	85107.7688350598	81197.4896479088	555.488180778036	366.581967877224	439.330677391263	333.648669034458	420.258520653217	378.442989271994	398.515689721994	246.631637806228	212.427435565407
477	233.1326577812	233.07858746657	233.19095679947	290.975001068115	209.557999839783	369.381988296509	43	4	11	6	9	474763.808753227	2134.54764555693	1887.86522340216	1117.77488596663	1102.80418007555	1193.82964588162	24777.5686229328	1006.27327153645	11371.8089578083	1319.23459194526	8143.96581866261	6029.1155303696	1178.11018606424	1726.13885100484	1372.13910955087	1374.51440648399	3173.45400969833	1057.67905730605	49133.9964676206	53603.2999629235	45393.7065269365	46768.6350808589	42304.1844323331	39304.8521668464	42654.1513494914	39434.5719904399	39820.4009193594	37871.7862559517	40235.6738023358	9748.19546277467	1090.01044380888	9233.22556061111	55616.4326770107	1442560.96872989	14856.2893056241	980.122438096069	822.40873302687	284292.458156068
478	233.189621854858	233.095950884198	233.190608194135	506.744012756348	404.527988433838	589.439018859863	50	1	11	1	16	4983.2986003682	4200.95411036049	9844.83648981498	3412.78660656459	3678.52196204118	3013.53014109341	4175.75683709873	5022.13088548955	10733.637346331	4640.70721471868	8114.28708926375	4340.32611589755	3862.19900294938	3571.41543787186	3290.96192704452	3931.04358802621	11870.8222408807	2669.97781074047	23692.939563187	23740.7522848807	20025.6005337909	23244.5206748448	25216.8556938558	20522.4549651495	25298.7879008383	17908.843064922	19109.6961776074	18701.5034583164	16736.7498830147	3017.46143249149	5763.44373353399	11088.9700824262	8677.57901376715	29962.685299383	3838.05729783171	2551.95391489193	3047.45410619733	1762.67306284234
479	233.975353649318	233.957515308198	233.987880508055	180.679004592895	154.075999984741	193.195999183655	41	14	5	0	0	33876.2082649302	138839.956518877	17729.570553381	113685.313338331	25526.9887478446	49102.7029575681	19208.5810012876	11073.519043078	25314.3320279941	69401.2771835234	44555.3643933175	8825.46139386948	22549.4010150433	14676.0610226355	20348.5843716322	485.425503215287	42254.9675337353	40105.3137714565	12585.0463605523	11141.238002489	11897.1937645351	10659.1641893281	7331.55620047423	12649.7158132342	10723.1509221563	11446.07819482	11219.5548269469	10151.8539066991	7557.79833205576	298.623292176363	255.191275345813	188.404812822817	239.50124377152	165.835546471551	191.769836561017	92.424664276264	110.754954259222	96.7805873325893
481	234.145918127295	234.076143500224	234.221952613653	265.74999130249	171.725003929138	358.449995727539	71	15	9	12	13	133494.874527454	26681.9894782762	9190.77813705504	28174.8509894557	8432.10528352205	9071.51742045942	10514.4229388107	9826.36594505981	12053.5821562144	7574.18317967886	12516.8072829687	12012.9589047773	9871.31528085098	12719.5058755364	12249.2547131805	12751.5324408677	10235.7457484007	10540.3673935519	10732.0891442522	9752.36901964578	11821.0575696966	9398.29873899871	11899.1291382741	11122.0953162909	10170.0105123688	9472.33433926105	12452.3387515187	11670.5095489463	11806.7643746661	8774.51397845848	9214.79571016214	10616.5192427393	10226.2411862612	10175.5394440871	9647.11271215463	11947.4756413018	8696.6352524719	11175.8461845099
482	234.229802394541	234.228624490577	234.230833320457	727.006511917114	725.655983428955	729.487021179199	16	0	1	0	15	2411.51277163327	9331.84264265797	6746.66631133093	3650.32846273854	3489.95422957465	3093.80973114446	3405.69879220426	2525.19881093777	3424.37167125444	5371.35608522281	6250.61573510191	2104.72249239098	3845.58927561972	4519.56656771153	7993.35796434355	3518.23623873471	4006.23071091554	5525.50966272131	20366.8924313779	19352.8786704332	20436.3427856762	19048.9273514915	19517.875506179	20444.8036278698	18364.1782929003	18161.0873340993	16800.6051903695	17086.7676327948	17396.4718773164	2069.39171590399	2079.19915811957	3316.67683029839	2290.6864094646	3005.59185685838	2292.07680292428	2473.36357019864	2409.12618811507	1798.64004391034
484	235.051844001348	235.050938343248	235.05250562581	831.660991439819	829.834995422363	832.65001159668	52	16	11	12	13	17959.5648080635	17862.7248086035	21446.5259957477	18056.8252538065	21271.3481720005	13867.3967356359	17423.4511419833	22009.7479666521	13758.5998879029	16999.2191241193	13365.9998356551	13322.4397019737	11174.5775142941	17324.7178912628	15761.1429381184	23142.7962482827	18036.1668339092	15769.5070265941	25563.9963551424	17854.1732425662	17048.6795382388	21215.1127493028	20997.1057877085	16557.5132116489	17505.8905648068	17482.9488021299	13553.4490336722	17316.8898140639	19250.2610337666	18934.9433218954	20831.2681498538	18654.0846516724	18642.9706286115	18028.3926639892	14127.8219724473	15428.6270133443	12010.6116928017	12175.9821425015
485	234.99640783783	234.968242684804	235.139299731156	186.589503364563	164.760003814697	291.60600112915	118	18	11	2	16	743986.459505145	612733.389932588	15864.6893108729	1515947.61837615	58879.1973960256	774304.517763853	242153.735912349	39083.6329412693	357042.020387417	685988.637862757	490637.266011951	12872.273615926	434592.573928781	14441.608371433	235951.127167364	13865.6693597903	16265.0983141115	1612783.69425587	51682.5236764038	90928.5208438208	81913.3319567526	67265.0024947838	75729.8692437515	86548.4167917019	98960.6560167717	88640.7562952986	108495.357585868	88330.9244207479	93221.2571455474	607.946942916606	395.313405655029	378.187220063468	357.612662281608	13260.0305094221	353.248713129511	334.459257849706	281.580097693323	11534.544655703
487	235.168647971252	235.167972928357	235.169186984219	695.203486022949	618.12600692749	730.118024139404	14	0	0	0	11	1516.86225357056	2882.12791304787	1969.35429370403	1358.51672015563	1178.78546441926	1084.58550229006	1508.6780120939	1408.84373916686	1272.25918647051	2040.43362727265	2160.37748628855	994.774124088801	1347.33503967358	1046.4446691672	2336.67697581276	1286.65920791477	1285.52276029521	2745.66010510921	6988.67264091969	5423.01455274721	5889.64732640319	5972.75457519376	6123.11367916067	5939.1775777936	5360.02804765767	6195.19905438423	4929.42793207698	5654.04002385007	4787.32404519121	1307.79544946856	1130.90670277751	1079.08847901784	1259.59889872745	1211.56800572303	845.83460736461	877.087882055342	982.058720632033	1171.00446989997
488	235.169659759824	235.133693680217	235.241642921751	511.650020828247	353.423994522095	556.713973846436	146	18	11	13	16	27359.8685164074	23767.5801116042	23140.5602333397	24043.2941653794	22819.0903201073	25443.1392586109	23749.7142171487	30070.7367973984	18499.8815187238	22318.870105329	28334.7755282372	21778.5154105201	25316.4699552348	29078.0069390102	23291.8668490984	26002.9086508593	27072.204279498	24742.8332182802	23878.9650019724	22641.0698500218	19149.1168877855	20974.4264660496	19134.1584507376	17425.9955759533	20803.2269315066	22777.0228703265	23895.9817907327	21930.5449904641	18817.0580956712	17194.5162188632	23650.5752515227	25696.1653327999	23500.2008737658	25689.243001095	28478.3512297436	25026.4091494274	18546.5977943782	23610.7860188396
489	235.205725536237	235.204175290767	235.206453772187	641.925997619629	629.781017303467	711.651983947754	71	8	11	12	15	7147.41393873095	32999.8041912236	11270.0702688155	9738.37902163714	7625.33096635448	5270.5084848702	9320.0950377807	7990.50381118665	5910.82753932569	18014.939544512	19928.2262184715	6126.55166882574	11558.823036842	11181.6258675869	19684.6160479356	41596.5495717712	12049.4417526449	22612.0925789099	115613.249972602	114974.696373716	120898.845934068	110902.857261468	114359.64214541	113480.996724515	105059.492538963	102490.68603823	98692.4204768613	100012.897045982	95262.333852821	138993.971316312	105297.370037262	102739.691653689	10202.6357418032	18089.650801979	26696.9802272154	20551.9195997913	8354.06327471935	6018.5933836922
493	236.208885663184	236.207837114087	236.210222619305	641.906477203369	641.151008605957	684.686003875732	24	0	9	3	11	1037.52106215805	2667.12299341912	1683.28875610381	1279.4264909178	1365.10285306225	1120.59501327326	1510.74069886133	1307.21202181578	1247.78090410059	1970.87284466252	1919.35131756589	1304.06569599509	1434.61559465859	1131.57649051398	2236.69882816076	1002.12146380171	1756.78217265755	1946.57226958498	13812.0318302885	11849.1017070635	12233.7239695899	12973.9112432264	11645.313819407	12669.6657816921	13399.4836966693	13083.6985711032	7898.25603875078	12545.6125212917	8413.78360632807	14770.5579557642	12387.5254418061	11883.5016747174	1914.96287346818	3091.61929443106	4102.27470064494	2550.67921410128	2525.32900284603	1407.23901233356
494	236.83352831626	236.832932046363	236.833990554866	1001.44602905273	1001.4340045166	1001.5220425415	58	18	11	13	16	133853.258170083	126686.612817028	113804.0187563	113914.560931048	111242.700415947	104858.636584471	100986.12263684	101702.925269371	104000.352363788	101788.549132951	100720.60497744	101573.149688914	96747.4493266724	106484.945912322	108020.515000301	97272.8467555046	99062.5126100425	101720.930871439	146452.100999802	129922.058445972	110814.150702674	108004.564988986	110847.310453476	104508.347869165	104298.768148735	105132.382912346	104700.018087476	101028.71809922	99391.8208124489	126438.492488265	120229.715912819	130018.851153762	103583.052814147	102105.687780291	102204.370242753	98548.7692201361	102303.884166665	100671.169836137
497	237.076081661709	237.074214256114	237.184382969148	367.941003417969	280.382000198364	400.436003494263	84	18	11	13	16	272239.05205826	219101.421768885	189902.90093169	222330.904415107	220655.22742616	208455.41198421	206891.659967635	223975.713208728	195581.527950274	199082.327017968	211884.134449903	190811.249449509	191857.300854195	213052.946194161	193160.211584828	174892.746702647	186617.687297866	173046.787454509	198522.289854772	188259.024844748	162828.696469581	170426.071724338	180195.747161191	161302.066212371	145076.73664391	148514.321153788	146753.887328042	144718.047784569	146743.992088452	211671.16409888	227209.197512578	225570.225743914	236949.576934054	213810.166260051	184935.427567884	179606.758702742	181195.590529318	178383.198776314
498	237.221111745914	237.162804915827	237.221819108002	536.292500610352	487.831009674072	583.723983764648	88	17	11	13	16	38604.090327695	36800.2922980373	44461.8853174483	32218.773899395	38967.3901785794	41265.9066864923	40361.3467822137	39353.8244681791	40379.2634710466	37095.2243041061	45235.390046306	30314.9380102158	30289.3009921722	35696.1180317832	29997.4780372716	27419.8511730088	35765.3020164542	28967.1895377338	49405.1337571043	45932.9395556393	46913.5656201818	43387.4164588004	45792.8386554122	41883.4652528505	40611.7787834228	37536.9053755557	34122.6273536962	35560.6265400345	57716.1956293282	46727.4562503075	38293.2842316397	32631.1178413034	42732.7404462517	32139.1845151316	30916.1002704992	29381.0217761714	30251.4589033913	27521.471710816
499	237.221260090267	237.220057076007	237.222262373378	608.357504348755	593.176972351074	619.957998809814	62	18	11	13	14	85415.9628189728	76583.0554354191	74511.2098595779	63257.3315602578	63722.2134068608	62260.4260143125	61115.069046868	60030.3469822928	52956.6292852083	54180.8301038574	55497.2231409512	50162.8955468163	48210.1290157938	49821.746318625	51524.0170329064	38063.0038333142	48791.9673954486	40867.099313857	103779.930293339	86103.3379559126	77128.3894327877	69483.0050133839	67394.8428239115	64460.9874377784	50379.2848289085	58795.9228463396	52740.0994946635	56956.2468499294	49144.1822637543	81259.4218802098	73526.6140473261	64532.6916229445	61370.6695970148	59321.5616871044	57019.7873998247	47004.9619848374	44208.6062237184	45025.375134463
500	237.075397878036	237.074529245609	237.184923075407	451.83500289917	444.288997650146	452.804986419678	53	15	11	10	16	16863.0621922677	11276.8266051263	14511.7435468733	11024.2751796171	15403.2478108807	12428.2117685303	16800.2604044275	15024.3463192135	8030.35717614368	10764.1007327568	12327.994585486	9959.67380873732	13946.8655927256	12619.7005313396	10703.5476819053	10842.0050011575	12182.2161593707	12212.3513580017	28591.7715152842	17445.2627155637	15258.3834952768	19895.4058646341	22785.6077905372	19211.5975057921	13736.519879732	18507.672693429	15799.3980268084	18266.6083147866	13566.9803177166	19777.3017453317	24628.4154363891	17021.869862486	19016.207101675	14167.2495943587	13352.2346192598	9700.64225682698	7826.91577935219	12233.4498334825
501	237.221659477854	237.184781020589	237.222180556707	682.763016586304	681.42901260376	796.978972473144	84	18	11	8	16	85622.6650079247	169648.176885244	387354.039770609	133235.310342815	192860.595349182	49408.7323994655	166778.233659543	115220.451104747	52436.144543279	301777.351078749	266858.427368937	69094.9855135142	162470.884946321	184147.038737386	337962.398558902	174432.110490785	271705.379321115	215744.369928382	288156.670541688	271300.751151895	300731.141741382	288798.104792386	294735.818823414	274377.323447991	259029.177242086	265756.290817947	247238.982999995	252976.84241297	235465.132613905	116080.358546954	106631.53477228	82803.1301994675	13026.8855906427	20810.9373948909	18337.4861135943	23673.0748189688	14893.8146553806	10146.0593671401
502	237.986101445917	237.968462218095	238.050980214826	142.07349943161	32.4600010681152	204.528993835449	94	17	11	3	3	514794.367080694	1235733.1241017	464731.775535252	730268.757153948	855704.140494554	387230.479720607	407858.351988626	513925.383728885	419399.320027158	684628.235935606	596812.077351697	530867.536867084	288795.534022031	424201.91920508	252763.106727878	1304.80833394786	748714.508633884	958880.049604774	305043.846940985	300533.865377144	298235.122998604	308222.470060866	309280.252881165	294716.598513082	279658.923971235	281239.945841666	279888.865009155	277179.95434406	275016.418514282	905.225237742066	550.095578283072	410.174646187923	350.720120992279	552.92783892698	577.009112388465	608.472954819677	38422.3026980879	33560.7829128904
503	238.078930505379	238.064920042546	238.178913767174	367.318008880615	320.002012252808	449.321007003784	47	17	10	13	6	20914.2432242472	14873.092136615	16987.0208771806	16218.631296086	15742.5915103778	17739.1645219475	16855.0240075914	19349.793192202	15407.703598846	13315.7774143405	15148.7435415355	14446.2639535405	14191.9713501359	13960.4327695793	13508.3610770758	13476.326406554	15928.9579148926	12425.3322638394	18120.1113414578	14397.8673740197	12648.0517872982	13484.6588777024	15791.8980474261	11995.3034703628	11083.7296886295	10375.7044106782	13163.5966466885	10695.2848985419	11650.6752032437	16709.4991480163	19788.6451214016	17968.285830915	21191.5709185379	19352.9041527737	14146.783575858	13216.2726291112	13841.4721933744	11904.9796633413
505	238.224451402717	238.222532588828	238.2251607694	682.321988067627	524.402002563477	711.510986785889	79	13	11	1	16	10953.256900236	20475.2682699589	48782.5967451664	21710.1220826184	28174.8772587776	8649.29233136085	21167.8312349861	13220.1163546052	9237.95532268783	40027.849963422	32932.7293908456	11066.5978768522	19765.7867772505	23277.3402759523	43978.9527181443	21689.1184209241	35751.2321460534	22470.844954706	35864.5292130997	33743.0622460951	34315.191574161	33028.9771731652	34334.2055146024	33114.9987526238	27399.0300069144	29999.0100402815	29256.1587115829	30644.3251404352	29524.1872258258	14866.7799049368	16935.0173246954	12688.7732061048	3612.20774662766	4797.30803915858	4926.64128044434	4190.22702601416	3806.83977195683	2250.4639472533
506	238.830679669563	238.830009893775	238.831341042479	1001.44602905273	1001.4340045166	1001.5220425415	58	18	11	13	16	34236.967660402	33645.4560230558	26833.5008148104	29549.2860240862	30111.4525563642	29803.9556212989	27935.3071935587	26991.5845594816	24341.376857847	25371.6016847208	25472.0263413333	28425.4273665832	24059.262028583	25677.2560558625	28474.0319649672	26830.3263214566	27197.7800373929	27889.1368944042	37538.7398919463	31312.1365923773	29109.5724837376	25849.5897421315	28333.9489652356	29573.836316322	26185.7738190657	26605.6225350668	27929.731096575	26404.429595607	25550.4411742799	30829.6320201159	29508.6771802902	31508.1874619176	26353.4064436116	26920.6458941102	27783.9286224078	25521.1510042863	25141.6936944532	26226.6279572709
507	238.989227607274	238.970952182785	239.05709469791	142.072004547119	108.65000082016	204.528993835449	65	17	11	6	1	38688.9909996651	76866.9414107502	32209.0371240797	47093.6323039553	61545.4421221931	26769.7645744493	23476.9012747519	24475.5429536188	26956.399961992	51586.1369570601	40992.0547470006	40310.1600312106	18339.3592959217	27803.4386785672	16467.3396403376	369.677777290926	238995.31051595	92274.9494916201	21106.265951915	20852.6042696307	20030.2990472363	19067.1971731207	19789.8389989097	19873.6899961234	17978.3083506301	16730.1933086663	15613.9601502195	16928.7564483382	17248.4303891367	181305.936287062	54750.7732319725	540.966132978598	18645.665048752	514.08443168564	15164.1655492398	525.735844680773	13333.8876457885	274828.168537047
508	239.178085153125	239.036140250761	239.179506148031	466.977495422363	442.407000274658	520.76602432251	26	1	3	0	14	10664.643445313	2565.28660761113	2561.51159836911	2676.65436993353	2467.68426860949	2424.81632315873	2139.72405156759	1815.34666128616	2404.64311958264	2540.95041881342	2612.10773129974	1999.39762719614	2489.65433131079	1653.1262067716	2318.40820335437	2112.9056809204	2847.19189524651	1962.9196426013	11968.9005994436	9825.52434875499	13230.209733367	12443.4569729375	12284.3687545641	7959.59068636643	12329.2045368478	11859.5041405161	12612.9759360433	11790.271919052	11018.0122182438	2164.93971507823	1979.41777109501	2092.96403094062	1953.34915399871	2183.84476312024	2038.11147029499	1442.44792674768	1366.02021347499	1756.11684619582
510	239.082018132488	239.068281349753	239.194477725952	217.154002189636	186.869000663757	359.067990264893	25	10	0	2	6	31880.2843786166	44746.0936335756	4667.07235942408	48086.5071864095	2254.72986038876	36755.5690400075	14919.3851279571	1854.21773331375	17191.5776766806	30125.4105137533	24133.6075972253	2003.57610886747	21236.62384698	2432.20155070155	9636.00603454087	2966.58367203041	2366.6875540761	51255.075954264	4899.52416250635	7485.82814275406	6818.47943788225	5434.61232470264	5923.4237283834	6937.05987767706	6179.26354259625	7062.77865649099	8097.12598689815	7082.67007113688	6867.19230480154	68146.1763494462	3537.13779471194	2224.42208436199	1685.32627398182	1670.90562564575	2096.85662953149	1438.02283075291	13030.2976948181	1296.7920336869
511	239.236969122008	239.234539111452	239.237974924656	655.393491592407	647.435989379883	684.048028564453	38	0	11	0	16	1665.9198146427	4583.7248109363	5350.12786279762	5173.29323870465	2174.26334648083	3217.32001155615	2661.82731524313	3670.06034575254	1943.89886863157	4421.36672118848	5317.56730090992	2655.37141108513	2601.76785737711	5250.35139357814	7159.72846556008	2415.89247148111	4027.08937838202	3830.93810789926	51412.6502347551	52388.297939693	46810.2710427344	47298.9700358245	46655.7151708809	44815.0833502999	44263.9000813756	42345.782468142	40801.2064502431	41518.4298188658	37484.0526406619	3236.11768812342	2012.69580826163	1694.10425844576	1828.13119346445	1592.47246983482	1149.42157035948	2181.25377004759	3458.97338794036	1459.65854106052
513	239.984642165331	239.964379681412	240.0588797279	143.435993652344	30.4410002994537	272.418006210327	67	18	11	3	4	575001.960564519	1160985.39497268	463138.147634789	788113.545620283	829784.146018475	389730.808960926	396159.446165391	513901.343831066	422881.718257647	756795.856026821	666056.204794353	357748.664128017	293027.220824915	421854.608115591	239238.797968977	16869.2722261761	749674.428268075	1174425.25016963	299635.972013492	321636.332909734	286689.21849383	295965.60567611	294482.262318302	282787.825885774	284786.8239199	275206.392754481	271230.727671452	264764.888711653	270840.13306221	15412.2252113273	1133.15433868971	716.595908271382	665.544660162646	684.593668926274	573.987103664824	673.535926539493	355.296359169949	25069.7007249782
515	240.231028328623	240.098217336281	240.24045425864	655.036000061035	599.423996582031	691.821973876953	79	10	11	7	16	2765.68895967801	15346.1362164393	8342.93961410061	2725.75931609528	15388.5679653913	11966.7246126663	1962.50090926034	2971.19366616756	2561.64756128192	11561.5048122862	1930.28516750783	9815.45088028908	8741.6953218288	2307.1384975281	2848.97054600053	11473.6008210927	11525.7788121091	13647.0067384131	96654.2248181784	73799.0163561205	76272.5176239285	67764.5636090855	68885.6566997551	67149.0791007842	62866.2821461339	62471.0557905585	60807.9625948386	62707.4187377904	59371.6107039378	26686.719993258	8980.98356001265	2403.88119045893	2617.40190337102	14347.947225539	14087.816850543	1936.0683200419	8803.91417005692	2257.90626149178
516	240.232335744398	240.195706618152	240.268754025265	384.347990493774	338.654011459351	457.550997009277	69	18	11	12	16	63913.4250445047	28217.5437173224	17801.33997789	77035.2353343694	26951.8531930844	33399.0463106835	46245.6152526715	28609.8419836024	34452.8796859763	19052.7101944813	29309.4691630499	21950.5619025067	23227.6200132258	23758.361717239	25307.8073800472	34599.5422280309	39756.1565609848	24664.5325644924	55954.4242034527	56972.227319055	56196.022082594	60063.7325525782	66315.4646938946	59530.2257550149	57432.0308547311	65181.7322183572	64193.0147089425	56462.163431763	57907.5629171458	41799.6035776468	31667.3013063388	57528.8600135169	22593.5143831943	18927.8278133003	24814.6558535295	15988.9320660874	18996.6108386777	26060.3584730703
517	240.268508530927	240.267841831346	240.269130333203	511.143005828857	508.490022125244	512.09397857666	15	0	11	3	1	288.982924200328	284.709255910479	275.445534953721	393.770433569327	290.617553196951	180.037656179047	231.461741359904	215.994681744254	263.112619191408	206.20523025922	294.047426829347	229.08879196085	229.907696057635	226.297500372399	186.892988991982	133.633874553634	374.530638239346	204.42320452421	25811.0873974611	23601.7108613004	26876.3409306947	28418.579323057	23389.7529695816	21014.4152776154	14212.6876873523	14793.8127417164	15978.2425553471	12025.9169910103	13590.1353045506	117923.784695588	46031.3381797448	8294.19261238631	3791.03244875558	645.19326690957	2966.02702736575	698.309260638244	2929.44419387397	1854.76231392473
519	241.239510524303	241.195714405165	241.240012340803	831.515009002686	760.396008911133	832.185981750488	23	12	6	2	3	6192.20082228737	7056.04345197603	33853.4665002197	32662.49563694	15524.8302893993	5354.41091443811	27996.9476253277	8001.14709033711	5440.801869237	56178.3146119211	33903.3005078982	6237.21405363083	24856.469267848	12614.9434070852	42147.4394018278	12383.1105597131	18719.4070075377	33660.4941794416	10151.9678370274	11692.176319514	9666.02204411931	7731.75034549087	12272.4278095295	9590.01120857894	9883.54962587357	10198.4176069001	8457.84284631227	10305.4570493381	9789.6264877785	37226.0624542076	12130.1428006829	6539.7204066664	1015.09336320062	1394.63453818113	1330.18285817972	811.509987429849	717.794446970735	945.658776142235
520	241.194397511747	241.1577864772	241.196555390358	618.12600692749	548.396971435547	686.571017456055	29	0	3	0	14	1190.38806434638	1258.70286995545	1118.07921953665	1448.37603716959	956.90987319313	1265.53791565787	888.463004533947	1235.38003623568	1079.59414375573	967.405390934398	994.141051818927	1072.11806670044	972.384300795694	978.97605201602	1150.75057519724	1024.39631562214	987.722193272164	1888.69022381838	9347.81611381564	8877.49172531896	7913.30934916106	8982.92126254644	8319.36029563348	8815.07944383775	7660.16854898632	7632.11006706456	7721.13460464858	7683.56585200628	7449.82736092309	1021.99708198607	1343.89917321363	1103.81613429636	1500.73200370158	1416.65506405011	1170.29072105885	1336.14446446134	1911.0465708673	1261.72636075364
521	241.19466331753	241.085620408864	241.236299347236	395.381994400024	279.934005661011	433.917992706299	28	7	0	0	15	15187.7007874846	50196.5371592261	79812.2996700314	54165.3799119126	888.094835669501	1002.56373398495	1210.64121337142	1158.36665310105	1405.85929925041	20696.8158798572	1467.97075340571	1092.22435383755	1163.86931373435	1007.96704430156	35527.975134937	1230.8550401479	23672.6871045239	828.777595399646	2216.03483259678	2652.95805127706	1666.34469541535	2281.22390496731	1615.93300613016	1814.71115597636	1738.90721439347	2587.4758843435	2572.44185033441	1903.00045898557	2404.746185828	1159.13004694972	1204.26473929896	1731.43148040399	1224.84512113221	792.59511528234	818.985192105174	686.584833373781	937.672102966346	718.352772088023
525	241.963203728218	241.96285737754	241.989771306346	271.366491889954	202.016000022888	272.255001983643	14	14	0	0	0	76108.164389655	90535.6203593297	8706.01849296689	64197.4643407983	7669.62800431252	36441.3976371785	29524.3930080906	7500.54925207049	47720.1080486011	40478.1184980925	36219.4796005537	9259.62316491269	35800.2298006738	8811.09920680244	28028.0906646803	333.888160600327	7355.23922377227	42359.5957091221	3684.51962421834	2939.73636298168	2622.2143157417	2696.87920861901	2794.0033062434	2654.92568675304	2004.9260211261	2206.33389589656	1923.16136180858	1789.46558372118	2093.7634920845	574.433864108	437.192969389609	522.443334635347	370.794602897367	400.814239442814	386.588669428602	450.443381567796	324.501400830069	342.876672837767
527	242.247998136711	242.198463358747	242.248807012971	624.903004150391	614.636979827881	737.72998550415	122	18	11	13	16	358097.102022659	156766.467570495	326473.831468791	191778.353630579	325557.920513749	314024.056046555	316923.236986891	308900.246046299	177497.330926204	280594.378005985	299963.146660098	272177.322313726	86974.7358796426	264835.615685484	269223.595012384	245231.244994391	268978.607355631	135663.658881783	178562.558747339	160304.011330046	164696.65275496	157800.430112039	170519.811017476	158793.535539235	145623.493098768	149963.186424288	140311.730642554	147224.035243839	137068.761838138	342545.101486836	162080.913937502	317774.079132941	164789.557165146	159885.428309902	158968.910025582	147240.377408996	133946.010272518	139432.41396267
528	242.284160439899	242.174733614541	242.284932276978	460.059496841431	379.221005859375	461.248997192383	30	4	11	0	14	6269.83535488956	467904.94116717	6094.5075951973	8025.70769773498	7765.36588142647	6215.35005608797	9377.43711368804	5770.74697055854	5338.2146028257	220127.531114705	10678.6143152069	5682.02373560073	4640.95733471215	5494.90022384789	6384.72645494351	3783.35685116947	7100.68153608259	10544.6924549488	47262.5809184415	48349.1687909989	43171.4985269781	40398.6962408759	42919.6604094324	37279.7925599967	36261.369279741	36552.9912369385	33643.4057213031	33666.8341069669	34408.9660928394	5274.24634720646	4145.10241068527	4227.17396271424	4206.6861724101	4232.64109505527	4371.2696552587	3699.69121877477	3187.89600331336	3324.58603736013
531	243.114343150017	243.079762588379	243.17755838058	94.1195016860962	27.8569998693466	279.041993408203	270	18	11	13	16	23498.8783285982	67347.991266208	106901.149951518	39160.9931849875	39726.0257516474	25390.2047682979	68815.8446373716	51869.61149754	11997.3429102083	66044.9074340352	42362.7967340881	43040.0858862026	77981.9494651444	56363.8871261369	90755.5254606903	67966.9728362188	46773.0137559544	29451.7422132557	59876.1550482735	61332.480515019	59441.4442428824	63757.565250361	31705.2567005809	59977.9008485377	58488.7634276599	60384.3499215882	61312.3855494708	65462.058576867	69350.6359459923	29038.1995488371	78686.7479328656	126693.013321396	21128.9484724626	75257.1640597051	86726.8268731143	18775.0714069698	1034410.64779961	159640.370298893
532	243.210159332359	243.137404842341	243.287726309515	455.491488304138	437.953002090454	511.648014068604	22	2	0	1	14	3619.16255458631	58884.9020258598	4126.85142183189	3877.34145928919	3036.35890136473	2977.20761453293	2974.49221275561	3504.97230604912	2994.33525247623	27886.9138350541	3397.50720098615	2752.86719984968	2559.60041013157	3037.97295078076	3316.26216286353	2718.60459371315	4448.6421687454	2240.31463643909	11915.3811005006	10540.3886608607	10938.8001986469	11813.0925130167	12180.9170442928	9723.74939006973	9647.09526028145	10885.4287415147	9974.70352545939	8324.91743450239	10063.2219769128	3921.69733173152	3971.06714798646	3413.17282063683	2892.27046617798	2963.39062343944	2056.8310934549	2267.56318016457	2598.68057630863	2207.60110908902
533	243.195369253483	243.194579805451	243.287624996044	338.288011550903	292.866006469727	380.569996109009	13	9	0	0	1	94306.7789673178	13928.2213054039	9953.90130888973	72823.5648523185	7141.48984001018	8442.59323199013	9552.07877598703	15083.1911598158	28633.717812557	10632.1993699282	67554.9711962685	10291.918764804	7681.32220962178	4447.05976848083	4677.41137192491	14315.7418367366	74851.886566495	11372.0538096316	10424.2069018435	9504.59699107728	9945.29100317705	9701.16578293045	11201.1935409363	10512.0299337011	9037.980975312	8332.49248198968	10034.3759533355	8773.22083609244	9001.92629143596	1727.42364667952	1125.6123831044	2195.29204085818	1234.46078271698	1108.75325187953	1239.52329964687	958.239896539599	2234.50034246471	1277.89262150228
536	244.126224150361	243.955100499836	244.174719438163	67.2415000247955	19.0529994869232	172.360997924805	248	18	11	13	16	26210.3186372132	31972.1608906821	71796.3836993015	42908.5105908718	35550.6649107998	49201.8579930476	28999.7446205914	29153.9179234804	8237.11916944874	55016.3452638001	17221.8741721163	17595.7489493173	26760.3426275477	24460.8047171943	68370.457463482	10091.625143874	14028.0353460107	26660.2245646622	161022.957707168	149134.777676165	152177.365212638	147008.389327675	147252.705010921	156344.974359227	142559.348399973	137748.02562541	138040.870704455	143167.74262331	136516.414937982	157342.884363607	32817.9530876409	36915.1413691624	28609.1527869087	45118.7873014715	349343.142780873	27039.0755989677	303700.269413123	601768.149244369
537	244.15679601251	244.090535129774	244.157610567229	248.697995414734	184.359999427795	329.428009262085	68	18	11	11	15	33223.0827462354	30712.3427371894	32982.6996682654	29089.9670887215	28192.9955754653	28762.0703381832	29912.1501986124	28168.455996681	31391.8494266365	31024.3212871029	30444.1667910513	32180.1484815842	28191.7683414551	30280.1479135869	32454.3596021757	29810.3411687026	27234.6222303579	33265.7872692371	24773.0196313166	22749.1424838267	25441.3738154988	21589.5054371282	19643.2057456633	18289.7856824845	20037.8334606109	16580.2886970714	19616.9697709515	16942.2076421343	17341.8873613695	26051.5930994919	21443.0053544044	26978.7176028464	27443.7731579106	23220.3666601027	25848.2821347363	30674.3690886293	18428.3926472188	24770.3013902381
538	244.867136744599	244.866771363302	244.867585229359	1004.5850289917	1003.9540536499	1005.84698791504	60	18	11	13	16	415131.055257385	378743.990084933	398820.468140854	384978.016409097	408667.851082448	404601.335313129	505555.95880967	449539.42373819	479171.837273784	450812.093483206	446107.891410962	438201.551446915	462877.195810838	472339.516369764	559191.0014045	477391.563743085	468355.521733578	563425.126581937	387962.859253458	383738.958882902	395038.936314966	402586.317466838	445697.42002856	438471.791103908	442290.423064828	437121.120909729	462170.260868881	460342.161750957	483805.136070899	381154.591524384	388570.063838788	398833.719453641	415637.683887567	439436.971902187	460485.390622616	440902.673864109	450624.446808577	450593.617065464
539	245.078331307168	245.077304395638	245.164987590711	362.852009277344	307.36399230957	441.434000396728	61	18	11	12	11	25263.4645125022	20176.8106416741	24786.2109935368	27270.3822429716	21065.9267242902	31088.0126611824	28249.438561843	31685.6555033382	38614.5061412161	26774.2853519996	25014.7517395629	29454.3837106015	32563.8190075258	32452.3395419547	35361.3968768219	33474.4851123658	33333.8692925921	29188.8904248364	19052.5916521225	19986.9640113681	19315.7126959157	19222.9933948704	21294.8305098962	16215.3661697963	19386.4169709894	19451.9637136099	19868.5767030716	20406.943977725	16180.5749536065	16445.2375738902	15621.4256112739	19970.2487219439	29315.2951623123	27484.2541838698	42786.2703818735	31854.8914486775	36409.8125280486	34812.3711563243
541	245.15347581073	245.152212056489	245.15386285589	511.006997528076	492.416022949219	511.648014068604	9	0	0	1	8	4501.28247093642	5103.95059216209	6014.01094470173	5098.13690249125	4695.57819050964	5056.30247386917	5174.76456467062	5210.50444094506	4160.68446882388	6070.38158882409	5443.80218177661	5137.49476136081	5608.10032035493	6065.30366145074	5849.7285528688	4622.41598179936	5243.97648489103	5931.93711979522	8663.61066889018	8547.82335015237	8122.60052087903	8904.85240772367	8134.62284606695	8962.50399727821	9066.9679614082	8218.74494790584	8788.4692378886	8124.95148203373	6956.88939452171	4625.4042714114	5834.49904253417	4455.93346793354	6650.749386549	4954.10099539244	5131.45266724098	5471.01128943264	4840.6178715229	4520.89412568212
543	245.226493920414	245.225287378234	245.227339968553	635.585987091064	544.569010009766	784.690027160644	119	18	11	13	16	159170.696237963	144372.106190547	156984.44616379	152325.884645699	156318.494815507	163502.755889331	164689.58983405	168856.368680578	154990.348277357	156296.563020232	161004.618128319	139929.307756057	135051.407796086	142439.456690988	137869.142252603	125627.976709802	133169.427533972	122393.56382323	144277.071443573	138557.132265391	137144.09866152	141026.464050747	149767.599166155	136462.240724474	126254.409969091	121901.273673121	122994.789679034	120662.188422249	105900.440811813	154527.18424435	158355.777823799	148732.702439628	169065.199985064	156646.197154	154964.651001547	152770.932153091	134010.481967567	135785.141773371
544	245.865733056527	245.858996687831	245.866186115085	1005.21248138428	997.613023986816	1006.46796081543	62	18	11	13	16	200794.466907459	192652.928283723	186471.208511516	189726.151830547	195371.554941421	192627.878943414	195687.203924373	203132.656939615	171875.431956533	204765.512539342	202520.71170263	201613.113081336	193225.167562826	211948.669260204	203999.089469255	193414.662998555	196635.334135443	208373.8960983	198662.68476449	189134.713339046	195751.066479963	177495.282986164	181685.868161592	204859.790520102	198052.236331999	160013.086640663	202571.148059238	200988.29777973	202514.129127756	153963.219864486	189460.180850137	197992.12821985	192324.107193776	205182.928527411	200383.4548193	199643.340085552	195002.907417726	197870.663936085
546	246.229707227123	246.228200458095	246.231016109051	634.896976318359	550.280025787354	719.372994689941	63	18	8	12	11	19344.7276989911	20493.7960700777	19945.7341219392	20550.2971312049	20121.0617969988	22788.8201290584	23194.3934623491	23125.1479858998	17653.5553067811	23554.0577271381	19218.0387794506	16216.1147444509	18191.7537831119	17716.0998323086	15325.5597763296	8411.95475440426	14909.0701758176	17875.0671280671	18478.8010412954	14830.5082164535	20948.144706893	12341.1370010248	19105.3463870252	17403.4120317083	17664.4412011513	14802.4441420902	9709.77482676506	19188.2285273671	14949.3178766289	20067.5747571364	20269.2472169892	19470.231344373	23081.8186400103	18374.7497442043	13469.3996106572	16818.0676641076	12695.4663128512	15541.9429648298
547	246.189031183356	246.187292258855	246.221746459351	104.62999874115	72.0250017738342	113.713998584747	39	4	7	10	8	3631.79031144315	4327.38935470581	20575.3413035139	5537.3836616456	2067.21416328541	2445.12736609578	19248.0282067247	11388.344128998	2019.41265864624	12943.40084498	3353.00615254293	13256.0245795867	5789.42899395525	4057.84979191635	19650.4827711634	51236.8379202016	3767.95288738213	1080.20021984602	44315.9202209325	32615.0593604545	33632.9415578116	39962.9217087569	36914.1851672133	38264.499340949	30299.0955906473	32943.4277290944	32718.7176881954	36171.1751189386	29649.8545534492	74051.9679280478	151574.060059531	196161.712877186	51997.4064306521	91645.6481806806	110851.434122166	69986.8048418686	115110.508157162	44687.7415646942
548	246.618591000519	246.587737873168	246.619210558011	139.560999145508	72.2569973373413	148.98799823761	29	10	10	6	0	116902.370912788	23449.8034061202	597.093817872368	80091.0803180784	491.578399983002	15764.7825708678	207638.519948296	274.336213342247	260273.744383639	73964.7302128156	20092.0987399999	186.212254542112	20423.6828520894	305.867244997062	30084.1287370794	379.207959190942	220.214773255245	35575.6244992535	18811.3464183118	18806.0903435794	19988.0361044686	19449.0804790445	19767.8404218308	19535.0594803416	19993.5437335353	18877.6528857301	21531.6773891381	17578.7334535959	15864.7430198455	545.314992154405	33735.4982529406	417.595961464356	21542.8595170192	37593.1113344197	12208.4159507952	14083.5105414893	36768.6517180405	472.072364744834
551	247.142833634516	246.984249775588	247.169539552876	194.408995018005	159.104001159668	251.832990493774	43	10	2	5	14	26200.7105184114	44590.2364097885	2946.614954366	46355.4154829361	2198.06875927281	18853.8015345168	963.346249841445	1348.78924738127	800.361726448056	23538.8712963096	11617.2000611764	1592.78149095085	7938.61836312572	968.240872231312	1435.47018158017	28801.7274560221	10840.1849414719	66882.1577663732	15983.0880872123	17691.6647673002	14544.5600609481	12899.0847203045	11625.7402202813	13324.4745875378	9492.10448942613	9575.82717709119	9484.82232899405	9884.03105369944	9627.13362161187	34152.7359855765	3716.90408232974	4575.91841580825	108351.117997992	10017.0833921758	61744.2254936197	2574.89531169296	12544.1200185865	5785.86933375597
553	247.169090074172	247.168292638846	247.169507607228	395.725994110107	370.978008728027	414.012006988525	19	0	0	0	15	3011.43149191957	2790.25447546194	3978.58721841909	2401.7749336612	2616.40127623188	2524.38968789817	3259.50344143169	3217.16870425642	2500.96046243945	2668.03474976867	2550.40088706641	2789.12799660383	4015.67175099759	2963.42425108728	2931.69415197069	2967.47749495293	4236.27176219012	2415.88348798099	27867.9527961984	29288.0199839786	26989.679626126	26339.9269068614	34079.7286555767	28140.4661026283	25220.0039443217	25584.4621635165	26200.3745010814	27441.4264260903	23426.3782370516	2399.2226264695	2488.31996679723	3568.20454879664	3550.94687712193	2753.24147670982	2564.95367324459	2204.7865036742	1731.48318430533	1764.65118603373
554	247.241986485161	247.206305695353	247.242731206558	544.957988128662	534.799015655518	550.456993255615	113	18	11	13	16	76797.2775855847	71442.4118629843	72767.5039164988	58842.8534886943	66366.1789837405	65439.1148064099	61332.5897010975	59268.6037015743	51277.3117603362	47567.8916205737	55824.2637900423	49939.9732171372	51177.1330950409	47300.4137348417	49760.5681644157	49674.5807058307	59821.6168915853	52344.6129544005	102877.329860076	82157.6431058869	78591.2981713936	73782.004455924	72263.8728120737	61312.3291247617	56550.2033631876	57383.1316129304	59850.0823545083	63412.0646362193	62179.1223306581	94225.200112015	75080.1026343182	71714.3319587409	67151.0509008262	57244.1048086509	50069.7895441204	49981.069365181	46600.9984296304	48292.9561346211
555	247.169196922993	247.111339689416	247.246255697326	308.006999702454	299.142994155884	336.402010192871	10	1	0	1	8	1179.32287776321	24368.0209601484	1405.31161524151	1374.65330674779	1075.8253302604	1152.69949302301	1343.89862585142	1173.99604318868	1011.20238699205	1065.92247186694	1364.444148493	1066.60416622572	891.874292048812	1089.87945839362	1360.57684738655	963.501462053973	1172.88991925195	661.222493325826	7644.3188926667	9258.15784895942	7944.89628683217	8789.71009912756	9266.99093414992	7733.53885389864	8540.34017105102	8032.48370176554	9614.74858538881	7591.01337728141	8978.84048363268	1357.10704138502	1005.16330358945	2002.2481657356	1086.43738102913	11110.4323459663	1133.84531799322	1137.05083113536	1031.04140833765	828.187214734778
557	247.864046202897	247.863564292301	247.864433470636	1004.58503723145	1003.9540536499	1005.21899627686	59	18	11	13	16	227682.664227001	223125.872451514	234832.552905862	228567.40349462	239990.380227244	235217.05008362	245589.718764201	264236.43486896	260210.823096871	275589.14233186	305783.709120483	258732.677836418	256442.624883343	278529.567241113	324530.338270099	271596.621869731	270731.678922655	290503.646182599	231432.591506583	278140.541443763	240836.20990999	231233.183665439	267004.983210138	315153.3911673	253655.954330681	262763.55216288	273099.148123956	267118.601544432	282534.52313959	219187.962790898	238275.219675503	230756.923350692	234080.415006526	253717.430416681	255326.912235975	263613.805388335	256130.781837319	265751.998173339
559	247.99415356123	247.97026507797	248.147263834503	181.238499717712	154.625999259949	204.528993835449	18	11	0	3	2	10787.3096471732	22193.3021096494	1331.39675814658	26043.162663281	68646.3611543365	8356.34643995762	966.68011889857	71924.4735562918	1288.19765860913	18017.5010149376	11268.5194048262	540.574288219912	1790.50737032481	22847.682266066	1159.80851129023	289.841506658297	59283.8417324885	40504.3556766788	721.820532493875	576.921344314178	472.220088489354	575.642776100663	550.702530834824	496.201149052125	538.627627795329	583.912278765638	527.317789628461	699.805510494974	603.584443972679	333.185859064261	257.283774670854	212.641275061667	12528.1795238089	204.656939902809	217.360691355279	245.389598366746	103927.578787103	29231.5356600075
560	248.245465950478	248.244376847412	248.246495843127	690.97100112915	617.154976806641	756.24700378418	116	18	11	13	16	68053.3650047297	69872.7210912737	65670.5216969387	68456.5148498397	74914.2824373068	70689.8892065452	75118.841277631	74058.0655362317	67892.5905561288	72284.1709007125	74572.9557655445	67065.553943339	65749.7011274738	68895.0608416053	76859.4426501892	70916.7343069066	71686.1659547046	70061.6580572017	69788.0123305914	66349.7968678968	71359.1827264905	71181.3479270339	77290.0674362364	71030.0451512472	62857.1747952104	71979.9239581777	66427.8308261256	68289.4454774866	66990.9909520915	66011.2207825657	66453.0051488592	74048.0006004497	64679.9697389028	69352.0969681093	72860.0769655919	65222.4859405356	63850.5327121541	63142.4354454242
561	248.619737027319	248.619058662911	248.6205474411	533.651015625	531.140007629395	534.517993774414	13	11	0	2	0	5527.42675711299	30005.0177303263	42147.6313996129	7581.5081315701	21659.7942146054	2057.98632914031	15984.591354223	12990.9325410588	2547.43240257285	30532.2422347133	30513.6370126228	5754.40041736039	12866.3766835562	21404.8299241838	21660.4782914078	2303.32680734018	40389.3907128603	28166.3017982437	14249.5472657159	12712.6857830375	13333.2599096894	12302.5651429783	12609.9922449589	11628.2846626233	10534.2513574199	10188.0399435149	10044.1554860513	10623.518288588	10868.1985840825	16207.1771409283	10054.059878923	12590.0762345393	818.721511915834	1283.70911183344	1703.08003189166	1495.65862510291	1650.19509371844	436.348378397694
562	248.863108513071	248.857704811863	248.863700426075	1004.59098815918	995.225007629395	1006.47704528809	75	16	10	12	16	150903.883260091	145207.870633205	147621.645181887	139945.012150537	145910.831275228	27258.9272040625	145781.629162926	166672.649313627	170077.95932839	159906.859648414	156340.714450175	159510.47539562	159643.992523046	172095.298213017	170967.913943742	164067.599669879	151162.180077036	169778.670202643	37538.0623081326	149163.007093641	95232.466243431	144461.516897327	165792.562235509	161498.72589469	155751.181189885	162268.405780952	140971.929003239	168152.210598928	168445.892540975	143557.886531053	127532.406196189	125379.335189185	153745.865252364	167251.241451039	163445.933143858	156914.979038872	160991.485640939	165233.171258736
563	249.123370778376	248.940307583606	249.17084453261	53.1319985675812	34.4970014572144	106.250998077393	75	13	8	11	15	18277.6410063254	18444.3329734001	25132.0300569117	15036.6350402124	16969.5258947388	13936.5791736393	18375.8482124686	22120.204019144	13121.6588049661	22856.3197382011	20848.5186349507	23349.3484728737	18647.6206198401	13658.66604597	18740.5402169057	12724.4948474017	19634.5574114937	21062.3906108345	21248.481963956	17390.7494002258	21469.2503192686	10688.9392008089	15886.2184873596	19206.943575684	14307.1820279264	18906.2946032	24632.3544513751	14976.8334855064	18212.5616134103	24454.8296707169	25982.6441949645	27804.3756528225	16980.4951887557	22054.6878279657	58926.0182673228	50291.6605023418	52363.4282942031	4053.05669418443
564	249.148752895957	249.12733111462	249.149874695066	299.142004928589	287.149013748169	299.875007705688	41	13	11	1	16	15304.6119439218	56564.9182708492	14837.2259706259	46666.4932957539	4145.07141766232	20371.4190181158	29056.9163741036	4215.07858621236	12463.0773624592	37334.4714262895	16941.1636186028	4167.97039889731	73042.4799744389	10414.4926384203	48973.5513126629	1687.15299735451	8918.81954831723	32932.6412291767	114339.382317685	118273.75166899	102535.34155922	111248.304550998	109539.870197964	104812.689981053	94886.3325149672	102609.850814289	101076.225617102	95579.8118431633	95767.2738012699	1132.06597943697	1259.93347353837	1787.28861512151	1541.51380014746	53158.0299687764	857.624999781272	1328.29008770292	887.519029307296	939.549121114292
565	249.001839071889	248.98504161249	249.127112880275	181.408005828857	135.703996734619	194.214998397827	38	17	11	1	0	387430.119772428	1279004.54438174	209698.305012295	1142000.47813768	313610.962425245	581222.090402279	166091.809200835	124217.056999902	311259.235116628	318214.336412754	410529.382805528	86836.2400851298	299025.834236685	124957.591733029	177792.232603661	1865.19869849662	380908.058486192	1447221.52312073	131303.209351402	139172.567120326	135542.788332666	126986.420438239	113745.097656419	129263.251897551	115416.948830843	111210.372336553	106049.336196498	105983.227663937	101383.254423791	25533.5490499791	567.205364078237	308.947895345439	323.46221970826	343.937001061277	191.698851324576	209.606180593752	232.633674506505	237.987753262627
566	249.148906977034	249.12731589426	249.239971156649	398.198993988037	378.315986785889	431.660985946655	80	7	11	2	16	6028.05587576939	11066.1793106315	10707.3377001992	16521.896394222	2041.63927620006	9416.79035643793	10551.5097080218	3419.6941841475	7785.20053364607	9555.56278070435	13275.1618280714	3829.51870746369	14628.5885834042	5050.45382115702	10980.1693902165	1853.05092043633	7265.72807558457	3722.96266408468	79750.3822575589	72824.9835201656	71972.6778038079	75809.061482863	79180.4308669232	75566.0487173674	71301.7806118238	70739.6897285362	69479.1835865717	70219.7921555489	61197.1852228744	1146.6776919409	968.836294053715	1241.48019128479	1102.07930072939	297001.883748907	1251.33333245525	847.182611248202	713.778527368622	19301.0319947143
567	249.184591841428	249.09096895467	249.221816727714	484.228020629883	463.833990097046	596.352996826172	72	7	10	9	15	8164.92107110494	7840.69402753562	8074.00528412964	1985.40064009448	8561.71154223382	1844.25788647377	2149.38736905189	9628.29835483303	1806.78001554852	2180.30378340868	2362.123258239	7353.53253747026	1649.12625315345	1934.6445704475	2121.81101686778	5509.96179157868	7160.97130513983	1621.84228954769	25660.2413310204	21499.3046605229	24223.7177298521	20497.0909217373	25171.1591734178	24376.7725039758	22485.7028533924	22076.5672763563	18024.6356258045	19511.9640735048	17584.5816730522	3013.2678514421	45020.5484837294	62753.7836525273	65907.4075548156	89986.0156194889	13126.3197834045	16969.6140051884	16775.2810684977	2170.29640178755
568	250.002877175034	249.968191128462	250.008600390115	181.157999038696	176.755999794006	266.348000869751	25	17	4	0	0	34596.9646840853	129023.732096669	17977.2452976518	123486.00076725	24938.0244239001	37097.1641528636	16266.4834362082	67569.0442556553	30839.4701104114	68867.6454151422	31398.2313689066	10635.34491695	26403.6089606891	21472.3643494135	15801.8251133338	601.698743002955	36117.8831622284	146993.292738577	9436.6365882385	12164.4444806485	14207.4485210106	12112.1778444741	11068.5427770484	11929.3901442674	10457.4290833256	10608.2051375546	9699.42169443006	9711.03592609381	10114.5452472967	275.388233558896	383.84389808135	329.691227828036	359.690102079883	290.401457012864	169.918370237318	215.947591794142	222.863935842365	141.908689524746
570	250.177211447715	250.130221540889	250.252484870605	343.314513435364	285.188006591797	557.198992919922	124	18	11	13	16	53994.7578525275	41826.7409447883	55488.2469743269	52199.8654204764	59785.4794603467	61861.40160076	72841.5800149948	62782.341672227	75986.3407628761	68067.2688808092	66935.5962110334	69827.917049703	70938.2022453413	74870.0051559716	71756.7285342917	66712.1808912707	69803.5017964347	71564.8999998093	37229.4149620878	31081.3453884702	27253.730746348	35180.3886737913	39470.6623580111	30030.5938989291	29910.7881039008	43788.6533028157	35254.2463671181	29861.5483951662	27209.7026499244	12771.0595853305	16509.1173723014	43191.0147807275	66822.7407466281	61267.8550450379	63498.1403638068	60886.9576938869	55278.9510426996	59580.9496191993
571	251.046851128702	251.046244296585	251.047849962401	648.692994842529	647.342991943359	710.524008483887	60	18	11	13	16	190020.430729452	229365.485885364	226169.709519755	191509.280684639	297223.006466306	198742.323101355	217950.704779541	215356.865113394	199985.935392345	250906.196528043	231487.896777706	197038.742532597	215126.162090842	226786.888409245	242059.015552302	212916.737487707	227617.619327112	233700.862211828	254434.882436143	250551.007827136	244699.400408796	250018.322828669	258508.383232601	251362.792331742	240134.679997025	242747.853190947	240356.278913423	253544.596848219	238420.504087013	197524.61754783	183529.128147571	177321.926919941	223293.860144538	197966.539140246	185498.795030104	183822.770879036	181619.120935607	180722.200830281
572	251.127988589475	250.998636599191	251.165906818275	400.129993896484	326.29199836731	533.882988433838	121	18	11	12	16	11942.3781862193	12306.6606299719	12196.1794406287	10889.9472750111	37050.0038393821	12704.6316528659	12564.8862655215	15043.5202476178	9331.31102533266	11986.5311347445	11981.115492751	12280.3068416007	12465.8381582819	10200.619157047	13592.3702204706	12034.5614402541	10114.6360313666	11100.7710882509	10903.1274381599	15465.2812636597	11508.8620465232	11964.5634979047	14711.9297939903	12943.8714892189	10026.230496972	9948.13707331062	10158.7705337722	11254.9828524721	6686.8600577116	16738.1129875399	6771.78923249245	9457.82425412908	15786.2869450649	14252.5642683143	9229.42407280207	12529.5356286655	8575.97233074717	9144.02986233462
573	251.001256001614	250.98014978101	251.175821293939	181.906994571686	132.971002922058	266.348006362915	64	17	11	5	3	339219.571373442	1078862.64939778	183380.212943565	1019267.18375776	278897.950419399	518007.884299413	141465.915864159	110474.132775759	274388.389516824	288165.156057263	367325.749705764	78628.818873496	268463.10160905	113256.48932674	157783.677255925	1138.23461271003	344364.960417504	645639.491374741	112205.753894141	123011.956591101	121922.331808079	107229.805416792	101651.123697738	112764.995681816	102581.179377565	98808.1871262621	95800.0253022818	94814.1218120209	92139.6186363827	20750.9863624163	418.93856509449	337.046034938011	12552.2492975928	380.814154971158	20267.3267002695	203.790928233754	10623.7369970139	74670.888124276
574	251.141661671727	251.066076093532	251.184076033333	53.7305009365082	30.3610002994537	111.366999340057	50	9	1	7	14	7420.15796915744	15438.7590583665	8547.12122383683	11464.5626313364	11393.408260597	7431.91054496076	16622.4835098756	24477.9390918271	5550.83873248543	12089.2976633529	12099.1693188306	7368.59153124224	7927.44776767027	8316.44209095836	51350.7994906045	9076.36860519648	10639.7000849596	13961.8835470542	8473.29612406204	7638.08981379925	7579.91177001502	9192.37631060998	9053.56276766816	7194.48209064407	7389.59000904113	7334.34048501635	7087.86639344273	8322.66720726258	7837.18541123997	19840.2398707811	19403.6118832603	18500.8815371618	10806.6213533119	6866.13333940564	8843.30675945431	19659.5219905992	4383.76322232224	19890.4133086279
576	251.200430287856	251.197931127097	251.242275428304	507.256973266602	448.635987930298	596.747013092041	107	7	11	8	16	16291.0859758146	12086.2434486185	42142.7036016108	11614.8097437147	11706.3290120117	7172.91649576678	14003.842442905	17944.683666134	35932.2045297828	11662.412648456	28545.8733492209	15405.1451488266	12742.9648714596	11188.6822451813	10209.7478599388	11786.128095957	59647.852776669	7387.94076502323	99321.7322977802	104980.632270025	107179.493169207	111003.826602504	108831.256693166	105344.932135358	95229.6039436127	94708.4018621008	95650.7203457505	93400.6970683864	90557.7317348008	7025.96685422907	17518.3517621973	52354.3746510311	24587.3505538248	15547.9939465347	9169.10256554373	8783.9089916274	8222.09648203391	3988.95956128836
577	252.050072501653	252.048859045269	252.051239579273	648.692997741699	647.342991943359	655.73000289917	49	16	11	8	14	15480.381747596	20438.8715962647	14526.6992039606	15442.8784233446	26428.8991113497	16488.297031587	17733.0082494242	12833.3628651593	17011.1791177326	16749.3723920376	17662.5345628614	6917.2730380378	15487.8182913523	18301.5795153566	18746.7335092929	12839.7547268619	17383.8069176307	16469.1421489045	21372.2523464262	15977.6910763554	20096.3092364947	20429.822268337	22495.207748227	15661.861515359	21551.1848892515	13322.6353755221	21824.2001578828	19062.1030863952	19980.8811528683	17301.9902521453	16210.8163792068	14018.2907659113	20565.3204548588	18760.0525004435	19697.9826999456	18191.5374275616	13202.4278817727	15819.1285927995
578	252.134216052518	251.947145943738	252.173696915653	50.5750000238419	23.9759998559952	210.085994377136	328	18	11	13	16	92732.229904288	317940.882774894	95358.3269906497	30140.1833868117	145473.892495977	37318.1543426095	72152.7477589592	76677.6266384125	28950.5717397853	101792.73935958	37014.4512283592	38838.8933217097	35003.0974815544	105005.330809348	54918.6100642009	191342.014531791	83896.0545315221	25139.8313702433	190809.042256426	193233.321424685	182240.031383961	201368.102895788	162488.321139157	162431.855147537	149314.36725866	151128.594227225	150638.369512852	145240.551009256	55053.27387386	359104.449721053	655985.28087155	324790.57750661	479898.21478124	335304.869912572	15024.6643847362	37324.925682983	284102.473467911	195864.027984215
579	252.23137246638	252.202471653482	252.269264871209	481.947981185913	443.035996170044	596.352024078369	64	2	11	6	11	340.09980945641	332.434994090711	307.272617773049	213.902704400662	7788.26033760561	335.58972072591	357.810923947021	393.505823945161	468.929094016552	496.476740073413	497.186533384491	296.82188790126	8125.71641576011	264.425414180021	236.0110926387	261.360508538938	404.649068104724	242.87613901915	27619.8859271267	30012.9539727794	30654.9645940529	30173.333224263	30657.1322447704	28497.1941626711	27912.4848653118	27926.9456741936	27071.0203675491	25935.6666910729	20493.3069855323	140052.560020611	52886.0755364855	12913.5126696085	9433.55793913403	8997.06535749603	4303.303173244	1521.14638323337	4924.93169412948	3392.33540096424
580	252.239804196987	252.237859485838	252.240869820879	727.892002105713	711.300011291504	730.718993988037	27	7	5	0	15	6793.22855284384	11303.5689882257	21924.758197926	8182.46052056551	8665.31160856716	6197.61965831369	10517.0727857854	6872.59252156631	6231.63075068787	12474.2538171952	12473.8688155902	5384.98578798771	9964.69099073857	8746.96124815615	21676.3365051083	8367.49727623503	14715.5429055914	12828.7598407742	35715.5263650544	28703.1712099123	31148.1143408641	10839.8084602458	34013.3673452986	37088.9047513405	32872.2354345541	32283.4723548492	30554.9964645521	14746.5406782071	33164.6508295298	7176.65698292581	6334.77535805709	7174.93309789439	5174.24736901647	5257.02006577866	5024.29049825544	4260.3443694671	4251.47144805864	4707.81311278596
584	253.100701339604	253.08489527977	253.194965125147	240.464490394592	188.714001235962	327.51199432373	46	15	9	3	8	50767.72125246	35555.1168014947	49353.2121351175	21784.661328256	33379.3788614869	12287.6129373712	40467.3156036995	157386.68919774	12946.3128355576	17852.7824826717	9076.51199057698	1245.96944324523	11507.7710772492	1132.85152931698	13703.8582122372	1180.01879201271	27215.8269237436	13808.2003983061	14159.1141925746	15059.1596880555	13224.9446913281	18361.663521782	16321.5296540749	15744.5722336129	12848.3060014844	14700.3972830325	13091.8733040952	12367.5855363087	16661.6954214275	8188.72024249037	1009.80592923549	1055.09612074494	859.134619355202	69224.9696005136	7893.63925043866	1047.98973013647	750.435712029226	778.363110854756
585	253.214834758926	253.140249196038	253.271920441377	551.168515090942	400.737004852295	565.428997955322	32	3	1	2	12	1983.17340719551	2005.36746750704	30613.5174725418	1493.89601854831	1760.99910660982	2013.98695065603	11606.6435197931	1967.36222974956	1831.15384041667	1400.14277802814	1540.68729366735	13581.3024799526	1782.31544898179	1425.76596054956	2060.90480308309	1871.12634054348	1610.38368782401	1592.99790247597	8380.36151855236	8418.993471843	8692.68636048585	7256.39625839405	9599.26956428289	9926.28035545945	8682.7855392918	8293.27872065604	8611.17964172363	8704.33435466587	8151.78422600478	16890.7825635178	1461.27761074491	1434.3620986864	3065.14703016877	1433.13678267002	1225.62836048193	1484.09004556686	1938.3163790077	997.271971739829
586	253.197328551805	253.136294832706	253.251987826504	642.409011077881	624.707004089355	711.093016662598	21	3	0	0	10	1387.89901294492	2128.81691172146	49976.2631014735	1326.44930217212	1447.53321438791	1464.19403688068	1164.27960369922	1719.36199764772	1132.46564958245	1749.19206290929	2195.64056392759	1867.49219473984	1443.94893219508	1208.27268218156	22223.3532579012	7058.53578545898	1519.75527789071	1598.93284522695	7707.99327180452	7469.4912943095	7772.54169483483	6887.64164891508	7398.12053729097	7046.33646427757	7588.28245177534	7577.02318459749	6558.29408001072	6322.18133731683	5399.18576227129	4707.52036398165	3290.1051340878	2887.46486732364	1700.41607738286	1928.32633516937	1852.35518195954	1409.13467052105	1712.3593952179	1405.39074201062
587	253.835589183796	253.829254577703	253.836373920545	1000.13096664429	998.870043029785	1005.84402893066	70	18	11	13	16	94802.4341060407	91285.0300793722	89056.8280702515	80008.2107908008	76133.0886231512	75801.9059633667	67646.8769153241	54381.4465690724	67901.7008513221	69492.9168238626	53662.2817632705	55080.91544386	55322.1547575047	53740.4045069342	50060.0159534886	57737.0095296856	51466.2452021241	46310.5223183632	99849.0112782728	87841.9927480398	82604.6067678276	68882.6313946159	72533.0387492385	63411.244937413	58505.3451357335	56261.8208345551	60176.6441407112	57729.6052473411	54517.4380716256	83410.8623656444	84192.2356907465	91484.6642672271	63604.1428691995	69154.8977642719	67777.6923560404	55617.7691063471	53114.2610181123	57757.9665280879
588	254.153661896768	253.967666938171	254.182060662627	48.4860006809235	25.1329992294312	170.285000038147	304	18	11	13	16	161927.947741548	235109.297637194	212968.088705599	249698.230911613	51398.6742996142	153073.939017579	163575.295097801	325197.571309764	164539.943573764	205734.732614458	135947.185884589	615069.371201925	177453.828537622	76870.6490724223	142392.549358774	465660.812188877	169146.842749402	137591.007289611	96301.7181519535	110621.470408241	101623.563723167	107269.314816197	81125.7824449986	111195.620738245	86060.2840106003	27216.1821326916	98150.7466973271	82655.7113783201	95690.3303737286	118414.358407829	139576.437213811	244582.443194379	17364.4038049877	25288.8610997205	157492.408099982	2039790.76497949	45520.6763704084	52869.1966853081
589	254.094611303763	253.999767107171	254.174520365232	212.046996669769	190.643003921509	240.47200881958	28	9	0	9	1	1078.429717483	32725.3170278063	8496.59728109604	67159.6915848507	23470.5182346411	27513.3976263527	6655.23704189701	8550.31914556283	963.104647495917	12055.6828416288	1210.27970468253	13185.3844053755	2502.60326887241	956.859545170196	4616.77365718223	4323.01939520985	6843.29872583039	31554.1037245933	2319.11856943901	2668.81967940414	2593.33615940204	2465.29697081553	2826.29792358141	3017.49349429751	2637.68455807446	2479.75332868751	2255.08951923321	2439.80149775557	2564.45176270092	40969.2224788971	31242.3953337461	10068.1792933161	7264.55758241937	2900.90385890752	29345.637595301	960.580562042072	7444.59707891712	24625.8647316252
590	254.247645117236	254.190157699139	254.284576264216	449.731007003784	340.167014083862	488.462003936768	111	18	11	13	16	20452.3853523533	37795.7816608386	29484.0667665998	24591.3495914452	32859.0988768594	33878.6581174694	38057.4146988988	41302.6289786957	43919.521872129	41249.6701697675	48414.9693336194	52787.5201176803	56361.7748262249	58007.0050340738	62796.179476012	59968.4893697846	63824.8748430284	60129.8871697672	52095.5436642095	29700.7468154212	35023.4968615217	44499.6578694497	53846.7193747392	51587.0032853261	58943.7077749587	61202.1380615876	59479.2023189552	66077.6757403091	71362.061011605	28564.9643551209	36998.5809206293	43952.9600502774	47047.6208478552	36830.6257778266	48259.7465007333	44341.2371317372	48457.2415673244	49136.2264731422
591	254.247798254875	254.160728053869	254.248747596055	795.386002349853	707.870986785889	991.333024291992	51	3	1	3	9	119793.122813449	15598.9853702243	112978.60772717	33774.2179506342	96532.284503474	102262.999518703	101806.865247488	98408.6561372657	93440.0805778371	86541.2867714377	103094.65787917	87746.8426734739	74162.2937680167	85406.4714164436	86026.2709366574	78864.1400830495	82130.5085183445	239124.432318807	129808.87736188	120543.068456769	109147.919513583	107942.165139331	108345.721347213	102380.927966701	96681.0578761366	203486.958279657	88938.2089094983	90963.0288408067	89901.0054755741	110960.73977379	102667.464403264	89644.9683931404	95032.7449186225	88809.831281662	91530.5433480865	86666.6913780636	80876.6279142698	188415.912145911
592	254.248350942535	254.246971747127	254.287638448061	543.93698135376	490.950979309082	696.746025543213	222	18	11	13	16	387959.288725039	401310.090576238	471250.182845592	399521.448984627	433822.04933813	458369.448598898	435445.881648178	451370.029494545	426001.244840714	414819.460767278	445667.931029155	375152.953318208	388969.309493189	386092.171340608	365881.930265404	345926.316114802	377560.18763643	349846.177750413	465405.244704737	470657.647004255	458803.017759507	459488.113028499	455162.159619618	428604.298055608	402012.377246068	381251.278989796	364055.282643667	357168.83509033	348811.2945677	513445.938953987	453787.449782514	444202.226638163	488815.922591961	423756.292592333	409629.134471462	379502.232396339	356956.888153519	358228.642355651
596	255.095050964002	254.977011281389	255.159808164107	232.297996749878	192.35200126648	252.610012283325	15	2	0	10	2	1558.55213448405	20847.6933445367	3179.41134186089	2318.08255575597	1486.95509032651	7885.65369616529	1795.69700095836	1857.910668987	1185.0500995225	2670.59660068092	1702.06432659909	1495.02022028542	1582.60341153302	1495.17247402016	5464.17460415062	2675.75499489703	1342.99014637247	1624.88300613733	11102.268267854	10274.837106145	9568.02129095793	9035.81632682992	9058.20829554616	9324.06524103352	8681.18909176718	8306.0900270141	9329.53820635099	8458.04917894877	7206.61781453169	56399.1419123462	43670.1442945021	14853.7561838923	12569.8137143627	11422.5508077443	37060.8414787644	9089.73351340508	12217.6455614506	32724.9660856789
597	255.174120016899	255.173229919923	255.175043839888	506.743999176025	505.989995117188	580.814986419678	10	0	0	0	9	3136.31734560856	3406.10164335743	2662.58970629643	3285.11850107415	2487.5393874601	2618.32745368729	3119.17791257558	2673.86858779422	2955.18265726258	2523.56831360389	2340.80338657543	2797.31674302369	3186.09677354863	2347.45652378942	2618.13537411974	2308.13140546123	2649.6484169066	2419.49761789785	9026.81225055632	8032.50860762596	8570.38740559843	9209.76871633902	8206.86360183797	8663.51012042853	7661.23032948375	7536.21283132188	7714.61504639072	7175.14052014053	7074.91737011141	1559.28825294511	2571.43987143331	1889.7116239232	3167.78371123224	1914.40890405717	1996.40374324347	2045.18988764321	2004.11913943896	2118.55449792638
598	255.137964949349	255.101105163163	255.236676134392	347.953990783691	280.233993530273	430.411991348267	47	4	11	1	11	13851.1014739517	2468.53848867491	13991.2759414758	1455.81286474317	2242.03499553938	1468.40455843561	1621.24454640065	1526.71483189932	1828.06111788111	1305.94613572317	15915.6223281249	36292.7297778385	1394.29259357655	2665.70163982521	3846.70665259659	2157.85859124708	2271.4144077466	5223.45831824413	361663.441404426	336890.293719886	333449.493251452	314008.725721453	340305.915987482	316643.922418207	306054.526513265	305935.365906155	310995.23905558	303111.077904999	321903.995265565	68693.4220311457	755.65993138722	1122.02170592174	925.49152797088	3055.87609120778	1394.45196751372	1191.84862323664	692.103662649968	841.102693512503
599	255.251077445995	255.197394234696	255.287725033017	536.348488388061	442.131994934082	543.985996398926	100	18	11	13	14	45997.2592448071	47896.2091952562	59321.146548793	46013.5598208662	58030.2207639899	55235.7487191948	53027.4967740656	58081.3042797807	56285.4427483506	54494.2265697276	63012.7289935441	41291.7114481889	44006.0335871344	50751.7137863372	38436.1725263298	41639.4653550129	40837.7679903992	41695.4658356329	53715.1280503906	59926.5181477282	51828.9834740013	56735.1116505896	49801.5570089842	51322.5060887709	44241.0317942128	47536.298725142	41719.7575596941	45241.5160107626	38912.9060120555	53269.9805258643	50570.2925104974	49705.3691915632	61506.5317424193	52422.3330975954	43781.1500345506	45077.7825863523	37016.2732297014	38868.4203878045
600	255.251095040924	255.21051202029	255.252161453013	608.937512588501	607.428979797363	693.654009246826	72	18	11	13	16	115598.903414091	101789.911422845	101347.847903557	89128.149766963	88534.0645141008	88678.1497403048	83356.2913259584	81588.226592252	74184.3832756393	75007.7118917275	79066.4527021362	61375.1859922029	63500.5687449256	60544.2091723122	64261.4144725759	55711.4434336911	63142.6543489173	59639.972409892	121211.695970744	101757.553794576	86877.9339728824	79996.0391149976	77693.7482395582	71184.7204530332	63423.7535189698	59857.0973169617	59241.29638201	62119.8191041971	58086.2037104674	112058.990387983	103596.224370826	95714.7263632528	81790.1930627041	78026.5578453522	78770.6254328787	70204.2775712535	62057.4384525418	68186.6149663845
602	255.627308288916	255.626366002638	255.628025023908	499.778992614746	499.124003601074	536.891021118164	17	7	0	1	9	210.464237758092	9477.66820100415	59210.9717131048	193.420082854107	11209.7121360525	145.856666705172	488.204485413525	155.609994070871	132.305703926948	12324.8602571245	324.650174682029	142.23193359375	204.167737688337	11458.4287296236	12378.2084292366	172.951628463634	17158.3140389621	524.099965866283	6696.50198904292	6392.19990928524	5429.84053354378	4306.2534868515	5347.98676155681	4422.71543743781	4000.64331411584	4410.81648248481	4422.58244128572	3919.22158446482	4885.12752001759	1272.7181125544	8935.28258837387	896.520300792331	174.84178437399	173.82347232742	300.290367276253	177.650701026831	182.797982352121	142.615325927734
603	255.833581067267	255.832723927591	255.834740370108	1000.13095306396	999.497021179199	1000.24397216797	53	18	11	11	13	25142.5456940134	24054.6380357693	22887.3417753261	23381.6281378046	19751.6388971903	19452.8426933864	22991.6060425618	21203.966431252	18609.3637076207	17355.5947270431	18876.6522282125	15224.5772206783	17650.8945600782	17578.0102324824	13719.0162473358	15659.1262671972	14412.0962096006	14895.0076410693	27487.4230564944	23263.3427147737	21815.7810648473	18610.5453503897	19974.5902352408	19448.844014369	18684.043592602	15928.8949873187	14909.4946969833	15481.0122005429	15381.8050576126	24058.7614002327	24222.8750997356	30013.6223466809	19541.0992539022	18556.2870905934	18717.5163367425	20346.0760602156	16784.2850815505	15037.9952810705
605	256.264004848634	256.255819460477	256.264990403632	673.318993682861	607.728020629883	803.205012969971	89	18	11	13	16	2854326.78933693	2900843.33079854	2644285.53203691	2695793.92546378	3093151.87823128	2861267.95881077	2928283.23132228	3021361.12895932	2856842.45845171	2819909.68093118	2770693.58858939	2786324.45852053	2776413.24788359	2794172.96652265	3091922.74813128	2747873.84706734	2825313.73956319	2584417.63872889	2926113.26957485	2725941.47618584	2826846.03830785	2918965.3577162	2969655.39295876	2914917.45477546	2819446.98321219	2867576.36507163	2746091.36118171	2858886.86842829	2765400.42899904	2805388.28276009	2804220.61396108	2684800.20949862	2883730.48458413	2842904.98632537	2855130.83443468	2847820.72348846	2684301.04004357	2648837.97418747
606	256.105257855698	256.09877880159	256.263868827282	347.785513916016	308.620004501343	386.23	18	2	10	1	3	588.57157610481	597.43838804774	2265.291785559	467.923332750797	10996.2229432597	524.414349615264	609.569594671794	546.561141169164	625.316137870774	438.945579361171	2728.57921253921	13117.5629509194	454.335653324922	618.983592669635	911.504299982606	562.811281496038	683.539861742097	1125.3498977283	48002.7411973787	47680.1720075682	41762.514206145	41563.443503029	44194.9771444972	36957.046332041	39893.4015629534	40165.591546345	39527.8657257637	40200.1456409693	42138.0752183273	883392.333846507	394.417093133088	544.643401722113	452.678300989792	695.517785047181	454.031007671729	538.552689347416	367.732362210751	461.239854215023
607	256.299672251681	256.128706703521	256.30092478695	464.460996131897	415.895004272461	534.836985626221	20	3	3	0	11	3789.29028599262	54662.3735545079	12520.0103504956	5366.02866606712	5453.76803408191	6102.99406121671	7450.83565197587	7642.20474255085	6628.09300364256	18226.9280485144	6677.88011389971	5996.98786075115	4596.49505136162	4080.32294376791	4793.05547475815	5186.31884678006	6027.43590058982	5269.16059026718	3608.16318326443	7306.20715055482	7191.26105267244	7691.1896379739	8265.88067793846	7186.92941414118	7158.84884424806	7746.01306525724	5723.69473613799	7363.46306294203	6956.04270449281	3538.3014069289	3411.2186809592	5179.82142353654	5894.03715017438	5883.5740603745	5805.36590977013	5472.62975202352	5230.3019413054	5331.70009381771
609	256.397283411183	256.31426185131	256.399386004547	673.319996643066	672.354001922607	675.078985443115	99	18	11	13	15	22668.5802728534	26980.5315012325	16484.5490190358	21418.7467537199	28247.2953927462	19653.6499398388	23883.1331646442	34481.0156755149	22838.5408905102	22763.0594841724	23862.3161629277	21532.1036225441	19543.4355075583	25927.279093191	29410.6866025105	28975.6609073281	22890.92109391	17706.2250168063	24790.0092461854	26581.5103945322	21855.8185946662	21397.9431319647	33394.7569786571	25719.7390689328	28319.0603626817	31133.548586634	18231.0490362067	19315.1527312769	28862.5768033415	18518.2385719727	20683.9891376719	18189.635024406	25784.7219213266	28005.6001406908	34108.4500721935	27221.9698914756	18308.5827798351	19062.479299511
610	257.095690461424	256.975501405183	257.128864033098	216.52899597168	204.521997184753	272.795985717773	15	3	0	0	9	790.457197492942	20913.5268235106	2777.62478243684	737.685617101751	19440.3799902275	846.482617512532	1098.94439948257	1189.34003716707	595.643168798337	1123.6431290557	1111.65112791583	1711.1144060595	816.83671288689	1129.78766046315	4494.56878475547	34712.9086201637	938.202124702434	746.875218033791	5454.864091447	5631.18396042846	5505.54065023363	6302.68183741719	7630.23024503887	6831.63112871721	4837.1634792164	4911.01448310018	5482.99716883898	5793.65077738464	5996.22478731597	1064.19277689792	2468.25018161908	2048.02383069992	1787.84182612474	832.856584954262	1286.3786454495	795.13250336051	850.365268331766	751.590948008932
611	257.26618108327	257.189223252938	257.267915514681	672.687018127441	596.716983032227	796.35497756958	149	18	11	13	16	452352.656903355	460950.338811185	419145.855817068	421937.311728043	493788.729657262	444766.711338937	452361.545695119	487112.422946363	448074.402917329	442914.071858721	443004.057610279	434419.319935031	427429.982789566	437684.961087381	486531.294511006	427044.4353075	440089.759363015	404891.746943144	456348.587024197	419528.366667432	447264.956765464	461623.74865448	471601.350421339	457645.969054863	437699.932598913	441009.419059664	423537.187363288	446623.722728451	429812.097608797	440064.689687786	436737.195772233	416941.743379212	453341.309993431	452675.79243527	460567.98300244	450909.789128965	415966.690021276	407894.765722806
612	257.148794198327	257.060138688944	257.186818198207	47.5754991197586	27.8169997644424	170.475997924805	112	14	11	9	16	11356.2782325908	24111.3243555906	22162.9565755847	22085.994085619	18537.7749531666	16700.157218085	21930.6218299845	24921.5912992212	15674.6682117357	16752.6953433116	11721.2417676765	9952.78145576268	16994.119822792	30473.442578745	22940.6566463714	33924.7077886158	18702.1594952547	18863.0435805671	28652.2208085486	10920.7382647926	24269.6397860418	23903.5811709375	25459.8731334388	23824.8667312319	20794.1144716563	23592.8013501631	18921.7860347475	18827.8096576126	11487.0737043162	6665.86784646939	18689.4114752426	12524.8727013078	8944.00528969243	15246.8501440047	31087.5409377369	15021.4045417793	17380.8740665637	16457.2188429587
613	257.190082394696	257.070667405984	257.266782233093	442.364996833801	348.338997573853	543.324980010986	52	2	6	3	14	1401.43319580331	1532.89387296885	2089.22170804881	1617.56133521162	1475.22058865316	1214.26512655076	1494.12823696248	18644.1072409131	1349.93418318294	1374.70351507589	1287.27003028952	86118.4493741579	1290.24561565667	1155.00170473382	1647.9165975647	1454.74896375444	1827.54602630474	1120.77445392497	14473.0040057571	11246.6777827288	10841.4572946348	7555.58008121327	9123.49906511711	11183.6595459987	17521.009285763	11715.5646547794	10844.4455623925	11025.5619158596	9848.05586069907	75711.4629395166	1260.9486935012	1424.08533293456	1357.86429422144	1162.50748585369	877.67155963853	1015.49335805904	985.928364872094	903.16386319343
614	258.049577706856	257.998201431689	258.050130730981	68.1530005073547	29.6220008277893	69.1930005073547	21	1	11	9	0	776.217104997852	957.058624973121	11573.8585867379	831.865522670746	7590.92406852537	561.216268344346	507.892279477819	8628.67974676739	783.95380661299	432.149399540254	381.988622064386	238777.409674157	383.664216028393	2060.35353438172	737.529939070344	550.916789671672	15641.426441495	335.378226683009	477379.887567325	460529.877443077	443680.519244334	448724.71705352	445611.070141589	438739.843063849	418736.056555106	420787.883392704	411069.040433448	407472.704749902	398663.426947423	626.451533611465	4452.00627556723	17373.0399380998	113424.629285554	1284377.48229662	1952678.42895709	1458415.65416765	402.870451834884	97378.2092156554
615	258.110316463118	258.109522987768	258.111029320245	592.261021270752	547.143012237549	600.939982910156	27	0	4	0	13	731.50782828033	720.472185104154	636.265673332848	408.863758281938	507.557885916283	557.337936342694	532.166755877435	618.050591958066	442.970738853195	710.924164715689	550.091459808561	648.690258668469	452.109611292556	471.993060903003	436.901270128787	705.031959376564	489.824687544256	541.619461849332	12194.6503808191	10576.7079403979	10344.7918922454	11490.4986101631	11564.6671210312	8389.90323342104	10463.2957517604	10216.1786614607	9216.93142986298	9553.51861252056	10049.8888335576	896.146105627928	714.358650879426	663.529138546969	601.787888019656	512.026925254199	443.466639021412	579.262387090259	454.750070445653	407.666533543356
616	258.12413658701	258.123166678598	258.125432744718	499.124003601074	496.63501739502	499.772003936768	9	0	0	0	9	414.95706664212	297.341900276951	545.625581753254	418.865557750687	479.276763325324	594.914004632405	297.523391420687	451.268237102777	324.131554844789	425.477594538592	496.351218474098	356.435574168339	423.306229607468	258.061757719517	398.248294883807	321.115334981254	487.954704071628	429.500381973572	4387.68717081898	5162.86000509241	5849.48895351163	5581.4005965949	5818.34094279579	4930.77422453696	4740.04441975337	5131.58180342189	5030.76468062614	4752.78634867711	5073.40729654048	638.38513583211	440.31269784621	572.215100866742	348.154555486382	459.444995675236	426.859105937183	323.486821583007	338.586702546304	326.919718018423
618	258.269983081037	258.229550821027	258.270659743915	673.318490982056	617.784990539551	674.644012756348	62	18	11	12	16	27202.562057815	26465.634122364	23585.3917882312	21847.9102028104	28157.9782153795	22867.6977868611	22517.0316067338	27674.1139110991	24982.854328915	17942.0895655189	23036.2844846975	19059.8818810178	20597.7930605114	21919.0029307175	19551.8092172854	22714.9844938154	23851.623472888	22353.5223869048	24876.4670900186	20394.910397809	22774.5553183928	26247.2578196801	25528.6135645139	25656.8325181277	22159.1561783791	22422.9038114995	24281.492952886	22245.8950205706	22371.1222524281	28099.6767870681	25601.2011484709	22415.8248980343	24953.946289154	22780.1159721874	22987.7005781326	25972.1949242614	25152.7101086697	20891.6623355635
621	259.052237603624	258.978173308117	259.053220284941	67.7874994659424	24.4939997577667	116.193001995087	26	3	10	9	0	6021.16359314788	8700.05776091386	5415.12316897843	7357.21495676786	5767.54259651154	5417.29131333344	9720.61012670118	9844.49453329483	4315.74465001468	14065.7132634404	8853.86368338551	18033.8250819082	10723.3510471196	16508.3055649912	8937.24642037414	4345.30157531239	4248.59671465121	4620.16473352909	40343.8412041217	38907.2004799932	38734.4048445627	38756.6685231598	40038.4463348333	38621.1634051845	36607.8774426329	37040.7516017407	34936.301867232	33590.5340240894	32771.7741258659	20860.7044078677	11563.2337315754	8389.44027268328	15161.6065669339	123397.898980282	208726.47618162	154356.386356863	14547.9828887386	8430.65564803407
622	259.154192415313	259.112307295098	259.169634849746	628.088006439209	506.624024963379	686.571017456055	73	18	11	11	14	17664.6366915169	17381.9132839499	19870.1749344193	16886.4051513108	17652.8249760824	14434.2203208804	16246.2082254142	19144.3881979478	15893.9383565378	15527.9500881343	15664.2345314349	15147.1004802939	14423.8451001467	12461.1074898144	14147.689994518	12792.184062358	13459.6725806086	10309.6445834202	22031.1512941974	18400.4374994449	18537.8205478191	18226.8622739045	18830.4450952049	17594.420280531	15266.756640545	11562.8459520079	13799.7268201652	11818.9829102052	10571.8489613906	19504.9059434201	18937.3189723479	15569.0631831307	20510.1345303585	17400.9492908791	15519.5138906082	13104.6102881059	13250.9580883384	13954.4744527219
624	259.205825833996	259.205155757602	259.206889267583	617.781985015869	617.152017822266	656.92102432251	13	0	2	0	10	1142.27915008031	1505.56076023976	981.082419156656	1126.30644302206	934.869046857208	1186.75943038003	1270.45044365254	949.238392513245	920.714724296704	1210.82434675346	1035.7399074829	856.908892299049	850.515311800875	1146.51448230694	952.557067302987	1157.03196475306	1135.63394451514	1491.47939426824	8767.54232090475	9297.17545054025	8694.62538982183	9396.27156797647	10510.4626735523	7288.16956299357	7933.90452594558	8779.20054648817	8000.64525753922	7901.37455867231	8074.97803405424	908.322985075414	1082.91141010366	944.587631727258	987.462125368416	833.277084885165	767.582594363391	826.85503773888	895.176400350407	913.756454234943
625	259.890793888789	259.884994873984	259.891589524615	1003.95804260254	997.114029541016	1012.13094451904	78	17	11	12	16	152602.562464639	126610.38918217	114656.560669594	118188.937423518	160848.544524942	116188.558825076	136991.599791776	171523.418366493	131715.32135129	106040.340013802	158820.838973363	119662.597878575	111830.673698311	160625.719308543	148145.892270129	118576.45391221	101716.773598682	111113.875768582	134015.536146238	147109.637148142	158646.866472497	137094.118287619	165704.492244222	115092.291977629	104943.827992168	88469.3018305389	117072.989386679	138454.704014739	93491.2689645325	118489.406176805	157297.029843926	130882.650065919	143707.491692233	128225.433905987	128353.070766131	107798.908614467	120696.653822988	122717.112696113
626	260.047620769469	259.99225594848	260.053300260777	68.2560010051727	53.6519985675812	116.97099653244	28	2	11	8	3	1103.57517588438	580.801290081174	11412.2402251773	609.393587154469	12088.9772971367	512.630033913844	917.771856991458	8508.25136404537	631.665607925272	455.068959282216	1084.27349882502	224512.40918585	456.745336159423	2247.60130392504	908.588347679802	530.85458643522	15242.852913022	523.75465901954	466776.59025942	454303.37047813	438026.172711237	439622.569565481	440928.769197199	435146.398693292	413398.063181538	408197.119547268	405729.53050709	402890.675231227	397500.581823729	565.137181354221	4537.20002798992	496.890053783194	111647.829172228	1263235.04668246	1916502.31901086	1432990.55048756	718.759126454825	98386.1758706792
627	260.144567098365	260.143891607363	260.14503100848	659.435983276367	657.502013244629	664.451999664307	26	15	11	0	0	4931.73434168439	21740.4746937752	248773.844533414	39253.6290062629	55094.9372621152	3387.64733095128	40124.7206409611	22162.6087225477	9082.29064877431	61949.1177969729	31498.6847992975	17092.7825780232	28620.7966419333	42102.6949144862	174294.579458918	92885.4043334574	61692.6912222952	9611.71175845675	30598.4115471371	27777.9059905621	24147.6760033529	21998.7292526962	20781.3060344663	23604.203160421	21211.9540531368	21186.0916866129	18344.9360451528	22124.6311448291	20944.9599024584	1856.24390681026	6159.44221287614	3759.42491079643	625.235481335358	648.227488125519	691.122852395289	569.749178894542	434.380539533428	428.977510066703
629	260.185356589057	260.073567387077	260.196983532988	130.28899559021	93.5030007362366	230.401006317139	105	17	11	13	16	64325.355558428	119360.624776333	56775.1487352233	119082.191321556	12437.3541399622	47359.4387453073	40701.8231703589	31524.2948694155	39891.9713129222	94857.7606245654	35208.6966917567	57378.8946229136	34885.0227220729	6673.85651818735	54034.0930201858	322842.854487627	180799.453581187	32010.9214166831	180326.385558628	167637.353217192	169901.258633654	161613.824084366	171665.864343743	166047.291704445	157796.49866988	154829.315830462	157516.257066429	153633.59632416	151104.218055652	75950.1141862781	161940.448240425	119881.80779308	91061.5502240296	109361.429643569	99560.9992879257	94929.1576540775	173689.970487916	74320.8072283779
630	260.628108580619	260.6264163032	260.657850022558	515.628000335693	513.731978607178	576.837011413574	49	0	11	0	14	142.97094120644	280.069610595703	505.188663267397	335.44899305515	396.936279012925	170.289281274709	417.939192839588	238.946680209289	143.512255859375	393.987847078592	497.999353676776	192.208764439242	237.175804004073	193.168819714958	294.973910407862	156.008487701416	211.211435517354	315.309769846499	31930.8010375733	27286.3318627537	22895.9475333528	22415.3044823091	19453.4106402525	19653.9561217551	18445.7650252857	15692.8102165111	14816.0850660935	15169.2119088343	14710.4297903653	514.360148930715	532.637217029929	1000.80831152414	176.365339418035	168.793548583984	251.871321868151	206.331069946289	137.78540280037	200.096230011201
632	261.159305454801	261.101920932253	261.179617409	231.67750459671	174.873003959656	233.552002906799	46	3	11	6	13	2164.45071077144	23177.3738967832	8680.35551673712	19646.4283277094	11660.1387085827	3310.81799307391	2303.9980356792	4272.26450613446	1251.10405170717	3469.22217758847	2570.0185600196	3296.99939436262	3272.6741406268	1413.78667619592	16067.6979471445	2871.60861770741	3728.01181939685	1650.08496694961	62026.5405957756	63276.0092802403	59829.534075899	53034.2769452608	57945.6431761807	54096.1411655322	46727.2372922078	45866.4852861911	50566.1627752595	45237.6293239372	38096.5507346168	3878.01112688761	8931.91653272103	22678.9551094354	689935.266584244	35745.3202003671	213014.408362971	5346.0103964054	150201.617987489	29603.4162619834
633	261.184365105989	261.141677411279	261.258938267525	658.916005096436	582.832010955811	708.63898147583	47	14	10	0	13	20864.9360520278	11205.5927266677	104670.424550688	15701.658496696	25465.4311885103	2595.93470351611	15877.8109794004	8592.58494392865	4506.05124933645	27434.151564002	12533.7978916136	6859.13075709343	14450.6732427562	17120.8763636649	74418.6546849553	42182.0393032851	23688.7765647258	5031.8974975571	10635.4550073916	9711.35515666008	12117.1505578794	11027.2778246552	9903.48293557763	10244.635679014	8094.33634477002	10370.8780787864	9726.22508553788	9991.00195407335	7180.08159077168	2115.33878822128	4564.36196967959	3294.55605693989	2400.8923574388	2215.64971952699	2197.68065625615	1974.55584417496	2156.97821512818	2175.43141874671
634	261.109926979516	261.109069986983	261.221474924227	302.916496734619	301.66998588562	382.458998794556	40	15	7	11	7	18492.0431840808	9991.85145456344	30764.7072828671	22172.100645639	12714.9648615204	14141.3201247185	19513.2421540537	31137.2934407881	30170.9022032568	11790.026998284	18570.9761588357	13228.9592795901	19979.9875057271	16335.1082972544	16370.3193289067	14099.4802925249	16557.7612704365	19274.7326672915	11498.5483509991	11891.8875936605	16397.999279435	16166.2497638812	13865.6913772076	14191.0135091599	14169.9110292345	11883.241897691	14618.4659468383	15517.9832161725	12804.9283375628	10768.4160606628	8966.06987530296	12296.7214302123	34921.5289161823	14252.8284028471	15382.9858177435	21426.820067569	20812.39852275	13569.0245588116
635	261.221314397966	261.185079206812	261.221937809027	502.362519607544	449.316987991333	527.542018890381	36	13	8	0	14	29857.8901876339	118005.901272129	42368.5502708144	63632.3284147254	27709.9095506668	51130.9765721313	87004.4654772989	28525.5582227707	50500.8174274862	82638.2158431238	61090.1484741247	27417.6722588667	90415.5782462796	34896.4886306585	112470.92688819	32204.6845634282	23855.8754840834	64201.6355263602	58845.5342137255	51002.7040334922	52709.0974850929	55864.5688822383	46274.7459369362	47310.8233956695	52722.2214354184	39540.933210209	38396.3501973893	34665.7644818035	37004.759468583	20281.3507847926	21860.4070760097	16828.2698618429	20221.0392652273	16102.8105520457	14231.61684608	12951.1868975518	12565.5852040976	12666.1765145717
636	261.18826800614	261.187724904258	261.189386445556	130.489002742767	128.687999725342	131.399993476868	24	1	9	3	11	6766.90204373002	11960.0435162024	7977.1209407455	12335.3380536672	7773.91849153489	5033.88925531646	5450.11369871242	38628.8611501987	4550.4731943747	10609.7728925645	4494.55896985915	632.903467782307	4893.86159699369	6856.31940713152	6345.3531849361	1367.00409102812	414571.543485221	4120.00842514681	17293.0876638647	17217.773717563	16206.9781192206	15652.7425564528	16124.0218675216	16067.639521189	22034.4761930534	14843.4611545876	15440.9109039325	15272.0717421058	23279.3364307284	9449.74582982063	16549.0380635262	17957.666608572	13319.7484561205	16579.9079329669	13779.002284172	12083.7008102583	16715.8020822337	9121.75425612678
638	262.155107448421	262.096327855407	262.238827985799	211.141997032166	167.967993431091	232.29899810791	37	9	0	5	10	27229.0234426603	25005.5324403802	13525.7910712552	51213.899913678	4016.14616080575	62337.6167363715	31201.7701558694	3168.92891399524	23444.2502782137	29652.4061023537	8290.34842822154	3917.6253147036	28205.9346239848	6296.20520433489	30147.4237592702	1591.58752720741	6689.28415635451	18601.7190451998	10954.7491849136	10633.1656314045	11293.1091646999	10376.8148063868	9772.63227163348	8722.19726630797	8914.19783512565	8793.08891383	9561.92754152821	11478.1536508435	8458.20962426408	2752.51564632763	15818.2695131432	2169.19272608488	81126.9984618779	10325.8598514645	23519.5307091996	1747.50527865133	3008.63211655679	2019.51033212974
639	262.635138638518	262.625799802553	262.635697206728	537.026996612549	497.258023071289	538.88299911499	15	1	0	0	11	204.209575639945	348.895977514951	9056.40639726073	187.274445732683	1589.50854819649	211.82027859158	295.172591610863	196.707821764052	246.170458278246	1306.09203585973	719.228543221019	171.794066663482	267.229965817183	1498.81032750688	2751.64133897672	1988.31437956821	408.549966004211	621.528317635465	6322.78937986773	5468.29041624069	5292.44655065183	5564.77137918853	5763.78345564008	5018.67960510568	4706.21054423518	4499.7191482236	4762.14338545377	4913.05211444696	4550.72756778821	738.146827394608	520.627049952745	635.279096707363	196.272862117365	162.38680613637	201.154223067893	120.477054912183	119.712524414062	147.248703691694
641	263.017705231789	262.956201662108	263.019017821266	182.10599357605	124.894995651245	209.554995765686	51	17	11	0	0	235702.727432619	794128.857646873	125204.851895504	9825.59448539978	187956.479945036	361115.737326783	94056.3887506468	73697.2788418061	181710.97846919	438940.073916489	251367.65019796	52391.2750332411	179491.829198088	75443.7614140799	106366.320387399	1053.61050899848	232290.294771846	455095.991057766	75755.7130593187	84299.7392382135	80801.5325577557	77453.3296730488	71527.1113124245	81600.843646049	72160.253628823	68707.4293016984	66149.6456094962	60651.373693605	60429.0038579971	504.641008528834	699.782132064613	543.554749341485	648.990762310475	372.993211726002	218.389907117607	192.041460410692	735.078337797048	311.085399968592
642	263.139491003816	263.060684421029	263.179442517652	308.628993606567	278.349008560181	396.353988647461	40	1	11	0	16	977.198539939192	9251.17277287692	1256.16863884756	1053.72579640523	725.942491687834	689.30260609587	969.280889390036	765.599516808987	824.199462384606	1231.15300802762	979.326205824812	870.694667231912	983.076162940926	939.540338719885	1140.14652675639	707.435322906822	876.82794798445	753.920183154858	56448.2313030182	47276.3324118638	44400.5811020599	45657.7966842859	52000.1082899538	55109.8339440108	46346.6416136362	47661.5684812299	53433.944392	46017.2389073967	44830.8895057999	885.749630818764	769.015417245527	1224.76510070264	523.102853624357	867.854508977383	1139.65327153686	842.064575954444	691.872618251081	577.619763180614
645	263.237066476584	263.197462891026	263.255003357891	621.554987640381	404.521007537842	665.670996704102	127	18	11	13	16	362063.174769678	333557.767892419	361528.772232123	349078.110603529	369335.582633852	376701.150307618	379379.333873908	374100.981279602	360084.97941813	356196.501160646	362649.728180445	335440.435264679	318493.433953333	321267.112716939	319829.986444884	286485.594572453	301359.355103597	286614.734792279	323239.760590792	311359.10244626	311260.418026373	317023.705357015	328042.100147918	305727.77681914	280900.141533881	282056.144038141	264361.559245929	273743.742750864	242171.813299805	355576.107518792	371430.681361612	353570.922170067	385836.609184986	359987.901356723	361110.412632278	345792.421889934	308983.699734835	307413.528482825
647	264.025037996833	263.931588862108	264.026243368621	104.029999933243	18.8980005741119	106.083998680115	38	14	6	6	0	93268.0032166536	187370.907015358	42838.6525214127	124145.147462259	88408.979874081	41643.630631793	42045.7746941596	51043.4024534173	74926.7085590835	106944.84491157	95382.3526523119	29293.090759912	14594.9997969344	22373.0731623987	11307.3772189654	316.159872945209	56674.9693628409	204109.075093243	15597.0381067833	17426.1491842795	16747.1591256373	20968.8394986864	22743.3894781228	21278.071563567	18461.9502333064	14622.3509705604	15054.0374626173	15688.3869967707	16083.9385566571	86723.2362948507	56515.1335476022	664.890594246471	113299.785450621	494.047630887634	761.947176530854	1171.74973315226	166706.218271785	127393.697315999
651	264.240457526862	264.239599307384	264.241324891962	634.821510314941	550.280025787354	719.371972503662	68	18	11	13	15	55051.9129576162	46008.3824627195	52362.8612496424	51690.4456419451	53155.5377344717	55924.6812760859	52423.2356737484	55418.5449863669	53043.1919184157	51914.3280845574	45684.0643890521	40952.2133777384	42584.0248636263	44570.301063275	45813.4922107961	40012.9848898286	41280.9731194803	38716.7384669318	41211.7260335891	30411.832405688	46798.1661963183	43447.3275512872	46348.3363109641	40561.1651255821	33594.2182333879	40957.1254568116	36271.2877020892	40791.8568017126	28997.3868334666	52982.6605322298	52770.1174641028	48792.4667468455	51467.6614857956	51573.2568424997	53149.2039295554	43769.5507467501	41851.901168061	40796.2723415006
652	265.154856417931	265.026930205347	265.163185101816	47.5259993839264	27.8169997644424	128.432994232178	171	18	11	13	16	40742.9141566675	32322.2760266251	83541.9646626948	70377.0549188706	59502.1197596979	53047.433497871	87446.0096450429	86384.3509471264	31535.4525185823	12294.7373052374	74201.9614578103	65267.7006807752	94398.6126330926	53762.666811794	79141.956426996	90838.1653239051	71271.2107955595	41758.2018997101	47206.9552498621	38185.7367114583	36784.1436926031	48243.0742973816	49380.7938261254	49999.5375315413	40422.0740372132	32727.767871609	46708.3068907229	43054.6405176694	29695.142386822	97650.0030607218	47375.0067833975	41419.2219415256	76598.8096439846	34840.9408314359	20350.5684370528	42124.9156920374	18204.2120225044	38012.4258804889
653	265.027966871689	264.977278663411	265.183530758802	181.907495250702	150.217006416321	250.57798789978	88	17	11	5	9	2168159.00173645	6229877.47292771	1340153.38098721	17427.220854745	1781947.20678327	3153920.58581139	1073520.19729574	839175.484840572	1634812.21425812	3385697.27708384	2058222.43356209	614928.841110124	1632939.39550512	806345.26243865	1085320.86060552	5463.10686279766	18421.2227203958	8222.46740198135	984435.955376904	429369.006481748	937286.060145018	888721.800461058	878822.564436609	878340.96762148	827601.653512465	813249.458155977	772398.854185194	777031.88059344	784457.010246732	855.802310760521	751.767053863862	558.055088985067	10599.0051764399	427.250301406137	16371.3298878707	284.998665689448	307.274656134968	66154.683846496
661	266.255941581904	266.198628029131	266.257121151953	691.383497009277	686.57901763916	779.915027313232	94	18	11	13	16	124901.738145675	132013.012943838	124128.696906085	115993.139308216	133130.356069123	126743.693796715	127521.862098254	132143.568275543	127047.863984797	132030.088801975	132832.128546091	125902.195290194	128243.13167573	130324.44831165	144166.750688605	124966.128583504	129809.568178291	126429.978449084	127809.134367588	120323.196865898	122922.782033205	126184.551256411	133214.685449868	127972.709682835	116767.616262501	129773.553592181	119075.710714638	128025.459390096	121593.1369518	117044.844050361	124200.78768166	123640.337213818	128846.665483301	126713.931400208	127161.010113498	121244.007768533	113459.362286463	118252.96975179
662	267.026596522254	266.983267539568	267.027559561454	173.086999359131	103.914997444153	184.796996231079	66	17	11	1	0	1797445.69714757	5184809.43505774	1123891.82113999	4559967.03446028	1502456.62267904	2659489.67375464	903872.659603828	713256.96206712	1380166.18738562	2814422.29422048	1688497.9059524	526125.405354218	1378143.99711491	677044.785952512	924039.518611762	4014.51459722949	1574304.88933691	4993240.02332901	842112.156287525	802833.337162035	781187.697594496	746615.948442066	736698.609063891	740567.991709616	711048.617608682	681709.888576255	658528.194932845	651441.716649122	663145.771285485	654.85687821731	846.635750611623	541.689384938127	947.117134623333	507.050606131605	492.881795292086	785.191809325013	380.568600429605	439.856354388141
664	267.172150072254	267.06798006684	267.287459472112	509.814004440308	475.588003158569	577.42597869873	92	16	11	12	16	16855.2007504636	14803.670227509	21143.7048873948	13539.2003037967	80263.6255644727	17288.3390709339	15828.0622521948	17030.3807718004	18786.5953819692	16045.9776143753	17271.9383945195	14973.9170366898	14120.1701322996	19073.8036985913	19702.3673317563	16223.0578967053	14252.8809707891	12498.8499029912	16977.3165636614	14705.5141716781	16068.4811165218	15834.1462254524	16768.8157377144	15707.9103610609	14515.7415661798	15387.1800235175	15386.8792375496	14986.8676873273	15150.4590648855	55505.432295278	11047.1816749286	14583.3133167752	20253.886562828	15434.6526775092	20093.5484887613	15175.7618731633	12975.03275385	15135.0144249144
665	267.195021160204	267.19420211839	267.196135747173	400.751995315552	332.570013275146	422.809995880127	38	12	10	3	7	11081.9237507125	26492.4839951727	13194.9729599245	77282.8854127787	23215.8708626404	12846.9698214903	50901.2150779651	15018.5636709002	6334.12666311488	45441.7896710755	17714.9336575102	5241.46144249197	29062.369775878	6218.5400110418	8182.93251682539	7414.20111408737	9334.9361916001	15482.5893309116	16818.6611770326	15509.1871003833	15289.2770218849	14725.0549452379	18347.1983468346	16793.4324488493	13831.3265295389	18811.9830763078	14577.0204754332	18145.2946021266	13240.7682052553	2844.05038117245	10464.5442733727	21160.9474167	3793.52458572388	4634.75734193576	2749.72018548846	2971.44897489995	7057.48821626301	1024.2201317288
666	267.211270525022	267.209822487428	267.267700952916	651.224986572266	610.242001495361	810.20997970581	43	2	11	0	16	4344.97623682022	13140.5501958728	7442.97381381691	5788.6580147543	4287.84991667006	2791.40489288544	7693.17600739002	3496.93556101194	4992.77521831418	11755.6909304261	18056.8714836538	1661.19837285104	7128.20913223922	2733.4590382874	7380.89468576325	1461.56145943999	5213.14986603335	15170.8794725126	63242.9577729129	59917.9359039254	60127.1118551915	61065.6337464601	60178.6505850845	57321.549194496	56274.5450775381	56919.4314727513	54535.7193490772	56696.7790673886	53555.9628425902	1455.22257368927	1575.7799717389	1255.84199361469	2186.30423135683	1276.54230542747	1529.29365704069	1175.62397832423	1552.43588706572	1355.07787229121
667	268.137696197659	267.960168973101	268.183717300951	57.4749996376038	26.1800003910065	125.048003196716	206	18	11	13	16	104820.050740231	163993.767172471	117009.726178519	245429.293143004	64614.4534823298	161665.495755058	145181.521038674	105276.301543245	147549.618277603	217597.315774128	121783.382403955	27401.542909205	222653.010489441	72789.2414874919	162773.541595042	198561.585248176	50215.0925962385	112713.875175085	92790.9217678942	59547.1401216555	57126.6098695379	62711.6091731301	59689.1380666987	55643.4778721519	47874.180171093	46743.2184503512	59602.99741371	64023.2079430579	51069.6823494136	60154.6351348422	61932.8892103818	86531.6701943218	13243.2523609023	24825.8050705567	28585.8095128974	37638.4686898459	20092.9993038196	136304.80465911
668	268.029169113352	267.961134944054	268.162745803964	167.490003089905	146.496993560791	277.988990783691	79	17	11	11	2	1882710.52085883	980619.388893384	135974.491843943	510090.350398103	1158187.61150666	168938.847065182	1071048.26758729	400417.591408637	525107.587897205	1202504.67132619	1768010.49564476	729557.893552779	704922.377377879	8835.23673462868	916524.988317573	1337.48056875654	151731.350386133	13836.3755683266	482913.650459499	473424.117936096	466011.032743016	474338.913706864	457407.879235363	456039.106076045	450879.906172413	440979.524574131	446829.40071146	424911.83755024	409005.473134085	16155.7966518786	7623.36562377028	23546.8827199986	10934.7894017883	17742.1848014742	155043.029329518	15799.7222292503	19907.255821377	12339.2506095554
669	268.263578526542	268.212980048257	268.264419174721	677.718985290527	648.416978302002	819.27599029541	161	18	11	13	16	117494.373360774	93516.6112039704	121770.601887964	117104.037711164	121695.910885977	119596.980840806	126565.00668007	129187.361334334	116461.708449572	121813.899567189	115357.702695066	115071.443954366	113506.55387342	117392.123063374	111663.077305358	113403.773870878	113739.983055792	96491.5975046111	115513.850112709	106140.221073129	114670.980038286	110841.921056509	117851.891647198	119960.918432381	106899.007033836	110958.633313829	106559.473945519	111061.318353144	104203.121202369	110431.01879406	118824.206156773	110408.802368492	124347.576789305	120048.42138479	127273.949716939	119629.427125957	109698.010526877	108163.347396255
671	268.263298896348	268.196286720618	268.299492041279	460.692006454468	370.061012802124	508.627022247314	62	5	11	5	16	8599.08185947128	7840.90041258372	6678.61894300953	9871.60068367608	7444.19719473179	7756.78747508582	9072.78310929425	7786.77317230124	7836.84640718345	7187.31686000712	9272.60793230496	7442.91153040202	7625.70604959689	9281.12646094523	37564.1900182643	8076.47373934463	10314.5337655745	12424.449377357	13008.9801039611	12258.6896584369	13480.8909141944	14050.3556762963	16206.9971280385	14385.2700422851	13000.0618071581	14091.5239454673	14081.9091223017	14324.6302682584	12018.2856298015	14539.1547148941	8101.73776102097	7720.92427238426	7527.29510739632	7270.63598415907	7826.86082105478	7061.16928823106	6618.74989641272	6739.47944045067
672	268.190601286158	268.188642119047	268.191801883741	54.3389997291565	45.7829990959168	147.162996940613	55	17	9	11	16	130031.770373712	185555.724246113	103667.909481907	163072.269174401	108223.528325943	45239.8744983412	131774.602280998	162111.101365197	104400.820360982	99751.5923585912	70710.4041876259	62808.2344469848	74667.2441415454	73596.8327812143	79083.6709836607	25013.6004850594	67045.1257318722	84733.8649810174	128946.257800311	78483.9785584249	121544.59135749	123349.553436426	126571.737835136	118296.535990562	107139.833868574	98620.8916085958	103791.719378716	100666.072465478	97400.7176267727	28041.6336683929	68969.6791674724	71701.6218251023	89017.7700681228	72419.2427071505	29474.0089878286	48686.1867419987	14918.6521437869	25196.2795992196
673	268.635431286357	268.633983323722	268.644404664716	542.68448135376	520.564997253418	575.795995025635	44	0	11	0	16	442.085231947447	394.933570406185	655.71354703512	377.567126318812	205.720141880722	237.17875791599	353.718665155152	306.279757153959	218.852723568248	779.150883210823	489.98335108161	161.802817095071	246.945783062838	344.988143039495	365.014222950488	389.659900746122	363.419754706287	291.803915437233	54964.6532417201	48060.9873346991	44619.2890742526	46156.8870896304	41165.8890342572	43548.0049921572	33266.3025690662	35989.9354131874	34051.7621299904	36826.3858340345	39694.5168751981	1008.92653057203	881.360766743811	1000.15084856691	214.40329431549	141.509315181524	207.469454206383	218.995820538929	219.699225006195	204.522775791514
675	268.982232706974	268.981421883109	268.982831563941	164.761002998352	164.673994216919	168.340003089905	25	14	11	0	0	195811.582784739	83652.2642085009	12524.795014123	37392.6925199106	110891.804239111	12452.1353714999	100069.607815889	33149.8215263727	44739.6819094522	115919.809755177	182612.880739677	68097.358605318	62636.3216475522	94014.4815290662	84094.4808274554	392.010921892813	3828.58651090328	150304.069877745	40660.2816711838	41978.8361362802	34468.1666900218	38600.6284404178	39076.5073621338	37856.7608516483	32448.9419594407	36252.9848412928	31356.3813259772	30145.8102720231	30640.5466324333	559.373221389949	914.069679929564	2204.67161805339	572.500282669233	359.204136740067	296.29192873626	539.472269830294	256.297706137039	222.374334351116
676	269.148827846998	269.064808149823	269.194685191588	47.4450016021729	25.9409991312027	149.329998931885	133	17	6	12	16	10437.7935687073	19299.0486937528	28135.5680213678	19237.2149243819	25140.3916448588	21406.826997729	22718.1301129167	11959.2758540827	17789.7025770127	30297.2603552602	16806.3456592541	26905.5630461142	21430.2883886447	23474.6819505421	45794.9081730246	11423.871744331	21945.7193475236	43351.7065189485	21825.7322938413	21669.5773193203	20806.8923633313	21658.7489291828	25569.9041704356	10773.6692548916	10207.8180199303	16423.1197813836	19081.6492985661	14725.2457566909	21009.9319609631	42018.1645444654	64178.0957069649	34972.5502891353	51482.5189256732	59287.7289741574	50655.7936010124	7397.72862340058	8416.77732822116	54989.6620282701
678	269.132108811585	269.059691597279	269.197399135468	214.008993377686	159.101002578735	235.02900592804	43	12	8	4	14	35810.1322836988	130616.602446735	15277.4773800001	261974.60698962	7620.19199511409	126243.055192439	16690.3312510917	5786.79643171397	32825.3562847259	42225.5021777004	38428.9224447822	4231.47568080458	36627.8450019343	9479.86597896181	12123.9586753559	1531.57450858178	22667.4644916691	128630.031376826	11724.8179242164	12931.4730529333	10545.8943630313	9131.11057250574	12208.3464281987	9215.10774539085	11913.6143470276	8758.65281624428	9484.23815963324	10039.1277707024	11460.8653208521	10069.2426241636	1370.1288407743	1713.64593132612	912.12351387518	1568.60180662014	17255.4539845604	1292.83769960515	918.173267138856	16403.9135135074
679	269.137571220351	269.135696859869	269.295274260338	542.685999145508	460.743002319336	585.94197555542	32	0	7	2	15	603.30118748825	1177.36514699595	1423.56360037997	666.877488333732	883.264381572604	607.287136216089	932.290683142841	572.100844426267	709.959128199484	842.242087841034	712.701140406728	544.137344552035	929.806011593901	643.384456504136	814.185879967641	748.194624179043	889.237761719525	943.306949165091	10921.2895649299	10065.7431281198	11098.5478611297	10768.6015198163	10547.8167053796	11571.5652225494	12044.3386543274	9487.39650688414	11277.6662978232	12537.942186743	8748.46515814844	916.015566898717	783.860871475004	976.692514121532	10145.9847448107	627.05017786622	612.684516758099	602.857431296725	626.892662707716	438.812210123241
680	269.643153835625	269.632579365287	269.644234145619	574.843508682251	542.624996337891	578.050989685059	54	1	11	0	16	2245.80625763567	9980.88910424737	7725.09567511683	1924.96179479561	2319.7592670459	716.220161715256	7666.62503023547	1498.06719237494	1111.80205959215	4515.07042523706	6500.14436249893	490.184718940507	5743.50738869669	1027.90913210594	2390.85311969885	3192.74374920689	5270.43976802805	14712.9702930623	171326.084025306	152138.731510891	136462.249695128	133985.926383017	129410.62146989	126803.574125539	125194.591755114	114187.696592626	117972.965282815	114719.913596466	115081.860179345	9628.81790817529	10412.6112513766	22291.914076603	428.853952357402	330.813654228615	924.96436172522	358.69604764234	418.678981645886	455.728913462787
682	269.977605380545	269.959162086049	270.056083874364	180.606000080109	166.647005081177	280.063000259399	30	0	8	13	2	1006.89330793284	1511.54225991666	879.757844311185	799.117118860176	798.684792882064	768.784255924285	939.617092246749	964.752073867345	630.308932479238	1042.1388986011	757.331841262896	675.624857111648	685.40679865852	821.455636223406	729.779856704548	429.093918124586	839.122461697637	1224.52462135255	72400.3741189286	61427.2439163484	70652.7944307018	100020.731481288	64163.7861597204	73513.9649659311	63962.1696737409	48231.9336215918	50390.1845026016	51920.4708947428	64277.5221200295	803775.261022115	644880.701644387	165895.052621146	320378.787354815	191036.050172177	479923.974278778	188065.141759366	874948.4370114	418347.826414836
683	270.14492718766	270.099527210574	270.145533032337	575.479019927978	479.606994857788	577.426022186279	31	1	11	0	16	10281.4169887919	5506.18881539317	2785.27825902253	914.858932582154	1080.14866801825	669.479452073574	2353.84735755622	900.268959294666	968.895863007415	1489.79056495652	1800.82268908569	715.439785768024	2314.75968463812	890.085000864484	1054.95510104231	1443.79752378762	1644.08155996213	3442.50005342066	46760.9531696547	37467.4138199491	35002.9877164052	30893.2097631926	34520.9683246614	30341.3800389362	29684.3756219367	28385.9024868719	31033.9250477377	29755.1053750916	28534.924085805	2239.56308705639	3455.26960758539	6650.98681355019	595.822269202396	762.179200433787	749.492075550556	742.317170239985	484.874386692047	670.026251482467
685	270.161888146806	270.061736563039	270.217462801546	61.3044998931885	29.1239991378784	159.729995727539	124	14	10	12	16	16027.472461883	27496.1916229129	204136.683005271	26644.9818758061	40685.4822600141	26105.8787567597	27899.5059059712	11155.5597838377	10749.0901706528	49941.2199053998	32534.8970332718	17047.2366707306	35376.1184028536	21706.5399391487	46044.1764856502	8587.73891334934	8883.78692619024	30217.4096593201	12108.1021984108	11718.4394671094	13010.4649359899	10007.9268613647	19423.7089744918	16945.8332070801	12798.1692434996	16048.0528743873	14077.5841677246	11980.5843672145	13230.8080012939	21203.5207427857	20347.5169066619	9195.75622124659	48387.8880115937	13767.8231085492	19386.9977836874	48043.5801805047	16827.195223411	8246.5103018512
686	270.112713555133	270.064087291955	270.207621990219	205.786999931335	175.499996414185	335.387996520996	25	3	3	8	6	532.63217682729	13613.7863616158	1171.7553930732	28552.4434133557	579.984075556509	548.025330077857	657.107464623637	732.869636381627	466.453924280475	573.346155471459	519.110828048433	18996.8984002127	555.933073486376	484.349060106557	1307.39407452894	917.960423748009	6582.3312085929	390.260595184751	10669.8123910597	11481.9445686681	10704.6471869903	11053.7103313587	9288.23861342738	10031.6533748368	8418.46288721051	9248.03147466002	9369.94735456604	8551.26652638827	7696.79540245235	17302.0285625174	4338.38576724487	21113.9792781835	58024.6938800437	6251.68034085166	157503.873275673	7534.87467500987	45959.8435932519	8201.86284501106
687	270.278895828603	270.185489574887	270.315802536622	449.946997375488	432.918004989624	550.68899597168	25	2	11	4	6	909.842444873105	62175.5071060539	678.789940848947	596.362262808821	723.124424256384	580.414936733743	842.509581112199	868.07707138194	693.74828857556	26994.1363307337	793.551976356241	772.57840300786	808.201465276898	566.185299680103	639.72534405854	1132.85630059056	605.964215688097	824.798592302534	57756.2081046856	55755.4090124705	53686.4090075088	52974.5527041703	52198.9217593601	49773.9304212735	43694.0172171156	43159.9497471669	42087.7835959448	40914.4045583294	37212.8027644427	323975.144999402	132101.546088176	36444.5516503172	2111.98475427594	1447.93611543957	6731.22344368531	2586.87018510368	10343.3202560954	7746.87154381474
688	270.641729273313	270.640712944987	270.651569841533	575.795995025635	566.677978973389	625.382992706299	35	0	11	0	16	630.8591862984	7250.43084208357	3839.12079301832	734.194021577016	958.786750958487	496.179508790374	3178.65457854699	733.684836354107	612.607240815054	2120.20663432293	2234.08299348622	303.509830010356	2352.97815813745	610.938627379574	1205.4421684593	1720.7921749033	1462.29074284248	5241.81629262865	71217.5310515687	58684.2882465233	54901.790574716	55259.7507441491	51018.0346871664	51325.5530560389	51075.1757784459	47151.8060268546	47140.7050499913	46870.0668608048	46896.8558055684	3741.01732383855	4673.63316388568	10195.7378340423	313.190366490321	261.391448060813	268.659280112386	217.724530398846	424.913328742981	195.374145516815
690	271.108028437293	270.980196424582	271.162357892128	215.892504558563	125.048003196716	225.322997779846	78	14	11	11	16	20231.6061820196	75996.2566968883	33534.2786044534	162803.711042164	14986.4891346884	76987.937377356	5239.77071514353	2130.81793057267	17762.5476008288	24617.7888946841	22400.8735566563	2943.00552438933	22810.3054534353	1590.35186368332	76780.5221256427	170983.260436845	12795.3314511739	74207.2272877886	292856.679549663	310771.722595286	276654.189527825	295716.669221018	297273.685835828	262249.175972407	258320.281036268	276116.607772635	251225.083524746	245017.922796622	269228.903956128	61241.1959767053	37473.5092494786	10407.9229505238	25815.5288498104	2580.708646602	16806.1134142801	10654.9485263802	57755.5868394799	25894.351104559
691	271.282077120002	271.205302777618	271.283334240622	700.740997924805	617.784990539551	783.091019134522	171	18	11	13	15	60424.9616545625	54865.7033685478	56840.9693098614	53333.4995285645	54854.9325144918	55216.9236448381	56101.0914698274	59686.2121529616	52359.6397620183	41061.8210093156	57122.3118361104	52686.2707142578	50830.6604606109	50525.1886390673	49758.5275168139	48527.9810921795	31825.5715132558	77440.60237933	68065.9991030395	32850.8034961264	54854.3451216611	39833.8226990551	60154.9663555973	55486.9601651025	18471.3933243704	51288.6211471965	49691.3121139747	43062.3430843174	44483.2714067846	51376.7600296671	40292.5806964589	55171.3174760342	48901.434269466	51720.2016437773	52540.0730690179	47355.3358387078	43129.2952095958	47729.5150310813
692	271.09287896519	271.072042884388	271.201456872573	48.2730005455017	29.7530003976822	111.46899930954	73	2	11	11	16	11214.9483285047	12034.1383636974	16173.8258482553	12092.0409860501	11656.3266841279	13026.8125194591	15049.4913718879	12129.0194923977	6559.08091219515	16107.5231099039	10227.2155508229	8240.85009467192	13489.8669345304	10563.354181096	11453.6452804524	11414.4105692379	8294.42316611699	9917.27590061972	50042.0310404152	48392.5472370489	41727.3482704283	44919.9419403521	42946.0001338995	44520.043084813	40254.3204820907	41446.6467923826	42131.8928678287	39293.0723393313	38365.2658729309	21031.7535718863	15337.2729462408	12022.4127393088	10165.2354304958	14034.0309717506	44741.0220201057	21963.7747221596	27023.4292335226	2872.79636337509
693	271.187342416534	271.084888334208	271.282540920489	340.800503234863	290.981995697021	447.433002929688	66	18	10	11	11	19804.5049139578	12226.4164763503	21415.9734159956	18590.3568572551	41806.6402406292	21902.7246771678	19670.7553657491	31219.4983943376	21816.1672313686	37423.1344747164	17877.2081160217	19009.3803620904	15532.0168174165	21524.5467905	23350.0262160646	17909.4556314626	20713.1435339302	19013.3893932744	15479.3838185258	15208.3931294235	13788.6132912152	14268.7571919784	14772.4909500405	11745.4798250198	13494.3456654942	15013.0115885765	15674.2766608475	16290.9434193105	12897.7131677605	11128.6124143784	18094.9413372797	20099.006396858	19336.1301248006	14216.9572964483	19858.4184120046	15374.8564021066	11399.2550151148	14589.2571768014
694	271.142930228152	271.141607865201	271.206326510689	575.350997772217	482.072020721436	576.837011413574	40	4	11	1	14	8439.82878593888	14831.812005459	4306.38757780194	741.727671755478	4744.74996871608	739.652647421695	9782.31441829121	1003.24457290981	2056.9775090646	9339.45894254372	8502.6897540944	1570.98218017817	2284.68127547417	784.251999727317	12883.5627448261	1168.5823883095	2101.56662993319	4757.65212849975	20364.9542404073	17009.6652108857	13153.6564193442	15852.2810340375	14309.9949902722	14634.0360253624	11947.1764495969	11789.7016200679	13205.2035793383	12009.3683187873	12233.8001784333	1505.75720234029	6533.58810460567	6315.95515669386	670.308172072683	819.636484142393	946.934231026098	809.605205417611	708.328298492623	3211.48734630086
696	272.12866683015	272.061601358677	272.21222477244	214.007998962402	168.588995933533	277.25700843811	59	4	11	13	12	11764.9186872042	3523.19124744257	5803.15007257601	16317.3539819437	1095.24771757051	1092.22726654261	1097.16690656729	722.278289471287	860.527104477631	1977.41734415246	650.576834315434	961.542522306321	808.078933109646	733.876656150911	9683.85152915472	20204.5388860994	507.002339374856	18772.9917338816	35985.055373202	35027.2353289758	34646.1006925721	32150.4638620239	37571.3361372934	33253.4633783391	27865.0083781779	27648.6353919834	29664.2454819568	29398.1499492038	33407.5823181861	225461.782128182	241628.995133449	15138.7666247314	52174.4219812192	40699.9944623513	19611.4556040708	11050.230878694	126262.627097536	167281.937709733
697	272.258352736832	272.209476767482	272.295078965615	403.898004760742	362.61899017334	554.685012207031	21	3	3	1	10	6580.92517867684	8357.07835843591	6796.1421820255	9783.51888154596	6507.12457883079	6316.43985243961	9053.20577282645	6843.98873126507	6847.62551535554	6546.7462202291	7675.15339983488	7066.76963891024	6571.71507926378	7944.16403669934	6944.00755750636	8712.10941712735	10269.3352793525	6190.39647166058	9380.22171617113	9495.44404456788	8039.9093981774	8889.79426669441	8370.10811535331	8976.64241806213	9065.50075107319	9524.42459679656	8561.53074041242	10101.3869827807	8137.14085254353	23422.4727682094	6935.76006355584	9880.72040037951	7141.02172174379	7384.58728037439	7286.98124695057	7168.69074306544	5628.94792411448	6030.77232356137
699	273.166155422175	273.086719649054	273.22082522663	166.255004386902	98.5330002212524	252.464990615845	129	18	11	13	16	26509.7199045215	365500.727968838	71551.8165375364	42110.419578319	184484.965081207	53003.3983751267	38794.4512506308	68662.662908336	34075.2142008791	38093.4826411481	33723.0781742334	33791.908988636	47326.4800694224	52013.703876345	30324.0589248016	36863.1186331948	40681.278586085	43195.0063406081	42157.5104306093	48838.4789146271	36052.1155403182	49808.8920537932	51400.026170034	55333.9496791223	39513.9528580941	45029.666297308	42569.0196657612	42830.5827737905	42021.8277633656	21805.7162557924	30161.2684102898	28045.1382136317	48288.175742943	37897.3895966262	10103.9458960528	31325.2222720529	19622.2615131643	26203.6684198491
701	273.184177847266	273.182877479659	273.257419844467	558.446974029541	492.416022949219	559.094998474121	47	14	9	9	13	12286.0008652546	8368.81989310635	9776.35593012907	11172.224181698	12996.3325272637	11639.436444665	12573.6505114124	9083.24746263027	11653.5795500148	10347.7998342752	10454.8547205864	8546.20956990974	8728.39671613028	9531.85961575247	10159.9996331086	9170.5158680755	8613.07831382645	9591.61107559006	11434.6748363855	10277.7900367665	13232.2711459994	12448.2742372474	11002.5980678387	11792.3312078031	10917.9274681024	10018.2457592285	10635.9422875685	11936.7230977491	8727.51110091805	8306.53879827665	9211.90256687114	8825.29408735991	10304.508939106	11027.7284384838	9102.88198407739	11660.1790066194	10362.8722582571	11000.6593177021
702	273.184621948695	273.063391762706	273.220756068157	280.861000289917	278.379998931885	347.992001647949	31	0	9	0	13	2433.82949410379	2197.38997654888	2857.43794973872	2007.82678500156	1900.24656466364	2162.89008610679	2242.63324090703	2129.28516014814	2067.01645822078	2568.33676533604	2560.03534588319	2261.07532328096	3199.80889144032	2268.43721561608	2839.21389540488	1969.41711801155	2042.37822525813	2400.16348665411	27390.0415230021	24930.8791956238	24625.0909846733	34878.8692740456	21174.8016645226	31510.7928969859	26275.193405807	25380.9968477352	29560.33390931	18770.5288947746	17023.1848547714	1717.43274428357	1691.45524535853	2148.37087211351	1984.26334022189	1767.13495943949	2097.58325076747	1680.44075931575	1315.39381333441	1422.02929960157
703	273.185624321875	273.184182307604	273.257600613436	446.180004348755	381.198992004395	476.424993591309	18	0	0	0	10	1160.19148351997	1315.2161021779	1737.5873712264	1322.23090005914	1402.06934421261	1127.31274692342	1302.38154535182	1155.6965179909	1438.78812709699	1306.05908703804	1888.43933383003	6114.00456988625	1621.88061993569	1793.58201183875	1214.76642406359	1109.77533858828	2007.10269715389	1220.97038703163	6632.28725919127	6675.97539699636	5644.46768088852	5897.35180965066	7218.1410407424	5552.92187959807	5311.16480971376	5937.01992571851	6044.89299949507	4955.18465587	5688.77750812719	954.833689320522	976.020286274453	1121.93580723181	961.427085022132	815.201935172081	1470.18468738099	1151.62787706852	836.382852583813	774.925761613995
704	273.239706363579	273.2206683514	273.258145538522	771.396973266602	753.970020446777	788.12198928833	10	0	0	0	8	995.031567486779	1732.42399497567	1201.45174379991	1480.06983957841	1161.09287200983	1063.57850614541	1163.79434996222	1090.68268124511	1131.27558208133	1425.39188181389	1309.73115386556	1225.92380605265	1420.63011726466	1219.42974014699	1449.7003367975	792.021042617468	1733.22569398447	1435.01821166091	5642.41361836642	5027.0919900611	4937.39858743217	5144.53245996237	5672.89936580285	5055.53980884701	5109.69173698425	4168.02710658312	4127.22941998392	4092.04605475068	5177.7576755695	1115.80652563138	815.381740793013	927.144938397221	1785.03556188444	1317.28901076202	1173.18736275472	1520.88226670586	1436.09111079201	1071.23292751966
705	273.664477603074	273.663562846982	273.665652872469	619.667015075684	592.581996917725	620.471974029541	29	0	11	0	14	363.431932252832	1783.19805083331	725.116506576538	595.477443284665	312.193724060697	276.587154347183	416.540480915643	223.58744225651	261.201729034074	359.866140373051	311.873698507746	263.877733866684	266.904650246724	213.651879899204	352.70598512617	355.436975510998	510.993315415457	1272.37436946481	15003.107558107	16308.0934388191	20966.588986142	16520.0329469168	18227.7724658479	16124.6944471449	9472.07096572433	10197.213484006	12823.0941540024	12784.4914481509	10047.1879387966	558.255217689591	927.669014666229	313.603455638979	228.452270976454	265.089400642365	282.129253482819	297.624213744514	197.807176017389	225.706855321024
707	274.273941828144	274.074368105884	274.275249568643	366.68901298523	324.525999755859	437.330989685059	59	9	10	1	16	2533.15695089288	6065.49818499479	11782.1421903583	17132.5467304587	7014.48645800104	4302.52512143925	9297.24159481811	9654.14428429271	10656.8977533951	27403.2437182032	49542.2166001797	11802.6686101655	7720.20161475241	8656.27543122321	17693.5972684342	7180.61351571884	12685.5809694529	20708.6163905496	24160.3075543239	12698.1782308817	18463.6745688245	20991.6321257092	20158.2088646336	20996.2554925761	18204.3669082155	15592.3784372807	17762.809931372	14476.2201173406	20139.7985502146	18175.1959686447	5347.28784419612	6159.22853930791	3695.05031558964	2317.55706674854	4194.16621574759	3274.78119248214	5403.42017801106	6694.29940920447
708	274.2007882398	274.157556561592	274.237047253793	276.457997665405	241.573993759155	280.862989425659	37	8	9	5	10	857.458731474355	29550.704441132	10029.1427362477	1234.69493855909	549.736927125071	1789.61387466826	3943.75869731729	7311.71969825083	19868.5951545156	7892.65288828601	7556.00261199536	14985.206678668	13915.3962203208	1882.22844076689	1101.11383923782	2507.7036801534	9486.39954898506	42894.2290826328	23546.1152720365	22547.8862006528	19522.8212848119	18206.4135489464	21737.0267310552	22138.3937508875	20752.7478488088	20532.1495755224	18187.23410815	16699.0125896968	16841.1488740817	5590.72928378199	710.571378254021	90623.8073464727	487.416001294274	9172.81518965494	239990.412558317	1177.88904946251	12256.8508759104	524.854099637164
710	274.65427324404	274.653503032414	274.654862627668	514.282992095947	513.460975646973	515.628000335693	27	0	11	0	16	116.078850934224	201.79307272844	321.817513082642	278.643486057408	169.968764322111	158.717086408287	400.573048572056	131.206759204545	173.894892226206	179.748463851865	183.706016540527	195.072917406952	130.796123798077	255.437623069854	121.009970733609	311.491812206184	194.399355629381	218.233439690007	25487.5635718647	23139.6225637507	25980.2487781271	24659.8767301999	25370.5415713008	23307.0239716109	22379.8338759099	20276.1570592453	22151.3707797339	19485.3916649728	19885.6072955802	349.530013881779	424.966191729674	845.058680206537	127.748666495085	135.869512933423	162.32497660319	213.325785698835	153.342714988743	127.608990987142
712	275.102762796368	275.069850651368	275.176375882487	124.919998035431	93.9400003433228	284.006008377075	42	2	11	11	7	1258.20988924196	2162.49823514683	3666.5942517958	1774.96019064848	12977.5864824622	1475.43132747124	2208.07071114172	1521.53844916262	936.623566730746	1847.04060407728	1856.59227889563	9932.06336946925	2000.30853142057	1434.42874497867	3597.51778623967	2666.52807878144	1222.74890257247	593.425507464446	29750.9273924239	29330.5426755095	26462.17749008	31100.8425718267	35880.6843859376	32612.9311358827	30152.6572043014	25826.5407613199	32508.2726508331	29070.1238966879	28414.9506458268	164694.531003088	142488.190222718	5663.46383494139	32678.8826966286	20976.8068117071	377569.393626048	22272.3826453909	193805.242320802	468071.865891321
713	275.163647789329	275.139587997549	275.164315300411	852.670005264282	755.886006774902	865.145010070801	32	1	6	0	13	10594.4503747064	9535.05678937756	7741.79648947716	7792.41835163161	7053.51491026174	6597.97680399739	9155.57862806862	4023.23314576037	5991.15301944315	10085.7158881873	35995.5211941038	6913.44614850357	4399.82173701438	6019.65332368886	7544.54011523182	6375.55567460507	6924.36284713447	11646.6007342393	16419.8491894894	26208.1543944543	25747.6964918645	24375.425595217	27745.5456821506	27725.1895874418	17719.456140234	13697.1951796766	21148.0429382026	23708.0049615961	26183.516545482	16565.6658630172	3078.89202682581	7935.46266388893	2470.69577383995	2988.02519356287	3391.93988684813	2688.90855277206	2233.0605141952	2311.44747702663
714	275.200988870537	275.161724224366	275.277496042724	454.976990432739	373.597011566162	505.49000869751	65	1	11	1	16	9841.9735302031	8444.45049494679	7941.51146636903	9297.20629990747	4080.11416226253	9630.04766700268	11249.2554996461	4038.53996280432	9892.16688933521	7165.23462505639	7243.21453741292	3869.65107951971	18782.5313936099	4710.80753125722	7295.5372269844	5812.92406776299	6378.72092510462	6989.43307531551	239595.518553606	224906.340720411	223439.540994773	202175.501721483	235868.028629478	224261.120823899	192868.644172033	211381.039881217	201637.457428453	201784.301732145	208103.390740813	4424.31958973159	4452.32686696698	4808.76285981238	3305.13793432464	2671.16850122698	3585.65896937499	2758.65859000598	1776.62646457255	2170.90122700669
715	275.200773195655	275.198690680632	275.237870081343	597.571523971558	584.973978271484	683.438984832764	38	1	10	0	14	933.551224654913	2437.6809808438	785.206845670938	763.775072296461	709.562508817762	1063.76361470297	977.089435894042	788.027289751917	794.279607231729	1180.59993901178	793.56872805208	854.424247910827	878.52659603022	606.232537351549	533.389113143086	71889.2952402166	828.112836104818	2227.21225636601	15144.5591515359	12935.4484501933	13586.6438138634	11874.3435046822	12739.5726997439	10100.2914269486	11562.8532515307	10563.6444303047	10194.5425924499	10191.7283259833	9332.38513670862	1217.7193048317	723.897492607435	841.089771805331	1148.4491258127	1002.78255886005	864.347718894482	855.839332929114	762.941356634928	643.741997396573
716	275.272839618779	275.200508470143	275.273768049907	762.553489837647	708.014027557373	797.218999481201	50	1	10	0	15	3715.19952920239	4986.22726580501	2484.59119723644	2116.6834843345	3578.49785522372	1466.2998919487	1964.08674915632	1754.50350569827	1964.84167686531	1561.23081035018	1453.99203577414	1924.03310934561	1665.91806339622	1240.04701344503	6400.55614046752	1014.36940396205	1378.47125892043	2127.10785530827	11202.3610185552	12316.088695956	10504.6318328008	8555.23484076373	10843.6935737729	10544.151544394	10608.3279171001	9932.4880382102	9753.41938269732	11184.9425135767	9715.56623184433	2072.1506669202	2012.34548168523	1589.89034118823	2703.81752666831	1525.3144607575	1481.62636421807	690.074218138714	1918.69232755154	1886.13252767814
717	275.643373547072	275.641918389372	275.723663468038	568.569973449707	498.519028167725	582.119972839355	39	0	7	0	15	229.417955671038	371.834024993171	467.053937539458	250.567231822448	312.584801020722	229.104137025774	270.999282903171	244.759820914827	205.795241517946	226.376480054468	378.598883080368	177.947858429141	244.735203011272	244.712317363173	232.98938211587	179.492087061944	351.230185787876	232.930579258395	17878.1123191977	18374.1434987336	11563.6116754962	16352.2971086518	10678.5166235995	16143.1915493948	8357.8189740032	15365.2395486832	14254.671550193	8895.92527277768	15425.4289548046	346.85014665965	449.655214109086	361.202413322777	221.103691893231	172.198464529309	257.786590576172	216.854185428736	171.700890971813	134.96167736281
720	276.195972651712	276.194777559856	276.215718824622	102.305000762939	101.498996810913	169.218993186951	45	16	10	12	6	18549.3272525045	84276.951300595	179216.792198284	134170.069993333	221151.3052725	32037.8636712804	88879.1397059042	220173.668330319	7534.62763129175	130210.535112172	117882.232201247	128106.30243279	92713.9256989378	164531.95559139	54330.7925801212	61599.9805393389	191428.711938411	73744.314670417	62581.5050289861	59598.8090629131	59139.8084840298	58788.6131596379	60781.8602886912	59128.6612067694	56483.5051412472	53336.0176854933	55977.9026128864	54024.2384113608	54110.6917121963	40499.4353157568	74208.4767320311	61267.7868110656	30959.9920811698	65453.7828914899	63294.726732668	26618.4070445235	113102.457108335	7187.10813846067
721	276.204404346629	276.203337498257	276.269782663113	466.347998123169	434.808008880615	484.63298248291	35	0	11	0	15	4897.64863092452	3686.24558235705	4000.64001373202	3203.84426814375	4026.53278075646	4465.81273189187	5114.88007510134	4138.92123598004	3282.57769434527	2831.93916627765	3963.33538841284	2986.02110588551	5472.77407377027	3280.1039506495	3520.25901210308	2848.70571544766	4078.23755624747	2423.27587998487	28836.6786046512	27160.5880467407	30423.8221719241	27604.9069525352	31321.971191261	29801.8307410334	28000.359853079	28451.1827795359	27082.6877329389	28277.5610434636	24481.5906136902	5626.72434261441	5582.60916255844	4388.88213191812	4395.23686931454	3700.31710390861	3820.72919177796	3216.73422334064	2983.74662402272	2907.9292813849
722	276.22890992033	276.203943203327	276.232102415739	564.799973449707	535.165988464355	656.919991455078	29	7	2	2	13	7796.1000379771	9180.46145207648	6696.84550054371	7169.16798222396	5749.99213025719	9141.6752903567	9910.92159871012	9694.41509806862	6878.19434630871	14884.3509458672	6491.6182011697	8973.29321980476	9638.31188331	5223.61826837622	4672.62636109442	4566.86154659305	5627.72632982209	6539.55868190993	9765.34604945087	8083.58090129164	7243.0539892647	8174.46904909797	7911.34730565548	6730.1052500142	6341.92611020803	5475.15801414516	6790.43561140696	6226.24333839284	6476.79216877222	5515.96063452959	5912.06521397498	7644.27892935276	6805.89097167055	6524.21870130963	6714.81634160876	6909.20853480531	5364.63795912266	5566.68198777239
724	276.886384049204	276.885928914371	276.886858475596	92.1939996528625	87.6950017356873	92.8919969367981	19	0	7	12	0	344.406787793285	195.894504853358	208.770819595071	209.293217339466	168.368501616243	270.659023684716	207.842276340089	259.90927443966	249.242338739868	249.213497324847	213.79756183736	205.445395351388	255.201617520199	154.079741860707	208.133403852582	174.848207129078	347.158030113338	265.793764876734	178457.942725006	180699.749237576	157218.404416917	136557.44083263	132481.024048303	125433.700496706	107959.314949924	108222.685060775	104859.575613372	102031.038355054	98309.0629968606	661430.621911432	662275.043942763	381111.884559887	455145.01171876	378585.68527583	1089993.71798076	577822.434702927	685195.398397669	972155.855478278
726	277.180552475802	277.179093232332	277.271809118575	477.714497528076	434.808008880615	542.685999145508	62	0	10	0	14	7607.05164958324	6314.98816997664	7173.05196131127	5805.24710336328	4946.97149406161	5111.94824741994	6232.19194454806	6005.2148996102	6187.51658430696	5263.89386897641	6421.58364989928	5006.48420500968	4850.09255452454	4090.10882902145	5432.44872951508	3385.11592191458	6488.37609927356	4510.9753404877	21288.6137832488	8180.96594741195	16164.4104180601	19065.3970438744	19047.8140192266	16984.8481368273	17538.0369438305	18333.0934443402	12156.8355500624	15576.7681726068	16988.9475640686	5073.55693980626	5936.42603491034	5110.45459155526	4683.85680724893	4491.88595540183	3697.19571466744	3355.12785390019	3210.31376421917	3233.29323112965
727	277.18043105935	277.081591526288	277.216610575208	378.616510009766	257.493995895386	418.408997268677	66	7	11	3	15	15034.1190787505	7549.26599008696	8476.09738915307	7777.07079756899	13473.6400734913	5127.20707866549	9934.26763777435	12541.2264867825	4019.85113575522	16852.964317854	10884.1670017107	9988.41684294725	5779.25056470931	10465.6645518293	7903.10316411086	6525.71678625686	11009.8907132196	8722.93485472884	45857.4606736796	45921.0775259842	46507.7987552683	48471.9901438057	57412.3033337505	48213.3062109374	48289.4746190985	48088.837839741	47292.6518519036	43934.8543933695	48829.825206995	29040.1740577868	12236.8585861687	15336.9567621946	4347.91865886748	55623.761090979	4227.39042024208	3095.73415109089	3715.85242899933	2793.58229978595
728	277.216511379075	277.152050043931	277.258415164025	617.150994644165	545.811020812988	690.971976623535	58	8	11	0	15	4319.12671772444	26332.1180727649	4054.32407876964	4663.61050860087	3088.71054370276	5023.18198648492	11875.0547201965	3353.54150946562	25280.1249996844	10926.2019069333	14818.1009119144	2622.3758422414	13740.8490320792	3044.88875943422	3927.58059072953	19108.6355093401	3363.41670495272	16776.4756351034	193872.974315071	171594.664549932	160709.923326114	159742.005780039	177156.918181269	170625.397561188	154823.507766528	150505.142438728	150788.507642504	150322.205636641	135189.302102161	5298.6528112938	4777.61064592577	2965.56012039135	3560.80762977289	3356.43521517515	3606.5706375435	2677.44126593264	2630.64176347821	2699.78025172465
729	277.64938520836	277.648018646023	277.650160023607	604.523484344482	601.068985900879	605.822988433838	20	7	1	0	12	3551.76703462544	38500.1555371173	8444.1630074149	6187.71162364218	1106.86068224814	2478.87791264476	17347.9153427683	1598.70449717739	3766.04820056236	15743.9422064168	14878.9661184207	476.683473593555	11491.1037978949	1954.79861392081	5628.93528324467	30873.222592473	7625.65816909178	30085.5702808624	7617.69509421518	8780.56772840836	5042.7105144456	8420.56055778265	5276.02368242908	4832.56036929888	5868.78645421844	3012.44923371077	4699.51853859154	6053.62442383102	5046.47863013162	1943.87663828814	451.343372780085	1310.12946804861	322.798074627464	278.448255802505	194.767053608969	257.101432915777	247.911735444584	127.156583195552
730	277.859957585224	277.859300191732	277.860701677352	1001.44546508789	1000.13002105713	1001.5220425415	58	18	11	13	16	76610.1240415392	71537.1502616704	61625.0228416622	59536.7397255925	60784.6003819257	46791.457604371	49935.472335387	50856.4732541729	51379.482398655	49307.7051220648	47542.6198322379	45120.216021277	42688.8753530315	45525.0062093568	44664.3981562904	44546.296333462	43338.0065100098	41429.8326324638	74007.5879101579	61592.7821462127	59872.0474786162	51917.522287555	52906.7877592295	46017.5137823323	47027.4018890241	45313.9383442514	47162.51306694	43355.5357878025	41187.9725148976	67573.8748687506	63205.8922242257	63333.6849585548	47723.1648554997	56048.0250871927	47236.6024204865	48999.205429107	43192.1983685233	45451.2502318947
731	277.889154219885	277.875693151559	277.899719840726	92.1959979629517	91.2930003166199	204.63200138092	9	0	0	7	1	210.58481732137	181.07402193218	196.47800356908	184.221700059017	172.707453149934	279.119766073418	287.196895537083	167.066285762237	161.327857971191	163.007302092904	121.843872070312	226.239697777999	203.049492653526	198.158569335938	256.10568216963	203.15637588501	206.330831079278	166.522969112848	7619.57414122714	9266.77409030478	8909.03733501611	6387.82335936266	7002.04365046307	6428.83832686123	5462.95162339477	5495.01404468217	5812.0240308661	4777.21547792212	5565.47454766482	40746.8773007859	38630.0899466705	18218.1596991373	25037.396619434	21102.7105697205	77093.3641239759	34210.5552994497	50811.9789896913	2707.14800893972
732	278.182966746173	278.18214967778	278.183857476194	477.662502326965	464.461010437012	478.350992202759	14	0	0	0	10	6427.42407242457	5170.95479890704	6374.45579956472	5098.44103729725	5488.77089908719	5864.3660039107	5876.0585116744	5420.63993962606	6244.62156061331	3537.63740490749	4202.36491869887	4734.47345347703	4839.85838279128	4969.53409171104	5048.46328900258	3513.3297368288	4534.73323856791	4252.16386121511	8891.22684748968	7210.24770978838	6949.18840996424	7774.32904392481	8011.42834197482	6203.87026899556	6316.49182611704	7112.63853639364	6051.59981810053	5964.16789283355	5864.90347237885	5384.43943189383	6478.40893721829	6134.90094756087	6070.50888021787	6057.78913362821	4841.18860066061	3501.18328315268	4005.56932083198	3595.71238781884
733	278.137233190612	278.080867261127	278.175431566609	52.3800007247925	26.4430008888245	189.204000663757	121	18	10	13	14	63032.9402908402	79910.2509640977	66577.6766380146	72423.2278928608	83539.9369781222	51288.1837673904	113404.083865228	102388.380669933	8380.99405726511	96468.736074341	87602.6236003827	73719.0184040257	93138.1594255444	75645.4794254687	74057.1011343606	50602.1713085845	76057.350237168	64172.2815280985	51103.4520339228	34948.0436993111	36599.9258016251	38846.6619688682	35819.8604165902	33884.2547029257	27540.8159267109	25015.5761398644	34566.2422094971	27829.8101384926	13044.7685093991	33911.0856577648	17814.469252836	30171.6534921343	27708.1223057918	344122.180369325	26167.8186592413	22406.3169741724	44960.8500335756	66556.3399062544
734	278.191041418187	278.081883841981	278.278989097194	291.005988845825	208.92700050354	332.567005004883	45	7	11	6	12	72247.8140315413	14381.176251078	3512.39573036861	5208.40280211717	1353.09539728632	2616.67063862951	538409.614849137	1824.7718863707	269210.993038636	4550.02569353283	174509.781541446	79157.2403737949	2211.231503902	6712.87073977143	5511.27003401311	9597.22390021384	51337.7699593361	4776.17928017527	793419.823166169	766276.102365596	763622.423314713	773537.886180403	779147.952670688	763778.110493957	716047.05364314	675789.051875532	669384.510150891	662719.825019024	649656.091660397	170956.116430903	1160.56510428339	143017.8448522	1720.88457930721	129080.425322056	30454.2088336569	1410.48441618029	10650.1329396865	52452.0277015908
735	278.220693539381	278.219462236326	278.248255405247	617.152996368408	527.542991638184	618.458023223877	41	7	11	3	13	50634.3738869671	39021.7984312759	36866.9268185725	6603.57487244066	32924.8286962509	33825.8198129565	33343.6458900273	8729.03963257869	8926.80988188833	7659.39805016347	7860.96565967798	5000.41243711611	6526.18226330479	7781.87589120865	81795.295861667	6753.11195142567	4620.24518494095	5967.48623132706	26271.7587684165	24334.2283547572	18548.8715618756	24087.0546075719	24263.8921815846	17859.1030689329	16735.2765478007	18788.1944129989	21865.8563917757	18639.1626850196	18305.5454324931	10468.603848964	40911.8962405782	39346.3104173541	9884.02087676525	8512.6703522404	7157.74228787422	4810.33226986726	6179.02773076296	3994.89674850181
736	278.247618726568	278.219843974781	278.284393616026	419.090998687744	369.745997924805	494.119976501465	29	0	8	0	15	2152.99326860011	5580.36644986644	3662.14197593033	2845.13922457695	2661.00954637825	3133.48427472636	2823.26006738543	2690.17413033274	2793.12192521617	2428.87894649506	2525.0633083716	2590.91557629406	2622.67476340011	2220.37488890216	2959.69696660042	2681.95725294575	2118.7311750412	2340.50338476226	20630.2658110977	20660.6539098127	19574.8274332308	21401.9285051271	20930.1457136329	22223.15582719	19878.6210311763	19279.3530343752	19954.1293907017	15349.2140858027	16292.6663511526	2626.78379200399	2791.64881129786	3663.29036171362	2627.76740531847	2728.4845800519	2351.88785040751	2274.44998441264	2005.53911681212	2044.8899269782
737	278.884217430815	278.883843624254	278.884651409942	92.1939996528625	87.6950017356873	93.1699994087219	15	0	6	9	0	281.751860898919	358.243853748747	332.605350010935	334.415441800636	276.567363646839	307.40645678507	229.518214957168	359.615135221742	297.398788406022	163.485816606476	199.930372776645	226.939778458793	164.926173896331	193.973992017272	426.281247200444	209.271881633593	897.313785569277	131.65869502189	366421.354561138	349008.859483725	363405.825755165	283198.499222003	276699.821833972	266822.882365306	240548.664705777	227354.89214964	222992.867609294	221742.428494934	216157.848220455	1346629.33884591	1333255.14637635	734942.560151354	922936.0410764	777654.158107831	2215244.23225206	1177660.14564552	1407464.76898637	1937327.57971994
738	279.108634338102	279.019393642135	279.171276509629	180.090995025635	91.5639989280701	241.722993850708	266	18	11	13	15	211067.242420665	49029673.1217275	166426.753753088	261752.557262331	176019.838463068	266607.347834225	144986.367297415	131532.973807091	185628.403361638	215170.102980929	181257.734590131	72831.4744940897	128783.430269212	86072.7519688363	89683.9626685381	237085.27563142	186318.56421601	225742.379134099	138444.28220015	120545.953732034	128465.074501634	115520.822030514	117800.214308426	122564.038538262	112025.905268038	99701.8161523715	96246.5023217001	111628.323213682	132568.324986706	345881.106121677	119599.114983794	140290.896822627	62335.2877815075	70891.9260296741	13548.4145825654	196066.363680978	164947.699872466	55207.5318365517
741	279.121387517529	279.089025382645	279.122107197683	474.57649433136	434.81001159668	477.690009918213	62	18	11	13	16	82983.9009648003	65325.1379022785	77524.0600574529	69217.110485583	64095.4943629913	66880.567230829	65951.6001977795	70593.3492515702	65601.2495685518	67957.2138567859	62669.0459227609	57789.3544779312	63889.6317456121	58147.8041410695	57151.8413960721	52552.3896885132	69606.8514365423	49741.4571378566	96122.2923543211	87771.5210804995	80129.0656068642	85529.0319074038	85768.2557031792	81700.3123951402	72934.1499601419	78418.229615927	75712.4976334406	69802.3094078712	72592.3221630971	82033.6560969427	87264.495903356	71417.056874872	80419.7246411964	60966.3120904991	62806.2250459846	59981.2520809272	57285.2007645182	52616.5637199953
743	279.159764204214	279.092934368245	279.266783845904	664.009988632202	603.941018371582	711.958981323242	70	8	9	3	15	7117.78848340076	14241.3723601898	18221.2297273214	6496.4351113845	6117.42351088673	7490.2848803848	7524.7687775145	5769.82441418446	5080.99389699101	549854.216678163	6489.89327095043	83846.2356313047	52414.4115992157	6293.64128316194	65069.1836820046	5782.2734406132	86524.4714441478	65060.731250296	41596.3465394359	38684.8907066968	38498.7760862674	41606.0725895222	37836.7357896197	34338.93383855	30959.5891049504	38331.4252500795	34541.1847546317	40858.5188225231	34544.9257933199	20937.9821324609	7208.74154284596	5613.44027221575	8768.25916895958	7046.86440855265	5646.24098793045	5285.76394021511	5427.85121506911	99904.2652649297
746	279.193695153262	279.190967838896	279.333452757765	290.977993011475	286.593992919922	293.036011962891	31	5	11	4	7	1205120.62939657	4773.73390707539	4167.51984879043	2300.95312985126	1639.49478058144	1552.9675257951	101727.262806564	2681.02195731964	43008.0015069672	3174.96651904285	25824.9971246347	12518.137850276	2467.24925226097	2829.36464665665	2446.57707514241	3194.83969461421	11213.8075101276	2899.03053098917	163158.138352968	163145.263436628	153294.131386181	149824.306911482	141581.468350862	150623.024618952	137459.041445415	131748.435820257	132926.313754809	127789.360469108	138292.493939046	30163.5514038429	1822.21231229603	24014.1066512917	1766.36636548241	44674.2380593484	6446.86649886891	1748.14158042438	1672.3286777772	892517.904934029
747	279.508296780585	279.462832882485	279.644439377351	181.156496276855	171.731000671387	184.796996231079	36	15	10	0	2	9076.2362374579	89796.3098877053	8395.82538866515	57604.5357601624	59663.7899356778	16027.8792869966	29694.3370286981	21511.4800362121	58208.1825815731	13076.9497915127	65293.0753332283	10656.7508289136	42762.3167519737	15351.4994348539	22993.3203982338	150.796223958333	58567.2599584318	20124.0071734646	34226.5324578122	33917.8260673815	26342.5591908172	28919.4687492121	28530.7496640785	31571.7523810677	23238.4535100847	21668.014747689	23447.8675700538	17638.6613494158	23614.7898461502	99.5857321701944	102.687430127213	69.9171121520423	60.8096741560148	102.66254299297	146.504834047363	91.3682022094727	110.769670201632	106.658969231416
748	279.856361809114	279.84960589581	279.858025536712	1001.44301818848	997.614053955078	1002.07204559326	47	12	9	10	13	20822.5998395648	21356.0179767758	17009.8778214008	20809.815877383	18559.9709912203	18816.545616433	14020.5362817049	14246.3481704146	18546.9617182016	13334.8963620281	18593.9235546622	15224.4209007584	12939.458349734	12403.6183907198	16299.3153238669	14807.6303097473	11260.8348034322	13188.3461210531	20647.6631015539	17024.866405651	15145.6120544113	15206.0307313502	15289.4785230607	17286.9941631953	12962.4669000258	13602.4726289073	12588.3350905962	13828.1490004013	12447.7734885737	16241.4004555	18364.7077576681	22927.9348466021	15175.728246985	15258.8551768525	16217.868595322	13796.1142458022	15913.5866828958	14115.0498650496
749	280.052287391929	279.996219380632	280.052952407035	182.106994934082	177.772994270325	204.528993835449	56	18	11	2	0	2050159.900965	7379284.63356534	1554407.43377924	6333533.83677567	3692103.691248	2705978.18309203	2586012.50202362	2137587.05283729	3361533.39135228	2992865.68732778	3825048.70277092	1657732.02515038	3304380.69761854	1900552.06030241	1023930.51622063	23994.7560616583	3718411.01809791	7098028.88798291	2778400.95946708	2630870.54765475	2483549.61466692	2449807.08919428	2419543.44055105	1238588.26132447	2245722.03000822	2258075.98316335	2135648.65630811	2112024.79226537	2112760.10031286	8136.13258581609	3727.3024137225	4570.07723948453	7375.2088769457	4466.66291918885	34346.4739018275	17591.5422327764	4124.5447883519	13075.5411944389
750	280.051856678238	279.886912259901	280.059437740727	98.368000087738	76.3440033721924	106.076000671387	24	13	1	7	0	28284.1798142903	53821.9610293221	14731.1342583853	39020.4990261748	29329.3857340348	13638.4793544165	14982.4709594005	16810.9707805607	24936.0808961744	35981.712958999	26981.2269097414	74330.6488880469	6479.75643900633	5043.33701296505	6624.51928082816	4161.71402161179	18972.1674409986	64130.9304557244	17719.8604477365	21364.8701615039	20750.618483876	22278.7177938987	23886.6639444046	22888.6995712295	19426.5900994882	20003.4044853654	20898.723725459	16701.642917724	18900.1732206731	94509.116116995	88953.5886622936	45940.6919487622	4935.49756385386	47648.5018689756	6031.34876991436	89060.741937669	99597.5176702067	150195.482099131
754	280.263205242334	280.123993534695	280.26436223398	439.202011566162	403.120985717773	474.599004516602	45	0	10	2	16	3416.42801483814	4003.70049623276	5217.8601779379	4215.30773370216	5352.55166721344	4173.68153692037	5164.53978386397	5808.8100284636	4440.24502925575	4962.95168221307	5242.95148330058	5209.14942830801	5916.59771116823	5485.19561859531	7803.57412027816	5418.79077501595	6554.07136989447	5296.91128888726	72958.1898369128	66482.3071902959	71757.4575916491	70565.8846052194	72730.8792378696	69814.1701376019	64382.9613278434	62435.3533635898	54797.6002888265	54759.8596605596	57931.2928473394	5281.32788590156	10311.1564493978	7898.30614002111	5676.57238524159	27308.2225196045	4822.14047782123	4980.21197043111	5290.09591416021	4266.70786622912
755	280.263783740418	280.196323593955	280.31497319871	571.08302230835	491.237011871338	718.713994445801	238	18	11	13	16	377796.101661486	343160.39835345	414519.168157317	845691.412229883	370578.673721664	464946.72083856	408544.845106825	437324.301406927	463098.09772534	486247.491409494	529096.624480764	419164.746070839	501148.420855999	499475.108662491	448635.57154946	390636.916155182	518255.838574164	491130.537568697	349071.236123443	343481.378656358	355361.505002439	379040.628767073	391579.667854786	356232.708496558	380622.947298497	363638.481777268	345746.146291239	362398.033800364	336521.895273009	469610.504653624	836177.058552799	437160.422901132	504368.956825733	419218.991056457	465447.110371617	457083.859065121	359718.473031186	391813.712830078
756	280.882390805798	280.881800574473	280.883017177043	92.1949988079071	87.6950017356873	93.1699994087219	20	0	8	11	0	342.649925543965	166.189867655436	197.811209834996	162.192411212367	188.243121642885	159.234459638995	239.496022206814	157.629295349121	156.284518457484	228.927966858726	231.888758174942	76.3292890276228	145.610600356279	208.703400763295	262.574151676173	98.4317146308354	424.387798342388	193.09359238192	168536.841954736	148038.372709975	148942.65471261	127237.669880681	125783.457830995	122961.425174014	109342.670872316	102482.892528176	101026.423900913	96045.7081226809	90636.5441719725	654653.650754963	616306.947543324	353314.703162909	430601.39858436	358802.661254847	1037558.04801123	542301.80346509	654210.490938467	933289.740359713
757	281.047980543969	280.991233484107	281.049348009249	182.41700504303	144.589003791809	234.814999465942	67	18	11	1	5	28410659.7685923	49184322.0944951	22317137.8660652	42949132.2866136	24987233.9206771	35894336.7899347	18029560.6745879	15000863.9316471	23001705.4973005	36143141.4393282	26221380.2921348	11851197.5410995	22921559.1296342	13648818.773361	17396366.6984896	233850.037617593	25047365.4197342	47489081.1396838	19027620.9652192	18032867.5769146	17362535.4855495	17224031.5833664	16767015.9267839	16511981.7963935	16042928.3159094	15670044.0685711	14979147.5290806	14838960.9066299	14997962.6129058	11117.8810391989	9625.26318232127	1185.64268415887	1085.78194461464	2688.98927743337	2854.44096116428	4340.46948549187	608.976773606237	1022.4981238808
759	281.266513001932	281.147861036947	281.267749580261	634.177006225586	589.917002563477	715.10302444458	95	18	11	13	16	138397.214591259	125021.388114669	140711.564056621	136481.302897782	141097.042127105	141682.60731142	143705.410147841	143399.730011315	138406.209964526	138337.702853931	141861.35906222	126114.030318117	120141.935084034	126008.243001904	122988.605952859	107907.351870146	113587.275551702	108051.02437621	104534.616031162	111823.15002293	111037.315267909	113101.273264587	116300.158045098	112996.775878231	99332.8822362348	103145.065091646	94409.0495627373	93029.8448198475	84853.524537012	131355.546574714	136373.778696094	119279.371018247	146465.435182862	135296.04349941	136053.083874285	133963.610415078	121410.172723001	121661.177730421
761	281.182070889749	281.100730512624	281.267202662981	398.864006271362	277.791003036499	472.685007324219	135	16	11	13	16	15508.8582006576	14946.4729023784	15271.3210991398	15879.7672669954	15818.7227087406	22435.9792176687	81465.9710576758	15288.037492508	11523.1163045551	10734.1632308057	15060.9512047009	13478.7307292805	13575.7136917979	12369.4511033283	15601.2429751263	14330.5191235035	12791.7564993538	10883.6483537931	14694.5222566347	16051.4569570976	16991.6657926622	17457.3637547903	15559.5980728205	17556.5990540399	15610.847264675	15193.8301951026	13099.9019788106	24683.7459623278	10976.2656076211	20900.0125598686	15391.2318472043	21021.3120059898	14462.3800053261	15317.1625406039	14539.7477150476	13726.4049425222	9704.74865640281	12196.1700534679
763	281.507797868995	281.461641773343	281.668834494591	181.195001029968	177.074999732971	232.298995933533	33	15	11	0	2	73069.7138195392	117367.514845005	55854.6296319366	79898.2404225348	69429.5291218045	110466.685132168	34428.9081397061	26347.6375066638	69415.3209397802	105142.466525736	74838.1464549665	13061.3415688192	47377.0986721275	18367.9675851888	29236.9269828647	378.041700060712	9836.55843323562	122684.562031938	41955.1257353783	40108.8424780313	33754.3031885165	32896.250341158	19623.9202473778	36257.6085592275	26194.2357345068	25551.9324410263	26115.3429229501	27811.3906599786	28575.5333472937	820.094007012567	574.694086678481	339.728772510619	498.951672279218	444.126345482538	935.987808304664	686.601302100462	172.675165475479	247.418773213335
764	281.649523480405	281.644969605598	281.679719391415	610.865993499756	534.268023834229	678.365012664795	25	1	4	0	12	518.160664997995	8797.05536454916	568.790071093406	542.744978062312	406.462023862238	421.989442877968	587.250107032682	355.991241971031	457.545622445829	683.55261599645	649.409573729336	479.656615024805	565.636866898586	537.895818220063	465.139063244686	450.204976701736	322.310718192331	1477.13858227121	17576.6340526566	15163.719192024	10344.5159125482	7749.34361480487	12219.6158814281	9538.09153931482	9973.45907488736	9103.63048852845	9591.59871051257	8209.37737455287	8894.39295953512	1221.70995152768	1478.17238271135	625.492434989661	506.090471794321	602.485984118034	499.733888730407	551.850180265578	415.516806357851	543.357407116486
765	282.050426433892	281.994806364621	282.052133402875	182.00849697113	177.772994270325	204.528993835449	52	18	11	2	1	4076133.31677952	7245750.01582899	3197481.45937243	6200461.07815412	3581109.02306145	5221853.95606995	2517690.70811916	2064559.8514527	3248840.038313	2894715.81787348	3724888.98433448	1590477.63842557	3251167.80651958	1844338.46230041	2417624.84532531	23920.0477235418	3577299.91700599	6892261.80302602	2711661.20449188	1231907.49260813	2456165.87924724	2385650.15923669	2313385.95905042	1197440.84644876	2190893.87610897	2190217.32092761	2111962.45292785	2058326.3940195	2077816.53976932	35830.4712361425	3326.35853977688	4842.19154483825	1880.68356472035	1792.25565166725	2807.83579450043	15481.9395315441	5660.10344743046	2087.36236680858
766	282.050474912165	281.884371686636	282.055984480456	92.1084999847412	22.8180001878738	106.076000671387	26	12	0	6	2	28306.5946332229	58290.4841939769	12524.6952600492	35504.1853457476	24040.1327447061	11730.4902261514	12763.6206713642	17236.274141469	25519.8059565201	30639.4520741173	28376.3670240102	7053.9541925136	86973.1735603977	3649.57731706689	5128.06634208436	2507.35700332373	17287.6413251749	53534.0112443652	6340.32715636864	6502.18686498063	6894.16687533585	6908.0332282292	7844.78459790349	6982.02967555901	7163.91814971396	5544.0430909036	5525.57893326133	6603.20160813723	6042.62097493559	35301.976897236	33240.619890321	15889.7783937408	21997.6645115685	2408.02260162053	4375.92813959132	32928.6753384175	5647.26621587528	57841.5109236818
767	282.138291537108	282.136502311096	282.139782539981	514.224008483887	508.230011291504	516.859024353027	37	0	11	0	16	1151.42128871661	1921.74647109769	1530.18607344648	1431.59162798896	991.14182508504	977.755101618103	1462.29770686384	1120.5078911713	1258.98229350708	1060.52140468964	1207.82604552653	1063.31979831037	778.371583413333	923.286207294713	945.841620631982	923.470015559769	1319.67969312993	1337.49878568078	103026.449609746	86896.353997503	83702.0144947171	82451.7674994189	72908.3848807708	68851.2215579627	62142.0068725012	59121.1634505939	57917.534725525	56052.8017790616	53026.2648732215	1714.81573375515	1812.73096488323	2485.75691640377	985.37528623182	979.36803423916	840.729003323941	634.709075351246	638.21038189251	706.190660636251
768	282.280075140287	282.27917608471	282.280929802731	769.82302230835	700.782016906738	839.832992095947	447	18	11	13	14	2992472.57577002	3236091.6711545	3426930.93403408	3998850.70848806	2878253.82067229	2443581.94347213	2931300.96022857	2824969.14890766	2893877.17148781	3300115.15531744	3456995.25917985	2623696.12655163	3212942.84742773	2862571.29418969	3447430.55565834	3246185.01277719	3408019.69201735	3461614.89867991	3490594.30200934	3567323.51623535	3348764.46013741	3368001.86466466	2284310.46004057	3660883.01110268	2955076.20616543	3530951.97719108	3428082.41101244	3497093.93468888	3568687.76891625	2454677.00540795	2945097.88469515	2683160.70673108	2906032.79532684	2374571.43076801	2412753.14804792	2805913.48269367	7065240.23408703	3176187.03087516
770	282.279726544065	282.2147600173	282.280709113831	906.749025115967	852.523005218506	991.965037841797	397	18	11	13	16	1545270.64262331	3816929.27474406	1611090.31232635	3163146.51751836	1476066.33552611	1184478.75773001	1433906.09626919	1463642.08332226	1508888.84232938	4042568.88541579	3905787.39997549	1304609.9123106	1470874.21656623	1379984.30919743	1500262.48605927	1396610.10564342	1529620.78808995	3695679.52987783	1642884.91723706	1605743.04693187	1566306.74283785	1409691.95712358	1618023.08206769	1641142.2279853	1430038.89351189	1454615.39283626	1513270.51878754	1568461.08097294	1611132.27194898	1431212.31909581	1509812.93370746	1385561.76928496	968856.184934653	1513348.12107325	1571106.05739474	1020154.19594509	1478835.49355944	2113731.72756851
774	282.650503693085	282.46551330818	282.65196901148	619.665998687744	590.486027069092	691.808995513916	69	5	11	2	16	5743.22014102936	14167.6710632962	4971.45273755988	11271.7106498033	14681.9821424782	3841.44826225936	4391.96427677659	3269.47528874874	4448.826390493	4198.71041606968	2941.18061959154	17025.3882126324	3587.95852683141	4381.91972353842	4515.30204818398	2977.10136169195	4267.3404434266	9062.48145157448	182220.787271325	154313.003394888	148824.901401029	138654.726403492	133397.257675785	135511.731438146	126806.441762333	119400.965936094	125899.786001987	129511.579617057	126026.035327727	4045.75796942879	10318.8017390482	3540.53550993491	4948.87503541261	5403.38041503269	5642.83183375001	6426.65174035843	5237.76798203817	6537.00006523728
775	282.64016694661	282.638204231752	282.663134141662	514.252978515625	509.037994995117	534.268023834229	32	0	11	0	16	448.029129758012	541.617396501359	656.86279354617	612.151858334599	559.995909347199	453.386238187297	586.352428067941	425.086865649559	413.134933157072	508.614673634293	599.310577332804	429.42563937469	488.368438672274	505.122041464356	476.656485379615	531.259824135425	609.078341616826	693.03433826752	53205.7857006881	43494.4135823427	42183.2329067402	37049.534844181	36917.659309643	36890.0781934505	32367.6798669723	29595.5199002381	28812.1227013914	27688.3716480976	28690.4039518764	925.55747822579	979.101085987641	1191.56106904149	419.956274238726	402.429072288408	787.20822543323	639.78575584013	420.266900896677	571.315418039759
777	283.053311224975	282.989294493571	283.166876075639	184.796996231079	156.592001190186	358.458991622925	73	17	11	3	13	178517.145753084	309496.146216796	142054.63123373	261307.653001893	159799.24910788	111744.940080699	109407.624036837	90303.6369343917	146093.817392937	238248.938687006	168472.260621778	65865.7815091312	140422.933795805	77634.5797615405	103657.68863435	3731.41387042072	163002.324177179	292116.818593972	122769.777667757	116689.76000315	109167.550861202	108124.959731353	99408.923425083	105859.613155872	93827.7419617662	95151.3857159653	92801.2541856989	91801.1668204609	90304.1529109203	51822.4672112097	1525.30419590487	2168.51102067763	956.873595078941	1311.62045491682	49451.8140339875	886.574443346898	1662.56060069874	925.433643653616
778	283.152989501153	283.012175536171	283.17526771179	619.667515029907	547.868974151611	755.312976837158	56	3	11	0	16	8878.78108723462	8085.75505930185	9140.7490055201	7432.20049852133	8120.66519206075	8652.32495886546	9189.18244381364	8809.2223439455	12832.2306151986	8705.29283434153	7803.10531573417	8208.83806511547	8599.84225507379	10488.654313615	8484.9748108238	9076.62594889104	8392.92936386665	6363.66479188535	54605.4977841675	43344.1698789597	44969.9438469699	42310.0553246168	41131.907177344	39525.2087624744	36381.3650101085	37418.1043667098	36852.5234327316	36778.0040130671	33635.7851750683	9986.82425393661	4589.07238959521	8787.95075824857	5627.30828921	5420.21095103323	6375.54874190874	3501.07290346424	4698.05563987643	4205.89928052127
779	283.141480079415	283.087799984621	283.142716451198	514.286490783691	460.059013366699	515.521019439697	12	0	3	0	9	617.963640957372	620.92774162814	841.905558884144	480.645177253522	635.597892459482	515.210692206922	568.388123635319	876.717250797665	639.08263085617	705.228997097118	630.308826980763	511.401936697774	528.927278329308	472.717871275963	614.977536274534	660.433824319043	652.294019038556	600.17938792496	12186.6463931922	8857.69439241383	9937.72724870592	9068.50379053503	9647.43119999435	8201.98159613663	9210.99656224292	7858.87224284559	8326.86766254716	7360.58887186646	6951.83440949768	722.556203136014	941.616901386426	601.347613347073	658.371733659878	673.718394075986	600.991653088791	688.401421576325	391.915908502182	513.587585678738
780	283.282443389653	283.28192748917	283.283051397693	990.70605682373	989.58904876709	991.962051696777	21	0	8	0	13	74707.208043719	61527.2906492362	72855.7145998408	58522.5379228433	66447.841818396	73809.9167528306	76198.4564395146	84243.1463456636	78080.2210040355	76965.7418310931	70818.4393537886	73920.0156721775	73218.8813880998	65375.1858211285	67830.128561873	63512.4034550216	66177.4877905548	63114.1844143236	187542.735796332	181205.848836359	169280.736302685	172080.06573841	173961.85292072	182945.635577695	157244.831460133	145768.092919446	164074.205980757	155197.200967753	165054.249272015	110027.917711416	70122.1697894573	78186.4776347776	71613.0244528614	84884.7287387488	79359.5364307761	73487.7768502078	68740.858170446	74486.644657923
781	283.282446018596	283.281968778645	283.283020267556	906.749516830444	905.506008605957	945.25099609375	24	12	0	5	5	235896.173714638	232906.950375811	221699.811080259	198783.623957634	229980.39160464	181217.045388794	227438.897062372	239409.446766134	243866.478508897	682093.92653938	715862.077320764	207898.510942489	229308.151362743	224350.706382453	233594.839916229	217259.473782862	568212.164478033	224035.93117644	242677.864500173	221122.20517629	230571.868216197	208437.93094902	239448.437652461	242747.368188858	213875.405199178	215054.062871552	216730.832038689	232319.673046589	229888.378038088	240449.00619044	240808.500356181	216516.992642075	169385.639957047	161820.119244576	168525.268354543	162253.833185641	167424.911935711	157113.165122668
783	283.282445766246	283.189780382679	283.28345337862	536.395996551514	293.768006439209	579.808024597168	183	18	11	13	16	314581.409997461	295156.265424176	300561.32496689	253488.808477059	261192.861034408	254129.482657485	230997.768395081	227885.606065668	214138.209810885	218812.746880129	239277.505994834	192733.612058021	212495.300787032	227816.172565915	225208.446154207	221331.307955407	253098.79709838	236264.481676973	384768.925765157	333286.555535585	285039.4825645	257734.207496613	244292.691547774	226884.130564749	218364.921045408	217341.394802123	230899.613625817	244099.902676772	247634.182060067	351773.173424631	302583.962430922	278496.689948089	251808.058480583	214798.720450535	204392.701140022	199400.501304841	186627.972732961	200521.560694683
784	283.650114177707	283.639804483522	283.660179950548	620.3025	582.461994628906	655.12499710083	66	7	11	1	16	2038.39954984188	37401.5963829739	19716.3429368795	1779.36741740908	1816.38675446156	1450.39509327145	1768.5413667853	1249.22160626017	1447.40469780099	9828.76552760694	24945.8577696706	1017.84610598845	10957.015573772	1448.9389859928	16225.1624363288	1398.89449198432	1444.0259043565	28059.4241403043	80421.3933262217	64960.8208395019	63435.4151418731	57256.4188347012	59399.3699830659	56710.6197354198	54753.8309893222	50213.2660323657	50578.9608308286	52754.8546185358	53745.726033327	15990.4068358226	3441.4406426996	1382.05029969892	1815.63026612625	2059.99318950556	1697.54263527691	1874.70017708714	1577.1229112619	2018.62546101822
785	283.641401394537	283.640429862394	283.648870766385	514.285492324829	508.490000457764	549.005985107422	38	0	11	0	16	444.620012681166	1054.71767259254	2398.30049277283	1208.08094467054	571.561871642139	416.883656924161	1328.44902422566	979.5559629457	465.888217729051	1017.70007897518	763.600352728596	480.507499397267	876.869416045823	618.979850418733	577.47500656951	786.996169973308	1605.11031551416	1591.06377798575	358615.133492462	318976.894733563	303574.131950051	293953.409239098	287634.888338739	275224.067972492	263298.408641528	253374.818329699	254231.134173557	241978.692700284	242823.588997928	2430.6565061654	4594.43992526503	7122.28639318825	474.212028870891	423.289714321781	755.630314334941	493.540049308711	504.290683985222	657.037026771111
788	284.286843790413	284.209287762294	284.288286474836	691.165020141602	685.943022918701	715.28801071167	69	18	11	13	16	142405.871434144	150532.382918748	148736.736089881	139225.757609108	151594.797226628	142556.816098768	149726.675758101	150174.408815796	141516.384460609	154234.217726764	153941.862574702	139879.352934093	144835.500922082	149311.629928658	162515.168408638	143223.360550264	150599.447122745	145271.508482457	141856.982176385	140190.954533746	133221.468940175	137347.949522417	146860.387315457	140906.440259877	131139.393346114	141997.51540862	138342.464704828	139183.275790794	136704.658501069	137163.717674289	140955.217658363	141213.665567301	145022.38072291	140379.555383739	147350.43378761	143634.888313771	132267.234531697	139881.793782986
790	284.295835194849	284.289826254771	284.297031632324	754.532486343384	729.222026519775	859.883980560303	78	18	11	13	16	1060328.6383377	1200189.46653709	811301.856892342	800644.453707989	1018340.80578744	771856.552362284	910368.789334858	867643.977673948	834461.958942097	805635.069523241	842813.45087409	802361.270655113	750850.667264499	54354.4860164324	1227321.66188263	741511.838876177	807762.899112614	769866.123657525	1216288.87749715	1110967.0365846	1056176.72400629	1094263.41073245	1087117.96676173	1051193.9191947	1046249.29037774	1083228.24157884	976662.306049747	980789.504609227	982878.611660731	933458.339916398	777848.589380383	798367.878165599	778096.566804796	764816.124586548	778100.154812448	734597.986834943	710093.857456095	716178.596324846
791	284.118092382713	284.081707068336	284.223135944714	237.357004776001	214.63000629425	293.768006439209	27	1	7	8	5	719.926978826523	852.419936560094	9890.24929074571	1519.08722556196	643.32535822615	741.517311495915	885.874690526631	1437.92700578645	955.822767551988	1549.23193660453	827.380652114749	815.065920352936	738.336096230894	660.486419389956	1782.32434443533	2152.36359009116	780.765854058787	1007.49079841524	11605.4102278326	11860.3435959578	11436.1659857405	11117.9932576232	9656.10982994735	10360.7142667219	8474.99911521329	9039.06743018478	10874.8948456343	8755.1582171917	8005.6982974646	45458.7169555215	32734.7182640753	18578.6081539616	12965.8571604862	5945.15994830132	36479.7857458464	23813.5538161086	9956.47559483349	11541.6678712696
792	284.13952134309	284.138803125157	284.222037277089	359.459990234375	322.570986175537	368.748009185791	19	0	2	0	13	854.017990976572	616.388233546168	2372.10270975679	1380.95370191857	577.42680571638	498.883802445419	598.145556715317	1637.03001550064	680.3421543153	686.279746775329	431.246696620714	476.641434080154	593.342122863047	488.193505976349	635.223225361854	2401.55567498356	1193.61825908609	956.086040308699	8564.38295382913	10401.0667799711	8309.5157847181	11294.2094513848	11670.9204577774	9605.7687400952	9705.44778265953	8727.06515369956	9894.61264835745	9901.64654169232	10089.5607904276	672.414463230036	2737.20253417641	2894.26336750649	952.108496636152	1737.25752220713	827.899933329411	521.06302013211	789.691199961118	515.385361371562
794	284.336512064792	284.329471720794	284.343012415615	755.300480804443	734.300001831055	906.74898147583	92	16	11	13	15	64680.0438779322	31818.381305635	44800.3348050714	37903.8468073122	51745.9608521955	50863.2127056867	38965.9315044681	60727.0119827986	655316.66328907	41342.1396227678	36284.247026816	64800.3284636885	71576.3364227048	58809.5159796067	44246.6743899385	603398.203946114	38524.2610273361	432923.845015135	63183.4253246134	55864.9965029752	35615.1716566645	55468.2164697078	67422.383614555	46794.7126347944	53925.5752711371	46720.6002023667	37718.8568578412	40643.8306205968	35422.3198601045	66491.7026604526	36098.9356015374	48127.6172170043	31901.9520390247	40078.1745708827	21151.4347583055	46135.7030202448	28052.3654877075	35218.6286255624
795	284.648459744709	284.63874083537	284.65783814744	548.39399597168	508.490000457764	654.405013427734	69	4	11	0	16	1949.75926635332	12144.2224399031	12737.2547707614	2045.70125641922	2658.45581289986	1093.87452339547	5307.51208757982	5677.23710557322	1669.96167375147	3974.95918511475	9222.14437984675	1196.96940099448	4723.71230942862	3614.7576005701	2473.37780648842	2621.68284080178	7488.68260383606	8735.04044716805	68046.5384354518	62041.5758375223	60408.3620424196	57374.5590127073	57114.2676827833	53715.017778767	53338.0143636838	49332.8494169072	47773.7159556422	51090.1430317263	49120.1054854989	3276.55585215241	5040.39167853693	7493.05761706643	965.807888307091	743.329382227527	869.787100263768	769.176377344049	673.20914781611	630.131190431615
797	285.13588223813	285.134554337507	285.136438124784	666.347021331787	665.004988555908	667.891972351074	25	1	9	0	15	6361.81765969429	7863.48631832749	10459.0259468257	5278.48394457549	6697.96640662352	3636.04703192277	6863.92165886362	4569.15822594613	3758.97937236561	8983.95024256222	6987.28840816766	3629.72497952978	5582.33777342644	7069.04149202257	12583.4997640289	3775.59784479838	8682.09414987266	6953.60418450998	21944.7595929975	15673.4681570493	14890.2596635775	13197.2203151509	15181.6922515879	13763.4524064604	11669.2588056643	11711.2681036219	12770.1241661806	19074.5024174005	13157.0097081678	5511.44479018876	6098.28713684446	5846.91929130349	2458.92738825489	2927.3723499544	3720.10959470189	3067.59876232188	2895.23139883205	2702.92558150962
798	285.20347479725	285.101586327863	285.298880693453	511.74650718689	332.160996856689	589.386002502441	214	17	11	12	16	19747.7876402384	19183.2340508249	18953.2771066987	22737.731519714	17435.5368956694	14816.9424800814	18186.7725949734	41325.8864560122	17214.9843065143	999.282355176285	20246.4326146367	21240.4650062788	26604.46278641	21446.9739932248	17587.0995259355	10108.2928540385	18540.6508265837	17938.3964583941	55398.6158307502	53150.421727784	50371.7260579462	33886.4392211762	33839.6240203988	43988.0889146291	30826.132937727	26483.731152693	29086.614925574	28999.077359372	27267.4316717908	404456.556944653	142964.905645782	28647.9372848268	23522.6021431602	1240.53832172247	16592.3668030486	20255.2004172206	17864.8181477459	17376.7409028113
799	285.298377296175	285.219932854804	285.299555712802	754.141979522705	728.570026550293	859.883980560303	82	18	11	13	16	155445.762035579	190093.35389282	116739.467070058	117770.970551705	154164.715285145	109831.987618165	130680.825446063	130520.181635093	120395.257363953	114684.278368321	126716.534989104	117124.857372679	103996.243352559	117948.541358656	183732.933140072	130292.043193163	107104.500828765	109551.101012272	182411.166693362	162162.518437533	153524.894006975	163391.239797547	164080.453301379	157596.801778367	152452.836744755	156207.261674906	143660.170538224	143651.678682966	140975.802712427	139630.604182114	104708.917847537	118220.199769854	110792.856289702	110076.44824055	158197.059731951	107699.648710479	100823.349972399	102023.464001255
800	285.123444062346	285.059830160941	285.203960954929	93.829002456665	30.2510002994537	200.754002799988	95	12	10	13	15	15103.2512312687	10519.4119100754	36554.3839340586	9977.17415342387	11871.7091612233	23472.2540114239	8059.14578080245	13240.15635947	3514.93410904452	11556.5898262311	5036.75156024877	17294.8135472727	5364.23766442802	9666.94907592077	411626.92882478	11172.0868805086	10653.2768847292	13265.8011403531	29613.9114363128	34544.5092613087	32647.7808489144	30563.3521669367	27430.6390293944	52005.1961126382	24778.9399076599	24512.8408904724	26325.5843437134	23831.6600552015	24639.8177553705	262998.894938529	314528.81366682	32685.1413262382	28868.458384171	115467.548485082	16827.6294060778	112095.149894689	485842.242723603	16410.2244646166
801	285.222167279282	285.2205628261	285.257727091208	651.204993362427	616.521004180908	675.210971832275	56	7	11	1	16	6963.88953119516	27114.7612672611	15949.4724788452	11704.9479970057	8608.36517481671	6384.59816192774	13875.823133982	5965.37970417951	9555.82035379608	20085.3258170591	29623.5706427135	1661.697531141	15332.4798049517	7214.54203955829	17044.7180435658	1038.35750232935	10626.5392138101	40198.2573908754	153098.961418879	139989.547467511	149519.659580688	147599.155818025	150043.374357472	144307.907545008	131401.447287948	139785.295169665	130127.078499645	137381.605264246	130581.71266336	1690.56661734357	2703.92455468699	1309.63124417209	1634.34068480693	1072.39107716429	1450.62501403573	1508.52014385536	1134.88524050266	1042.82633559406
802	285.335266274707	285.33462365931	285.336493564022	529.427002410889	525.659975128174	533.068983001709	59	18	11	13	16	445409.53852634	413101.046707242	427330.979497696	460668.124396554	486899.05766341	481757.472001002	490002.173058077	504305.966289229	482341.467767954	465127.786955397	486538.189347408	461099.363850086	475091.567097902	464343.970038111	432290.310594173	461046.553776786	481893.428122461	472425.891196269	417829.829374621	399641.857375474	414559.97123191	432092.215969626	449513.396515914	441332.861649761	404990.061796474	417727.22946423	403619.110111892	435839.799086803	443352.398494296	301134.729693527	432011.980298528	434064.197008334	502605.452513889	493034.173410271	505893.032482576	495045.761689349	453756.603333026	441967.972837738
803	285.63997056351	285.637860092984	285.64755364854	515.628000335693	513.658975830078	549.087015075684	49	0	11	0	15	228.354359059548	269.648592074169	402.115808077157	270.409453781461	240.450593285635	160.438807134284	331.367289953213	318.147337694978	207.773381048813	239.514828491211	244.992216675449	161.627893066406	258.241066574398	293.852162209526	216.392995337956	189.965045974072	234.919312427648	224.766585440996	22177.9810525996	19714.6652191691	19716.6897782532	17657.9643090256	18276.5406198066	14369.3124275771	16538.5867084297	15935.8266581663	15247.9435446113	15572.6522123266	13134.0781552554	935.188311944405	768.933498398993	742.123165158555	186.719294327001	233.377198467404	251.176891671214	265.143407290209	178.044317122031	195.315155478381
804	286.140403196065	286.071275796943	286.201599513025	70.1395010948181	31.0899997711182	191.292000541687	132	14	11	13	16	18329.9909182638	31204.1132113896	38507.591588988	24338.4795631044	36407.8783952601	22107.3186692168	29414.501655112	13417.3783710077	18933.5582940203	23723.7084313575	44818.1244016028	17591.8770203472	38088.8575249817	6051.65724365227	101863.494688034	7592.65474577496	24696.6628460109	4889.72959698038	72080.4929609597	69700.5195090256	75678.1717232242	71984.699497465	72850.2278477131	63843.5452650064	60063.9420484997	69738.7046322838	80699.9848417871	68087.759668543	65871.6656097761	41657.0861059665	25328.5213213638	21663.1395435054	27981.3706578584	26434.5149112915	16203.5468388135	6905.38104973501	69163.033971854	57949.5995891746
805	286.224899732083	286.224156992185	286.246297781126	651.20698928833	617.152976989746	652.531994628906	25	0	11	0	13	1668.28211881841	4985.55204570293	2922.06341400618	2387.90337377787	2150.84441870877	1775.96865123287	4003.57893387228	1481.11836957782	2651.36388390263	5379.45612646639	6880.95836010575	580.734288867097	2878.6213975912	1134.54781062156	2585.86066115813	329.658312561922	2207.19159326367	5756.93801815892	24441.3946679689	24384.277558811	23149.5163023578	22084.5467518009	22810.5988796228	23278.3600342926	19539.0424679345	22238.0288131814	20913.7281423435	17761.6638694704	19792.9302612526	488.60811510263	676.196382711641	460.953562236287	671.3489605207	774.563503032178	581.243430699222	508.345556612313	577.256767612571	640.462905806303
806	286.237100054401	286.134235465683	286.238405171881	262.690499572754	212.069004516602	321.293992996216	20	0	0	3	9	1071.57081991602	7071.24383744001	8246.40296309367	1613.62068326678	751.322534942999	927.768745318469	1198.22633233042	820.720777096641	1545.11959474203	3721.8343636537	943.324649498705	1644.1156788189	1615.78250230393	860.579483177927	6889.87889695499	5101.77066550901	1219.05647659964	3598.16997872293	6318.85630243475	5712.24861017682	4856.85050130039	6619.30253747437	5840.16615989432	5949.16741538793	6191.03364825249	6577.59875530005	6817.49139723607	4981.39880861404	5796.65300787091	1452.21790105436	677.741233160098	11365.5068228281	660.975816193968	2319.05160589982	15267.3446649632	552.797124865361	1471.36764132894	725.160217686246
807	286.335472938644	286.188529433552	286.338771840885	529.430001068115	461.943998336792	577.425008239746	78	18	10	10	13	17338.6937427088	62833.6448026411	12696.5912780911	33439.5737867125	27231.9453551124	23395.0045970501	33216.8406796083	15510.7280084017	26519.6020626969	20710.8864489384	27440.1696484084	16343.0284818867	19126.5667604089	30206.3691043295	23971.5121730124	30133.4107267218	16327.9761664521	30546.6065613696	25322.6159479693	24889.584850048	17596.959101899	21194.0640910839	30420.6282047778	21434.4592276588	22163.7628034502	23265.4119191749	23002.5116604567	17400.4694860042	28810.5196225991	10902.835065946	18484.5934559902	30147.5728703527	28912.9143753089	10052.147136312	36536.3273111979	28043.3907535034	28760.6162065374	28107.7767169476
809	287.203351430126	287.198911657524	287.268701614909	408.925008773804	345.201988220215	551.97297958374	41	17	11	2	5	13300.2413317859	30159.04362395	115153.956982657	20425.16026292	21152.4004950933	11936.1829025528	49161.4120456818	31847.9754034063	9328.37586042657	41900.7119223475	20613.6302492798	22965.3543484106	35563.0772327213	27002.0279353693	55353.8848036621	30358.2633171199	48876.4960354334	17964.3970959181	22204.6311055522	18586.6459087247	19813.0310950322	19645.609496003	21202.1312619839	20758.1514866324	17733.5314978184	17901.8725123722	19532.9583546271	17490.7447935545	20303.0529282561	3933.80181030836	8195.79720635433	39880.3540125838	5052.06132239848	11172.6876477981	3991.02650601417	5324.42089195596	2543.31609798141	815.307280076668
810	287.236848199565	287.199687478082	287.27382079361	694.989979095459	619.669014892578	783.090019226074	49	2	11	0	16	3341.15172603913	17700.0674483259	7235.7507914938	4350.30604735876	3251.00946430625	1581.72892320342	4212.88394324481	2513.87718292039	2406.23317664346	8771.27302480862	8946.31499968842	1986.39335119041	4211.82080585848	2400.86187875705	10786.6245879352	2087.97051014068	3785.3499024366	12718.7326158585	41271.5768959015	39178.5655678214	40596.8507227234	36968.8050409779	39596.7711630045	31547.8709739656	29487.472801446	35601.7982736602	33586.1378229316	32512.8874349381	32018.8729338627	997.709280924251	1105.95459493096	918.846998410299	1246.78312725325	1127.71371473053	989.215294875205	742.84511291096	979.534397075485	887.295462940953
811	287.888579842592	287.888024625987	287.888969808363	1003.96902893066	1003.95300720215	1005.84003417969	59	18	11	13	16	219084.485544307	189967.355205685	187521.472931731	185025.608825393	222456.231302547	198122.743864602	210314.331207585	251513.220524692	225727.512072054	200532.160662621	214160.366442055	197201.173219396	189897.949054837	200027.533457481	235653.965938786	201110.795656524	184800.102609893	237232.46757842	205135.763748906	183086.638945416	187005.409112155	177525.752106735	195003.45320334	195112.35380492	175259.033163711	198495.235044728	186109.155659798	186452.22835711	190627.44126833	191347.37186226	182396.299530979	198488.811340115	230052.337142024	204573.027934789	213444.029920724	186125.318456803	219449.365723015	199446.300183375
813	288.174522674967	288.089244997805	288.216391127928	51.8450009822845	25.9639996290207	203.267997970581	216	18	11	13	16	56090.2392057919	80208.4029472593	11636.0760825612	344349.792799256	434018.402368929	164265.29529251	262417.838245514	518073.405025732	9976.08700975004	230929.162209062	253272.855701917	306786.405119285	184898.818528186	441722.639471479	81087.7498547779	646372.538969622	467574.243243213	259153.62651471	224909.027836007	213166.323886873	204054.335440342	200073.188365009	203190.125569969	202944.967705378	186518.770802743	173753.410245928	184454.868773305	173713.852922871	177767.329761913	211588.448289302	170576.602140386	445344.132309586	274201.722494434	519279.480416763	484651.19478774	392246.681759223	230077.373689387	92368.970402173
814	288.289673106665	288.162235962161	288.290357693561	448.64698928833	356.549012145996	453.715009689331	25	1	11	7	5	190.71551907988	323.251484983368	15530.8131364487	265.582117963932	289.837489362457	290.214605351794	396.413779897615	332.217913982924	298.268845405895	295.777156390715	320.901898278738	301.168252465082	437.138960711891	356.450662945164	469.810134941828	238.523104451131	362.889570654079	283.573880220065	88998.7133489326	88322.5640167642	87308.2023116369	83649.6118235774	87144.5454616622	83812.8097113222	71885.879628798	72065.7707212865	67194.9203707709	62571.953907127	63936.1114536013	501959.067227028	214732.709737136	58865.9395791474	3052.39023523091	1793.59258135082	9018.88461448043	4371.71105936935	11957.726663638	11733.9924237026
815	288.240108305769	288.239422367035	288.240906688077	695.203486022949	694.289984741211	695.377017211914	12	0	0	0	12	958.347017783672	2789.95505431046	1876.72309837081	1010.83072833209	875.42290937321	705.465508592129	1216.24203602634	830.389716392755	825.871146900749	1481.29122360961	2076.91599063203	676.127472028695	1224.35731628496	894.890728673339	2086.60357588017	1140.35180237889	974.466594540825	2042.22913145295	7104.57539420575	6085.51927701632	6826.43333520119	6134.57379792134	7832.56551170101	6918.80484487303	6534.54892565807	6447.85159360617	4038.1480964087	5172.82394341504	5238.79041990141	713.904805004597	733.497306944927	651.092628492401	660.660706594214	493.007257243153	598.793274855241	416.337744533457	529.735441063277	555.734150242992
[truncated: 4,154 more rows]
[truncated: 26 more columns]
