# Supplementary material for: Oceanographic setting influences the prokaryotic community and metabolome in deep-sea sponges
Source: Sci Rep. 2022 Mar 1;12:3356. doi: 10.1038/s41598-022-07292-3 (PMC8888554; doi:10.1038/s41598-022-07292-3)
Supplement: Supplementary file 14 — Supplementary Table S13. [file 41598_2022_7292_MOESM14_ESM.xlsx]

## Sheet: Sheet1
X	mz	mzmin	mzmax	rt	rtmin	rtmax	npeaks	Gb	QC	Sf	Wb	IE_20171003_01601	IE_20171003_01801	IE_20171003_02301	IE_20171003_02501	IE_20171003_02801	IE_20171003_03401	IE_20171003_03601	IE_20171003_04001	IE_20171003_04101	IE_20171003_04801	IE_20171003_04901	IE_20171003_05101	IE_20171003_05301	IE_20171003_05601	IE_20171003_06201	IE_20171003_06301	IE_20171003_06801	IE_20171003_06901	IE_20171003_01301	IE_20171003_02001	IE_20171003_02601	IE_20171003_03201	IE_20171003_03801	IE_20171003_04401	IE_20171003_05001	IE_20171003_05701	IE_20171003_06401	IE_20171003_07001	IE_20171003_01701	IE_20171003_02201	IE_20171003_02401	IE_20171003_03101	IE_20171003_03301	IE_20171003_04301	IE_20171003_04601	IE_20171003_04701	IE_20171003_05401	IE_20171003_05901
1	80.9648304699676	80.9635481915086	80.9651970022585	51.0364989566803	43.931000995636	65.0830019378662	12	0	4	8	0	972.954468096793	628.656007711534	1052.91410358169	807.06933623141	670.834528032225	894.565442702054	851.204334040813	902.126551719499	686.857440009445	846.33283696929	835.278439471194	844.925418625519	712.625965962652	781.631919559524	696.941781909904	1162.85262361538	592.185138478002	637.549878196844	12676.3688969471	10579.5239035506	14634.6242936853	15611.9354564712	13217.8312664908	14070.9146320213	18082.8262820243	10616.6099208448	73.8717714037214	187.896884918213	1572.42752025844	3248.93633924654	32165.9146844898	22997.9887141704	35087.5393655151	34427.0242396445	1893.99447236707	76676.5520498569	56187.8689816537	67991.0881272898
5	93.0341788074244	93.0332597843646	93.0346205176986	84.7350010681152	37.7929991149902	85.3629970550537	25	1	5	2	14	3062.97236590798	1923.72157609463	4101.12995984764	5738.81174348155	1346.19632715359	2900.45036650555	914.641750998691	17636.2719688076	5429.73192975085	522.565293874592	3942.27199773615	9293.01161367772	4291.40261790389	1146.37536498159	8710.02708058166	6805.43539899701	4270.53447487904	2219.77992056496	10714.3129758372	11988.8753341061	12126.5311319319	13259.7495317445	12561.9555680644	11711.8094998319	13457.5058637125	10417.4190988593	122.270757511142	145.514747575158	1604.15947489285	2176.62488402923	1102.58043476753	1076.31670437926	794.312175006107	1967.55763953688	749.923416372777	27664.6666603719	38905.9528315584	405.848516335711
7	95.9757192607486	95.9745589990735	95.97606385549	51.4799998474121	38.9929991149902	62.3510026931763	21	0	8	9	0	1121.76499056089	1104.92745722517	1404.27225909257	1905.65690741017	1301.94162008489	980.769331430684	1840.46417421904	954.647037778199	722.49184222436	885.745895598173	837.497766556051	1389.35647618302	1111.79387650584	870.102283866916	1550.15846801489	1510.28661895815	748.461980208535	967.806666782009	285064.632410582	279317.157517375	252208.844333015	254200.962098606	248663.943208113	255521.614233256	260674.6916094	179495.902428098	611.602551797849	647.576865287164	5184.34772370268	13271.8649508673	545945.897790998	703012.511549275	90812.3078122404	72132.9592484952	18181.4968710984	1365624.88426461	817508.875434643	1128175.79500672
8	96.9600716989237	96.9229694390775	96.9605789304699	52.538001537323	22.853000164032	144.105992889404	155	17	8	13	16	300068.420511782	2846541.60903294	3201097.26077369	3783372.02570712	944308.562027981	3294651.16041535	4137296.38411926	4448243.15522346	1398600.18883093	243746.600252057	4388089.95763099	3332365.93361838	1391747.11562326	2909102.05957005	3307867.33522619	750916.226394176	232265.120951079	2973179.78523495	541807.902063552	574319.129916311	532347.296037271	514502.089091158	531716.395046559	590845.254934152	718250.445280597	514321.682635877	2677.8030019001	3093.35635900322	3515003.0971314	757985.63915424	669284.18767759	659462.672412082	2968563.35941524	464932.162778585	1021680.60197363	450576.033891892	309959.966469653	400052.869936198
9	96.9598970268451	96.958969271841	96.9601471956735	184.419001274109	157.407996940613	202.151004447937	34	10	7	0	0	159715.609454121	173946.077422911	118478.075257536	148353.621539557	123200.653763395	132717.403480808	121896.460459639	63231.1825522557	125537.653421802	116794.092625159	48009.6230760254	130063.717680637	149869.203210859	100338.700464303	117972.158487576	92890.7171892769	93319.7630218845	138958.710358821	128135.200553946	138253.583129402	120240.519681468	115670.194685801	105144.255119904	104924.096684839	93849.313177228	72990.3511877656	1531.32549806032	1827.70268099906	48934.8537868112	46396.5649883691	42775.8099410683	22604.718174702	42432.2398034669	33442.907627115	27786.0269178096	34294.1669042241	20539.1106921248	16207.0555523923
10	99.9253024879022	99.923756664667	99.9256452503032	996.745504608154	996.570008544922	997.372055053711	40	12	6	8	14	42773.1213815399	44512.6535058171	40769.1532524154	41923.6148151795	43954.5201400094	40756.6763341427	42506.891581462	43297.0694221705	38446.5017062426	36770.6602717902	42357.3402500153	39194.9179174235	42715.9575899564	32471.7927605235	30211.7044406136	28300.5507088927	35836.3158464134	33510.3790754985	41008.2868174091	38630.9379429929	44453.9555688708	40686.1353023823	40635.7992227487	40631.9138988387	38774.2551682983	33847.6505836628	37022.007439906	32100.8092767199	36716.3301735033	38720.4622428353	39422.9818126966	38626.0176073015	38759.6648537274	41046.9606613075	35263.1401813924	37592.1513123421	21287.7192851007	29707.5081528588
11	100.932950733999	100.93153071551	100.933517028454	893.48300239563	835.372979125977	951.898991851807	158	8	6	5	10	79199.0869418058	49841.4691343531	17349.7809096426	73539.1821840143	83126.5851627697	73153.930685401	71747.481300652	76437.3235717826	83443.6981560843	83832.5452125549	75094.3346147537	45837.9705317251	77374.3900043666	336848.547916845	49326.6281973347	55388.7599180639	69403.3080737591	70366.2393990159	50132.6688827001	76990.466256788	69049.359718591	65492.8137316423	46054.8024443537	69690.1656183916	63176.5662520006	45580.452466704	71344.9494403142	176784.337823087	80810.3197408517	72921.1017661095	84381.3200866646	73598.5531942411	77659.7893144217	51540.1719201695	69870.8866443634	11827.2479832172	38492.0150664874	131347.182573123
13	102.948260462081	102.946869234771	102.949211120605	1005.54450164795	1003.6539730835	1015.98602844238	56	18	7	12	16	141216.681487893	156383.167115374	138228.937054574	138393.100525448	151997.109143995	115053.621115955	133314.456168246	145097.266815584	139469.253701937	148314.009410158	142844.829169571	140235.410390081	137430.235308297	113968.434012966	117926.549325377	114406.867569201	121602.886794188	119793.163407485	136485.631272506	141387.90520841	142343.439488899	141109.407178922	144979.731600083	141009.147101641	138337.10883019	114750.890315109	130227.291482851	130543.381012427	117398.645082018	139454.142215868	143538.859477524	141981.589731039	141085.526635422	140100.676326737	131758.091947443	143392.353099091	86303.4721142731	117714.991036546
15	110.071938966609	110.070613339935	110.072310824932	55.9050007820129	53.4439991664886	57.5650012493134	13	0	2	11	0	465.261659837727	165.941869924718	439.959749479545	469.911065545997	372.044324230577	335.789620652329	436.195997540723	404.657638756908	302.995005653162	370.153237842489	317.795515309354	429.074521181357	260.894481137894	374.56197296226	311.207295379601	774.92250835523	194.754590380976	252.294717166612	6146.52600794882	8820.33037019946	7201.73932835897	6875.6411826716	8412.48697613711	10464.3138961983	7478.11246424215	7014.62570619327	876.118597148743	1087.01439108478	44331.8252849623	19393.921600719	4468.3663042535	10807.4764801189	168084.663900581	39718.2655242411	87549.4178791065	7792.6827043877	11399.8958324851	8229.13840846171
17	111.08108148914	111.079558960226	111.08151504775	143.47199634552	142.214998474121	145.037005958557	26	3	8	0	15	2499.36729096284	2797.21274570242	7634.44963771949	56785.4914616341	3584.75094198529	3408.82928445023	8114.7344409287	24726.9453175843	7900.1462893388	3174.68021085337	12395.733342557	10450.3862170735	5515.91011862556	5365.88538765411	8152.33574905842	18567.4357931467	5279.68039586017	4562.52029765127	14947.191771452	16914.0815004022	15612.3257817531	18383.9814265094	16528.7526683624	15592.243757192	15419.9574480082	13288.5556404406	570.9101029928	606.508820171903	5114.5882131434	3375.78467501464	1976.18682175353	1679.29351214863	5395.13180527644	3727.24653318208	2970.72418263229	3578.02420490732	1758.02373296544	2324.21910748333
19	112.985314496927	112.983585917721	112.985806746281	991.271977844238	862.529983520508	992.328980102539	87	18	10	13	16	80827.8230572194	84657.2659007141	73502.4456690252	69136.9570264518	68567.329577893	54932.1790660066	56198.5886823479	62570.4195410535	61171.8960640728	53549.4577451089	61299.4653018532	45818.8659391403	45309.8285506093	37456.8466310416	39220.6431031717	32026.7609295622	46526.2549832314	53699.0465161442	90766.9659718871	89378.9554575607	79686.9905955624	69875.296552917	68231.7972264346	64873.5919199232	58616.6929752752	48606.6611712053	38975.2366061722	50108.5139863566	78749.3312362432	70503.9132706225	71711.401297631	69963.156869554	56765.5996132791	52644.7085420862	47806.5632567608	52231.3573433757	38199.1028791219	51585.8602277858
20	112.98514544285	112.98348363285	113.097184260969	192.407000427246	179.527007026672	285.602989196777	23	12	1	0	3	30953.3558587477	26011.9382289548	21288.5054428362	13530.23521889	9380.19878416167	27022.6357739417	45258.8093990964	1445.25434597656	1740.98238582723	46918.808557909	1588.9874291117	53835.6047172414	11426.1890441189	15343.0023643882	42640.2656932837	1861.1456113445	25673.6565734851	16926.683120142	11008.4943277061	7609.92490867211	9997.77924833975	9466.88860778074	9185.15037719856	8192.29768198108	9100.5710850028	6386.88270352044	1052.59548220094	1367.32119044053	1355.02002906008	1363.64495717759	1625.77243306339	1252.70069691787	1216.19117331728	1028.21026038844	1345.57851751422	1525.94035744667	708.159481783072	1086.36910934032
22	115.039569987024	115.038308912663	115.039995286109	528.729000091553	528.101978302002	571.369013061523	12	0	0	0	11	456.115697007626	815.548710248084	410.097698505037	498.413664091146	539.765122754965	552.023336463841	393.758944025263	529.02261088416	413.648836821085	423.814976496622	459.39059727639	445.303236176958	397.045521777123	342.422785997507	371.845503319055	403.954559563892	663.207963645458	582.375410213446	3313.65771613549	3841.72004060075	3767.69114395767	3309.24384394381	3213.62006784976	3201.4671211628	2806.73652246036	2206.96353531629	303.161046244728	252.882581231534	349.146375483368	539.353753725998	300.973258190788	300.89749550214	256.033656647429	234.21070528363	311.010245448211	283.248417027295	385.837960427161	295.840030312538
24	116.049954512794	116.04822021852	116.050433160428	132.43150177002	121.691005439758	168.124995231628	38	5	7	10	12	5438.75868402732	1098.55958322946	6398.02097687803	60244.1711692107	10461.5503499243	1786.47625675628	10556.2515025093	167281.313912044	9474.11669673635	1187.36936105415	66896.4503758773	11288.2756758481	7480.63638082496	3134.47984694486	11740.4125114102	50455.9668545383	1405.21965347027	4053.80189207806	13151.943785072	13464.7368580475	15991.6945468827	15572.4509649781	11134.8363625333	12505.649509987	20827.564683467	9292.63670789395	280.101493124596	91.5831964666193	13079.051974066	1696.66497751275	5171.56990756772	14942.7209249698	33352.985801836	14467.5894099925	36642.9060143195	1226.35313547149	12993.475493107	10957.6445649864
25	116.928293529352	116.926702343981	116.928837216864	996.739954223633	935.108974456787	996.982951049805	73	18	10	13	16	307539.241329178	328703.223008037	312633.859121546	318704.645050585	324152.729734465	319283.448143065	323348.387759358	330344.281574041	334666.639845386	335280.489947408	330949.015794441	331985.630767643	333102.061551541	261871.31841743	253781.749300748	256695.159774274	265146.765662357	251405.956035256	285830.749217272	308406.475036889	317464.891150922	310755.381734401	330335.110035256	330448.053990193	324816.376622543	255796.687860012	331193.853674752	340715.82815536	302201.247419715	309014.435405195	326553.503680199	320780.724551111	309046.915937327	332366.088494182	315644.08172138	321392.927459925	261990.562294662	263684.432651438
26	116.927413135016	116.92651434293	116.928613517003	743.427028503418	642.498011169434	808.604015808105	71	1	3	1	13	111059.428492094	121928.250660777	115977.370411515	110411.639165333	113595.187866211	104876.346640144	104061.946937912	121543.152237387	115557.287939072	108424.825415897	104696.068152428	106363.604391098	112753.982032197	84282.0186309814	60321.1275371164	86998.756141305	80278.8145096643	87019.965532405	121044.629555449	119342.193096161	180869.345355285	171882.255454659	123387.225278839	107233.506665979	112209.392150864	92689.3690314363	86534.9682998657	87519.1411926746	113725.335078557	103544.037001006	114638.297497779	98439.9813847542	106761.324734279	115595.778480721	92719.8928264618	92450.4440721784	81620.037853241	75523.8283382257
27	116.928148988672	116.926423839902	116.928568239016	893.439002380371	831.581005554199	919.012026062012	44	6	6	1	10	82173.6467212041	97975.3152228038	81250.0889042219	171981.811928926	89796.6094368829	113065.963496855	202442.73481071	98536.7905064672	83335.3636514057	84277.2630359332	83639.1430029869	86300.7653916041	73799.8499675164	92825.5248625902	66983.5077998809	128745.990107315	76431.4895487482	81647.4765581131	117247.177654266	119248.089303637	126807.885332018	113985.714291513	133676.469501752	124638.412446007	124660.292832375	92244.3875795603	72954.4501277924	78754.0387161695	85102.1127692328	72530.6986999512	86699.0392670949	78510.340274334	79470.0063892007	83689.3724526299	77742.6337738037	80151.0632614068	77508.1813880375	67803.8698567044
29	117.928402780001	117.926797632695	117.928854239682	996.742973327637	996.11896484375	997.360038757324	57	18	10	13	16	27507.5231319387	29909.6095626056	28487.9837060968	31607.729409893	30649.4164617732	29756.0509276661	29794.8489961959	30594.2887980491	32191.5757788938	32095.2300105058	31922.9980104349	31865.8846547641	20538.9309517667	22556.5711609613	22785.1724023651	23077.720954636	21617.0903838745	26160.0341529921	16738.8054487109	29179.8575969227	29746.1575110753	28483.4212537855	30823.9268496971	30051.6772839427	29843.4540070267	22052.7631212381	24094.1572191815	21141.3665686827	26616.9504284791	28575.4007809237	31513.5430337191	31020.4267982394	28440.5517216772	31128.4304652549	29946.4753322475	28444.0634128265	23624.8159767315	25101.6214898787
30	118.927369813637	118.926272636825	118.928082878205	996.748030090332	996.096016540527	997.447973022461	25	10	5	4	6	9527.19520121813	11592.0674833203	10387.8393238597	13212.1092560164	12408.006988815	9573.89903394505	9542.92103712633	12465.7200694699	8760.25901068747	8915.7612850517	12765.8800678958	7986.62126219273	12360.6212686896	9763.96112521489	9891.31784439087	10546.3069650957	10460.2162731538	11108.9476484358	9078.05148260901	7749.49821499797	12346.7029579878	11674.8854282219	12428.7955574592	8372.38258346356	12254.5220412314	9629.86037434638	11373.9430324535	9042.95426751177	8403.99964151904	12055.57656203	8095.91787904501	11065.1785062253	7490.36103218794	10762.8235815465	11857.6060413633	11720.8913703518	9979.96029950891	10546.5350606995
31	119.049743135248	119.048544034579	119.050310294742	51.7369987297058	43.931000995636	61.7219996452332	17	0	8	6	1	872.269158927384	296.90706328908	1000.11862770526	803.281327803716	810.039299777777	759.701067186892	968.245204639931	1144.91278248404	684.888855222545	852.460043925303	1010.6816554893	1067.12783196941	716.195736807043	762.246615006552	876.417052502024	1123.91035561489	577.35193898	667.649922924233	37212.618566509	39065.5909717827	36187.6886413446	45220.5753028113	40962.5876017175	38321.4015734428	40617.4195534461	37334.4751967834	367.485528296352	329.842987709446	771.518248759443	1353.69890976444	74135.7778671454	145987.7589298	2902.14601501815	7184.15477543293	3435.14030021007	218638.574892561	80830.6906166921	221310.29486663
32	121.029039234368	121.027344249464	121.029684547563	109.389996528625	102.09400177002	132.409000244141	29	1	7	8	12	1574.37319292373	855.623411078006	2402.67155114408	972.137549854194	826.180386109976	1151.9931482867	2441.98616001238	1291.76430832827	821.788353862055	996.248160786135	669.462952246726	4724.05126261655	1342.42365331355	791.601745487424	25370.0228655071	1375.28375897091	1152.04390164868	816.85324266844	24343.9927181017	23121.9610511222	22138.9453138881	22068.1415831106	20670.5558686068	18360.5851307845	19986.3388576532	13958.1207575768	603.954059903468	544.851487913561	8668.93891354588	2921.43218058111	65613.1962019578	10767.8000664203	8351.36133060515	11884.0093849586	18593.5746025178	23649.7889960371	169984.396766464	346599.313270683
33	122.02419059112	122.022816751942	122.031274762204	47.2389999389648	34.5540010929108	109.390996437073	17	0	0	1	10	1650.41930993317	1272.10888716727	1592.93498739402	2139.72888279572	656.182156304567	1206.4687389204	1234.20607695086	2511.07172379371	654.378065510326	1121.47861885373	1796.76853629113	1152.61195041029	953.792633392188	783.853658878768	1275.87960839394	1569.18358910317	1191.59175163684	923.370276820082	4585.17283504768	4607.27635933516	4522.1359683811	5235.94078168331	4624.16682262209	4330.37168000152	5100.27066888514	3896.74189312482	166.749819210304	139.632648761008	1529.80704475523	1395.72661920759	2962.02030924936	1518.12510727975	5646.01815550899	8043.51486983683	1326.3175541959	1097.06682292568	1831.35208647522	18720.9540078738
35	125.096727932116	125.09544777842	125.097127081384	190.518994693756	189.821999130249	303.453002090454	36	8	8	5	14	2682.74149886286	6304.11070527434	12695.0832463919	36645.7491887375	18016.2820107738	5598.38505507493	3312.11590829161	12330.0912058912	32430.3561060671	3945.66157694432	18141.866163276	4978.1044963292	2252.40993040521	23091.1337912277	4137.15994991362	24746.788967891	5152.35391654996	21553.8323900095	22431.767903449	26688.5089872434	26223.6544768244	25292.6573712938	26584.9711792525	27180.772258282	26419.8891521365	21020.7820906288	1684.04294493664	1745.78165389579	34126.4288105909	7772.29273777194	11216.9985935792	13383.1905754149	14617.3112400621	15609.6454433799	13660.4863519013	10358.2111815438	2304.19936655886	7831.09743349068
37	125.872734535372	125.871358841091	125.873278571311	999.888022155762	999.867951354981	1000.51803588867	57	18	10	13	16	164135.276800711	167356.161579834	143460.117192613	145180.403107747	154192.532999285	141862.209930634	149531.50974588	146930.962267325	147932.621936409	127655.439574137	131673.50577787	132238.020798936	131209.759407405	104345.289440013	104819.682299061	97901.5952807385	102375.26428784	105593.009707639	163348.162413845	158886.08569269	148364.54446168	148643.559629023	143865.845305163	139888.26517063	130215.821205117	104518.348812517	104168.042775501	103077.642004205	155728.748980803	142825.015838651	153284.305760441	140536.365236342	145728.687428495	142766.282467917	127324.507310543	127482.612728155	106083.237650005	103795.530605939
40	126.879995671422	126.878643478332	126.880899960781	1000.51603027344	999.886043701172	1001.17899719238	52	17	8	12	14	13959.1723361345	11045.6602733783	12015.3316351175	14161.6789117455	15943.3016665528	12506.9601622224	14486.90001758	16028.1501542777	14969.770734672	16658.8249278551	15070.8015838126	15263.7278610952	14693.030955972	10542.5808404386	11539.066382451	12110.1806603043	8823.02443801824	11206.9642490894	12326.6095288843	15934.2749656988	16666.8073151261	14275.1333748456	12801.2095692381	14517.3735238274	14591.6998524964	9579.06720957253	12848.2617703937	11579.0449503891	15313.2602694631	13953.7458400475	14063.2167927548	14160.7505315116	12151.7744847281	15760.990277119	12552.9312114324	15602.2240272239	10836.1258538688	11153.7875790548
42	126.904562070447	126.903239516398	126.904803748967	571.368998031616	535.009016265869	596.027984619141	20	0	5	0	10	545.106740622423	536.664247140288	599.332922725007	606.309049482529	465.999752785151	479.975673452808	621.0633769938	625.402815809044	514.628357392234	544.716064211769	712.820977041641	461.725252395496	375.126788844354	317.006349639967	393.54643472222	351.26305343143	478.392231998535	418.723674791364	10741.0205761513	13145.6491975226	8949.35571008362	15524.1581827861	10172.7133189514	9453.36125657428	14815.8156483678	11369.8500247431	444.841376995668	494.328815336411	586.959638407687	622.024115459277	559.275965876089	523.78239297308	739.403941847384	610.289309873106	550.503426281735	3795.78754737056	500.204671487551	851.286045307294
43	127.075718882868	126.9962023636	127.076410532097	135.972006111145	52.108001537323	175.031005973816	19	4	2	0	10	663.124366632896	368.230345657923	840.407444473563	133830.140575089	571.943102373916	391.457919621711	1024.8666064763	35630.1440777498	679.777232361647	488.817988929804	1577.98251422099	10673.495768974	695.984895990484	737.261525509413	953.101641296306	47221.7773519736	628.777818161063	469.125493155792	7240.87396028414	8133.21973664537	7985.5912585225	7793.47790807734	9455.76156268078	8569.50466308917	9097.02755212742	6694.66005275647	232.988356852568	241.919145991301	464.033228353132	413.296875139077	798.043301660154	696.970652845067	1439.82358247518	945.21400630619	444.596159700459	1227.45346254235	638.963434095029	378.503948592426
44	127.869846452658	127.868414415834	127.870371811216	999.88800567627	999.867951354981	1000.51803588867	57	18	10	13	16	99320.8034371734	99214.2978228662	87255.7262366591	87609.1283282116	91086.8241266522	82880.0596657873	89495.7393999748	86741.1494164704	86474.6393836598	78218.6338046473	77505.7060900773	78019.4539841131	79647.7407740319	59969.8830169527	61906.7389393664	56984.7727424651	60206.4215549119	64252.8485627446	96559.4092407916	95032.7259333646	88589.2440355173	87901.015909344	87973.5238822043	79352.5835093111	77137.84226669	62365.7852866687	61346.318794238	62541.941724036	92861.0176619701	86325.8802418259	88861.2516305902	85647.0878975093	85694.8394494865	85364.7831509712	76474.6127068079	76101.8285325612	62696.4228720739	60780.3661411771
47	129.975017104321	129.866640494136	129.975607247062	991.353476257324	990.70299407959	1000.51904937744	42	10	5	7	12	21349.3988057971	6892.53164550423	19871.5643109257	19267.4903375935	8149.33120905608	14287.5914168954	12084.4054555436	17617.9429207899	18231.6198730469	14890.5499736937	12110.5750745079	6578.34183462388	13478.9097345717	10177.6659738567	11270.77057302	10756.1606516391	9745.67006283207	13090.7846476808	19716.96233535	18647.6491727587	16928.649707678	13502.1603737501	16952.9531566165	15165.9336883128	14967.0133601134	10878.690708042	12465.9919393334	15885.273558544	22187.7928842617	15089.2353946483	21217.4140492119	14258.0650375394	16421.1010850939	11131.7830944913	9729.92942303758	14037.1103040787	6988.24147196487	7666.81297310069
49	130.065415112524	130.057451799346	130.087305672536	107.504003047943	103.975002765656	146.600001792908	21	1	0	2	12	3699.80261268697	2537.1976666525	5012.40906301023	16329.3971804247	2014.1520540184	2335.6537925387	11356.5595502186	11622.4725934946	5197.61738103086	1857.13688642288	6152.03073947132	10742.655627602	5688.74235758267	2448.56455698957	12656.0016257836	11861.4310483797	4645.48076608115	2686.27837087788	14177.3633343593	14678.6521468504	13951.9112022252	14683.0781038385	13250.040289101	13362.5030119903	13705.0774229283	11095.9908486826	233.992600608556	236.607822128326	9065.93693799001	9606.76768616506	10772.7432685811	5265.68577270112	36604.2749321403	13145.5570790438	16431.8724252264	1860.1806909739	7379.26213644755	1093.49084931492
51	131.070848000103	131.048926847095	131.071284319481	121.717000007629	104.607996940613	128.409002571106	47	14	8	0	15	31012.5908907615	8284.42797558882	29085.6489593322	47058.9131999847	25288.7155406456	16154.4254736394	34980.1974244402	60724.5471795497	29780.1980529344	8798.74129759914	19974.5025582833	22275.3496949386	37088.890412931	8915.50991183062	59165.5879225088	69841.277931704	10105.6414208212	12853.3998901828	25894.9801480302	29242.6173964752	29526.2739603848	30009.9743457219	28662.6008990749	27752.5768636114	28837.0568255894	21432.8138870588	404.538685592526	290.54828497651	512.150920492003	955.833747823342	477.000700009335	839.376747557893	1112.93681508083	1143.48593975121	725.942826142224	535.284225642004	675.137374176993	287.649927434342
53	134.060828443125	134.024540685014	134.061391513123	55.9050007820129	43.931000995636	145.985999107361	39	0	8	9	16	566.708479220932	289.380689170635	716.958121877989	562.04983288046	392.493376402863	398.44841951353	713.757529687579	636.137782698159	468.115447177179	508.090126600408	609.484691966015	831.780467253094	361.8712773596	449.733954699477	454.737860945717	746.938467270779	363.541988031403	401.895540730556	215705.547738307	209476.447106341	110830.444586052	118229.220723215	196315.779146777	185097.262541806	190395.49573668	136142.447840865	843.585395161625	633.350865423912	2206.83221144043	3693.41542203302	385763.188403957	520983.327078074	8395.64797586434	30948.7650366812	17615.1757663634	1026549.27652153	604867.274934955	796082.392931173
54	134.894198412762	134.892911372823	134.894680106113	698.577999267578	604.822025299072	797.74701751709	177	10	7	8	14	35837.9349256992	22602.6538456138	20266.997159137	64224.131601942	45935.5764874164	39487.4387084171	46069.878847003	42228.4719622135	22985.0664691492	33415.2604670805	38937.3709858209	59752.7333883592	25227.6779675154	24282.2659374326	36290.7687732205	49528.2955680415	24851.6957587705	32044.7989346266	62814.7374654499	64526.2874944135	86526.7386023739	63493.3611549251	66356.1693936586	87250.4165664315	79957.0733723851	45106.5330553353	24655.7034757768	21387.677391842	39462.1014312974	79689.1342655552	34789.2740870205	22991.89132981	30328.4216754445	30357.8730556106	23604.842523437	28654.6469214505	26069.5504710709	27842.222596705
55	134.894259288254	134.892595682055	134.894727732325	947.906024627685	819.277008514404	997.522032775879	203	18	10	13	16	26183.7820911314	91487.5390938669	87971.3015228643	20351.0905877575	89041.1465196479	19415.1539112814	51857.5532319862	103729.801032818	80419.795362683	85107.8381530773	87277.2172625769	28167.5823677618	84727.0704482815	69605.8749802261	34113.0431869403	73586.4196090161	32375.8673632393	71763.7448453531	88490.7976298709	98819.3900030293	95964.7964038849	101201.293263501	114281.442352049	113758.0576186	110516.575626642	84291.2260996574	26516.9649171742	58765.3340802044	87117.3010696061	85445.2783062067	169286.219503302	88343.6435179226	95808.2936252654	73961.268669927	63823.353148437	24781.1832748353	82647.7243046576	70785.1934904791
57	135.90112680194	135.893595817935	135.902021391347	1001.14296188355	948.066972961426	1001.77798675537	78	18	10	13	16	42767.6053899899	52430.5055122823	40653.6662735125	33017.0611006279	39862.0425096727	35828.1301907077	37898.0275568567	42607.1957654054	42597.4871381505	34262.5781875935	36982.6936321812	34234.8324753917	34890.4362444121	27547.6287750434	28608.9575547539	26338.655780412	27333.0715307384	23335.988986304	48787.5407211234	42554.3445715574	38758.8572373528	38046.0672851079	41719.8546698703	41572.9372629257	42022.6012439467	33233.6636488438	21617.5131311132	32096.2032717065	43987.9161271911	45761.1521578411	41441.6813523294	38125.4388833332	38395.529305134	34151.7862292723	36055.1511599509	30982.0361364931	25426.8492586166	25883.0324487574
58	136.891860237875	136.889681337476	136.90984064545	997.375967407227	831.581005554199	1002.40496490479	123	18	10	13	16	29438.9061626595	28347.4605538648	24416.0179182887	27570.1775396376	27152.5713821704	28567.2356379703	31555.4209796526	31818.5027755526	31921.5167645043	26146.7522904072	27250.777449513	25577.2999851477	24679.7942653919	21578.2569915192	24498.8044065423	23155.0186026164	18246.4708474448	19247.8483426943	22072.0846638083	28135.73546049	25927.3465030292	25787.7032499867	31652.7299946005	26032.157633531	24644.1264273306	18926.7074042559	19763.1858294457	21114.8939912766	25943.9140706261	26518.834544786	28238.6392821629	26807.4585509121	28914.8326197406	28221.9105689583	25646.6496918178	26048.8052701391	24168.1400405243	20970.4707144499
59	137.024008970837	137.022337027456	137.025010547421	82.2545010089874	31.0920014858246	85.5810001945496	54	11	8	13	16	72152.3545670602	5441.97621776756	100118.310838958	12122.6480728392	3600.31570370661	28213.6238479925	12130.0627587185	28871.2157580071	8299.99264784523	1372.49126382176	14591.7252723221	18207.2038768604	95447.5528306294	2865.59564872438	43717.3290044314	14410.9490288734	9586.20030262731	3905.81952370056	70338.4852819887	70033.4099138293	69426.9784027763	70619.8194715481	67863.3438886314	69670.2130505144	72764.1152817231	51550.53213994	396.701452902264	390.08233705218	194330.965500313	162527.680213015	45076.2551533015	125773.138081502	414501.596942612	65804.2520201165	281034.341088617	42626.2634073361	315495.995512889	96319.0803641919
60	137.89873384739	137.897301343893	137.89927139534	1001.14100860596	999.25895690918	1001.1480166626	25	8	4	5	8	12782.8051867379	13297.5603650557	12522.4858948995	12866.8643441661	12243.2267186486	13140.2773047659	12895.0140248458	10939.3531494652	11461.4211468026	11898.2013730949	11280.4840186426	9844.96168415993	13269.9193044224	10076.5525081808	11272.4098698334	10421.9723871499	11239.5205699056	10429.644691936	14396.3062066761	13508.4318388321	12927.7097057791	10921.738548058	11597.6811574493	5390.7866127044	12115.7041092623	9815.21471583708	11069.29516549	11348.8830026053	7873.23286835636	13501.1079572667	11416.0131586219	13550.4479752914	11769.7461397567	6484.26145543655	8990.79469679855	12026.2387557653	10258.1946907247	10361.0280237686
61	138.022356580803	138.017937032239	138.028014650003	68.0080032348633	23.4610000658035	83.4250004959106	24	8	0	6	10	19022.8444546359	71197.3588760294	6305.89936580323	12788.7106541089	472.93574717161	2802.73911940482	30775.3595621561	10528.6290217969	513.873895126495	25534.9369469028	7783.8875188767	7171.0533174535	19629.7977586021	419.787458034631	3680.01774683722	918.390877718944	1667.10810964738	639.433575232721	8795.93655360397	8625.95856384217	9482.29306104966	8567.9129107496	9388.49629804349	9528.45640386194	10773.1080431438	6461.23166883923	150.036296476874	189.953632476301	11574.1108921499	439.303868001676	765.367628283566	796.1359131288	26594.3319158036	839.915530968659	16819.8931083105	607.341334121069	17607.6281029265	3897.68073802038
65	141.867457755792	141.866106786557	141.86814323482	999.259970397949	999.25399230957	1000.52095123291	59	18	10	13	16	26247.473728925	29051.5016177762	23746.350234136	23554.775011763	27199.5829119533	24097.2462736182	26947.0991208437	23531.760083288	26111.2218680754	24018.3509378624	25021.0385579837	23499.8744937479	22991.4529885501	16157.6977571217	18539.9867470865	19041.6266387614	17160.9694144587	21665.6373866368	28253.4404108883	25695.9252300777	26836.1129563724	24965.4931494747	24557.5139506161	22809.5871657248	25347.2057153861	20407.5187857971	18353.7287743559	14116.5666958274	26435.775564909	24793.119190798	26710.7746947231	25754.2095967733	25872.2502445736	26250.3697345417	23642.7326020767	22161.2377145216	17361.2803547876	15180.3472838929
66	143.061221190604	142.956615456784	143.061684011257	121.714997291565	25.368999838829	122.071004714966	23	0	8	12	2	210.701007914419	273.993093285444	431.548543382686	332.538652277019	248.217025446489	286.372494761766	294.313374359161	413.307294189639	268.059549828684	351.158790170947	222.587964434975	363.380946784779	324.08386706264	176.44558719647	568.493002741132	406.967194496576	579.746046599965	127.244501382861	11022.6626147973	29796.0196061712	30686.0026870854	31514.5675776768	29520.1229822649	30362.1481841616	33007.4149542488	23843.9948434653	159.344244326598	194.152624063194	78608.4436088149	41846.3078646106	43792.8317352082	86352.4611125886	199627.956634301	91346.5331347624	213188.133121472	15783.0715131498	75061.2826941836	69860.804704172
67	143.864680250153	143.863102109232	143.865082139292	999.263496246338	999.254046630859	1000.51300048828	42	15	5	9	13	15357.7295806427	12204.7437598489	12934.0514591194	9961.54990196228	17567.0109594006	15512.2610930353	11302.3129497412	14018.2207955047	12890.9029888292	10775.2681060974	13994.2323357539	13698.0926150397	13226.2523852023	12869.5001800863	9759.80011265359	12495.3221871188	8670.67832753062	6603.85240430385	17259.742036714	17092.6176587435	15153.0656536778	12189.5607920294	14547.2055332456	14099.447866727	7926.16091914009	14028.2178739722	13713.1284029507	13191.5201693454	11247.7556348266	13594.1041091064	13297.6990930468	11977.6276957069	11375.8360689059	7991.8504525455	7683.33584821969	11000.453710109	12833.170801071	13853.2498434931
68	144.045278595842	144.043599817899	144.064160816246	168.129000663757	121.712993850708	168.762001838684	49	8	8	12	16	5411.99254298899	1314.37434424069	7997.76079214523	79930.4513283132	2948.44973404405	5372.58825891837	51452.4599803834	80742.9735745929	10895.7257334275	7210.17464384851	16262.7150385327	26116.2111217767	7647.23894685151	1391.62369087263	21269.712704955	56542.2491278918	2070.60066910768	544.852325029497	104978.976808365	104274.885123433	106085.004665825	102755.035262232	102386.772830486	99435.8807322406	102741.919018733	80675.6769294423	238.376379296184	339.069985225378	13867.6127757811	13363.7416124035	58845.5460979561	4304.19149667826	62294.2535038143	21236.7682093871	33733.7509671412	56488.7835926417	15129.225165009	86429.045039448
69	144.036965245011	144.02882126431	144.08380729027	59.5149991416931	26.0679993104935	86.6219973564148	34	3	8	1	16	430.891453428698	609.680227919624	2223.48110651687	10998.4558800119	490.935568695422	478.63176872622	1326.2852099287	2724844.80213081	2032.92465796403	676.750055520614	1339804.49083334	1657.01735148522	1204.84881577967	429.514717055302	1983.11115678767	3114.49499252089	706.541350326501	470.101671560486	77516.9369120061	78232.9088135654	78323.8182223475	81170.1600667497	81169.2355506474	82731.4480295289	87743.9767343285	63149.282166193	222.981270857129	206.759218179284	394.690326748449	424.610940253828	35805.7707531276	477.33212517295	884.043047768238	515.272135877516	435.034216163979	586.777345687461	756.522502564418	680.120025324635
70	144.922839312378	144.92141415255	144.923456526829	973.763955078125	861.535007019043	998.075005493164	139	18	10	13	12	134742.409606608	138706.624958664	110439.82896643	131025.796657138	115290.340236968	118769.782174297	104216.642774284	124082.035737321	141868.550581889	127575.905650958	126224.865205184	95310.6981819347	112208.177109249	98363.3218009248	153566.020997169	91435.2919455618	236092.621444508	254852.926065014	49912.6114189705	69294.3547582068	78137.1165893972	62032.8822338954	67102.0291857288	69013.2082750222	66881.3343747998	56245.3129467769	103570.317338402	168029.478836822	121424.9007449	98870.8438153059	62626.7947744578	42066.0754374095	118709.733828019	111949.384780794	108878.281817744	109668.431546062	105135.574456304	111182.800732378
73	145.930226484014	145.922319309266	145.930929048189	1003.02700027466	988.69799407959	1014.72999572754	86	18	10	13	16	184566.288221061	327825.946249243	221096.217101768	177987.409323826	180506.548282921	184100.703008315	178395.323829616	171195.831627399	184550.107489965	202308.192203138	202386.020649355	176390.996905367	162085.536520332	147684.251898403	157545.276124075	134479.957127536	131601.237018518	176362.301732299	182682.6941818	189385.695715919	213613.700481026	175715.365278907	170403.790562153	183037.026509742	177138.971936007	154378.100961243	156849.772456164	137959.979616506	186027.401331402	178701.787962578	182906.332219932	164542.246861696	176846.720770703	175703.365993307	200748.181914729	200321.293156315	153121.650101527	165013.889769958
75	146.938050209452	146.9362386601	146.965845436278	1004.91848754883	988.229024047852	1006.80304382324	82	18	10	13	16	432704.480585581	464381.604790091	417968.850963324	429470.612825243	449932.815511871	437901.401791535	420750.179875282	431204.566086084	434895.983869741	422358.889749767	429619.059399247	412468.570134924	414236.812258735	349857.394005548	347073.941813915	281680.197328776	352467.292667124	359789.986039263	421514.466973138	434293.73437313	429407.455672324	439990.191628048	430402.116281773	418282.695642938	412894.360942631	346030.984939659	371329.503369308	367927.781567876	419081.717323435	419136.381314148	429711.157428801	349103.352936413	412667.658206224	355080.850027084	403514.367912693	425945.550037399	337587.845386705	349715.183942565
77	147.044584975796	147.043348892066	147.0450152044	142.845496044159	141.980993041992	151.418997306824	36	12	8	0	15	18380.6223023147	3273.13756082207	13159.760019962	27560.6256095914	12987.9411649548	8365.28124819696	23347.221267604	40998.1185878953	13454.2963914145	3318.66805493339	11798.3325869796	15319.9734784977	23034.0974414488	3412.13009008546	19562.1941330259	21552.2053223901	5801.32846708676	7217.52706098902	19989.9667876821	22341.8130440712	20418.3113206588	21354.5332456485	20754.8978040889	22226.1933123586	22450.4414058853	16528.9516195608	2419.82918059826	2568.1949920963	966.51546728132	1418.21834292861	1475.14893753507	1321.40105145185	2332.43709071539	1732.75117211363	2796.4931122195	622.725232020353	991.624033029856	510.814948669502
80	149.05953819459	149.02237536944	149.060740986773	170.646498775482	170.641004524231	170.950006065369	10	0	0	0	8	314.618965708251	203.493376176838	382.360065700486	2202.04526285393	454.155006115325	665.305090632556	358.750383565735	4680.02370200453	1096.61504185852	256.730561888444	1040.83494219776	605.842490118529	255.290331820026	1341.67329666364	872.759741028505	1432.31659008733	304.194994410234	197.0925482383	5499.82818378322	5618.16781673456	5241.05686491355	5436.31702114944	5510.93538597785	5322.34197797114	5389.35497149709	3631.34813987603	141.832471281623	51.484434027125	388.792918743566	373.776681529291	409.478261670929	764.055672732315	1966.25084286755	925.134790392992	790.370355392939	1363.47231047973	631.955489555108	348.499884451606
83	151.050459534216	151.040199247897	151.051168352444	189.905000457764	188.980993003845	255.922994613647	11	10	0	0	1	11490.902619209	9568.96754354239	7842.72483178298	8355.57580603416	2374.97193761915	14841.3766141608	32537.3185477869	957.849468721129	2008.40070874456	32959.5663744069	886.629861603491	16198.4700115381	21013.517397811	777.121495503467	37176.3798632671	3083.15618755981	24650.4526844455	728.642247839081	4710.90555016981	5831.81263951251	5657.04969965387	6016.66438605891	6301.30098517208	5938.32560551172	6003.87809276723	5884.64593437393	523.111166204119	496.585892537454	872.050620318132	1109.33062913618	1040.62958719954	867.4928207094	1890.07527552418	2547.90215126617	922.080460478901	839.374413768916	2231.39932685504	682.064297049449
85	155.070882985478	155.069081025339	155.107229346504	142.800993041992	111.936000118256	220.107997093201	33	7	8	1	15	3258.84913245893	1743.86537032833	7762.19293811742	184396.889005126	1719.04636807105	1606.05846369968	17917.3946573745	70078.3160354476	9060.5518873366	1317.60327757027	14737.0205333217	14768.7179433204	11169.0445770174	3383.78809307713	15074.5437827508	75158.558863895	2941.21100805864	2035.74481773455	42244.5159826109	45034.269434319	42418.6028370561	43729.7508845217	39615.2280365489	42836.4491292648	43362.8781673242	32182.0035292677	156.66441660912	296.460058132378	1038.6877283397	3069.71127291813	854.493378060706	963.091408393811	4793.64804953545	2043.51395155024	1951.16296010859	677.888540805263	1710.15307099704	669.319863801288
90	159.1023536858	159.101315762494	159.102767848471	260.204510650635	182.925993881226	261.254001159668	10	0	6	0	3	1008.48459676467	1415.82686273148	1415.86718922248	2115.71304398309	1997.97067894787	1057.42641094164	1045.35635740031	1088.96372980671	2060.69257644773	999.921779148048	894.046818551142	1889.4531385731	645.609420891618	1139.627337649	1488.15354344621	1542.69432726444	3074.84254585672	1149.31025686674	9536.50985285407	10261.3974136513	9498.96472774737	9561.11616728827	9952.09176087091	8154.74687990849	11084.0395135965	7245.99995684624	395.978137090802	457.245464178151	1867.25620306889	2072.07238828903	7770.2925447314	1115.95871580346	2027.46744988603	1429.88406878337	1093.94984237384	3376.28961510258	832.36969989026	2476.30374340899
93	160.841742365759	160.840165444168	160.842465923635	999.261027526856	999.25399230957	999.89303527832	57	18	10	13	16	214311.410533648	210211.094835826	196317.811981602	203005.64957846	207250.16556479	202642.285724836	214482.478193614	209864.164066292	215961.588095395	184361.896124478	190293.870679659	190681.182833165	183095.608873993	148285.087430238	162546.455447399	151814.785499533	148955.361141041	151191.812233533	209330.068941734	211088.750630763	208682.897497124	204970.131593563	208345.972100846	202063.028623217	191273.798927665	150958.94227311	149420.599660437	144822.275368863	205061.744717841	196561.466618595	205331.202694135	197073.738549684	204565.180399487	206735.578494679	187719.694369546	183643.824547896	161992.942203525	152471.420692652
95	161.848985173849	161.847268501675	161.84970612927	999.886983947754	999.254046630859	999.911978149414	58	18	10	13	16	58564.5852043157	58079.1183018638	51170.4821826943	51442.1676735207	55446.5058669927	50609.3127894402	53065.0604266915	52678.1060849736	51154.7478535346	45300.4265940512	44726.5865448527	44654.2831299081	44769.5283028856	30225.5581576995	37279.864217778	34709.678348152	35244.0481594764	37598.5423666725	59537.044970484	58193.5059298523	47984.7701740265	52977.2398543276	52373.7427104497	48743.085184155	37962.9735118647	36365.4967806861	32118.1731626093	28014.7751254459	54703.9981897284	52368.9556030993	51473.7694580323	50043.7526546102	49911.5972001117	51318.2256268137	44341.8222440802	37278.9842312986	31296.1832897589	35388.2150451726
96	161.913414942194	161.911308702026	161.914113679431	996.74503326416	996.530002746582	997.479951477051	56	17	10	13	16	20480.8295269119	26860.9079733118	22822.4992064759	20578.7147174669	22989.2519129254	22546.2491850536	14947.8012943827	20900.2085710131	23143.2595031957	21795.5323315199	19338.314915287	16623.5658516884	23315.4901834577	19414.6680324823	17016.664679395	16986.6056061288	22047.5310056523	20391.547760088	21439.3132903241	21550.5642711483	18246.1731339991	20994.9403455791	22079.0798462306	21151.1576055363	22162.3443155612	17233.1905156064	23515.0767709175	24284.6533132251	22150.652129306	18068.4995466471	22376.9643750414	20600.8102131741	16295.4501108625	21143.3821606738	18766.6851211712	19372.1621985982	16217.7337120969	19223.9356288805
97	162.019419355662	162.017643886845	162.055835173061	60.5089978027344	50.8599990177155	65.0830019378662	23	0	8	12	1	715.324389655453	535.363490265848	922.908558468567	720.30235529519	605.767626962978	624.553474199784	971.515147998501	789.164049959062	432.176271542138	765.827488074002	519.45401567003	884.471311650884	424.610128233209	541.403002189738	917.783180337958	1054.2061968441	517.391017189697	454.247972412168	91611.8708880153	93683.4484888008	89165.296009479	84116.5494879674	85399.7866848216	81854.6010527027	89689.2179253655	58383.2614126456	343.17443922205	312.239999290627	39477.1666445478	84005.2217766386	244816.053640373	148132.429570408	738596.265957654	662246.126691337	58872.3947715722	206488.417696762	504340.14219578	10179.1781047573
99	162.838903996539	162.837492852884	162.839457835843	999.261035766602	999.25399230957	999.89303527832	58	18	10	13	16	195897.335454432	189272.896677777	176797.037597207	184206.111342832	186808.246437572	180973.775786832	195763.049507176	191999.836613964	190757.05416607	168269.060018063	168552.568734348	174048.2844398	166957.178400904	133844.30029349	147581.880684194	135497.579159886	133059.728920425	137087.6200643	193046.287867746	192728.788546037	189747.898961402	184885.623834614	190160.872420083	186650.415380104	171006.200149586	134874.161059912	133387.491591756	127710.976714678	190083.200106248	177726.025723703	187203.029908525	178751.020901352	184902.876950819	183097.050939856	169904.277689829	167277.545645814	143174.860256853	136669.789939307
100	163.039686432314	163.022336540323	163.086539222781	54.695999341011	26.2069997406006	158.164993743896	40	2	8	8	7	2056.47377910092	885.272100639859	1892.77905895128	29062.0122737424	1352.54565322424	1170.51654532802	2962.73923719083	16465.5901671929	1614.58575571293	1433.98860106268	3509.39546047377	2082.13357776195	1326.23263913362	1088.33818028278	2070.96085784792	3764.27044622321	2002.24401548915	1524.41721664866	91731.6878388503	90983.7145624133	88943.3824776111	91939.573663412	90947.8076427633	82403.6655345829	88622.5634230959	73199.0731837773	1470.0071319112	1223.27371513155	2642.29571649494	5179.97061170638	155617.163745986	251397.248136813	48751.9241827115	14445.9442280087	8666.63537482219	393708.558737294	111336.166652611	245665.025742853
101	163.845807878186	163.8441512312	163.846885725717	999.887030487061	996.86897857666	1000.51703308105	60	18	10	13	16	55886.0077345744	54517.886406295	37457.2637833748	50302.2039689437	43690.7193267345	49322.5626735246	50030.794368007	51599.9693908542	45419.0243782103	26703.8336708769	42449.0650035739	41356.8959531724	42591.5280055488	34614.5951173116	30716.0500053461	29098.3716961741	31010.8252499202	32807.7424533069	56141.6203944013	55407.830376327	53176.8253739064	52574.9116410544	50685.071470812	48186.8901156421	42738.4884247463	26763.1246440578	30665.5354973115	30091.5763138235	51204.9512455409	50843.452698458	53769.7145431382	45513.4664187377	51206.6426427662	47434.8825864087	42052.5802823715	38050.6467760205	36056.486015534	33060.7680237293
102	164.035092302277	163.88661010616	164.07161728807	62.2395002937317	49.4139992141724	150.773005485535	36	2	8	13	6	732.153561542151	576.432106503419	819.603637673237	856.191849129075	640.772333943634	528.156218543226	722.949106239543	13888.3968511802	575.992502549489	584.685853406756	12206.2850835663	797.256985636732	586.463779155539	440.457883402185	749.833489091601	1135.87463967055	600.833455344866	603.520899662362	41855.7484874242	42858.9575274906	41099.7635927414	40511.4568383456	44860.0006745501	42016.4665657634	38774.425738921	28674.7246445292	303.681472385818	474.9450456197	18735.3806594878	39008.4427883035	150279.048009326	71693.8288551033	332421.444886593	301799.427980741	28067.0973562629	92274.7086246844	227003.770669259	10283.169147314
103	164.835787120548	164.834335116407	164.836472658623	999.262016296387	996.742973327637	999.89303527832	58	18	10	13	16	50658.7148215622	46103.8803063333	44131.4504079721	38521.8364864588	42156.6964894384	44630.5160853993	47552.5863121335	50767.8433396065	48810.1844270663	37437.9934603845	41887.0621098429	39784.7565028763	37523.706929083	27277.2923639417	36018.8176219314	33906.4900430063	26115.0081803799	34476.4141938408	50827.14560844	44815.7157246091	48967.085226632	47779.5074521936	49566.2950821487	45447.5889370361	38727.580261766	34530.106671527	31958.2008913818	29125.4120555839	47387.7352174368	41028.9122115523	35862.9497051239	35544.3339584023	46548.044002343	44401.1085427366	43115.1498035545	41071.259805847	36217.5479324501	28470.9045248266
105	165.055236723453	165.017099438875	165.05583827632	142.844495410919	132.409000244141	143.489000434875	42	16	8	0	16	39582.9952659706	7322.91311038037	29602.3044365679	52859.844143859	30638.8022023082	18726.6009626761	58110.4161729329	71539.7764289213	27769.8935220406	7482.68475902559	20755.159758243	39460.0265488797	46155.3145880091	8112.72133863915	60899.7106390043	42410.2309663425	12003.1820315123	20073.6456023552	46498.0589486053	48432.5515035023	43286.8918133341	46512.896649465	44037.956297964	45007.2782030914	45278.713589449	33149.9217415694	200.468808855329	161.175427938753	1195.09653370468	2399.62352375633	2123.99132031655	1840.8093914975	2458.48180685192	2075.2835289506	3650.66467169579	991.902487488863	1148.26168004956	697.410479594255
107	165.842838399384	165.841477193504	165.843435910973	999.888498840332	999.2610546875	1000.52095123291	36	13	7	5	11	14912.8045751713	11662.500802672	11179.2426661626	9909.30398324132	13239.1042819264	10565.0347576042	11612.6380431939	9340.30575487142	11880.1846028958	8523.8831116149	10252.4572201297	11061.0065387664	10138.9054317679	9739.78824806213	9543.36853808165	8944.93424145712	8628.29397819936	10081.8130106807	12255.9924078919	12868.6800529249	11429.5066215098	12184.8371701484	10373.8849516329	11421.6438577334	6667.30801116675	10158.1775776313	8500.19304867585	9675.62207531929	11818.5360065103	12394.0283661056	9884.37250116281	12484.9227153301	9231.76023342393	11366.5353623684	11301.2868791953	11388.090320009	9285.07798884312	9776.12829487473
112	169.159268713985	169.158031117707	169.159698584356	538.544025421143	538.35700088501	539.204995422363	19	0	4	0	15	197.114539739365	404.636510121869	301.950816141985	315.715292630096	360.625823974609	477.415822347005	295.961012732044	573.116173944902	368.188399394664	186.94809281795	470.298530295276	172.167255973288	325.748213467499	201.444802965348	164.370489974633	671.734197750688	279.451228109188	1126.94615393039	13378.674764143	12021.6065814188	13824.0908118983	7817.43363037705	10077.8143699886	8379.95391905308	11236.3152546128	9763.4051874713	85.6700269111686	126.78576115286	146.008061726888	227.595240099821	165.622659297272	216.416969540027	245.913899739583	116.618244150886	248.018110961265	354.183303122874	188.860030324742	210.459716796875
115	170.870541863727	170.868981869436	170.871443164985	1000.51703308105	999.890011291504	1001.15098144531	57	18	10	13	16	36707.6455586704	37850.3986156519	33444.4544249177	32214.3254823367	33604.2749127273	31812.6753973262	27847.4783937207	34513.7675915658	29448.7330408767	32588.801739925	33195.4948882147	32466.4007956854	35972.076423893	27225.9822387943	28319.8252510566	29448.0001839111	22095.5794323151	25718.198313607	33536.223671888	36206.62848676	35004.2025949806	35113.4390493482	35457.2538227588	35144.9579083594	32951.2605071347	23173.8497323839	24136.8233223259	28024.6698356296	35070.0330741916	33734.1770279983	36494.6325122291	32458.3928595632	33406.1049784183	37665.6736740272	33885.3535721032	32100.7187280093	25855.4805767722	27307.9661140692
116	171.092317005679	171.06435764314	171.092906528815	121.718000640869	121.087002754211	183.601999282837	26	1	8	12	3	694.830711105606	711.9149653722	1153.28529330456	11866.2187036637	612.616780845565	1758.1992270385	737.244030361064	872.330799896037	619.029417979182	1437.68101533675	471.217645756634	1028.51523693438	418.379919719084	566.183700535796	627.023469112813	726.684846612492	1294.23431143085	403.371236814585	56375.7384073664	58541.1588946637	22862.8489979915	56467.538168648	56375.5660295912	53707.2333197222	55349.3901549409	45548.0094435648	246.652250339011	336.81912614638	148216.093869429	77497.1489579763	77383.9381372673	154703.196299508	355247.062197595	162796.288426314	359159.424772875	29077.9218877628	147330.36295298	132144.735625552
117	171.102088332076	171.100742149362	171.102835011212	488.607008361816	487.892995147705	489.232973022461	19	0	3	0	16	3850.02626703002	1747.33367229693	1995.23696707528	3443.98023094914	1071.68100798075	2821.82435409115	3503.9156531391	550.929580160501	1082.40926194047	2268.40947757153	484.176841452379	2507.08373235081	2421.75932535902	619.679607108489	3049.4671047953	1390.07973720269	2079.93921838455	1416.11311645315	10571.7160845967	11118.133512688	9593.99371045708	8500.50306305555	9973.49249196798	11085.7604998496	11200.9612228789	7876.34023645334	315.275808974296	350.85563244696	460.916984020563	607.331246495247	439.884634711949	347.872886459017	579.421456611292	430.124645815852	492.476048670032	467.363801900297	409.622790886428	461.216251771109
119	172.072004572674	172.03839535379	172.097897112787	69.327001619339	25.1180002689362	161.457995643616	88	4	6	8	16	550.551052432356	547.023492404662	1010.70923406041	22633.6378259151	394.300484454841	461.637314722035	3994.2548616657	64137.5323179364	2010.85624213899	546.863693153579	348.252082159743	3147.99009722492	8260.73233562049	461.219976310706	2480.93331597454	12107.015977295	747.009416973102	516.295982703305	12936.7165500982	16705.4728058365	13174.1093609767	13411.3671152025	9007.28676639707	12719.6877242113	9704.7025073315	12138.915456729	206.47098803788	184.527403883869	15183.0327766947	338.161796014342	275.935626336761	15547.0864344388	38027.1764251404	16040.3925533965	35764.946050264	409.253762787208	534.827003497372	12873.3074956422
121	172.865538514493	172.861479765728	172.867193048017	1000.48703308105	996.74094543457	1001.77798675537	107	18	10	13	16	25394.5248128381	23320.6816469658	22450.3898648592	19212.8249152713	22491.7898012165	21194.1748123616	19523.3642704537	24606.6167610511	24003.4325163757	21856.9878725801	21335.7977804029	11687.8617607164	23171.8162357461	15389.2008627419	17572.8984635306	18713.8153487071	21167.0363474637	22320.1165562845	29084.8137522245	26245.5533853684	19357.8052472323	20526.1818597359	18750.001039207	24907.5509829819	19192.9253726133	16016.7365569621	13700.9961283207	17989.5444669371	20237.3493340718	23954.8430070388	27475.6029969801	24660.3810064041	15417.3194674345	25003.7731675969	18308.7114387875	22703.1697627455	20237.1381279057	17442.4081997573
123	173.081330767679	173.054437078123	173.117959927631	144.730997085571	106.210998096466	244.94399520874	46	14	8	4	15	7440.62755045904	8900.48272219263	18448.9143047808	24046.6851138651	11632.3494265118	10394.4926074649	8709.25836609304	10541.3710143112	19989.1111801902	9703.21186605501	16577.0144009109	18314.3978115991	9017.04373380542	18807.8371741724	13009.8066334007	20117.1836448697	18163.3799761908	15914.9067780171	22610.1299934568	22460.6241807882	22329.7514716699	24041.1071308281	22032.9507910467	21648.3898907302	23811.0007912534	17500.1732490366	1403.22351354472	1562.24784387834	15104.5631379951	7417.6838969769	5391.01866268609	4781.89122652728	11936.2866126036	10192.9899425567	6775.26882947795	10827.2607601339	3489.82495596707	6579.42943360917
124	173.118053945167	173.116050912197	173.133533054232	321.571998596191	245.485010147095	396.93598701477	23	0	8	1	10	3334.95626737531	3203.01449606195	3823.70211179114	5125.93289170228	4788.88163343631	3934.43893652782	3509.71188977212	2632.01461964101	3610.51004423127	3408.65692233497	2991.67723125084	8022.97814952379	2768.26681926157	3534.68265660256	3881.4548613319	3830.02124743313	4212.84573514387	3369.3776479125	14209.8991876189	15199.9056258795	12088.0496218754	13984.4679265276	13533.3020510757	13608.6853537117	12934.0927366819	9240.64932343952	1743.62182689267	1707.30651703831	4985.86623847485	4389.47472393513	8764.50934116729	2904.8986829266	8370.93708067648	4092.75230686646	3238.66873536408	5047.10479853153	2135.85598540627	3702.11265097242
125	173.869945103452	173.868085219525	173.870525612635	997.373469085693	997.228054504395	1001.77001953125	60	18	10	13	16	55948.936554417	56731.5064961802	50017.4626926668	49073.2775882861	55757.8230207972	48269.0158794075	44539.2758091313	46941.2140515361	48385.5189457515	44211.3378628716	46326.6098357805	42819.3303418905	41000.337768998	34675.9730641286	28071.7322034985	26175.3888402473	34433.266279948	37423.8008003911	55236.4525021054	53263.5076588339	53077.5299446923	44186.3363530917	46649.0283981711	41694.7352682939	44245.1300456504	35725.7500632647	39829.5847877674	41188.387570407	55845.7126690734	49942.7281315438	52132.2191975373	50608.9919697354	43870.541241467	39986.6155517846	38228.4595446289	41495.3506601545	33887.8570684232	33916.9646112621
126	174.055404341646	174.053556810463	174.085183328941	146.615000705719	145.037005958557	147.353993644714	28	9	8	0	10	11060.3623489209	2837.69465388358	6466.37863021897	150465.905427867	11881.9732735207	4060.28751707263	16712.7367294419	108311.408757236	9254.73112230136	2570.01502589788	63960.7874455411	17411.3198907913	10511.4367159264	5824.43979590898	11592.9257904254	61638.6815688014	3486.155917414	8696.95679667406	13951.8295213834	15244.4100176277	13359.6658807928	13118.122350812	14380.4866094773	14272.7460763196	13509.3702733219	10264.3694183137	142.095508575439	203.764049430174	871.929868027742	865.744359037257	854.489723566803	504.222642513225	1531.48211125075	1163.66253035725	829.305482391734	936.735318555322	1009.53157675546	1502.05446718304
129	174.863747308312	174.861932351688	174.868087688917	994.467958679199	993.194031677246	997.373967590332	23	8	6	3	4	9913.77808351815	10852.9685162008	7040.22140151262	7628.65635911375	11971.4905356169	8492.5187587738	8532.71122532897	9952.8067792207	9698.05788691342	9556.47755931616	7296.25594094396	9904.29297852516	10555.3353590012	8602.7206954211	9453.9172067821	7651.10535070896	8219.87124663591	8782.74089265615	9214.89604408387	8707.95463543385	11304.1494139284	8233.418488428	10942.0077088326	9536.19216933846	10358.119053026	8827.14890760183	8190.07296895981	8775.71282815933	8059.09141150117	6646.90208957568	9473.93802101016	8781.83481034264	7347.12454933673	10697.4334777832	5970.91666781902	7301.84519913048	7361.97236632928	8082.29533132911
132	176.836502867412	176.834944137011	176.837061415771	997.964005584717	997.31096496582	998.075005493164	56	17	10	13	16	38711.101217395	36725.0266947882	30763.8965639981	36264.0376433264	36620.5640406325	33554.921962413	36224.5035499754	39310.015619772	39315.4073681042	31106.0210080817	31812.5349809825	31738.5829142807	30937.9694090411	26611.162024308	30103.7077793945	24448.8488512735	28281.6058274545	28422.1610617661	37760.8476615697	37147.3091482111	34355.6070270455	36460.0589987822	38177.9084612974	34741.5445745751	34416.6549461782	28081.30630593	24316.2955296971	24062.6195547967	34261.1071329773	34119.3095797793	35784.7346936979	31658.3107332506	30543.291753903	34424.4497738893	27754.2584998906	31177.588753989	30114.3221113289	27968.4171410983
133	178.050512929403	178.048707145	178.073102545261	99.5760011672974	24.6679994392395	102.345998420715	49	5	8	6	16	449.606415307415	521.648748308853	1903.60844754481	3181.14461383136	638.592884866463	886.163071103801	7248.56743666716	7536.28461349197	415.948109291876	17717.6300020656	766.042758246139	1566.18261049467	22413.4793617803	679.889431726394	20099.3060502866	39463.1556005031	2427.26290281986	11098.987937231	35195.7483032478	36432.145818729	36014.2251278829	34695.7545967773	32645.6548913196	35383.6350561855	36019.0035784902	25800.5112738671	177.421755585819	286.301118016243	857.505743620044	25032.2501563025	23559.4581246818	38952.3647348881	1533.43123114223	1117.7609796492	1058.41146589257	62396.6249249352	80476.8565061559	31862.2458326448
134	178.833698254527	178.831905368509	178.834249338141	997.443035583496	997.278975830078	998.079970092773	57	18	9	13	16	38442.6693420857	35942.0195883283	29511.8842954645	32845.6326693567	36570.2475512111	34907.6032867023	37703.2995501067	36626.082972195	37561.1422903158	30887.0938379211	30662.5738405343	32631.363823235	32488.7857443988	23968.0985567819	28679.2230996788	24557.7205138683	25022.4712935587	24253.1175178283	34316.773809135	35120.1004594328	35061.9020190428	34963.8553112645	37394.1040642524	35476.5788677987	31970.8276143903	27374.1116603315	26030.2427322621	23286.0264234973	34666.2182266591	31606.502181773	36354.4862512645	33195.3626072865	34288.1149838594	34883.3491244819	29129.875743764	28792.6778840522	29458.0265874283	27998.205423025
136	179.839894963751	179.839360283272	179.840422068272	999.259021911621	998.625994873047	999.263948669434	31	10	5	7	9	10153.7898774658	13855.7073169811	11362.3781278721	12518.6486603599	11887.4681857104	10799.3215814978	11149.3498558877	12462.0921394229	10400.9543290161	11451.0933201835	9626.69314535824	12179.042276144	11731.6851081289	9882.18285131454	10696.487019062	9787.52087751031	9497.87538424879	10873.5658840934	10824.3959372789	11969.425957948	12768.425112168	8386.47544551641	13836.977995947	12725.2514690831	8100.2215493205	9878.36767788444	10076.2351102065	8582.56343515383	9685.65058417618	10356.5427364981	11813.5212588257	10059.0456837555	10507.0410235226	10124.2870470509	11952.1616135703	9399.12518521305	10681.1954776421	10382.0471715265
137	180.066565421449	180.0332442098	180.10970216389	51.9510013103485	24.8109999370575	125.192994422913	29	2	8	12	2	1618.81805581241	657.978225075093	2042.71075840048	1424.57490901122	1010.6578276175	1256.45802171329	12489.4155437048	1593.20769877871	974.187779695162	7144.52329187654	1380.29177049031	1841.9807171273	1053.6876206534	1194.78695144829	1220.86148675646	1472.6304297138	1075.50001052636	1848.09985441535	1321901.33791119	1308622.82364246	1289783.44765937	1247460.09148863	1228708.45073055	1222977.93087779	1218331.37814007	1010400.60412858	3043.25803293706	3146.87782223686	7703.1443896424	30210.575538273	2407209.01362481	3959886.55900861	52234.5345921514	199682.348927922	109221.281427204	6012353.22025843	2279029.67981219	3907489.30286028
138	180.917787917909	180.898033368679	180.972842154609	1001.77505493164	990.168963623047	1019.13505554199	191	18	10	13	16	141057.657900383	145024.9227456	117467.523005302	80136.577001998	127120.49983311	124500.011551192	123660.335323244	127789.771742553	127205.631930118	124011.553877599	122628.891147716	118710.600985094	126523.40434419	105803.468108852	104749.608958003	99308.3386293382	107389.214675991	112202.046086808	142341.430278308	123532.187259262	127023.942502573	125427.283395559	123327.387014776	124870.753727038	120751.090333267	104842.678699493	105064.956590039	101470.4298401	128427.562379818	120363.665509656	122681.994337519	122109.088059972	124302.542143056	123821.654411271	120505.969638231	124548.98305884	108559.742760193	102524.244956464
139	181.061598460415	180.972038313397	181.098092498635	47.6569984149933	20.9800000286102	73.034999370575	47	1	9	12	11	9494.27020170416	4656.95341761374	11942.9449104978	7346.05288039919	2887.83601119618	8114.04078129213	5197.14180225898	5265.20995587856	5561.66732745973	3379.45285436089	3268.45383114525	13066.9794696792	6256.27654332668	3186.34580176856	4066.2528148551	5661.44094917116	5620.99780274077	2331.69219518814	108929.08501559	104079.399511655	104443.291885278	103021.966517831	95015.7924961019	97000.4505240953	98450.3125845707	76844.5674962904	458.045765004994	39005.9167484734	31607.0055034153	14335.7795616277	195917.800634449	322679.480245423	16770.5528107715	14357.8728513612	12692.3251018734	516480.138706057	191640.694888781	459403.064052877
140	181.062671205549	181.01200307511	181.063326363186	129.255006523132	118.803000869751	130.620999069214	27	16	8	0	2	27937.329814358	16853.3435519362	24687.9741650032	11277.8558740525	26618.4092654404	46676.1110035891	30616.9639348844	8996.72902190628	76139.5431444712	86220.0374440607	791.439777153777	51140.717014235	12780.8919747383	26031.2945997369	41970.2820272263	81710.3962447184	5924.86845065653	36762.6288628959	15336.2623835927	13897.7793031248	13317.7870126069	14575.308445705	13729.7307360168	12665.6157993972	15392.0254058117	10938.1070538717	163.69450224028	138.013056794802	1175.97898301866	1072.7950085979	910.726367473602	1549.56185888965	1537.19781682128	1478.21187683847	1402.69572929374	2142.32961620964	4303.12327079871	3442.45387271681
141	181.122876113469	181.121510588447	181.123241325319	488.606008453369	477.320994033813	488.711975860596	27	0	8	0	16	5774.33251069207	2447.22426272035	2430.03762310278	4430.28421612177	1372.68949628435	3536.65765584186	4844.56298485901	568.312199125998	991.036383308703	2550.5852887623	546.950900578871	3569.88895286405	3452.70808402263	575.185356676346	4353.82050942443	1648.34544922505	3003.78472005278	1624.23777315952	14140.1446512248	14836.1549693798	15132.7898778871	14879.6777448041	11938.8305011191	13086.3975374107	15585.1870337063	9699.92780869827	219.515459508635	216.917760381149	367.924409548938	235.971582430182	262.407667593844	198.507601091017	346.514134105761	381.150101437932	236.207215651497	252.274618152296	272.231466635977	256.459015324034
143	182.896136821368	182.894702551065	182.896635447543	1001.77399200439	1001.74405212402	1002.40500274658	57	18	10	13	16	35800.5659693154	37603.8340901525	31085.9728293103	33468.1682179682	35829.7872502636	32852.8625376057	33461.7051858071	37587.7034364045	33861.4164561049	35480.5730229244	32247.8546570055	33233.4816226423	34409.7088760852	29538.4354858341	29081.2697219662	24112.7284270419	28828.3626410142	28223.0176819861	34565.2314038399	31961.605828199	34743.1522049848	30863.8283666925	32410.9057952911	33366.7062489984	32376.7437648692	25001.0512884893	27633.1898499951	26533.2905954491	34370.6034384745	37274.4953174237	37372.2372863139	32806.1432822258	34423.1294958338	34533.8720118309	33400.4050675807	33548.7803400009	26030.7153542942	24492.018756781
144	183.011238079619	183.009671060505	183.065735367251	669.928492584228	572.595026397705	776.643017272949	166	13	7	7	10	44534.445965157	53812.6497657967	41110.044840239	110447.047245405	55787.1472402165	55004.3418362836	134785.193415208	92288.8731529936	24067.3725703731	24512.0996058807	55270.8768749684	188275.080074187	29236.9731429778	130126.549343772	38053.6022434321	48409.7748134947	305906.972388828	26557.7652360871	35148.4764797109	45206.3641343659	47654.0488331169	60919.4024598598	52814.582579925	26534.6089397743	34078.7914282456	42935.5266379938	30189.9710639566	31772.0598454561	45974.6788090706	41511.9677756786	36858.6097583961	99844.6876888722	160975.546734111	48343.5434449963	25453.6012414098	49918.6183679104	22561.065090932	243698.708551523
145	183.102015837805	183.100740391005	183.102635926867	237.555999755859	168.124995231628	366.859987030029	15	0	2	0	10	5474.33417259157	6594.6093467317	4948.58733242843	6604.033959381	6302.24298855433	4198.90110100619	5971.3729106738	2916.03771618961	7687.5972102038	7655.91607437856	3787.87944392394	5687.12227108673	4823.22685657513	3671.60967718527	7913.71204058826	11110.6998542732	4611.32493210398	5559.04543075195	10341.2186875511	11227.9864414787	12326.2625574865	12613.1899937727	12374.3287460643	12826.2921493995	10775.593744537	9920.71230484731	858.709493694881	876.101402103901	2746.22488408586	2687.09097833405	3069.80717941173	1394.39996721991	2552.38771854155	2180.95776520553	2302.18564489226	4076.83858679794	1333.31177305993	2151.22897477319
148	184.133898993385	184.132578845323	184.133978343238	306.10499382019	305.568012924194	367.528010177612	9	0	0	8	1	686.683398440015	392.687443751842	481.618342959322	3794.44892947339	535.135890739039	493.089670411497	1058.37346942462	2033.52969206329	377.473464430869	521.879215195309	691.413046388701	729.921597345918	436.276171031323	301.645847293129	781.191202818695	1074.38306124508	540.987879577652	539.552266335301	4437.31320089176	4693.34384140074	4396.33030552748	5325.08565392531	4417.83016861528	4517.89820802212	4637.09090697683	2989.50103976876	188.531799316406	145.182174682617	9742.79409232084	9525.60840065284	8333.14475973179	4507.3925468903	27879.3045532814	12534.25820039	19748.648264925	2003.66530844904	5759.4540925473	6238.22089402638
150	185.955157303802	185.953796692264	185.955777053233	152.207006149292	150.408997879028	171.925999183655	21	10	7	0	0	93398.5992800364	61234.5907090249	100178.110859643	5689.71105240746	366.287257475011	126255.806144222	217668.95606705	683.947388820871	503.66463040009	324783.66181442	556.468376358273	103421.482684909	67206.4704876546	501.794909041855	316212.63014439	672.85988281481	89448.1696868832	304.236933555436	33277.0934568943	36382.0553670265	39409.4597309455	33777.9818524195	35729.6482364527	38542.4989534486	35377.2547454134	25814.4356175238	370.27782756486	270.966083500973	672.231752073599	3235.00025081231	564.781580025938	570.039967298611	1226.58412455022	719.62199922263	694.658956601414	706.957586444164	720.270689801171	592.49256356076
152	187.096901239785	187.005183121662	187.097422808278	190.517005195618	149.12700176239	218.311996459961	64	17	8	12	16	14434.5605094032	38331.9014188601	90698.8543841913	238910.29857764	129922.590913245	32555.4555607105	16600.6165042567	87317.1876523868	246003.456112463	21342.9830189422	126603.924775906	26273.2270587911	89767.1838809252	185729.252086251	29229.6172560896	195206.985407696	22433.3825411797	168442.107086055	174258.855975204	175040.095862907	184430.110282603	178435.334195097	179981.334259226	193687.216319731	192067.721637927	140875.886778287	10460.2363208072	10343.9484849572	251232.842632061	42852.544945622	73615.9308502688	88592.6676484324	92033.0008168192	95918.6851704459	83259.7810533425	65429.7431737049	12609.7944997779	42091.8171907974
154	187.133412261071	187.132035710063	187.13411946829	376.577004165649	303.453002090454	377.91200553894	28	0	8	0	16	5880.85480222919	4813.07828423042	5955.80233178491	10401.5186578025	5847.10628910871	4008.61435293406	3590.95189071514	3828.4656595691	6281.23010583425	4313.15899528157	4059.19065282934	8645.00174623728	3355.84160274741	3521.26528985121	5438.34189981222	5240.71801396121	5114.30808469518	3865.19238935276	25677.6267590241	26345.8005328992	26414.6425745077	25751.4563228223	25987.7371206753	27294.4807136515	26328.2374786539	16317.0186453429	1553.74648430791	2042.40007762594	5977.92071059617	4392.01954563707	2886.97003425861	3088.16981978918	3745.17234941013	5791.91341706128	3457.27813800932	5061.61220323294	1983.30568985116	4357.20968408603
155	187.861111565913	187.855984654292	187.941808865478	997.374997558594	993.169961242676	1001.14903015137	122	18	10	13	15	19077.1981243576	17138.5751422998	15640.7084974992	15239.9955066852	23649.9182508291	16574.8513567611	17463.9569931918	20124.1378485479	21000.9468206414	20047.7793878429	12371.020009052	17187.3098527081	17251.0865072771	12957.7773666517	16697.5427278904	16727.3609541147	10944.1870907396	9647.32369345729	14362.6470547915	16678.1538257003	13644.5869472623	16331.3945449474	13752.7245724015	17446.0752545085	15313.8766746436	16734.4037008099	12235.0502716484	15778.0092561596	12891.856657505	18351.4770436016	11621.537392661	17380.421391618	13508.2875975072	12324.0785044581	22018.4928910773	17294.9080994406	10837.1283194283	15119.7519937064
156	188.07038583722	187.951844949367	188.100729806775	151.007996520996	83.4799973869324	213.159006118774	87	16	8	3	15	100591.233739391	61254.9617440412	96809.5252642967	29031.6607655585	711.414927517995	123626.251288466	215854.449278135	72587.1644405127	18590.3352421553	328507.130034901	470409.900377073	105882.031609816	69444.9802181581	1164.70264318654	296719.446665078	11954.643922997	92923.2336095138	12214.7322436496	40497.4014406325	36727.7569661602	33339.6364974338	33527.4808400049	39025.7387695787	21745.7906605049	33808.5802692935	29601.8143676115	446.565191550719	347.308401600865	19650.5375906526	11642.828599602	13887.566473917	547.570012548851	1989.67212409456	1387.02017460298	1081.09947742237	1163.4839621883	892.383780932985	952.046186546155
158	188.931411871445	188.856343704719	188.933409209933	1004.2890057373	996.573964538574	1015.35994934082	101	17	10	13	16	66465.6849194741	68818.2089866942	57933.9636884749	62300.5819304166	64652.1517476423	50354.215186654	63254.9856158718	66764.3401270047	64756.0790165462	64533.4672428388	67204.7895833754	16977.384937661	60695.1498738963	44460.6847703619	49838.024524413	53846.9234985292	50258.8307689526	57321.5961375256	65698.0549652295	64108.6300324109	62684.1520152344	62333.0444783795	62338.2457469467	60495.3788501211	63301.1154164028	47623.6421119235	55215.8254111342	55368.9060491729	66316.3700228024	62414.3047449722	65561.4235686745	60059.9199868766	60482.5384174236	60035.5138007645	50312.8810982474	64992.7094191834	49359.1850652419	53340.4747122787
159	189.076534958194	189.037936446132	189.102212131068	135.930003395081	83.4799973869324	212.659006118774	35	5	8	1	16	4924.30688671983	1927.09237033408	6576.75535451349	175034.55182109	2232.58242120966	2887.09217071204	12439.012431304	48899.5715160901	4552.95776280512	3597.02884965972	13673.4926149249	15014.9279399193	5435.05636092874	2745.85672798683	11390.1661690187	27962.4951860146	7943.11028405013	2828.59236432955	181432.561243493	184767.495640155	186686.81961942	187936.84088438	185224.446461551	188021.822498012	194830.461078646	143273.26872523	472.864730727357	521.13871847437	1916.51831803055	2339.740548766	1727.74779401888	1822.718013909	9523.01800467629	4581.34812807722	3589.48840370957	1389.73098900237	3239.42844940536	812.552540707868
161	189.85901068258	189.856413740062	189.86114594544	999.56748916626	996.731943359375	1001.15005432129	76	14	9	12	14	19208.8524907286	11126.4565938553	12452.9912249744	13945.1267709037	20881.7428689077	13127.2749097049	15457.324529998	13177.8780884296	15690.6693595648	15519.6940572932	16327.6099143876	15863.8794450347	19526.0969459212	20609.9168574437	11038.2329229315	10363.8320002953	12080.8524203571	9423.71700704098	19467.6725805657	16220.2395924926	10468.1133288145	15792.2457612399	14009.9958731979	14285.6902132928	14740.7691637054	8906.46948326379	11817.758244127	16686.0080283321	17380.5369174906	19002.5306183472	8634.6285867691	22543.9396545597	16614.2536696366	12655.5436593294	15890.1587434709	21325.092532692	11176.82833899	7054.33617308736
162	190.078502132036	190.014088618394	190.080188580902	135.304996604919	41.4670014381409	135.972006111145	34	3	6	3	14	606.580339984212	228.14061163102	608.119182496731	37150.197624392	192.837584962137	296.919877642433	1377.39988306245	20079.3959138557	388.419745219949	381.635165019815	1492.66433828099	1544.02227529484	10865.1847654233	447.775584302576	805.955011596903	2247.04805556126	736.241401791839	306.013450849724	12917.4368379638	12564.0792783815	12544.8205304705	12869.2703406977	12116.8366747283	13765.2333224297	13378.1616099738	11973.0475988984	86.139404296875	120.075298541359	322.904938288299	16029.6421141829	320.065016912995	568.826973943838	1186.30695699155	612.224362330777	8293.78946871333	334.643401713543	404.030402996378	205.484208242818
163	190.828914725902	190.827104857433	190.829439564336	998.630054626465	997.967027587891	999.263016662598	49	17	8	10	14	13229.2811028706	15065.4746618196	10246.4298505783	15224.0909326449	16366.5675250813	15161.600638954	14361.2130426491	16126.4867071733	12544.5853133213	13618.8404095173	14724.3152614776	13395.4766413942	13204.153027609	10640.9591737979	11918.1029455115	11880.2553496639	13917.0687245672	9951.43296793436	16448.9093010737	10266.3255193513	11412.8356772661	15387.7609147551	16267.5278684031	15137.376172413	15659.6514513581	12910.2344508022	14458.7479213789	12406.994257383	13965.8983381803	12836.7326851311	15892.8224334155	14275.031216256	15724.3999211118	13255.1263565536	14909.8467367732	12478.1323167379	12896.1425405927	14217.2725484893
165	190.928204675234	190.926732374453	190.928746841162	1005.54495941162	1004.28901641846	1006.80594848633	58	18	10	13	16	1422762.49334586	1501474.81392235	1402636.36582301	1401769.53909882	1450971.75346578	1416593.65856846	1380870.24901845	1433584.88584845	1444411.0505453	1415306.10374658	1433541.00258966	1389702.24665518	1391792.77524595	1200555.98456671	1158869.71217705	1146211.80390848	1210347.70544257	1198897.84808219	1397166.08763532	1397845.18953214	1395278.59189339	1399456.63340167	1398661.09745321	1410847.66153075	1382329.63040938	1157550.95902314	1250543.58352822	1248100.0459782	1417594.11367166	1383243.68800779	1394976.45397856	1385960.19175741	1393650.81370887	1402442.90423413	1365470.4771922	1413324.06710301	1185572.27420424	1180355.34805524
166	191.179896548963	191.178543817508	191.18061435647	684.444007873535	683.985994110107	684.798013305664	19	0	7	0	12	4486.44976038486	1841.75116163492	2348.19732235	5367.52406738698	1164.94727539697	5493.10253939554	2220.38565988541	1511.12319671363	705.886621617845	4183.74458498806	1692.30957164119	3898.46655486506	914.548099868827	1274.50257152319	6590.45586119999	3676.48786850944	909.35667744875	2057.8924507603	10605.326940822	10914.2267010308	12225.1478902716	10367.9743523598	9586.50371287526	10749.7986136592	8548.39168603931	9838.55189707875	73.19384765625	49.5295257568359	77.6019287109375	410.397693066671	148.57828681916	129.417837314249	200.968246435863	168.861665196717	107.909837503607	153.447024572108	152.456267845713	150.894151816765
168	191.930221807876	191.928591191757	191.93099070547	1005.54298339844	1003.65900848389	1015.98903106689	55	18	9	12	15	49451.717519377	70084.9566729771	51305.7031910334	61682.3466991726	64616.2384215966	49623.2756324733	61973.7674912876	51126.9738928135	67085.0501848944	60198.2054421291	66565.6483046617	55859.9076423794	53212.6956810159	47364.350563623	37611.2939311378	48752.711768386	55396.2176290517	43856.618782218	66257.9217130356	59221.158767052	64611.1946741156	63312.5977485941	59526.8627516378	63075.9779105333	63168.1507997334	39320.5282017295	54484.4781154118	44538.5542865259	58285.7003143709	62654.1524083245	65416.0992412806	58047.7421778986	59528.4068974858	65825.6795624265	58822.5673432276	65572.2564059415	51021.4907392783	49628.9403973706
170	192.113754975843	192.112541539466	192.114432628721	55.6779992580414	53.4439991664886	57.5650012493134	21	0	8	13	0	917.386365534505	303.830313565442	852.352007921087	1484.37314737006	678.82388296118	430.330344027781	1061.8377871383	720.816023729276	437.137253627491	939.797214375188	441.901429020667	1360.06599337993	556.514611548434	583.911200303451	1124.76394099168	1074.7037674896	383.474002166418	638.552415101556	14713.9206337153	16896.6835340568	17302.0399119705	21108.248735213	21518.1431126148	22944.8226450813	23402.0426039632	16761.1932977373	1910.89749144623	2284.01426706543	90162.6310165356	46840.2636850048	14496.2427492991	25562.9978053194	330271.465818245	79145.2096631142	164643.758559416	21735.6841472876	22674.9012118482	18439.5976556003
171	193.086137682576	193.063378473715	193.087054490623	340.814007263184	293.714993057251	341.853989334106	46	14	7	9	15	9030.05664548837	11953.0717608362	9665.75219507803	11511.5609783158	9984.75249213923	9537.0873600236	9464.13951982345	11489.2531974363	10102.5752607238	11352.4907075321	11017.8295433745	11397.8587885461	12449.9158294283	11041.8947451748	10850.2378081683	11546.8327269796	10146.1786504289	8531.41097495332	8520.34351955052	8030.24180568382	9631.25969037414	11747.361490808	7920.25478329015	12664.3961775966	10335.9836997378	10282.7100484461	8808.3470042143	9625.23480101377	11496.7783282886	8426.6354993172	8294.23409371504	9081.16125054657	7895.20712548681	11612.0981073625	11035.6349939373	9718.72182505671	7350.99048546399	9462.38761558343
174	193.815150798471	193.814093367362	193.815742046075	999.260529022217	999.254019470215	999.89303527832	32	10	6	8	8	16740.9780446067	16065.1055451638	16322.7238709198	15068.8125591427	16787.404291302	15334.0022332966	16533.2360392132	18919.9578450653	15088.6061820069	16438.6804459741	14424.1866247784	16701.8874450028	15587.5548362341	13014.3901402131	15963.649058289	14448.5206269473	13143.6535764989	14728.9052122831	15333.9643015712	14356.8066944182	16738.7569000077	14500.2437626757	17719.4987585954	16920.2912566066	13651.9225255251	14109.4908015643	13409.2690659519	12094.1057793361	15467.2533906791	15570.7337072119	14872.9554212253	16702.6446077898	15437.6197024807	16962.9007242129	15278.3248510398	16045.2591138482	12286.4879694069	14204.8404401375
176	193.960356853816	193.959069471935	193.960803922886	268.88348651886	268.251998062134	269.507992630005	12	12	0	0	0	33429.8950498579	38156.8731643577	33093.2175025418	50427.1009119068	8223.84356240556	40422.1263429802	28170.4876741779	381.401165179792	10554.8522606427	43209.0148673281	561.334890738362	34458.3478318993	31801.2666258309	2394.56438992731	47099.4006628312	10253.0083342865	50146.7594106488	3439.57655252656	4113.8005908723	4475.35195115209	5043.04162477842	4341.11659993824	4549.65758829312	4628.62090637349	5701.55312868311	4010.58650921037	224.661501511757	175.873289377661	566.432745046914	1018.38180950016	495.666212857468	289.131940689927	1291.98732908815	1125.355980583	653.783062984468	792.475949354237	696.571222493076	589.027688198257
177	193.960153365711	193.958713268031	193.960612269528	189.258995056152	187.980005950928	193.030005226135	11	11	0	0	0	18017.4088226645	16744.1847347659	10787.340824301	7945.92004319347	1904.68311896159	20884.8026313144	48096.9655239714	767.720891593257	1802.77044002954	55630.1513273176	648.684689492977	27723.3005710073	30558.8059267052	690.924400437875	55126.8295342033	3348.75386222545	38871.3806942698	579.067751393457	4463.99114685754	6364.58472284796	6146.44447837165	7794.25300912932	7476.78579797619	7174.402342073	6779.54311873857	6944.18548433982	455.722583134892	374.748219789316	997.975786999411	1702.76871783465	1058.35907407866	904.161339613402	2491.76815447874	2086.18932698129	1831.64268525317	1189.97834837258	997.893350565599	1936.16538250935
178	194.081337575378	194.079669403247	194.081940036834	427.97999382019	426.214001998901	428.610992279053	57	18	10	13	16	12173.2382062031	13628.8029125593	13821.6716148024	14027.7581302707	16743.7371569462	12877.6809442352	14265.3009324335	15996.450678978	14439.0259164304	18884.8452629994	17088.4232568891	17116.7115265299	17831.809638849	14535.0044982	14557.2090351699	16389.6649211389	16162.1931595628	15965.1604665139	9363.55787667446	12099.6848389796	12521.4735039319	13381.964714583	11100.2789934055	14081.3026987051	13559.5318661615	11271.0216433515	14177.7438269136	15195.1556626799	10798.0950158089	8268.47813116619	12410.3420845728	12656.7785542485	10205.7080126048	13361.1058951262	11242.4284198126	10648.9532790612	13456.7786743597	11645.6797398999
180	194.904921091091	194.903746175219	194.905679216224	893.650994033814	892.811990203857	948.69701385498	20	0	2	0	14	754.81934081018	934.022634183057	1049.30560442167	960.020029775798	595.640491858125	1019.59050674949	572.378856358118	475.834003614528	886.314710315317	1024.58163364019	642.761326277008	593.242941861174	524.221297221524	574.358747652173	508.623019586007	884.242165353149	733.653078187257	809.797084372491	9099.23811811837	8925.06329410417	10285.1845051227	10197.8124751699	11097.2114778161	10668.7822850545	11048.244682312	8981.38680278957	401.492288638838	820.36399026428	1084.59646649659	797.899237869041	687.463583026081	681.731677342206	825.160187609494	535.37396524474	553.084972174217	966.628868677653	621.044662944352	548.437673770823
182	195.078421664925	195.028064883765	195.079116287648	173.071998729706	144.6550025177	176.509997825623	30	16	8	4	2	113183.203172316	77745.2929046362	106091.45371869	50071.8165838803	139810.667993845	65167.7158709127	71377.2065573372	1168.35791626082	64215.8854974739	74207.2138027737	758.128055454486	184557.983401497	44025.0062769814	133804.98401301	136109.59330841	85136.3531907645	43431.9810143071	155339.916097616	38834.8794680216	38982.6328702508	37265.276230018	38263.9305307344	39085.3854117071	36676.782696795	40423.7173407209	28141.9997222221	236.302290154325	297.664642816282	797.301486106589	14694.9352388829	767.554678792219	815.974864399569	33147.2179421326	768.753176233308	9271.14151334237	1063.60386437432	1198.17711288016	1264.08084557815
183	195.138187897141	195.099760776344	195.174928758704	404.045995864868	403.066013641357	406.066008300781	20	5	5	2	8	8471.29155323468	9615.330972238	9828.98861074665	10676.8243542947	10883.1382671604	8818.72373327659	12191.000305824	8459.67724974547	7784.60038315365	12409.0539006945	8108.37095910683	11627.0214015245	9353.28447837196	5385.78878069669	9831.66962914634	8833.29920047475	8583.31562626362	9158.81719055679	8524.56744328607	8748.11070160288	8417.70495112985	8986.38696626083	8355.83953657374	10123.4777763486	8059.83948755264	8392.87319949394	5240.62631979585	4669.90505563095	7003.33662068797	11170.2125867866	9590.11583986273	9114.08982109372	8779.25485336105	9136.02517835796	11593.110736493	6441.4662224811	7439.25055983593	7389.6958873691
185	195.810790322965	195.809717287595	195.81130960493	999.25895690918	999.25399230957	999.889984130859	47	16	10	10	11	499158.757435158	465874.559227824	463499.694568813	487349.796591997	472567.07064651	476811.00409933	527135.632133508	512522.933591455	514951.872029866	442461.807864517	462532.93759265	470966.828824282	448082.104560354	363558.778445629	415634.927264154	384288.138752896	370451.445336702	371152.346024459	481906.586348936	493720.824359022	488538.410815933	487951.236687005	513417.028582912	489780.118492562	462535.401330676	373662.885167299	357277.894124128	346761.592140848	489662.319001241	467848.256785448	495135.300095139	466262.755761363	498076.862984598	490395.829906074	458379.116366347	421424.625582905	419308.528969288	377193.410455135
186	195.810282533626	195.808906198416	195.959079847792	269.233500099182	187.351997108459	410.625	46	13	1	0	0	33673.0517820997	36817.5867379638	33023.366691387	48610.7826144532	8120.2293880973	41829.6331315647	27333.4743562806	46755.6856157582	10639.6693908647	43447.7748676389	1169.78970746437	31528.007853711	32134.9887817609	2467.65929243631	48641.0687141027	10691.8042865456	50648.549927931	3805.57903652721	4503.44040003419	4709.22724861652	5253.07517607138	4591.20999432846	4535.25771435192	4378.26686299313	5655.48355842485	4225.16722928588	27175.6958755525	574.061449283941	522.073544379634	1020.586951672	1058.88601694256	650.297481419208	1139.71820245393	572.171212278306	509.639743894028	2058.00654342812	441.999183600355	531.649842727929
188	195.905246116226	195.903790033885	195.905895929103	1019.12899017334	1003.6539730835	1019.13505554199	61	18	10	13	16	117207.09509882	126276.043717125	116699.90117322	120421.873773757	127497.083140691	120058.229111836	124332.767790556	126837.078565184	130203.20624902	135879.891779843	139839.408648759	125603.388316938	133182.545454888	112102.015021531	109066.910657237	104839.662338355	117165.534080355	119790.828165587	111695.373052871	121005.095661879	121249.185959916	124263.912569214	129260.099297236	133242.365556359	133386.258900262	104694.642734002	112033.717903144	121584.767504475	117677.523640499	116491.252215101	119398.149494156	122880.81314661	117591.334063516	141503.880832344	143631.035793897	125246.095952216	105355.531945641	114308.845227013
189	196.037398079171	196.035755961859	196.037987967112	738.092978286743	673.46101776123	739.029979705811	18	0	7	0	11	804.454491859674	453.536092093644	597.360372714125	471.71564892529	599.567798897624	620.547510117579	1211.82701972313	942.110461056232	462.683822866816	382.062786215773	456.619548731698	522.865566965193	659.176851660013	499.005058145294	592.906132869422	533.246640760165	640.564526313844	620.020833295698	14685.1923640717	16151.4595976193	16013.7175286475	15259.2176093906	11957.8634667993	11669.133551539	10095.3526670592	10993.8820058276	422.30422115677	586.289303338466	452.153903351953	635.802121700003	649.167569050422	1222.80465253629	837.628820694331	1301.34979429868	745.193917775598	630.393491771072	413.181651297212	837.546560581153
190	197.117662339386	197.11688067142	197.153951990581	281.473010673523	221.265001831055	351.287002716064	16	0	7	0	6	3063.86323482147	3793.28028873354	6686.29370913748	8240.14467832353	6165.50791992806	4363.46642645448	4207.42916457355	4580.4089866206	11455.4865008206	4527.4497136632	4862.28756512329	5146.99086498469	3457.39115790976	5141.22727886331	8301.11304521095	6605.09572958993	8063.60871686414	5311.49136696337	12161.7113657657	13408.5993746482	12225.3141644485	13442.9901032592	12199.6757227778	13112.9473212012	12144.6922188043	9831.92969133953	1016.67092135642	948.197951875627	3793.74586476479	3514.81645979919	2769.3335836418	2574.95782315615	3706.2514691418	3817.27460460411	3760.993113406	6322.23066040501	1475.83470625104	2844.38697182387
193	197.806856184699	197.806005597834	197.954370739088	291.261991729736	187.379003715515	437.791986465454	75	9	2	1	1	20510.7807027062	43528.0173214942	20941.4907413483	17797.1558964054	34952.1695129712	42336.7493353598	27460.2677867889	33058.2635143328	65905.5127731711	31139.1920605048	47440.794065094	39777.7014428139	28694.5097799125	43584.3032267988	10995.6544526594	55904.7969513812	9379.04800525999	40203.1105659684	1667.68521985449	1396.5299254328	1539.25612685952	1974.92586791184	2079.04461002462	2578.47293214765	1724.57473405935	1847.007024767	57274.5665742013	47863.9847601318	3210.80200664433	2146.89607205971	1259.31638260663	15815.0794912179	722.301208396559	9756.61950088739	3960.28983586257	1348.44888343796	582.291976337641	22638.3279158115
194	198.040100846844	198.020683458789	198.113144142735	51.988001537323	28.8390001773834	126.15400604248	33	0	7	6	12	1362.37731385825	694.05625334794	1252.05977520502	1318.96893278218	1106.70025151814	798.439966865039	1127.60636985558	1462.29840309514	921.337862891996	1136.82196203768	1022.7149649785	1421.25905671014	699.267086311957	766.161606387934	1155.63337210289	1111.88371276337	847.894103595854	881.735937746116	19509.075518026	16840.0060392971	20197.683149154	17582.7986572171	17801.0440440125	17084.2995116312	18561.3661275447	13505.1542974172	336.959285268639	425.620469606696	1296.76639788708	1258.92467811517	36724.9697222811	49874.5125620905	1888.52187857428	4366.40296153949	2454.12743319425	98275.9700453579	59195.1077673471	77404.3344726993
195	198.148801021551	198.051848065636	198.150018926589	354.399997825623	282.082003250122	420.753000793457	14	1	1	10	1	389.090193146633	324.240565418825	461.328986434473	2203.05065624155	424.830257986569	454.591460890758	509.464247114956	2892.14764118195	632.910452956955	439.553310175737	1407.73102322966	505.289342625998	417.005723137409	400.13572610656	755.380560981006	1873.2728724223	423.958449109768	16160.308926506	8899.74818272247	9760.61671885438	8856.72296147421	7075.82547206494	10240.76699643	9008.68404881718	8744.92580780635	6044.72058040556	317.332928116278	261.824049121442	19174.2288907478	22233.5764860807	18146.025290899	8846.65113205965	83066.864684131	34625.8107884601	39169.5378686208	3566.01421141873	10348.8386365751	6296.86987994446
197	199.06047959163	199.005428937853	199.133344430861	143.401002578735	92.0499977874756	276.484012908936	35	9	8	2	15	5446.85431916884	1759.16385008808	12736.1789210255	289529.934143698	2587.72391051874	2289.62039845611	32776.3569225976	70402.0976915384	8055.19125577505	2097.92568751046	20302.2796435907	42703.6852467267	13155.1313570638	3970.52385031246	30515.9783154443	131191.961777969	4624.42992456529	2639.5413732787	38090.4629844294	44114.6021360345	38099.676826552	40499.4645942282	39903.8379756395	38545.732466237	36230.776404622	33683.1990151769	545.127688600944	500.574664814005	1484.40233926487	2444.3746382544	1844.53481374495	1085.86264750501	7415.23954738467	2568.46869995724	3851.94052346796	2300.48536759277	2549.40563638173	17989.1802244732
198	199.133869911419	199.132240308452	199.149423041863	444.39150592804	389.521011734009	483.621027984619	18	0	0	0	11	543.705560113703	615.717070144136	693.419343666839	876.836548472056	605.107385134591	621.503973832287	814.853224338032	479.804151415968	692.432734107312	559.729664768758	427.539672741666	573.41833390274	470.486013799374	372.889482056507	676.403302315855	526.97147937993	591.156901819964	442.339593629419	1872.73752508173	1646.60807616157	1924.83967374505	1584.51342094804	1482.53849263375	1570.6929257701	1738.94092530837	1132.52384862251	453.592146842358	350.384059080156	544.28302860714	677.868094182174	512.001473323084	544.698036564514	681.397522664396	545.574993213838	699.306548142639	535.805178092269	497.907383786514	448.692730321649
199	199.849259000459	199.803279616366	199.850875789484	996.867969970703	948.069027252197	999.889984130859	105	18	10	13	16	141772.563182786	167897.063568703	145480.758176655	146215.700750915	153932.54635291	145239.086871212	141735.866349936	149204.477237016	150347.339480641	151119.927005718	148259.709766209	146462.99925087	155729.278268404	118303.265088079	115661.219240159	117280.90127661	128407.484113012	125508.466212552	131375.848684274	133914.684702521	144078.243084513	146173.088218684	148717.308023202	149610.828451306	145583.434117171	120010.336107304	126995.924510015	145938.206627294	138685.876697123	142649.631083049	144046.855575442	147048.750516175	137646.213161107	149971.393798017	134990.742245642	146874.643430758	117279.23435086	120260.596972524
201	199.850140892866	199.848681313911	199.850843581211	894.112987518311	892.897009277344	894.118017120361	13	0	0	0	13	2242.03811699897	2387.00722924322	2140.9920350338	2363.62204394241	2176.65178790689	2184.34590320951	1529.76493450999	1257.52032275572	2071.82358695992	2008.18149919715	2537.44127288957	2108.48558619618	1634.2026765123	1723.41002699981	1753.46610125568	1612.30273373723	2041.42643141747	3077.24304737896	6815.75728940852	5260.46503092572	8745.23500210709	5675.7209563002	7067.15432106455	6587.95508584877	7514.68050635979	4766.00309693068	2091.72734751304	3190.35468816757	2145.2647889331	1773.58145713806	2547.66515374184	1224.60614328459	2757.01496440172	1387.70045397431	1730.0268311739	1964.33817111121	2015.94805762265	1673.0917096138
203	200.127729487217	200.062595167821	200.129106416911	207.554996948242	143.401002578735	330.134998092651	24	5	0	1	10	441.944806360989	363.769561702944	709.882626722256	13141.7751144452	523.259178014472	410.930629515193	442.409681670989	26619.6620432232	410.220597798005	441.947563254973	1897.92461082008	633.87230464485	460.680556383398	9483.99304329848	815.373117105207	19982.297878004	503.014369261451	25290.6634410694	6335.73829746515	6273.86092839245	5476.25958612396	6425.18432951346	5531.25915932738	5736.61550651739	6473.73786889602	4249.56941227056	261.849968210691	325.070212423931	1728.40687272035	1020.19834118756	1752.70737569862	1171.51345015602	11660.2705684876	1723.71192986146	2369.0203674893	633.129993826151	946.733859044396	385.12332096075
204	200.855889610693	200.851662216491	200.85831598958	989.567966918945	894.114990234375	997.377030334473	121	18	10	13	16	59752.8806485342	70821.6594350524	59161.133106179	62744.0867726265	64695.7442634366	58804.1861383697	57981.5447759948	70274.4999201968	79436.6690862626	78036.6284138113	67431.0962875374	87658.7983787246	113484.015304311	62925.1737768097	70829.7546864487	84087.9909941368	81319.3850545585	83556.9349359721	28014.5035398193	36491.6553001106	43383.8873354495	50650.1515957732	48852.8829259872	47767.0349471844	65991.7334706616	59209.2254242655	73665.4359354526	85914.2546658218	62578.7559333923	55431.6586100224	69451.1984343294	60753.0051817115	64091.5348775536	86451.6090032896	66360.4894457385	68129.9898636341	74498.0636033109	70318.0701702396
206	201.112553173405	201.065284390557	201.231603667829	236.92700422287	168.129000663757	292.214003982544	68	18	8	12	16	33256.041533541	27492.5944120234	51134.9371732785	67945.5283176913	50259.1577832028	28126.0480669446	50572.956381063	34565.1869867236	82001.6862172075	36554.2664945608	46688.2389151055	49284.8356300419	35949.5234664848	31227.6065152639	82631.6070864648	112115.675676522	33671.6402171552	22355.4824454531	123862.177381435	124655.737652715	122395.642554885	124998.657969127	123074.944774231	123060.396450669	126834.459554069	93132.7851336747	7016.66011978344	7713.26613420155	30762.8141405609	29361.3340401689	30941.2522025872	11784.1042215657	23060.639813413	21030.0996788034	13570.1251147734	61165.2197066028	9001.11130724576	23782.5952314705
207	201.087109128618	201.029872778995	201.124392359878	57.1964992952347	25.2770006990433	154.545993804932	80	14	8	13	16	10198.7370724293	1745.14918139414	12634.7683296496	11781.9598185589	3340.89065065289	2260.74797746438	19356.3217311131	21340.4095863854	20754.8387509274	69358.2172415289	15197.8858347549	22924.8205928157	38446.1131763703	124585.223028155	11878.465772557	8187.67757101636	2698.60433993338	212123.833702186	21323.7384157692	21606.7897498421	20255.9942059368	21804.6682015434	22234.5187341595	21552.0733465809	24818.7173900596	16826.5701228453	451.599443844597	581.278981318375	10498.8234140538	14953.2442235594	77433.950984785	84005.3056391825	18382.1150817859	35830.2619119966	28861.1811216755	65284.9777744501	229202.383527934	50791.4556670433
208	201.148885945939	201.147944434841	201.149445798397	428.914503250122	357.521995391846	429.505999221802	16	0	6	0	8	1782.4135085512	2431.9883472803	1253.80262666079	2846.66643625824	2129.30743854423	1881.94101113128	1401.75519109319	1826.19413832435	1942.39629406377	1316.41560034058	1294.82784355048	2204.64141392661	1399.14431565953	1250.19265809888	3323.38423460349	1672.24496593233	2133.32847977267	1289.90076138242	11150.5894746166	9207.92065779679	9697.42517032661	10885.9028429689	10962.6866038514	11343.3961388564	9541.69413493428	7358.79119500731	577.748403090052	703.88897360384	1541.80832651118	1949.52772675222	1249.90305555984	1341.71771845152	1020.92973751714	2264.66462942772	1563.60996584594	2065.65311760828	837.324642614694	1681.41780823225
209	201.16397079036	201.113104679829	201.164688453144	543.5719871521	526.215991973877	544.221027984619	11	0	0	0	10	2200.23860334698	1254.70390442552	2279.31300258636	712.474592476462	383.969054462957	1047.87249484286	624.367744142811	246.987404778134	771.124920305279	979.027333417907	272.949298711494	1009.7136277603	492.878335030439	301.964203710357	1201.03934207757	712.734194713334	519.87027181685	903.100665959064	5127.43180677614	5098.17681433048	4397.57287537472	4569.20644547045	4481.83796128524	3836.0360290938	4674.41458625027	3506.21278015524	48.5041877670835	94.5462408827411	189.758645201412	311.225210771378	171.939686175953	134.464050292969	315.858868706971	200.902966130525	225.460895602591	161.023715623787	122.645492553711	73.1515618460253
213	202.115851649639	202.114158372099	202.116328781362	237.122500629425	236.168005943298	237.615999755859	16	1	5	0	10	3513.73577285546	2859.2436007224	4784.70316597861	6959.58822233478	4940.58126646583	3023.969168912	5125.89596138243	3827.37112675752	7984.88015819737	4055.21914124885	4767.14654592011	4797.73999401368	4136.34035809897	3431.54545011173	7972.72906473558	9839.62484064628	3836.13662354439	3171.90660422927	10551.1253707262	11630.4626324434	10091.1026873376	13325.6177709647	12861.0942963426	10218.4312101822	10991.6583793384	8236.56824389473	608.351961036316	628.361892625457	3698.46214569391	3097.24952612654	3670.90813408431	1581.51370380586	3018.3541500303	2530.04106741197	1790.20235179578	5543.88008912728	1026.61562953144	3051.25115906575
214	203.055833349678	203.001010293065	203.102787380198	55.5465000200272	24.6800003671646	126.783001937866	50	2	3	3	15	7826.6321431485	2158.46294032059	9361.72628527454	10364.7023942007	4411.71749905009	3639.82962519412	6784.90853642322	14337.4773214877	3458.6387082757	5340.29996015947	5027.41204453115	10692.4081889765	13260.8268666873	3926.19041472441	7165.77124360301	14079.8215422519	3223.47487596557	3950.55970957838	15483.1891933818	12491.0111484853	11523.7262413064	17118.1807372828	15225.1464320353	12757.4776976195	17211.4481066793	14153.7075707311	581.001251490824	400.538629706833	7269.89983403947	10290.3050411865	2399.3453771506	6994.01793372585	21008.8412308721	9160.54494426271	10192.5479792704	2645.16963099532	4359.10667219468	1118.71604596533
215	203.179864472772	203.178517939024	203.180409827378	651.236999969482	651.110019073486	652.510989074707	18	0	6	0	12	2145.16748907665	1180.73250018309	1120.06852339353	2611.09754506499	901.166427684327	3683.50145850331	912.512306900074	831.932499105111	500.029003665383	2293.59443956683	1813.01336340699	2832.31886649132	377.673664988251	984.728558033705	3577.9109749496	2094.4602746889	824.81833513702	2548.78587521613	11896.4422924945	9844.73354765347	8500.36172277265	10452.9432372898	6280.85202728212	9916.72359761074	9261.33747780463	8782.71220251918	25.7656928168403	61.5769856770833	190.715151451262	325.042991156535	77.7921914942563	124.438953271136	173.31942313058	132.821399281008	126.395503188949	210.359763643704	121.399571010045	94.3836532311721
216	203.854245541963	203.852381550313	203.855053049649	997.369995117188	996.530002746582	997.479951477051	55	17	10	12	16	23897.9878462212	23706.2175311148	19612.7278097187	19411.3389762305	18317.226573959	17751.7072796213	19842.9838001976	18751.807727851	18026.0383328497	16364.9832165614	18859.3095647437	17333.5146633908	17983.7574259937	16130.2954401076	12227.6805567322	12781.047015089	16347.0131464005	15569.4387960248	22436.1377797595	19181.7239828613	20532.3357811996	18196.1037273913	16909.9957407117	19534.8373611676	17003.8675287366	14012.7949565428	15756.650283183	17421.1406077156	21800.5898393989	19124.7142989512	17216.3831329644	16530.5622034854	19365.9632156151	20097.9699784092	14276.7559731084	15640.1185787469	15341.922812406	15902.449858021
217	204.033566890525	203.992444907848	204.08771778582	51.1659988212585	23.4819999742508	158.316006660461	51	18	6	5	10	166713.503658567	50824.5148398075	185274.594966655	175102.987698246	61015.340424669	53236.1268616736	101164.852582536	18648.4052151698	19793.2412962759	35032.6256914247	13678.0854182234	169288.865183713	60480.5078067778	11617.4557281163	77823.137829256	302002.453062972	33783.9476467314	12678.6081426271	14024.8890145216	13631.1702588999	9485.85150929354	10579.5244266873	12212.4250965416	10955.4312096635	14169.625720321	8232.7178318447	329.626790492912	320.363858409416	17826.973850884	177344.426865901	929.014040055659	659.916658685636	67361.6828842418	19111.635296992	46239.3365085777	499.237855616051	630.418672772805	501.136912052706
219	205.839026313816	205.837498108904	205.842721952069	999.887052307129	996.711011352539	1000.52103851318	63	18	10	13	16	66898.7979702652	51768.9352528325	47376.5834850286	56139.4688044746	59912.3462458815	46277.2223997116	47131.0032376221	51763.0739243193	48399.7299747808	46420.6923183426	45406.0027275483	41745.2031150312	41609.02793814	45844.4683356477	51456.14260979	33360.2287890017	42925.4403251078	39542.4631687626	60902.0216592135	78466.8291999749	42466.8938099096	66598.5378639056	46753.9604606107	47357.280196622	49639.6491533518	38536.5787275657	38482.7814938193	41045.6025801362	59988.1418321058	50255.3699193682	51187.3623674257	57387.1836856237	44664.2583314116	38834.3486755341	44177.8507300336	41897.9753050536	37440.116279684	32047.9358235002
220	206.048975791749	206.02876325751	206.082143366486	66.4259992218018	24.7500003671646	197.821999320984	55	3	8	13	13	558.648815846875	433.103167795343	824.547958021368	2214.58296532533	2094.37738423608	584.816734849306	998.996234466428	1345.01676314335	169205.277089207	577.152185217181	556.388870654037	873.436153196672	1289.7892099641	415603.145862091	2311.17438871467	124898.895918418	3539.65139517582	2899.80051142579	43229.891959005	46186.4074720305	41256.2623294295	41060.0697542479	42815.0513097585	44325.3503922031	44811.3208368858	31262.4860291412	450.776383433883	205.021717930795	18751.3096677062	36016.3467531196	60691.2827089053	80621.9032518441	75184.9009686347	40905.3546140122	40312.296302102	35804.2393879254	59126.7159017467	25120.710026327
221	206.823841137181	206.822377612425	206.824483820375	997.999992370605	997.228054504395	998.079970092773	57	18	10	13	16	47616.7138051987	49875.203540884	40790.6514449666	44705.2090531751	49198.0171320029	41698.5039213051	38566.7984257266	40445.8006343861	42750.8399526918	35722.9007859901	38762.7580003068	38773.9538776359	39329.7614900395	34133.117458052	28970.8934430778	30289.9032902887	34096.1240086359	33460.0335719157	41732.8462222115	43631.8880624582	42905.4895696566	43000.2599420093	42691.1018258198	39556.8507786691	37125.9364799286	31273.055650905	34431.9779414472	37365.7258010097	44711.2756951712	42570.582886406	42395.7413271408	40689.171961695	38858.1767957409	38428.2910761237	31220.6376419216	32273.4621738846	29910.5145540984	30592.2893758491
222	207.138149477183	207.137114511926	207.13893702237	504.706003875732	504.071984710693	507.608010253906	16	0	3	0	13	2566.19875555299	2755.74311517107	2151.98917887288	3444.22052457986	1294.39247410458	2872.8591193786	2441.49376344681	1441.77454138476	1609.97988798578	2258.87774914532	2427.07333829883	2606.31948577553	2164.40513538225	996.616825928912	3272.99063714487	1947.1536806455	2511.40471069128	2814.03034487882	8872.83881921321	8751.1131195724	8803.03117874744	10771.6646132534	11091.3315571271	11151.3255734799	11450.7795192715	7003.88111688197	563.79528987114	515.271796509265	694.818647550921	1554.16553532869	519.051796783013	594.985919813984	839.029575185134	422.077874509152	493.287863916144	360.033068828883	431.039443938062	753.474811517013
223	207.076772897838	207.011103163108	207.084790210955	170.641004524231	65.7959984970093	171.65699924469	17	2	0	2	10	720.31990542803	674.264882356068	1121.33408192689	1506.43061354384	1408.11012742054	1155.47632796131	607.202143463617	1451.64639859926	11835.4734683347	731.380356464366	1417.68060271349	1005.77282447368	582.790732449697	19712.775768191	1506.76904964298	1217.36940007971	813.957490993291	3234.60738776671	7594.43710633336	7350.68666972634	6986.34953774549	7179.53174129879	7106.26098701917	7657.06611205927	8047.871591714	3960.72293880433	363.581948477076	214.113817855343	1422.52032427741	857.188982822746	870.001512680389	24131.9449545979	16807.1719240202	2532.81542996876	1918.57037548125	1042.68924750388	851.04465690786	666.220343124121
224	207.834337627667	207.83246845477	207.835137063007	999.25895690918	998.001981506348	1000.51601959229	59	18	10	13	16	117803.122976001	118921.045261627	83978.7312117219	102303.023269594	91757.9407186913	99333.2280644603	99178.4862269461	101587.257295393	80248.7847223716	87013.6619167136	89363.375891215	89052.6195723563	90321.3868245253	43431.8230525008	73102.5121134307	68135.4667921188	48332.8129120264	72664.2533272376	117183.706593028	109402.770222502	107738.9557054	99679.1265844617	99857.5730925692	82132.1102275487	87173.4698114544	72661.7278313264	75327.3776812725	65102.4833132699	103623.626812814	98833.0221526067	106625.902637869	69715.7422989607	94945.0722849369	93176.4578609169	53152.3776401952	84827.9739953019	77615.9701672234	72767.0033818513
225	207.919430631972	207.9172760679	207.922356514437	1006.16801116943	1000.51597595215	1019.13505554199	67	16	10	11	15	155132.967156172	170891.229769707	155786.663931106	148964.425473948	94686.8586283922	136575.295402706	102732.528040968	108993.420676589	140199.808038138	147257.333077518	112676.920416637	137782.761138593	140952.395364626	124025.669135996	82583.5273931921	81159.7341950051	105427.340781249	96793.0175587311	102385.21503371	154266.839504242	153414.959596766	137453.800846618	97832.7401746511	106640.509764006	138746.112970859	70587.2952358425	96801.0195556283	122728.502820504	152775.512680411	156307.570560212	153738.103940304	152652.978252545	91568.9072677067	150107.484693063	139524.189362694	108673.57529363	116383.253354492	110182.930626336
226	208.064032645669	208.048603629958	208.145058526371	66.1220026016235	25.2569992494583	101.36299911499	38	13	8	7	7	17961.6186397984	5501.14589975215	13235.0726760722	22778.959876718	76221.5283112517	2825.50525166513	9823.95448001975	15355.2786958076	18914.47299622	3536.56630409081	3527.50473871414	9070.77945986235	39733.2737663227	66917.0657010353	98827.1316442689	57439.2191759734	56148.7060927728	69608.903881805	31852.8350652668	30200.3797026565	35983.1631773084	35013.9714531712	33132.3155262067	34066.0307939755	32367.2526703081	23203.3779860737	273.197926144708	287.905457504686	5309.16880081797	9960.44175515692	9692.61739917216	14106.7178794369	15730.845716291	3324.591551257	6031.18212127567	19513.4279405201	20556.2704384327	25456.8007657778
227	208.822721466208	208.821024123917	208.823770340417	997.372055053711	996.138011474609	998.075005493164	52	17	8	13	14	26096.1191187143	15286.1765917391	20327.9071475565	17838.3215944317	25073.9314440871	19144.8625178309	21416.2257444263	14100.9959679097	24021.7906564772	17605.1362687095	17635.4948480952	21275.274416425	16963.2812941968	17212.6163776115	18920.430838071	11991.294871313	12964.4749109745	8350.42324277759	24200.8545831648	15130.8562719338	13424.8747944273	22926.2782412232	24199.1621836424	22458.6669151532	16986.7616805956	19287.3715028167	13302.871260345	9896.49783395231	18678.0592711866	22663.2847849117	23204.6562717408	17492.078423202	13544.5373153687	20662.280748859	16554.5972377683	14938.8742226575	17252.1952313371	13739.231095734
230	209.831013362188	209.829093717437	209.832819393455	999.260014038086	996.74094543457	1001.1480166626	71	18	9	12	15	22161.3888439511	28723.67574632	19645.5790428016	21798.6003243723	22563.4236656015	18076.0642140657	18195.9188478068	20598.0504147496	13922.7790880855	19285.6008119881	12639.4613284618	15922.3248164356	23822.5122671574	16402.5675800486	10105.3108859807	15539.0733909607	18755.3012282588	14885.2451063879	20227.7044405575	26460.3900509787	12949.9257245287	15414.9174286751	25170.9715533687	21662.9806069686	15864.421726523	15878.480588387	20829.6642790708	10348.6470622569	23397.9471179815	22295.6879246235	27744.9664266557	14581.563295126	15290.7150961672	19801.0621727732	18870.7613263965	12299.3695227243	22118.6412767108	10684.3899612129
236	212.909624074206	212.908295021435	212.910342598533	989.445975036621	987.934007263184	996.734962463379	43	13	8	9	9	32557.4987027455	34417.0285466462	34901.6380730271	29218.3060415983	32910.5836675968	33019.8429364115	33495.9529033117	37421.1690221068	38636.0727481257	37403.7773454848	35859.4641666087	31410.0235677464	34970.9451723844	26453.9322499243	30533.4338974953	27312.7637085811	29467.9131873548	30284.4220572108	32848.1862999392	30406.5512241889	31285.8619840909	31909.2346613575	34825.8434761871	33376.4791819883	32733.5487749597	27197.4178439866	29095.9582067625	30229.7035651207	33944.9164963857	31333.0992360796	36662.7460288942	32424.6503493534	31065.848647975	33876.8863147404	27007.4069672193	36503.2597327232	30342.7349457131	27744.1826318437
238	214.036219755204	214.015101595404	214.087029154092	50.3359991836548	24.069999537468	64.8410016059875	37	0	8	6	13	5361.96937522344	1269.06966522632	2123.09877720345	3349.77957083045	1406.99889040076	2002.48702977105	2628.08328802614	1787.44216927923	1148.10212811998	2096.82932246066	2427.07508446445	2585.46846040676	1976.15014056178	1013.35805272209	1529.41263595646	2742.09210747587	1076.5345510687	1469.51420781319	49379.1375831195	49308.5575693089	46750.693363693	51173.0044951352	43728.1852775937	46038.4322779945	46681.2243919971	23025.9104172974	750.737186996802	555.252618993628	2174.73639468639	3478.32405116566	92412.2683576887	120028.588624019	5542.44019582415	10059.5053148278	4993.57127029988	234070.532057408	96654.774930004	189003.054448202
239	213.962858470449	213.961469614624	214.108136224107	131.799003715515	129.25300453186	205.35900592804	29	11	2	8	5	5245.80665766195	6014.33801844902	13886.1611045776	6196.02136140982	10485.6785059204	27718.1442842044	5310.96353528477	56359.1331526486	23600.9682299495	18099.660538329	6376.19757424868	46644.9328024685	16750.5110487981	14897.7992715054	10450.2068819829	22465.2374377055	20528.2300189811	21720.9953766545	12926.7819993421	10138.7453263124	7681.873538659	14537.9504108961	13637.6236397049	13676.1625856319	14989.5863359123	10747.1094545997	736.787580602403	453.07157226745	17303.8284633941	12203.3553293534	4554.85571577427	4804.63707786326	53980.1787419331	18296.7808318115	36017.521360477	2218.81569135189	1271.73812710002	3151.05499505278
240	214.047858115107	214.0464433393	214.048838007051	702.434972686768	701.801975708008	703.544027252197	9	0	0	0	9	753.1534584295	404.959199856967	595.32141671383	522.922891063017	472.411359694142	514.117266086085	901.669076803513	872.360760645511	701.130989085617	619.530186794698	564.317041697052	776.915363959968	578.063687509773	594.464594372047	736.543885409832	528.525324837949	424.36769183546	424.691854866288	6801.57857432732	8526.9097703658	7252.62172162606	7365.09584865455	7032.2500374982	6906.91287589073	6769.21259817023	6015.6520920944	394.047594682447	440.6921913332	795.016378438898	618.994295730123	655.486032315745	869.393921653317	773.510965543884	734.794369999568	969.279414473971	584.668375092487	481.37588715603	809.244706263859
241	214.143818732331	214.142422285387	214.144528978649	217.69000125885	216.318999900818	333.27799118042	75	18	10	13	16	19169.0925191694	21538.0400476162	18540.7071633808	17367.9764640124	24339.3947618594	18949.7937716742	14074.9987292899	17284.1210523038	23803.7161333794	18246.3498520889	21702.6442269749	19017.8802312502	19646.5707613731	17441.1158504442	14611.7307530297	15895.8205762372	21190.7715876529	17372.0673968573	21378.6868118033	18744.5491580623	21528.763578655	19645.7855398158	20615.1301678387	19754.6152481569	18768.7001114599	16924.6046198173	23331.3178281859	22738.855805021	20667.2654135466	20296.6677438872	19512.1481764829	20245.569468272	16091.6306722444	19072.4766456569	11412.9764951952	25555.9137848953	12523.3978223708	14777.0555892903
242	214.858212125275	214.857289088585	214.858773728003	894.112998199463	893.478995513916	894.118017120361	8	0	0	0	8	279.617576483637	395.164415873587	374.816818898544	425.599961844273	268.803768942753	300.866929555933	499.830659649335	258.210070393314	317.278396571055	377.176541984081	195.055241296689	443.253918593129	325.282315782937	209.935440334724	245.886946509903	288.160502115885	304.524345931908	186.397092924609	2960.17206044868	1631.44528622606	3904.19366182573	2338.99900319986	2716.58255438476	2508.0972780368	2808.8855120192	2179.14330779016	338.730682546273	380.316319406653	442.337546981871	201.807198660714	416.557951187981	270.133277361592	372.444489156206	317.749137891456	236.555961223319	306.592283625156	275.613880252838	333.3517177701
243	214.859314235811	214.857641171124	214.879935462589	996.73748260498	995.831035461426	997.997000427246	52	16	9	12	12	18464.6062104361	15279.036398828	15130.6927803372	14891.7544924188	18164.6867385507	13440.2031988045	14005.0308637172	17359.1398071684	21317.0682460064	20339.1974467891	16998.2229408808	19103.7335789502	20173.2751237345	15193.8991258666	14072.2140874714	15740.8081464436	14439.3437179327	17172.7306794801	15056.2507928386	15022.6964440942	20831.1667913596	16437.4986878361	19385.4945915598	14426.370053431	21477.1127885906	15200.4512932599	14926.5263360739	14382.3278440087	13537.2789636254	14929.7969587147	17434.544380714	16225.5205340255	16909.7370347326	17190.0034943436	16504.8480444867	16833.3125051111	15119.0584625734	12954.6359456144
245	215.128215632733	215.126650048675	215.164949548457	281.454498405457	215.8990026474	337.051006088257	60	18	8	13	16	24031.045730335	40351.0923571827	62732.0353429089	71706.5883889416	62094.165131289	37559.9860711396	30560.9347836077	37287.2832419814	106732.310551649	38648.4708283037	44317.7931215721	43632.5372633678	32559.6508290805	48647.2557527137	77111.8986544399	61963.8549368922	75354.8932381017	46830.6854718047	129594.467767174	127528.425449615	128327.394223271	126488.60112777	132706.485984315	129521.514071609	132904.137590315	100093.559535446	7673.852081839	7827.47273829911	31817.66800249	27659.8875576816	27277.6646418683	22281.1674896069	29230.4372296254	32234.2527847458	31525.2878120115	49015.2250812018	10538.5967103161	21198.2667816281
246	215.164694269665	215.163250512976	215.180527509269	479.170989990234	461.820987930298	495.277004241943	33	0	7	0	15	1541.50985074043	1594.37312230468	1831.80244515091	2088.50320526212	2005.24439106733	1791.58170621609	1068.28501572832	1541.17035052041	1652.317758766	1367.03896525763	1301.10868345788	1571.77988126501	1493.89094990976	1498.73077667085	4027.31480418053	1503.68745996505	1442.36429561488	1368.73323638425	18421.6033314653	19456.4095851624	16717.3872153426	16712.9035612831	14804.6000264719	16437.9219400801	15168.7351205014	11917.8506759323	512.1957745241	1006.90251182951	1194.21815569792	1902.48248011619	1389.24530299567	1051.04426872963	1472.12550548967	1616.36093493737	1268.20995180719	2085.73570201397	982.709955055267	1535.11412540223
247	215.866795666146	215.863447764522	215.868003141576	1001.14102218628	996.711011352539	1001.77505493164	62	18	10	13	16	24731.7344625369	35802.6795534069	22743.9127311456	15474.8360240247	19814.6603653952	25825.8534524858	17097.9067064356	22671.2213150673	24951.9118179008	24883.8520887009	26693.7981055987	18273.7577716261	15041.9500549273	15839.1263182834	17095.0406120194	13322.8781242172	16977.0791524513	17823.1270923714	27606.4952176437	23517.6378072426	20611.471134504	22638.7195800478	23287.7015512179	19608.7751030177	18337.7025587992	15880.1426737756	19362.3901478999	20018.2442051158	25107.5260720775	27192.9490478869	22929.3575447106	23091.3024174143	22161.0524702724	22308.5377977247	17449.12442786	23505.7828131132	18715.3442482249	15221.5247499074
248	216.033238714288	216.017647399688	216.087377286575	51.4239995527267	24.7400003671646	121.723994483948	44	5	8	11	9	7201.61986570247	673.320381652672	10620.4662908247	9033.58337227529	653.071214386593	631.664578077306	990.838994415943	837.171128686362	677.716323692984	839.03388951378	771.579866266903	8284.3854396214	903.094516521499	675.357936542107	1080.81565986841	9829.39382182511	688.988270276156	715.669804074494	32943.3968920913	36450.4748087518	31711.6943544778	37411.205098721	33695.8340387263	33509.5496263072	32088.2259298569	26500.7353446311	289.833810768876	288.598139845838	1173.24261514909	2041.10186288017	65195.1181398565	110390.754601718	14822.5819462677	16190.9816123173	36695.462680317	177997.498021371	76921.923810496	146735.300312027
249	216.131529557587	216.102642233622	216.167896041304	281.484999084473	280.872989578247	340.190992355347	16	1	5	1	8	3210.23161027614	3308.18700528089	6740.00093174194	7842.19944390867	6962.71186078233	4522.51326344176	4041.06719382373	5091.51502304777	11950.8961176672	4794.1958646588	4615.06794886664	5352.70330417156	3256.62319729424	5029.45981902257	7545.88836547307	6342.2677535758	8454.69055074028	5496.12041928938	13388.48109168	12061.1746579707	13178.8463721386	12431.9734938562	14360.5376818521	15513.2151947869	13896.5959803201	9898.42872488632	723.925683311719	900.067476183176	3691.1675409962	3450.95038072765	3459.45594327152	2720.10104233798	3461.33169159666	3812.83043464592	3545.21235760834	5610.34886260464	1250.74163992996	2605.42149524949
250	216.852181621852	216.851043803309	216.853451989796	552.759017791748	423.789992523193	681.499017944336	187	7	2	9	3	87416.2485535939	168695.940416902	80652.7918079625	81792.2050741911	86768.3819074423	48906.0289982076	79123.9620891918	81615.1114952564	86645.2295412584	81157.1137477626	79782.716272094	73669.9083696093	47502.6330798332	88837.2038245822	81401.6131642833	61185.9795695457	62650.2953045368	50708.8108915463	64667.7586806958	61360.0164082809	60754.6104451743	63361.7167273272	59565.8960496296	60829.8394772139	56220.2897267342	45720.5527669361	84710.3304468576	105016.206147126	86396.0058336041	251827.832056349	79159.7448958592	84160.348067327	65730.4670149789	76849.8282684599	77733.0095100403	106744.181341097	41545.5183279301	42597.9925649241
251	216.853320875784	216.851425798857	216.853877298484	996.74200592041	948.069027252197	996.982951049805	62	18	10	13	16	195678.454297492	211246.20476554	206204.734018524	207343.08854569	216871.905132302	218166.622117192	218452.79266309	232614.102402538	238921.973725945	245485.98261123	241685.483841777	244668.759945356	236831.897381784	196919.857704254	199710.252417687	198292.828281015	207490.790811591	208225.226222484	176794.425893873	189923.599682562	206559.784854815	206210.850872453	230738.916545492	231710.780030563	239207.637361813	194016.216050918	208451.950648114	205684.079489195	196804.559545013	198250.618156028	214393.686661802	216248.12606024	212291.199330207	231988.364209799	219370.775645606	237118.422481628	204180.508674801	197891.531236488
252	216.853055249544	216.851461442001	216.854025013348	893.647014312744	893.122987518311	894.118017120361	21	0	6	0	15	1977.72348110378	2528.09148562903	2287.96602103611	1927.25431267172	2292.0918083638	1915.17809371352	1654.93191313371	1804.29958959838	2112.95746272895	2780.60137123532	1808.1770671308	1387.25907608536	1918.97411948741	1415.43101965698	1543.47242966313	1562.90617334719	1920.04740389969	1958.90284562111	27389.3723400123	20640.9559278247	36132.0700240399	23247.9736654585	25364.3692190326	25366.9785242155	26968.9245249331	21605.8217712343	1673.88242042065	2027.89091050625	2484.09056669039	1477.85977509767	2121.37395400351	2226.25617098808	2094.22500982136	1885.70213190342	1409.45501065999	1860.43779111803	1914.96404477126	1204.58404629026
255	217.852821601132	217.85124698077	217.853788268291	894.112987518311	893.381014709473	894.118017120361	13	0	0	0	13	139.174378037453	500.637504928878	363.206962819211	353.974183776105	223.846628904343	331.709765262902	159.477330595255	158.766363007327	407.12914631851	259.834554365836	266.697833530605	176.474522420904	282.626511628429	161.130099932081	286.289611816406	266.515194618454	577.882985725999	298.32331975922	6079.02419315154	3731.71337880194	8798.52335714996	4474.84010308981	6394.01799393892	6019.36765172482	6058.98173434921	4261.29659349099	143.719196886756	246.585951627543	391.267650679996	351.34325373685	329.330258890055	215.398536289111	361.648056343198	266.048429300077	158.504908257164	357.607299940927	382.879879283905	384.296696856618
256	218.066676481077	217.982169436428	218.103326719175	55.8244999217987	25.9929992866516	93.2769984817505	56	15	0	5	14	30426.7847930938	12895.6720473943	31546.6167190996	35349.0109547424	22968.6789428774	16530.0262200355	14976.9261920976	36664.4525336847	15820.8374766656	17582.6966415321	32022.985056527	37762.2344488141	23439.6273149079	17846.1244925112	22871.835794334	33041.8353296006	20876.0930307897	21451.0670465584	6884.60578774603	8454.64183526401	7983.45507243328	7317.40401173088	8529.18740513257	8843.08785387925	7264.30717969305	6536.51478632865	129.677105733387	351.48007850003	5317.16027601915	3673.49162017927	11519.7640430725	16881.2836796399	16862.2622032935	38747.9865740857	3449.30420189641	587.662529904941	25909.7927954451	272.593904805428
257	218.865742068853	218.851030996024	218.867822172583	1003.65998123169	893.478995513916	1015.36205291748	108	18	10	13	16	95049.0680405233	97808.2224306017	91975.9966063716	95749.7844556515	96879.6578551903	94730.0457800535	95405.6936484864	94029.5736406647	100937.938421185	94707.7373510078	97095.3493650498	72065.721937523	93781.7876027635	71969.3937794864	76073.6323056646	70037.38767284	63443.9867571741	74528.0168254434	92163.5341096958	84444.248877702	73210.777955316	92680.0850073464	93447.1719346888	76723.3551429212	72617.5292165315	65673.4478843147	14123.1098447953	86626.6583634168	68784.0623023675	91960.5162178285	92834.1922589597	90742.9732929807	82867.295678086	94597.9684433341	89362.4139925092	93191.2778089919	75462.7201709235	74321.6469527653
259	219.138305193737	219.136855684036	219.21163076928	506.978002319336	505.336014709473	569.477977752686	39	0	8	0	14	7133.61587079428	4185.66515641054	7344.50566583278	2151.92567947693	2876.35890775818	3948.19065017509	2922.44138593405	1070.18517328977	3005.26784699271	3486.09242225818	2677.40134352203	4021.74669084776	2585.39832848993	1921.56963965452	5967.01076423641	2321.86345358845	2814.76175981287	5839.457983995	19831.7794342658	16111.8745128997	19227.0813873969	16103.5522877771	16955.1181547986	15497.1218454745	17021.9056452585	9837.9074088335	271.274767082805	215.583232650689	254.445860686828	1168.62333828087	366.927492978866	401.418254288728	1235.90690868507	354.385526925325	359.83818965704	380.570886249421	308.662323971136	384.919808551048
260	219.976322372131	219.975149040134	220.063854867398	165.542998428345	101.327001075745	167.217994537354	23	13	8	0	0	124745.08533223	86389.4964205334	194645.350493395	174476.255313343	259736.622922578	437401.517661104	55278.5723401596	1440.42033277294	138980.068516052	341946.125486939	591.148300979659	260102.555906686	17515.0337705344	250573.608994363	124899.651591444	9877.33496954665	434331.303591013	1181.77792523208	56768.6781733964	54154.827688006	57536.4845873835	61204.3113234686	61145.9650246426	60357.191742169	65279.9107787898	47732.6574745626	333.54014940178	476.210441262601	466.996917143371	4539.74840495451	1051.98468223214	795.640906831669	1523.71395533681	591.895354016498	483.751229426498	1212.73589547724	746.484550884273	698.706295453757
262	220.142009285557	220.140428977153	220.142554839187	506.820483093262	505.332984924316	507.532991333008	8	0	0	0	8	1070.80969512332	584.863963150419	1320.78620443214	497.905140287864	789.803134449654	717.384784928213	671.936981574425	263.585069266251	562.972456602613	557.461947114207	462.593877581647	803.883346438408	607.162035425504	348.01336113736	1212.52800977416	568.532182323539	658.846606428011	808.331881503202	3124.12501315276	3148.25039873562	2892.04799042063	2708.59003604059	3063.73843722501	2902.37047878653	2836.32420091745	1933.56629523531	225.253471340984	157.722863402632	215.307504037964	271.094006835173	257.915337341941	198.458937246766	384.345309265579	230.685249705892	289.710824391339	195.018977776635	429.049966321741	186.153830095753
263	221.080721084871	220.978242836457	221.081447332258	199.049000434875	142.732993736267	199.70100605011	31	14	4	2	3	4968.21095186698	11625.6827641688	12205.8036550283	14150.4077438089	23906.7415497774	54547.0508822601	3386.83443858288	9288.21448064205	51395.535462785	10651.2837429531	20182.7425861731	22752.7815855237	10274.0655621427	62466.2929956861	31636.6146254917	21025.6060566819	15060.9086419396	12961.9138268535	12809.047883795	12284.6153223503	13962.176408393	12652.9495755695	13358.4895850635	13077.2793293234	13255.1158998806	9533.14635241975	241.728792731218	169.205199010404	15585.1069603377	10798.5642432853	1064.13725360383	9218.83049748838	728.273568292947	12378.10309139	708.209861358007	28835.8109684521	472.760239969008	7209.68478415241
264	221.153892687779	221.057916427148	221.190146434814	390.757999420166	322.206989059448	468.773991851807	35	14	7	0	11	7573.69143975154	13352.2033929763	9119.99521765392	14657.2189321518	12666.1858957622	26239.8980705184	21358.8988861651	16381.2518356927	28140.7875289758	7733.88893306705	12665.367855493	6362.27617052694	11500.2220052198	9084.65384842653	5801.73582146193	6976.91742734239	27384.8292965256	22725.9384128093	13475.3494293569	13557.0192061209	13894.2950837033	11716.0768971965	13216.4858649332	13815.5165893412	13185.7834566738	9617.28107348504	1384.51719844507	1678.83494563897	7851.65656574443	6579.89800640692	2815.86500703606	5701.57893425764	2168.8256471927	5907.27466666243	2693.06094320336	5710.1451591543	2255.95448544621	4321.80921637598
265	221.973695875552	221.953605951366	221.974646344265	164.975499019623	122.016994514465	167.217994537354	36	16	7	0	0	116211.380120891	80283.6017262142	192641.99486143	175678.831031872	248461.23828193	442974.88574539	53793.8851427997	1241.86417564683	138331.941359517	341613.743442751	353.135195135139	256411.438186519	18183.7198929861	237044.121922818	125237.062638889	34946.1167004792	422397.606077981	12999.6983530738	55819.7796232436	55792.9904940538	58160.7418013754	58302.8733051405	58768.8765508868	58732.7179188374	61183.4400175139	50213.4821017012	302.729556271939	377.501490921846	508.310970734539	4894.73898462765	1002.64465398501	484.074039470404	1216.12406442095	867.640818865171	606.118938292244	349.67764641737	498.389289339206	343.857781017199
267	221.955425923158	221.954078050859	221.95588688089	279.569004516602	278.980992202759	281.448988037109	19	11	8	0	0	93328.8598030608	3088.61355015896	123428.742233478	138181.252926175	1841.94434362464	97630.3659793362	526012.399000173	2497.9781717062	9903.16769437728	77041.7912086987	745.106426031042	334407.586746035	13105.433002229	730.2315668876	146941.686804034	66968.531283529	15441.7562041698	3335.38406215236	167193.592574398	163177.356972019	154924.053996251	162457.119615799	162972.266402601	161317.804644231	157016.547095134	117506.503356099	499.299848247749	516.936423945456	829.24907602556	4407.13691715638	915.763045605272	545.195523910798	1473.38322903037	804.545976299506	640.143043470139	8743.7938270197	475.908802202312	894.281394613298
268	222.043046066327	222.038164975783	222.098385228078	87.2440023040771	30.2169991207123	235.667993507385	35	6	0	0	12	1265.7441219406	521.155148711987	1396.36162414873	1071.41602721065	369.723010069225	724.859677424072	10437.1782758894	789.460283770692	293.103102832858	18191.8778548139	606.869309124485	569.040053444536	431.492629796267	37553.2511057453	18183.7109685078	18117.9409341177	694.920965149895	81240.8348681317	8743.50273526506	8562.40363720446	8283.89956305325	8209.28312876984	7782.73861257598	8507.18073678541	9120.68091211468	6620.86396370066	265.705602762755	203.298217040364	1341.70887704069	5186.0418211172	841.155628559845	917.458994485496	3465.74870756393	1923.64337779023	2291.93841857696	510.529873473453	1310.75006406277	395.581454048166
269	222.828934231733	222.827160501241	222.840319507603	997.369035949707	987.205039978027	998.079970092773	91	18	10	13	16	49643.9287511492	49318.7013019607	42971.8509642407	48865.6149750017	49708.3899527881	47489.6919392821	49631.3988804049	49565.1647197653	53262.6109892672	40884.7205572767	43668.9623633623	46037.7988468509	43711.2691084621	37797.6559952796	39252.0141690705	38345.9370820698	38695.3836263716	37408.3117401457	50666.4254858614	51187.7080561327	48294.523690022	46632.6141090997	47729.4183781156	49447.4710658938	43709.9769248576	38445.7318646181	35705.7801997382	31164.6281497786	49181.6308107674	45619.9205451412	48692.7307938213	45028.945154436	48331.5039306879	49167.7554982016	39354.2526199174	39015.587924135	38997.1136688371	39498.5233526258
270	223.060083142762	222.976211252815	223.061343069986	157.684006690979	96.465998210907	167.085005493164	33	11	8	3	9	3044.35770137049	1084.13697829074	16676.4273070078	350920.934060464	22646.2578775082	38285.0339887664	5835.28399812244	198410.482395245	4423.18519024691	31366.239746511	30008.0568699905	22294.5336968596	4125.31896372512	20925.3981413785	7374.09318013117	32932.3264333822	2582.79689083331	1571.31835712787	19355.0769909297	20616.8425847893	19667.9725716034	20497.3956181565	19272.209081489	17968.588282831	20109.5978316013	14988.0746267996	132.548808429303	265.20454741054	2102.8794710408	2357.12382327486	1957.89353672415	3526.24005925935	5425.35315604974	2113.65809942898	5666.32080308162	27817.0196249888	10321.9641245333	798.732976649073
272	223.060550083726	222.956468140878	223.099338121197	278.995991477966	236.168005943298	361.433007583618	28	4	7	1	10	2809.7110762012	2337.18907221991	3581.89200188261	11205.1828295644	4494.5673467014	2978.4773509115	41068.0007304978	4462.76867577185	7333.105149058	3247.7231531523	5386.98612385047	25186.8819797258	3162.9274652831	2830.37436704089	9893.24338526066	9571.44088063445	3388.52265596059	2391.02506975643	13364.5268427447	10010.9760307148	10683.9449471366	8181.12249595206	10434.1476463712	8345.62731112819	9485.69367840851	7732.31076021795	712.358409211143	762.179744077588	2781.60224444336	3064.22868263908	2822.35519015696	1524.68388571487	4048.02669030925	3180.1522105183	2000.46446810081	4562.69658146426	1396.39346932972	2269.61718021582
273	223.205646821249	223.169241785983	223.206890181482	563.198008041382	481.926981658936	651.857027282715	30	1	0	0	16	305.047947462648	473.041615177233	254.132361224638	373.986079208266	336.069821238518	500.68005031118	310.714614138706	590.536273391409	271.546100135349	364.811974921335	766.787022989816	16196.8139834376	241.819794670763	481.827480189192	336.140338543337	423.42495757062	245.123937768551	389.475061651033	7685.07135727598	6967.54702496715	7232.40394838341	6755.72938324542	6427.28178836405	6147.00153796468	5156.09067500925	3992.24700438386	202.161895751953	202.154218685348	332.493607146236	412.089727368922	319.409101143981	349.701723915059	285.06378047308	356.139308572324	502.116135645827	386.77865075289	372.728930274607	399.940893072974
274	223.95329035584	223.95194316257	224.054837595693	279.569004516602	218.309996337891	281.448988037109	21	11	8	0	1	101211.230416931	2724.78654368085	122911.342159423	140584.077084447	1917.58251441875	95870.6305641308	525766.625802458	1834.24112077927	10608.9344093925	74709.0455632657	1121.03370499554	330462.378735863	13113.6694331549	739.943863113255	149798.115775803	71536.2979682833	18491.0338523026	3221.1731598607	166512.848339344	164526.478445157	151382.665046826	152776.037789602	163143.302151432	159546.744835045	158936.56407577	115816.392050762	938.486857769196	911.043016640111	625.404068310279	4005.62855202612	831.382966544402	771.65585954984	1119.18079718202	671.667639168833	877.168793222401	8502.8811294809	547.39658016013	942.420130656722
275	223.952902811592	223.933003432768	224.092306587723	153.31100189209	95.3640013504028	207.241999588013	25	13	0	1	3	11546.4563763142	22212.1575509403	3825.45950600356	10958.1041868925	8172.8305012865	3896.6643872417	10262.5811644668	19485.357401202	12831.3716020528	12952.5717561363	137.647853797255	13800.2571127098	4090.74088560107	21003.5526946293	13570.4744697735	34753.4345812602	27779.1606954389	13115.8035513621	2860.87716070081	3030.54212933142	3568.00284621306	4123.27390031563	3531.20855394308	4103.70188374817	5108.1172789714	1826.86438273871	233.396621699911	270.644815154374	198.563135214616	362.325119185029	157.23511929391	218.217913674191	477.081156611443	179.461250487948	331.84657854354	280.484187797643	213.709286616184	164.58913780516
277	224.069025288865	224.068018179034	224.210195285887	614.640995941162	562.811979522705	652.586008148193	15	0	0	0	11	421.019889768761	515.974606816191	522.230653952807	439.100795569539	438.231483768617	1278.71864079808	1128.49998873648	707.295202661086	607.463747984264	880.324230906864	542.804948756383	519.538867998286	494.130675427499	413.260678434977	1071.19446010341	398.245211032055	334.612023796537	572.624907598423	3472.26985562593	3480.69003372733	3365.9702895234	3531.05917490537	3004.1629645067	3332.67778983247	2828.91372369276	1788.44955433917	427.097262412589	353.804889285316	390.532331121562	1043.17310788088	479.774117635679	504.910233383341	821.220759885851	698.479696981551	755.295742311241	1388.28139065416	688.05141949059	426.578486721744
278	224.825867108175	224.824503434941	224.826995586437	997.997000427246	997.31096496582	998.075005493164	57	18	10	13	16	48813.555515483	46163.8301161677	41333.5685746372	42740.8495429985	45620.7614288752	43544.6182180289	46337.5580788436	46185.27146991	46231.310067529	39420.0576989651	38278.3118989617	40206.2697262131	40162.3264478943	33747.9977578224	35761.0091834641	33220.8501859568	31211.588228792	35805.1224901378	47405.7318806499	47074.2698214948	45386.5716850385	44366.5449719889	45746.9428740791	45150.4126631451	41284.8391399384	36059.3614756465	30954.575753002	29789.8110883939	43883.2302887997	40764.9347378754	44409.034471037	40680.9850914404	42900.5218648608	43758.1901351792	36918.4465493448	38540.8587956327	37528.7894884627	36327.0850353957
279	224.956207024176	224.955734577856	224.956639426055	279.565507278442	278.980992202759	281.448988037109	10	3	7	0	0	7332.08169808345	413.145443330312	9317.69986030246	8280.98899157685	382.496802755765	7269.51737262681	38629.4670707521	430.185860040731	952.631944225303	5909.78700897736	373.692157339305	24597.7966836293	1546.88923767794	329.959380913792	10357.2251334148	5481.45199427062	1796.93141889865	299.781634015297	10682.5417398517	10766.400978294	11611.4591920753	11903.6491577793	10451.9596564025	9354.98193249106	10892.8370514605	8591.57645134521	365.651459118817	308.154410272837	261.165753504527	669.98486319344	416.554237667205	303.295109227266	500.842069215141	406.429694388062	310.585584700507	989.392721931583	305.497409798205	296.237256314073
280	225.086319174835	224.956535057834	225.088091667841	52.9079988956451	24.7409999370575	129.235994873047	59	6	7	10	16	24550.0270882055	7637.04648161892	5040.83215901588	12859.3951043207	3930.2039295741	2983.76690049756	9150.46726844925	10004.7551350028	30400.611664404	3016.29079294065	6424.56663583405	61837.6146139793	6379.84886891874	1783.25308607519	114217.121332334	7951.33972242614	31080.7039993256	3123.35962463902	13976.1978651771	11582.2206323522	13214.7846466674	11496.8639033039	10139.6100341001	12153.8596663531	12268.0094391012	8537.26618532867	640.725166484463	630.397582114558	33406.8277153966	130711.915478423	13120.0618513736	4639.53283682521	86144.7180617542	22470.0611271929	18694.9461526871	5939.20538178707	7760.2235958704	962.592643947743
281	224.907911966822	224.906593599428	224.909111542589	1011.27247909546	1004.28800292969	1018.50295959473	52	16	8	12	13	29195.3949274216	84804.5963633671	28185.0763180466	83309.7276492789	84998.9750351143	77582.4228725814	77593.0096946284	79258.6642070767	78263.2234950747	79323.9459591929	31024.0356916418	78990.7657399765	77964.2097869315	66253.3747130885	64637.393082007	61829.5231166945	70714.0632555576	41480.3924986124	83289.372178819	82194.7421125212	79538.2016571931	81136.8095173376	80351.6330641874	79885.9258795725	80003.7913005667	61041.8340973452	69688.9619880531	71977.0313190908	76591.8816201963	79824.8619832165	82346.5394063359	79104.6546155268	75399.4228045218	76311.7115797212	52929.85507112	81340.6543514509	66246.8775351241	63461.2645131623
282	225.147550010585	225.075919882263	225.149381009439	269.557508277893	145.985999107361	366.200991134644	50	6	7	2	14	19897.4907513382	10380.0569117119	14161.4314267132	13639.8482946835	4223.07772474363	9205.57467618585	16427.4777934598	7459.15115383267	4464.21941562742	21460.5963473171	7632.78006332261	16070.2681017988	10632.7436752266	1371.16247118451	19505.6980711456	7694.01525752459	5324.27139503615	5778.49056739254	13091.6818370372	12936.9388837129	21831.3813849818	13407.6984570836	12576.2454627006	12835.0253234481	13770.1472758989	9424.28006668063	228.781621212738	340.98676271404	703.694121586691	923.863822880068	581.090631546187	397.637565075819	2713.14568215821	843.724095829896	423.821072945637	13717.5309840962	13557.059361075	361.107233855075
283	225.221288773969	225.184002975498	225.222133983703	633.428504867554	601.044973602295	661.679019927979	30	0	0	0	15	301.431809503246	200.493119522557	259.58406360549	419.003903410708	147.448146412335	171.15676517175	242.395855422784	196.336110872217	242.826305762026	254.026499183849	185.002758265287	371.078326714039	192.304009577259	90.7629435025156	216.857720545597	131.425048828125	209.082761589438	156.62144739257	5933.39638862827	5519.70738286322	4924.82631130765	5132.58371679349	4652.3038331337	5013.81802927703	5074.10641086159	3060.74150697616	129.448732944205	124.071316347364	115.007290392555	269.450282390462	183.489630155265	216.69430013001	217.23677800037	231.839096031236	219.642348878086	253.821862311848	173.280186544405	209.205727040768
284	225.797502006061	225.796103573338	225.798239170332	997.370022277832	996.573964538574	997.522032775879	57	17	10	13	16	23320.1477582143	23936.3800240414	19954.5125729697	22263.4712451696	22168.2931696747	20923.6180879814	23129.3792928073	23538.2006002581	22891.1262585287	16605.1580931544	18168.8256720857	20759.5214931574	17988.9198685437	16205.9790667499	15144.7657169402	15381.4689981937	15969.5281362316	17102.4815964736	22870.1265518786	23232.7245189656	21581.8407952568	20870.7653935999	21321.1243972318	19256.4281114191	16993.2859990597	14585.1309481266	15372.9553736483	12722.6099704206	22761.6674161383	20911.3892814641	21855.2505574056	20708.4424024714	21030.3904712037	21016.5318044594	16244.6646954976	16695.5815735273	16073.4438710427	15107.5463695452
285	225.980910319296	225.949012927103	226.090851243858	61.091997833252	35.1869984817505	93.0050016212463	25	1	8	12	0	1022.60019448906	668.941621014971	1310.83548409517	1206.04261258027	719.920938303982	1278.24661260016	1010.68806230958	1431.75419030594	688.460643766952	1098.73857301191	1017.42278492993	1463.22954501702	878.913400788791	844.781905952908	1045.53428304638	1287.48241978943	15941.459347517	913.241182447164	41515.5649421317	49247.7122237952	42935.6728181423	44241.3929075579	40403.5654048422	35635.6275377356	37179.8873431966	30401.4806920682	277.486798285494	333.425554361611	34602.0806235418	79777.6466391898	196990.897582633	75568.9727609852	195065.975073345	255792.907482702	34008.9008564246	60282.3076119917	65629.5875487558	14218.5398105625
286	226.822336972432	226.821692500622	226.823559410977	997.374485473633	996.731943359375	997.999992370605	24	7	4	7	6	15686.9328249192	14876.5405685373	12078.0191980923	13533.2125085227	10722.3103124066	9083.7064550542	11060.5577035774	12409.2124061706	13560.1119865954	13358.9488956355	11224.6406222018	8978.05700893141	12979.4541746616	10777.0896661187	13155.4685379307	10969.8094838722	10528.5414176082	11693.9011763111	14308.781860358	14837.2370345471	15017.0582130809	12010.1337735093	11658.3519049594	10402.0462602893	14037.1947581649	12529.4341823922	11092.5550162196	9922.84315497552	10205.9215834178	12318.2065944504	11674.3450021651	13953.9636294805	9981.21756012924	8953.69169030339	10718.3858059198	8498.05175233632	10838.9736860667	10519.507200111
287	227.101927488339	226.986462329692	227.139685509618	70.4129979515076	27.2539991140366	111.309003257751	89	9	8	10	16	13633.8311519923	5408.24499430228	20423.328329248	66459.3309762958	22040.2519003038	11497.5273573792	33984.3206286951	100492.164734286	6647.0166398683	13961.5758153567	109030.641613624	20217.3047071732	33931.1467382945	15483.598169224	32839.9910394405	74908.4969382444	9610.92664299807	13617.7114377285	24087.9821516569	22812.5022692263	31399.0046218395	23148.8245837601	24073.3517587206	30104.6616156101	24793.9785360134	17531.3280135657	687.055202659209	844.782433265448	16268.2901134233	12803.750987878	37872.309200649	14108.3516912017	60200.2515762825	36235.6828806743	32593.2562344968	23780.3546258988	67339.1192086296	14295.1106828414
288	227.200768165889	227.198989265006	227.201468747701	666.654978866577	665.751976165771	667.960987091064	28	2	8	1	16	4406.63667825626	1337.29296704179	4688.40624478757	13961.0482563917	4000.03110965037	5664.04357023707	2242.40654887124	9763.94143822298	1782.96210662208	2850.01541807875	4985.78709763864	7285.36027692224	1100.06407289884	2260.61163161941	4308.87019700582	8057.40485938266	1697.20587335421	7275.38416943293	30443.8470219634	28650.1221753781	26498.5943965899	27045.7508593239	21490.6408901759	21686.472843478	21324.099010433	10855.7066588178	631.585125624626	658.869415488263	890.321475670983	1498.49478193015	1050.48576882109	844.633687782694	881.58149523288	774.869981159767	1074.30227856609	1688.55336871675	179.788861792111	306.295165218074
289	227.127983480523	227.126289904541	227.164424466822	341.449504470825	266.878009338379	355.001006698608	22	4	3	1	11	10170.0364071098	9180.78997242451	11643.361704257	9679.28137641004	8158.62372525735	8232.12674404681	8183.99537247419	11305.9360626899	7698.48431106145	8323.24788045138	8400.45748739783	8733.60073504969	7829.46533799171	7071.37793998607	7996.25552232895	8374.8183312383	8048.62416317221	5247.80051879212	10809.9405184314	9395.9073170945	10321.9011862844	10216.4748748314	9162.83819731761	9427.49487182125	9737.81189161829	7717.59354950322	3630.76697691418	3684.74510732107	7894.93850757778	10791.863620095	8094.45524542861	7258.28192684303	7734.53472716734	7875.08519455791	8460.21203961968	7499.07740927074	5093.39783350378	4653.23590925662
290	227.794438159599	227.792882551967	227.795389064548	997.37000869751	996.656983642578	997.522032775879	56	18	10	12	16	15828.7347048947	15690.5092645437	11503.8535703985	12682.8037197678	14785.7434246583	14724.3547915987	12578.574705241	13015.577781392	14907.9292456917	10374.3583406121	12329.6957034187	12225.0248165642	12502.2646443972	10536.5645577013	10414.8269765362	9720.25835007296	10030.3141406178	9750.11246885018	14920.6309851073	15518.5773269406	14196.743569736	13307.4872498401	14899.2610945446	12732.2848601639	10495.871118933	9588.61684308434	10073.5702450275	9507.36953856677	14324.9826565431	12653.7231975934	14237.9805994313	12777.677260302	12509.5957685709	13466.1142864412	10383.0379608067	9610.29582020338	11951.7713776529	10782.1373033524
291	228.033137557862	227.948079493874	228.09860641097	60.7740009880066	25.538999838829	170.097996559143	100	12	8	12	15	40891.7228375614	28832.2728701627	24021.7180570494	53623.8157318183	601.171138107602	1488.10374422243	87418.0747893915	12838.3327974681	18640.5328740731	1044.02006849422	901.298892897354	74267.4956285692	53428.1016047138	938.117237187078	60063.5276629196	44622.0440244866	11632.7170444583	807.616472510272	92090.5108382897	104230.969779543	105659.389871983	82906.9433138808	104729.370964429	114876.221647065	109065.414018379	83706.6440363607	365.172913433111	233.202902092159	35637.7359134275	123717.808551115	1786137.24625848	255500.958108287	27771.3177505294	34940.983917366	62901.6981399683	543143.260000174	3502441.60777088	10969.0263003063
292	228.203790744549	228.202764165701	228.204364800385	666.091988296509	665.751976165771	666.706008911133	8	0	0	0	8	627.77364307195	427.297065377468	680.490382602811	2267.21615674736	661.785460638052	960.651512034237	600.884538688782	1405.82947316876	359.106719905511	558.548100426172	890.452322200957	1189.73183032201	359.901031830094	504.565238672563	712.721456966177	1609.02962541177	414.310702930797	903.905495616861	4997.0800716728	4477.57475297898	4594.14549932381	3831.27946150303	4051.80211224407	4210.62912457064	3105.87153196102	2210.72644982412	289.452429348561	241.270824813098	246.855300573124	448.997179488905	308.713017228059	280.012941565365	322.598857313581	252.381088523702	221.781089784671	460.509106084027	234.977318692207	250.035246528033
294	229.143868595237	229.141796519113	229.196071702356	324.720001068115	307.995999069214	440.928994522095	74	18	8	9	16	11761.9312390499	20644.017037251	36127.989366604	39408.885089728	24354.4136103638	19306.4693384951	15295.7717271522	17565.2661849917	55421.2183535425	20087.7786261341	20883.0212112516	21349.6404809649	16031.443157522	22371.383579211	48241.1073401291	22632.112642194	29634.1509193913	19342.3197032651	74341.7616764032	68813.7926681573	75614.1845882586	74753.2216589678	74014.6444084123	73956.8032650048	78646.543736388	57224.7997021601	7280.10087733828	7715.11444772109	12488.211605005	10716.2531127831	10052.5345752065	10753.0749191754	9193.62806316465	15234.564001409	17940.6451123303	25825.7658445369	6168.8247797098	10673.7702421927
295	229.195350191685	229.19365667935	229.195782321294	684.446983337402	683.985994110107	685.074974975586	21	1	8	0	12	6524.02757314796	2518.0123969032	3435.13995395042	8514.8810089007	1488.91982440278	7066.90252925456	2457.36869697137	2161.73930647156	1378.15338532627	5188.35185672207	1786.07243889738	5295.37307021208	1281.72719344329	1673.61396374824	8900.16735107239	4112.68119818997	1285.19049622118	2546.94396092404	15091.9350230694	17808.0659673814	15560.9416672576	14929.2455618083	15704.6204250986	12356.3104398881	10531.8040136669	11242.6227210858	301.531292724609	299.02425860567	247.712385531929	545.196455037052	339.531453450521	261.247792146169	262.104218201505	252.234341330516	275.206993374415	200.243719439022	248.862709535658	190.077996977605
296	229.179953883025	229.143300763768	229.195529383488	516.353996582031	455.122988433838	526.84302734375	17	0	0	0	13	383.122588140518	404.471320700133	585.593412507664	498.700193649243	426.305777198381	471.87782674927	412.942452820949	380.886842876673	473.125790773468	433.530975603922	458.133468605423	444.114479227737	276.755657488142	243.491987027228	516.160766811576	679.078491484577	315.361800195395	281.802618958884	4830.37344932556	4412.69615989489	4443.20517906953	4293.32787706364	3837.46056969278	3744.66506288946	4087.17937903851	2789.84439128544	192.343350151681	202.01060201905	477.118193716234	365.577449067072	366.831769475883	360.430220213803	391.736728884957	299.407707231797	326.400065830288	358.975453003217	358.877073539929	376.787913165309
297	229.155071305461	229.118557591145	229.155787378659	78.81099817276	60.0979986381531	94.546000957489	41	4	6	12	7	4123.85784665588	1613.81013870612	2622.63000872994	12283.9579588892	1176.96423053131	2504.81702444299	3765.42253078177	53697.0623584464	8578.04812134616	1823.64390094765	47544.4953387962	2339.09434140013	2767.27488364279	951.782323665172	1481.82796286947	12545.3144986462	3182.8767065078	3077.97399130464	38449.9763258738	36299.0056082122	37452.1004989371	36056.3703582678	38138.5174274384	44189.667839352	43117.3011826889	21874.8999052558	286.358959470487	415.256948405566	37788.2055962458	58513.2890491009	69205.8206729391	128670.138306759	168228.576078807	115606.443676012	70312.3445747249	72372.4354936656	112492.506918066	31177.6880967127
298	229.945157297576	229.943913335373	229.981644542063	153.025501003265	150.408997879028	270.138988494873	44	11	8	1	0	688349.592436601	593175.262627403	27548.5614163186	64693.2151779143	853.517586281399	34582.7589514805	2001569.56629324	437.470697786851	744.543807186827	2763056.37623436	1247.9286748236	21185.6719440222	19228.6607848406	490.169084866019	68875.5807232987	625.877146402278	833874.366283692	1021.34517162452	323720.53697695	318737.033589855	313002.936993702	326052.431469779	319949.243863587	338630.967667483	352011.136213657	259442.791137957	1046.82064425666	1053.73333317556	649.802081136581	29477.7665500506	773.276415557381	509.310538349974	697.914147614433	340.792620077948	502.902010949329	1622.18522284399	475.138417264501	503.434186209767
300	230.872640311747	230.870889208417	230.873687939454	997.372055053711	996.937986450195	997.522032775879	49	14	10	12	13	16120.4054006457	14714.7900847346	13582.3324323893	11785.34024755	16054.4899309427	12620.0015413463	8804.2660003936	12847.7975137066	12669.8272475104	12323.5232257247	13088.584997952	12596.1954457462	13421.4016370773	11221.6922020912	9177.50239209272	9623.85097838044	12279.1276057832	11778.3182677533	13272.3858839061	13849.6330994787	12471.1867365614	12599.3056122741	13691.8133486314	12336.5279305279	11372.9217653722	10536.7501255358	12645.1719805598	14454.4378375635	15051.2230378389	13263.9998338223	12547.9919639148	12243.4612752109	11759.9669011831	11690.4632345885	10092.1833198651	11412.6727888584	9808.37054471373	10370.795122236
302	230.947610455359	230.927195800907	231.032445621635	155.517003326416	150.408997879028	262.208003997803	22	13	2	1	0	39708.9555547165	34306.0981340131	55659.9574585818	7891.0519212205	678.399007960223	67088.0606974478	116467.737617539	11781.890788665	585.719114159234	172830.644218668	493.898639975328	61351.9759421956	40472.2191063147	474.330709095246	134049.955652547	10884.2884696368	50644.0159923685	726.652559094597	20478.7937392727	19670.4400949347	19161.7328089081	20951.9213627987	19949.7780178282	14846.0903009865	17564.9170249999	16725.0564977527	8121.52254326502	9796.30956135038	520.444120319444	6647.63464524091	424.13418328327	445.242554490498	431.792300760455	640.788297319232	426.351367695141	674.573973636143	436.030764042473	456.831143423718
303	231.883026828936	231.881177836922	231.930906521507	996.464023590088	993.208994140625	996.982951049805	52	17	8	12	14	10712.1205010034	17350.3854569945	16055.295256339	14877.9686836047	13718.4364813318	14676.7059747449	12552.102980786	14658.0731024779	13660.823341012	13810.2622177133	11544.1071286798	12636.677898666	9369.87164549413	11218.0090800673	9220.52798241377	7714.31517624296	8718.62475425005	11182.3602307524	14390.2290114015	14286.0114067203	16508.0761910677	14091.2568146097	13059.1174141211	12984.4609507173	13946.1228363868	11284.9485479246	9433.94930317998	9939.50505611196	14633.6407650862	15993.462331295	15356.3374449275	14362.334666873	13435.0373870986	13318.4496756513	13035.7308520802	12288.3205935359	9519.65358231483	10121.7637289848
304	231.991221279703	231.941901072651	232.097040023159	142.845997810364	80.713999710083	182.974004745483	87	11	8	1	13	667252.042307972	576393.7309083	937668.589299142	44167.9123908536	991.397744782269	1089166.43712739	1943069.2598416	734.009436456254	1400.7267283503	13031.7495498247	1500.70291737473	963476.388280033	666053.289192637	601.957103695305	2123174.06938968	884.525815582989	809181.177000519	1105.08173706734	313848.9578882	295400.628364798	319472.465070278	316968.60325871	319113.762320769	311364.432461405	329701.076567746	248341.263758389	1591.73517710852	1877.91408240423	909.072439410103	22178.5517467845	1191.72371351235	712.187472334597	677.042837543134	681.268730285453	845.534847061646	1375.06360162559	9267.09685407579	622.079905295496
306	232.94579769778	232.927380822304	232.946339452957	152.484501667023	150.408997879028	182.974004745483	20	10	5	0	0	38173.3923350414	44476.4991441608	54881.9375525842	19591.8330580614	2097.8499797238	64536.0199676034	114785.307393296	1509.61810448556	1685.98800003529	164025.629515681	1452.60971783404	56130.6422544472	38250.7642015186	1151.30507205781	62145.9176800773	1128.5080882416	47376.397992532	1813.31006235126	17544.8950575226	15105.2720477362	19275.3873050945	13234.797735808	19788.5382528603	20928.2885851457	17122.2344376107	15281.0707487251	3622.1119053252	4379.88115838543	1615.65703299495	2467.07954853454	1626.30586714577	1131.75591946731	877.505940394321	1341.5412799076	1433.96172605455	1088.37312170896	726.13908522922	922.315689658513
307	233.065497482669	233.044942727819	233.085050226432	51.8819998168945	24.7409999370575	195.932006835938	25	9	0	0	11	28062.2546936782	9252.72684828716	39160.2603894398	88130.5836577029	8465.90340598849	10275.6292634984	29611.1889405336	150764.535291923	25235.6921430035	6312.6619440237	41400.9605831874	107498.136135081	32951.1645830132	10890.4638202734	48895.8929261775	149772.481638626	8809.77150425581	5739.97883530366	12607.5420002901	11659.8807579259	12452.4517306179	11379.2541530155	12317.4575233793	11485.4896271744	12214.1870761381	8777.33656212455	342.255911758818	350.164252334554	3722.18272768557	2930.88008986437	1560.82650140033	1567.62722024748	5733.38362549217	3509.51554983177	3392.45753368278	806.933016337639	1077.5250234692	4014.45905838784
308	233.15374336317	233.116348725835	233.15417868428	511.478989868164	408.114993057251	544.201011657715	22	0	0	0	11	7361.87958498299	6202.28248357214	5852.3289565146	6096.50845676661	7611.42824358121	6819.9198001856	6843.2310772785	6241.94738983177	6854.00764692575	7420.238489273	6760.85407512529	6385.46339959465	6701.09498753026	5727.53837261349	6123.13216381799	5706.66647192836	6419.74737309106	4883.86649913155	7540.88291466236	6954.28788397787	7241.270038669	7757.51834069565	7665.47535827197	7609.89518704824	7876.14654771984	5758.79690586589	5894.9776942553	6369.8517864095	7105.24670997262	8126.17339142598	6120.913450005	6919.97677965648	5377.6196093671	6632.74867998157	6111.3418351952	6499.72253368901	5238.4253119491	5301.72641767189
309	234.818819069066	234.817275990542	234.853530081094	996.741033172607	995.864997253418	998.003049316406	58	18	10	13	16	14420.3078576352	17558.2218937824	15057.4283202155	15603.8196796831	16511.2036926354	16520.2416383754	14766.4288320063	16622.178831952	18747.5142940091	18706.3670160515	17664.256600397	16258.6093405315	17654.0481100538	13761.4269443206	15728.9992050771	13150.8813531697	16541.9589179568	17100.6052174171	13748.3694718033	13912.6916189399	15595.9339804016	16005.5811495997	16940.7416953426	16772.2461141553	16598.7709115865	15091.6334240735	16689.9125347393	16415.1129366888	14104.6737171032	13924.8452963959	14774.3727044372	15786.8333188375	15706.7997732852	16755.733759799	15171.0779431436	13246.2872806541	14650.1172817631	15395.0588151813
310	235.027394003303	234.986522033189	235.118997737421	53.2789995527267	23.4919996356964	137.81500541687	28	5	0	7	13	1677.00218313354	1724.83390737372	1656.40559302887	18228.1888287765	979.73469274423	1405.92726849994	10148.7873190569	22950.692739333	1565.28495382826	14037.8479744174	15834.4856961351	1636.37419185906	2280.66465433269	1298.89417573786	1783.95081209514	2436.53448563748	1051.49896223506	1085.35880992623	1971.87874958059	2120.70315383279	1628.35964497166	1587.71291085107	1605.85829637464	1843.6666881018	1737.76964179213	1545.49223750504	282.186507851542	238.07076783789	1073.15208230615	1368.46992157766	19266.5442783386	17856.8604362598	2201.84722427178	1020.93482716556	11805.1644794717	11344.2864436498	17498.6761873355	663.84615036305
312	236.104205824903	235.924549637172	236.105064769644	390.796001968384	294.410005340576	452.008007507324	52	17	8	3	10	13495.9212932635	18617.9720882513	13418.3745887177	27607.5823617554	20333.7737471759	44380.3994671768	34599.1048556803	26588.896973644	41430.6219731499	10962.9683759933	21607.6275121527	9355.66302538197	19388.7131779914	12825.2876851355	8593.99590264856	9986.38582621235	49209.4301138612	34174.6740908828	19928.2858049231	20383.0166444722	18819.1527690024	17852.614491377	20383.2108580534	17965.9034549352	18911.393299168	12606.6943143904	2481.78360244283	3101.8087402673	11961.3466048627	7756.7475625925	32036.3408501429	8263.88791785389	5343.08075661957	8862.20058604144	4731.70477750339	7526.96505224705	3421.84161647409	7046.05519630993
313	235.971490564152	235.953039089944	236.098809053304	143.035006561279	113.090996437073	212.660993804932	43	16	8	4	3	250020.701688032	440851.912749125	322384.646776621	109335.168050383	404388.562551768	690294.532635131	725398.757380929	341.47392459879	299419.937348492	1647791.24026692	859.610828477165	8392.68116197921	409523.760384736	805439.525634907	9499.48138455729	264908.291783257	463130.793809731	737021.795104162	179006.639607946	183542.454311466	181564.686879463	185904.927243848	191305.347947098	195682.295187437	200717.759355346	161444.129714761	1287.64768067747	1109.34266194546	3537.07786846823	11406.3643927686	652.500676299549	935.53378947638	7040.19756851345	1321.67860571481	22204.0046232612	1521.36052389857	833.292937790199	608.272980071087
315	236.983965197251	236.972429677855	237.110331614449	143.81150188446	85.3639984130859	282.082003250122	54	15	7	4	6	19698.4653827189	38164.3735424855	26136.1328199646	10218.8296010877	35770.601740118	56967.596012762	64171.0679392285	1113.65274586909	24396.0343117012	71272.7299631174	868.99830420262	67824.5596976448	33819.3922845569	30108.3979241992	85801.7233816103	22212.6126828257	16468.5350635701	66294.8331754594	15420.1439595699	13404.3119384568	16519.0055301461	15096.7905905098	13869.4433818627	15579.3981749844	17094.6676777523	11684.3220199377	213.659144810268	194.250634103714	748.084731792765	1546.91235062693	379.149974312899	663.187027725524	13237.7407635559	773.955886349348	795.676453308202	49406.178494803	525.285734406207	54539.8685625941
317	237.221289486413	237.219800423737	237.221995025045	596.033011779785	594.742979125977	692.963999328613	12	0	0	0	9	398.361973599717	704.328070215415	293.265166438392	736.393271970061	550.075206111534	1056.05721750607	387.441502664093	546.766684034331	400.343834739178	498.871759376912	427.190523655238	464.614421406683	194.281072421132	323.692874261364	787.579312828871	433.690521833797	234.065001830459	723.391609189411	2483.71419928624	2634.02945959339	2103.97743318762	2657.20031604973	2230.64679802324	1619.68365800567	1873.36764259035	1112.08355958201	315.319132975737	177.348115543649	236.193186946213	932.341190357072	359.874470753595	380.093023588695	568.593677994329	280.68525859993	419.831304047257	575.183567413998	215.906041424622	200.395667336074
319	237.969234960147	237.94876767836	238.098328250484	138.457996025085	27.5239991140366	204.729005775452	60	17	8	3	9	246486.341146195	440899.291283442	318320.028162931	105843.258932642	402962.479507118	684773.439778807	722595.38142453	18612.0482267242	294889.055997783	30865.3093771351	849.302740513254	8405.4949892275	404092.393845925	797058.540942874	975392.103293248	262210.504271585	455646.286665923	736063.397238239	175638.165974084	183812.639074883	181736.31605419	186370.69846106	188696.83847107	193702.664661128	200872.074390876	158937.053033638	1196.21229975914	1368.40976001966	579.922430499372	11298.74584594	629.36957789458	590.046820745126	64501.0927447763	582.06395087552	657.204437364655	618.528550168872	462.31266918245	440.450025858358
320	237.950041599406	237.948724470989	238.086825172815	270.14199256897	218.315005302429	367.980993728638	27	16	8	1	1	269128.103343771	312910.625468	260303.689467811	258547.817012056	58611.1751431256	306062.134148654	428932.900716127	1199.39113741867	67075.3547083915	319573.207960435	2242.93423101226	326825.814370498	286358.628061772	13688.6585919064	506699.428480645	75442.8113250384	477345.710545622	12375.1669067885	18504.6416250455	18421.3330412563	17314.5896146225	17776.0677226281	18328.4142660467	21490.6827391684	19052.1636565881	13042.4158096723	803.596737426307	895.035529722992	1213.51108067067	2478.61916675476	1094.17073671846	890.184210974288	50104.9065541942	861.607551397507	924.325320716326	1942.01617207378	852.204823363501	815.192674551159
321	238.834612879023	238.833023311607	238.930640861641	989.22902130127	988.104032287598	991.333944702148	37	17	9	8	3	20223.3621341526	27363.5754082635	17665.7698545558	18791.6223239154	20645.6712555885	20547.4202569265	16014.0449241975	21236.9872241429	20483.2891927287	17244.110340178	21506.1566646723	14115.9497409244	16204.0380097949	13308.9135590885	20687.6532421983	15983.1468876224	26965.1772069874	30778.1138710252	7578.02405431486	7768.04631818086	11864.8113464005	8805.36650025845	10402.9339342229	11325.41950427	11566.4977897274	9960.72201132774	23798.9565920315	34181.5415515124	20284.2392793097	18665.4490027577	19297.2924483816	16182.176912941	20407.516063911	19255.1730904396	14713.5784866326	15396.3803462684	22672.731341614	22795.8090504011
322	238.971586234512	238.970255600549	238.972185130786	143.431501808167	142.193995094299	144.766005172729	24	16	8	0	0	20759.66918811	36225.8932264118	25459.2261274411	9389.31183738343	33133.0626560548	56366.8696041843	61873.3989497926	739.814149319815	22997.00593777	147419.723045181	576.499164501205	63735.3339188744	32817.9732645978	66478.9659656802	84160.284485546	21025.4425760192	38106.1715565409	61472.5357931235	14481.3345376099	13091.4512895129	12413.3705422282	15895.2553133261	15898.8429782938	14672.7395432675	16932.9979558406	12652.5692092867	247.618473052979	148.847328848031	410.299071688496	1631.83733362751	439.056119726272	542.594737311592	507.977105124039	548.15861439833	582.361580723082	365.693063030485	389.42888392054	333.627294803213
323	239.065899481859	239.01734897443	239.188501757792	62.2279978942871	29.9379996490479	162.715001106262	63	7	8	13	12	1590.15654811791	500.789811899886	1763.31200088188	34708.0285164737	614.5043970452	677523.207818932	787.737045013035	19902.3474159612	346.407383180223	39297.7360966407	11857.7734405361	110504.983019426	850.957436841913	949.385839089751	35484.0051948347	1439.41199778765	469.940712522017	747.777061346453	17927.9372528298	15393.8012309521	16568.0699116069	14597.9560207436	16875.9778741281	15521.9833985791	15656.8084603418	10850.9914733749	173.412636871624	33.356466293335	30169.8883661767	20974.0022628419	42949.738071207	12285.9709933656	73845.5276183571	21829.9152342209	41092.9402464412	74539.4500496984	61978.1515874567	62316.8523981376
324	239.200625566285	239.16435030681	239.235917941603	656.496019897461	566.969974975586	667.311025085449	35	4	6	0	16	3546.29709992558	1550.72893866412	2613.53275149936	42627.2821145068	4047.234587597	3188.04016429984	1704.60353556382	6530.98284759786	1861.74232162628	1817.30396025442	8162.82540261745	6200.76235809496	1615.96773728314	3473.46187564855	31956.2166161416	6244.73734059632	1743.94603662193	9768.95515250472	11653.5190632194	13795.7474459247	11263.3669260219	9638.47821909934	10432.1846908066	9316.72982912107	7234.39416672502	8417.83467815816	122.861805888452	169.017223918065	736.940142636912	1509.80718342546	406.133923155069	293.379211425781	886.466178568701	315.259094991618	356.820314416103	910.089541454334	382.154058769345	293.817109461594
325	239.164481102029	239.127240664333	239.165013264036	299.332002754211	244.316000671387	300.131011505127	34	7	8	0	16	30695.6880991347	6190.74042206651	13994.0780537785	16861.8647965172	5761.84582812236	8633.84767526512	18731.9984195661	728.878764724359	3429.3631160818	15123.9835862517	852.984021166339	15454.7279977187	9528.4669425731	1393.92121787338	16147.4494392648	4972.52861467113	6290.55729206093	2774.26142984629	31336.9541734861	31618.8236791338	33804.0600356925	33177.5256693363	31268.160048008	30941.7044840899	32438.7555757672	18301.9713112456	137.625240749783	95.3412475585938	315.472357166983	597.865402370898	335.080262153565	419.544612604659	659.456569857895	365.624036250326	404.297663123243	378.804278808439	352.267512062564	194.129737006293
326	239.236893547319	239.236574053634	239.237186476109	677.143505554199	665.418017120361	689.477002105713	10	0	0	0	9	309.836365062355	197.952334519165	396.621397025883	479.191808738889	225.902226381749	272.416381950992	251.918334956514	329.966752172194	304.086000600457	210.200004380268	299.532115322305	1192.48554195038	288.495590351149	208.367099448023	367.000476699824	394.359105759362	208.175372928381	280.477685103858	3975.96103619462	3785.62716756863	3775.458073318	2644.12580717355	2745.92745412514	2842.96061381511	2481.06840125404	1878.79196061194	176.98095703125	179.32213189927	170.209351212345	286.838304649785	195.00732421875	239.558145677153	199.300122320652	286.18485083282	195.281774054874	336.33528309837	150.858150968159	210.783716517501
327	239.948064188305	239.946390233016	239.948501203058	270.138995285034	268.836988372803	272.122002105713	24	15	8	0	0	267650.067237616	312777.474677431	255362.593893211	251161.8724695	57386.5087799868	299791.26911618	427427.938837356	2716.63223011295	68380.6035605799	305729.684585651	3070.68526960015	321507.424975714	287779.606586714	8752.11353215426	501476.025811019	74599.271929263	474441.613836301	14278.5653246334	16479.3074643754	15473.6325197132	15195.3912448683	19288.1588379166	18876.6644587495	16338.6484118279	18460.7597150153	15242.8117453633	3445.34625477791	3040.38459524984	2584.97443157434	3421.31497168988	1956.8142803212	2665.28889841537	1390.83071417939	1921.50825241817	1932.34408463165	2443.31237506978	1106.08675794372	2002.9797344625
328	240.061384487684	239.946180894044	240.108874535068	107.428001327515	25.388999838829	191.77000377655	39	11	0	12	4	10224.3482989575	18573.4355837735	6809.53832393512	7115.7658048388	1577.85858855525	14366.500972238	36117.388341805	10509.4035172034	4578.51498708377	20217.1524628401	9255.62754286779	26781.5830301067	15984.4423532414	2175.83927483764	31493.7664499535	16516.7163797683	34247.7682335895	3193.05178049154	6878.79528748078	6862.75825792303	6296.07317571673	6874.49589039385	7706.17888755575	8113.31342660207	8362.87789311781	5751.86878032088	121.212219933927	125.539879380454	16591.3357312665	18737.7816367887	144979.445232532	2951.12838250673	18193.012484449	11848.6991486737	10256.8593281597	24207.8371459933	29927.6778953561	18225.1885917261
329	240.863832959368	240.86265386831	240.864312612737	989.366961364746	987.611993713379	990.424023742676	33	10	8	4	11	14670.339944724	19805.3371293602	10168.8859412142	12565.7502615778	11200.5473526852	10011.5950122476	9933.16371732273	8357.54097856348	13420.9318958629	13396.3466552973	9843.54023664608	7411.73462213092	10259.8614919454	7694.95174208554	10775.0513859153	8187.54823659631	13124.6322615987	13035.1427972596	12298.9284208417	15364.6116895475	16688.4286486311	15185.0444562454	14765.0518624485	13819.5733036181	13534.7795206681	11380.6994260351	8593.23199830539	15670.3711211681	15899.1859028162	10376.4337835601	15814.0919764154	9839.2711416143	11474.4098321994	10845.3753193319	10434.6828230457	11223.1620735327	11005.4597790509	9333.96532840199
330	241.07100753183	241.009294029338	241.110263190638	46.8800017642975	25.2010007667541	184.799006767273	127	18	8	11	16	221200.995276579	205244.251026258	162633.791140191	417793.525848885	105690.336701383	95667.3786913278	195497.323882503	398544.629701959	82442.9313152327	22503.9039886463	354025.897283756	137600.295408067	283917.562641279	21031.9524576574	80075.9283193841	273239.738362466	113658.651947855	20693.4492993406	146871.546181651	152085.743400063	144531.391798046	134478.190626032	134207.73849893	131083.81113514	132364.420042233	97852.8097643297	736.028057364747	504.933027787642	86278.4120497783	120465.350490974	87011.1505140586	14706.5416063465	21849.8778366926	35424.7743955889	39224.5483975578	77791.9748536835	51627.2165116831	422.912661607028
331	240.951082892142	240.949595337926	241.106991662159	270.770014266968	232.526006698608	272.027006149292	13	11	0	1	1	9964.0444986948	21735.464608348	13048.8458103542	16496.8298197387	4258.25780252761	15259.8444685369	30084.2859247969	575.363156113487	4153.71069958577	24302.5702894702	543.512932800939	23691.0558475927	18762.2968289349	584.711827898971	34943.845593486	5128.33338241171	34965.8813123688	1159.61777156133	1573.04563076601	1433.9207052951	2232.38790249352	1777.92437468596	1786.95812650025	1377.75862534996	1873.34079084037	1293.56111194093	402.363538359507	384.494402970259	687.272235632802	19346.9969802809	777.906862657087	676.551492797426	1103.0212580937	859.173898941837	840.205932954183	827.153679756448	830.623461064739	567.67636127118
332	241.180081673202	241.14365781772	241.195256582249	487.980992279053	454.52299118042	545.477989807129	21	2	0	0	12	1170.74820084338	978.354303571262	1786.0524254718	12786.2125508199	2293.87211544865	1324.41933862439	977.019845179681	1465.99075143039	1372.38117741421	1005.38792082667	2117.50757466629	1142.7489184817	1192.57043742881	1884.99710174331	4028.42151315936	9030.91481901306	1188.57365208864	1814.27436896414	5093.8297880888	4612.60240021561	4473.34080310059	4296.58000469633	4430.87213605962	4425.82854950428	4446.16266407179	3082.81769353151	301.994512841105	320.957385733191	892.445479316371	967.360634090911	635.859016216626	1057.53679276976	853.591352007751	581.556337594986	1238.65676549077	2545.60453983556	749.774056288547	793.946707062423
333	241.179581002977	241.143684185217	241.180375024907	395.639996643066	314.663987884521	398.540001983643	16	0	0	1	9	936.399893468585	1048.27217253298	1042.88488006524	1312.87083490125	964.274557186883	1514.95058685499	834.32914146019	877.649530093016	889.47932087901	952.30861831448	935.268604378809	1103.07836828669	947.742894972251	698.458470977843	1388.01823030361	1289.22870150954	1334.59929583374	1680.71920071441	10350.1587147489	9211.84277197854	10020.367246514	8681.19579321959	10851.5660016417	9708.39552912522	8824.76983000524	6311.63948911491	341.054654996842	150.270428006453	494.965369354764	704.29188887885	811.565323559059	666.462095195851	595.633054144003	475.276497366965	844.378767956133	6677.57900752906	537.574121597265	601.042963541113
335	241.118181572782	241.11602799258	241.175668159458	121.537000007629	33.2050007915497	122.074994544983	39	3	7	5	12	3672.23755148426	2364.20683120145	4329.94934712052	20389.4049741179	4242.34453302169	13938.564374534	3870.56585551612	227350.368827296	4050.28688082525	3852.81628492195	93766.1457868656	5940.86141164282	2005.93562903566	1822.17916588911	3162.59080253951	13089.7461658483	4367.9618655026	2799.17235368211	43226.8094518302	26375.580166119	42014.0878063256	22091.0215421878	41966.4449968329	40963.6476024252	47764.1366216975	28138.6753072974	93.3070902395993	185.701182766507	22798.6777036339	39290.1502537231	58843.1642012397	36682.7152558677	150374.060262037	68073.163646902	113389.095667323	14994.7737082536	58742.7695145413	32088.1318252315
336	241.791027331169	241.755269517778	241.79319415402	998.07049911499	997.331967773438	999.889984130859	112	18	10	13	16	30942.2026268876	29601.4203805183	28591.1637809365	29518.7743767723	30420.331617482	27950.6130347028	30831.5533904359	28780.8465994362	32041.7458744099	26239.453898035	26021.7411547154	27283.5603395566	24400.3553437872	22556.7393819597	16450.4157632677	20396.2574334741	22797.7003123797	22457.2532655671	29763.0411550267	29401.0829246824	29791.1891834289	28794.8636134962	30690.4639544586	28741.6909385473	27214.9467785284	21926.0298364609	20141.2406239815	20544.86865188	27744.2752910157	25992.7096543678	31131.454264462	27481.2198498636	29752.5368747753	28824.165049307	18607.1096768975	24169.0153281797	24990.7400796811	14715.2177427476
337	241.94437773138	241.942883135623	241.945212831349	258.443010787964	257.810008163452	259.066989059448	11	11	0	0	0	10456.401052922	11410.9631783327	11216.8579519028	7972.2323808819	8104.19213104579	14539.6684596827	23090.2459882409	5586.49624157614	9543.61821667466	20775.495828067	4739.24960887432	25339.6129399742	10829.0875652499	10075.881874105	27286.7618121127	14856.6803210881	26550.5863133952	5869.59237739113	7558.80105671618	8093.04679817127	7319.70881716162	7883.97540097963	7355.1770945359	7462.49411926325	8462.46307767089	6059.46465384332	2346.41297262472	2278.69982496194	7269.77653593073	5612.59872226997	5134.80363063018	4747.83197070989	2867.68982110173	4583.49594081607	3496.01382983393	2942.05858091348	1974.19148756688	3329.43902988732
340	242.175169766217	242.137454418511	242.182724820327	301.078999404907	300.728992614746	435.17599609375	64	18	10	13	16	58112.344394595	47207.6931290736	56160.4593354972	64623.2499732081	44688.5252878485	60854.042069009	43659.4579374162	45078.1047666231	93652.9318810254	56307.7316423645	58126.91647714	39858.5522856703	59005.0205301959	32976.5521075949	28845.8348498298	31122.6344792708	56972.6844870175	34255.1814294127	60217.6080605867	60243.3916994785	61557.9611420212	60164.6031013839	57674.317836769	59829.4361892777	61228.9003628894	41751.4966676012	17098.626629021	19068.6700623035	44011.903981972	29860.3522076644	24255.8405918719	44104.4257948436	21788.0377271217	41487.3032121114	25921.9479177473	48304.2034692066	21745.3484715042	26897.6735592317
341	242.079041507631	242.078547714415	242.220255580986	636.386002044678	524.959000091553	697.751980285645	15	1	0	0	9	863.493786550199	439.722289275808	562.343158374773	17118.1861287585	359.827214334518	950.625919426863	657.061429008698	333.092736141326	486.307232322315	967.70514506381	380.862449165219	965.743158524856	480.299225458875	364.399845276601	1688.27259884294	494.313264868621	246.459281561466	571.656531065702	6293.18682799967	5720.11404130182	5318.7908089725	5365.99932417818	5639.98174475133	5076.26448878087	4936.04550612811	3364.04611595614	310.512336487094	353.104166451842	251.095649938171	361.044131485029	257.996152993292	554.674884300966	543.091774555353	282.597012394538	387.850159528128	524.603798044201	445.827203668081	401.192702037426
344	243.159430271166	243.157871003952	243.210123273101	365.476499328613	301.074011535645	422.621989593506	66	18	8	8	16	15219.1326350067	18904.1239856207	45083.1290501463	31282.7144799062	23194.83041584	18275.8269826366	17412.4926465936	21438.4676016262	43581.85839504	21832.9844050192	21389.6347893993	22170.2756322144	19789.8219261798	22172.6371490728	41585.8502618969	23068.5147677041	38819.5148317366	17628.3476387011	106277.050588124	108048.871543569	105005.686576045	108931.195574746	110004.400575114	113874.444758984	113056.422708007	82964.5733118608	7032.80669727176	7894.77964018006	16318.547666356	14440.9456496512	11852.0860769202	11446.2874593834	9142.16454169403	15259.9508590705	17412.00585214	29316.6076554358	8950.83566342294	10322.111708348
345	243.195724019551	243.194446743146	243.196538642631	572.62849647522	504.071987609863	573.269993896484	28	1	8	0	16	2797.29884500072	2008.33468452977	3910.06946562013	5318.97661052644	2241.90524685724	2632.66692450643	2106.41887943881	2073.29202056676	1759.04666874558	2194.04716443643	1859.30030105263	20130.8457618478	1548.37398781418	1976.61698733456	3362.2345626337	2770.58373755179	1639.89350946217	1955.36939013315	49691.3535424937	48128.60672228	46936.0811637829	43592.3848491302	42462.7052083891	40338.5714690311	39771.9904578733	28188.9194835583	1134.11046734204	1226.01962564513	1612.16455033692	1828.74546556671	1585.19233762162	1268.32489932328	1835.66194760528	1452.88097805033	1361.7456752751	1828.09202604322	1156.28308233453	943.654300381895
346	243.789703074118	243.752173152359	243.806662389739	997.992002868652	996.72700592041	1000.52200256348	69	17	10	13	16	17739.420035027	18474.4217833132	13614.0875611994	16598.4810570503	17009.0761054094	19534.27268068	18021.779582575	16884.6830744985	19994.0231225733	10418.2630407278	14034.9583411217	16620.7811011747	19107.4026234448	12236.1039133583	10105.5968363237	14474.40385741	10063.9880027622	14760.0881095603	10566.7998682195	18476.7495853911	16871.0460628197	18399.6440609612	18801.5741825725	16151.0186628093	14773.4624938028	8485.6796194464	11833.6991733632	11761.5673144325	17160.4974583746	15625.2737782896	18534.8459179688	16864.2267286219	17022.7809548937	13626.2380050123	10430.2021048777	14000.1605520956	12907.0513444713	11411.5016590804
347	243.942581249435	243.940934850326	243.943381975779	258.441997299194	257.810008163452	259.066989059448	11	11	0	0	0	7618.68172518909	11083.0282050655	11800.6717619077	11358.2398147602	42051.2547537088	11324.3485145667	22042.990226604	17868.2543518245	26906.9289240539	18991.9603777768	26451.5789426565	22404.4866545966	27737.202627182	9270.1247305423	29105.0008793472	16357.1892079466	25734.6061146143	11052.4926193617	6826.44537433609	6537.10873880424	6355.94548458523	8332.9831418395	6506.31195457812	7521.93368017673	7146.28770695627	5628.0922845751	68067.4518162012	71660.8662107587	10983.0859594867	7563.58823672403	1725.78084086627	17601.2288667634	810.649196749553	5724.57264756784	4092.63708588481	2361.14377405588	913.770770416828	12048.3185776658
349	243.898230068711	243.896719716011	243.898750129527	995.102005004883	994.666980285645	996.120054931641	57	18	10	13	16	35056.514394111	42743.3311505187	32427.3551317491	31386.8278139406	38586.2485966086	33568.0037664995	29374.2446575624	35567.8722898196	39361.4702505469	39977.0823832881	39223.5616396616	40749.3100403498	45564.423749845	35403.1298017153	29907.3601172213	27670.886800345	42249.019627721	39544.6627443423	31587.592153335	30573.8280180842	32848.6012285575	33119.0082772664	33270.6953404471	34738.7333923322	36056.8272644877	34570.5621142561	44601.9247832646	47361.7215485761	34181.3080870584	34069.3709393484	32807.0164303842	36624.3296076916	28934.7614195617	34175.4393544612	29764.7185395048	35284.6486088494	32645.0799615216	36551.7741340399
350	244.198918754859	244.197789357825	244.199273362105	572.630004577637	572.625974884033	573.343010253906	11	0	0	0	11	509.726978429283	519.571221834747	501.182149912748	956.532858686429	643.921810681621	552.751875597363	562.610809908559	530.499140357909	562.388279146204	534.652579067275	673.573385859141	3468.77619472229	625.485852124968	582.811065935219	712.588749598712	469.96936160938	484.904735858242	402.631321424981	6692.82611882935	6436.5851025184	6493.87058838788	5565.65339423964	5572.32242164099	5250.59159058498	5178.16250233766	3743.80852950944	334.739898364991	505.344956629806	527.757387299556	477.288338593207	537.526582239403	646.845140026649	541.75740913012	583.981562832636	397.955085849079	467.541662109643	554.844434316669	444.302965483495
351	244.16258221994	244.16113244617	244.199133267362	366.097999916077	364.734004440308	422.179991226196	12	0	7	0	3	2230.91759666428	2595.98895687005	5796.08602903155	5044.79261572426	3390.68725088146	2786.22500731517	2794.01552143972	3090.77634607721	5751.66773429726	3017.95848300867	2435.21475171146	3369.72417888371	2496.78043605946	2909.83680002578	5697.44711956056	3072.05012622406	4930.48919401132	2785.1895915193	11875.3553853446	13112.7413982445	12661.3473983482	12823.8279024349	11463.7108753882	11896.6962112226	12702.042532024	9996.92671070772	1008.72660179203	1371.16046137176	1928.17370863399	2557.43789129821	1779.35013744794	1593.69310517912	1407.77891441819	2188.80735093961	2466.67602131458	4193.55963172657	1403.90492713964	1678.93963791663
352	244.129528709849	244.116830880274	244.173659020344	111.902003288269	25.418999838829	176.926001777649	19	0	0	8	7	610.388902849809	299.662528449524	573.393640731694	795.488660976158	558.604514872131	551.952812252857	658.772461494082	764.638918390498	452.401452325517	617.471840632769	460.485366981447	673.867677284405	695.464258149266	429.468332198715	758.647065344533	854.077325662365	507.258081981912	348.750429116422	1393.15321710892	1509.92695689853	1252.29457744514	1051.89522120995	1122.22455181421	1214.80295820548	1082.24350466366	845.417591717493	325.568672722904	300.087791960686	1573.18942556251	2396.28189145029	13689.1184906522	17596.3989141449	24342.1592233167	44026.4972399035	1154.09785505803	1193.17177247682	20863.7006664216	1974.45446747879
354	245.065086226492	244.992129202331	245.114093980902	61.9564980602264	24.6790007972717	168.129000663757	154	17	8	13	16	42145.6401022999	12428.6326997537	31126.1787475145	27412.1166464781	4754.67285254995	23805.9408521189	38152.0331023639	17823.4555603775	13414.9234435641	24720.211944543	12395.2776265098	42282.65209986	26052.9455203345	12016.8216548828	43290.5710307776	23270.4390074682	20272.4908104632	9986.61597645271	27578.6113693286	30654.2541310424	29245.4251336824	28599.8796749627	25862.6865949505	26245.4348568156	30920.5059232531	15707.2328045759	220.305615302225	195.015973373416	7646.85633774614	27881.8729279576	109243.026917212	46726.0651307297	222320.479559337	195757.746855974	16031.6351489892	64112.5876974888	138338.697375869	160446.926716957
355	245.137464823372	245.055287408349	245.17451977707	213.292004547119	181.090006828308	262.836999893188	21	4	0	2	11	741.649528319389	909.033657829277	24962.0111400634	4117.73992109299	27693.1746678127	5871.32838727782	953.65906932205	1548.91648544092	11983.5557141652	5878.43040030062	10645.6785716407	1212.66038807333	6879.66535973207	3273.52168167569	637.76297224802	21930.923886504	4984.37340113924	2116.82632800254	9201.48949488035	8593.80009227743	8073.37008134772	7810.26643095165	8388.12723533313	8378.45078509053	8778.6674496731	6058.42399572581	291.808493419938	257.274312630141	3255.90566258226	224829.573040428	568.629453852773	1424.69895687047	538.106011972142	2684.68052697368	439.416066408933	6016.34206993785	414.485334557792	789.661254242994
356	245.153761575111	245.149700056755	245.175037712622	543.5719871521	430.174995117188	544.221027984619	17	0	2	0	14	4180.81136647902	2258.70018609613	3665.50311823189	1239.66721679103	998.348225454241	2125.83858416055	1389.44715963006	523.575825506821	908.678786079399	1585.53742823191	511.445823674401	1794.13668959671	1279.32971681468	492.003051606752	2614.22924918705	900.015159577131	959.63126153741	1487.56207026308	7313.99116951274	10145.5550687388	9096.42410053387	9183.92133039236	9367.08386717923	6961.53097942472	9214.18154275417	6547.16873708018	115.413316787453	185.283516235929	130.611844747141	321.182167294249	221.369619158562	111.349120636936	403.563672880176	192.69614899382	159.131857631728	159.228110220283	195.733294393453	92.83064598259
358	245.893746516806	245.891957375214	245.894520668223	995.090988616943	994.410018615723	996.11896484375	32	13	5	9	5	10969.7880379091	15105.4321361227	10377.9152443707	10063.6740111932	11014.1655005165	9969.47402697802	11429.9344065189	11463.623955071	11602.0580252807	13601.2475340092	11457.3043827116	13236.2633558437	12828.3896297083	10402.9236269416	11287.2444795136	10004.0184205531	16438.0847419177	11548.9656620473	11626.4422039304	11489.0713631213	11014.5348790661	13199.8590855002	10325.771334976	14016.498534292	13467.5234169513	16145.4413129389	14506.0340205096	14801.3030822575	12696.993354543	10172.3108058795	10387.5690344609	11612.5248330086	11239.631821213	11277.658176337	9993.31527890265	12479.5257932204	12511.979119056	11046.8295738101
361	247.169270249312	247.133085120935	247.170264219383	547.973518218994	492.080017700195	562.813009490967	12	0	0	0	8	1080.56623164522	473.297243876755	596.029621915045	710.865603970736	458.625905150268	628.069847423583	403.799986844882	448.809039127082	522.377861710126	726.062415797263	442.794930785894	546.89298259529	298.818137659381	243.729567813602	476.425207161655	376.476320976019	437.148441970348	220.804090068572	1322.63280155119	1361.79332267772	1338.31324186409	1500.6745415451	1417.52913132869	1297.82495616451	956.630370562896	814.387188628502	90.766552734375	158.739782714844	304.687686354667	308.322328382824	253.598065195186	180.197048611111	165.07008427627	452.568619723121	354.1082391661	331.934821532447	197.505678048637	2604.31036798159
362	247.994515807121	247.99288771823	248.127889040771	182.45950094223	141.659004631042	273.280992507935	30	17	8	0	3	47799.9218763504	49380.8165763631	28742.6743441529	26580.8227532064	25190.2955017665	60345.1914741653	98918.6058619756	12648.7547631026	17635.8322859555	150311.329967219	508.987445655279	82703.0333942547	73826.7489883548	37111.3974623784	104962.77559438	26303.8171577523	50412.7214795449	49862.9460755549	22417.9675698293	19842.0590562427	18499.6552256681	21590.1551412147	20454.6131717078	17528.0062506627	22068.3476100658	13997.6484819019	205.840535522351	207.593997908989	494.052700337837	1437.10229747021	470.090928916819	302.394568329604	790.940737456083	432.29580795439	553.959669827018	471.649821216473	472.865255034179	280.793797350459
364	249.003274837842	248.921830496272	249.05041883467	105.462000694275	20.8880008888245	227.501993904114	67	13	9	7	15	10759.5945166384	7924.37324806815	11752.7110368395	22883.2657976372	12677.109962705	8974.60614877255	57350.9195513729	46039.9369047563	23609.7690299229	14465.4807878529	24293.9148664145	34744.3528795055	26305.2286897443	10939.6394051604	35987.9594174977	27442.5324302329	14553.5882827481	11640.2171238716	33874.9852214148	43436.8488276736	33660.4087689658	45995.8159388384	29045.4910467588	27917.430897586	39614.8906481481	28296.6959932292	127368.791060375	378.895023044713	8400.01451777142	10356.6717660825	11699.366160566	7958.1869149484	11572.5413019273	10885.7389224023	9519.61741416657	3645.89486973305	8742.57734015843	3697.86725073325
365	249.148894951654	249.14726840012	249.1493296467	466.848990402222	440.940986404419	467.474998550415	10	0	0	0	10	1280.46417887807	1022.80784574422	1311.23377672206	1419.75441329706	752.535647512414	1987.00591459108	1561.21995513581	682.869641526518	981.07252269052	1009.37034766063	431.511213255284	1533.53271554648	1191.49673914579	1392.41684720902	1636.17445413853	1666.45030427563	1692.84979679588	809.432555973276	4873.81919621575	4200.46690607579	4381.25034688498	4404.14449616251	3182.77880391462	4050.86385376006	3891.09336604635	3077.32239318825	528.45135726314	409.599673663351	1191.32616416848	525.284129539505	459.079572112998	567.343223642144	485.415054305287	719.352893628138	668.55510195277	677.788282475538	553.105261976003	570.724190720611
366	249.84747834194	249.845913820857	249.848092375813	997.372055053711	997.228054504395	997.522032775879	57	18	10	13	16	37911.9048421606	42833.7316335272	34844.6097887121	33340.8272936686	35901.2730193511	33866.4957469683	30448.043541887	32988.6937082559	33366.8186456189	31333.2797433296	30417.8744250962	30353.5896475959	35293.4189586528	25615.7390955179	24248.9671922507	23233.6338792276	29976.1645588829	28896.6010677389	36432.6473521069	38718.9609386399	34571.1942273304	33797.47519756	32554.1085704137	32625.2655254411	29576.919522481	25834.3574158018	29109.8971161566	29161.8647583481	38636.2549052929	34123.7769001567	34579.8107498139	35697.3613990301	31356.6371967271	33503.1179470433	27379.9575713351	29104.7050627358	25243.6906068306	27541.1144479614
367	249.992476073735	249.990930051089	250.110644679117	182.347999343872	151.54100276947	239.83099937439	31	18	8	0	3	47041.9315374247	51110.8789186736	27829.4800772998	25921.1720430133	23588.3221338463	58651.2846400015	98963.6239537993	32595.5335200929	17376.9910024898	156983.339367094	26865.262965147	82459.3993197902	73959.358190194	38336.7711724566	105383.624624268	25689.4467442775	46613.2355813831	47084.1321603768	21229.3990745838	18547.3929911107	21391.1771994658	21133.0000358862	21075.1852490631	19006.5500340591	20384.7635949403	14996.6670074395	471.44359104944	424.315300298123	766.46559646087	1592.45534411073	512.858357134009	256.959048212905	1815.72160819492	803.970204899088	547.235419616901	408.526180128434	431.704625663481	186.7539680986
369	251.200794610378	251.198934580117	251.235284133227	641.808986663818	553.384979705811	683.304985046387	61	14	8	10	16	29109.1584780486	9410.97685988886	13257.4764018838	56503.0109569579	14636.5161162443	53620.495635923	16564.7309754789	112483.726998087	5923.00745464002	31389.56430119	75396.7188545689	52029.01302646	5875.56865243516	11311.719831638	87459.6551201785	21378.3790054596	9514.15267398368	26466.3437682119	213303.108778093	192749.504452247	200857.810328745	171616.891659626	159139.560899571	167088.152802824	158434.195956275	109201.963498547	243.355915565975	272.963727678571	21287.3081476742	86946.645234162	15190.2267586387	15238.9486147362	26478.8704748602	13269.4406350267	9932.0973940638	106380.401147231	206.846240308995	724.490760677996
371	251.164342249975	251.13062719031	251.201423742367	466.875502128601	430.493001937866	485.979027709961	14	0	0	2	11	1442.31422516873	830.555011500022	761.102665951476	1312.66638732011	1094.48509788606	1272.01732156286	1341.0500602137	864.628657340615	711.272514695923	842.278976393553	652.660451307893	1509.11950971466	753.816912285984	720.735795076587	1105.68856750382	1359.2299999694	759.478711586834	1720.43822391673	5573.48267926835	3874.31583164136	3897.06769693891	3659.91581973775	3246.18912614634	3303.49256907714	3380.38846127596	1896.60250829766	182.893607025811	208.404991511818	565.784417118412	62839.4203130353	854.460451124702	2206.4040035259	408.178577156737	646.467599173523	580.760079993323	16251.2995859084	1232.5376253482	823.162671544667
372	251.844203531225	251.842696580546	251.8448499643	997.372055053711	996.656983642578	997.522032775879	57	18	10	13	16	24994.6516006789	27077.4211793712	18691.9461983256	21974.7817061841	25315.9825842306	21841.0157055514	19555.7454321959	22153.4240174728	22714.349805722	17694.5716873705	18020.7959412752	19653.3780229227	20128.7515018141	18391.0412297845	14505.0963923335	16134.1356301556	19289.6041040734	16650.519297123	21079.8090014607	24069.0014046058	21745.4340953912	18379.2069125846	22141.1056481302	21481.2219043014	20344.3589490652	17975.7182024326	19910.9895796435	16807.494738847	23165.2587880579	23405.7225838729	23181.0781386088	21894.259686949	20011.8702468742	22047.8629760231	18423.601433821	15902.0297728479	15114.2610060051	18130.2211468894
374	252.204052328995	252.202579845989	252.204791203582	641.80348236084	639.87997467041	682.797001342773	28	3	8	3	13	4388.99584435459	1209.80233501643	2063.94040409941	2806.7473888807	1140.2362601921	6754.42629083033	1701.9354229304	15360.3899739459	375.798512282968	4396.81766534535	9833.7192567857	7052.37541623075	1024.4938679561	1099.94475471675	10317.3685942404	1604.24131882414	1482.82557239113	2578.46989672072	28626.57826863	25010.376714021	26429.2319608673	24606.6350963758	17397.4008084247	21773.6408205237	18825.8494177461	14290.2010368928	143.334484886285	134.778039550781	3436.1263285622	11357.5802603923	2924.31075784694	2886.03668854724	4828.03489055112	1096.57574634897	2003.35828466713	14734.1130745358	104.612701416016	114.9287109375
375	252.828627506339	252.827095120843	252.829623818581	1001.77246887207	1001.11801086426	1001.80796447754	58	18	10	13	16	29957.9434101954	28930.6307430619	22620.996499008	26861.0870567424	29553.1455172179	23622.0823644474	27210.8604745698	27315.516994684	25470.3601904719	26323.5944593166	25965.0020865745	18833.7804971601	23399.6655149921	19327.1755000111	21700.1478245794	19185.5135155767	19899.8004306816	21130.554092122	23721.7788376287	26023.6647465779	27028.1384521925	28619.4778703605	25507.509842194	25836.1425122086	26480.7274934761	20021.4936150811	20710.8890799459	21394.3685218692	27892.4907621648	25770.0893526884	24582.6755928277	26108.0102318975	25397.0586535175	23530.8123339899	22252.293583255	25507.4638657032	12507.1847784631	20329.0627060859
377	253.046016362321	253.036012408265	253.148927426843	48.7649989128113	29.427000079155	86.4479990768433	43	10	8	0	16	3457.84527058939	54582.4990868158	14973.0884516978	3475.83062386912	2327.41025761748	13277.9227114236	37782.4226868442	3726.25079076949	1991.97166549971	55186.8370955679	2746.21561953948	18355.6573180602	27587.0087290042	12152.7013218323	13243.5589548387	3775.04107505704	32264.4299932342	2711.60725367685	40476.0343225995	34879.4941850605	37812.9379944365	35243.6899559487	31646.5528224758	34331.0513310076	37173.9274030896	23077.6007059751	377.166965500951	279.027661250188	2204.49234925203	2383.47174146195	1864.61227936423	1412.33738237363	2688.58178902037	1605.86494124691	1607.9916429662	774.279453614693	577.891962291382	360.576615030071
379	253.116298156368	253.086005197388	253.195780327248	334.740501365662	285.602989196777	396.93598701477	16	1	0	1	10	2829.73964272688	2291.44268446803	3668.0477589186	2772.28323906835	3116.12049211375	2456.20265671704	2846.23182048854	2996.66347769851	193451.045142072	2612.4420678129	5981.55782037927	2336.77968790025	1953.90460375076	2266.76796649218	2771.93237542664	2505.52533968368	4034.7933876504	5488.29573432781	7306.41058913246	7119.74610978127	6459.10531024635	6231.12521711105	6198.20966470599	5281.8602246221	5816.21680468631	3622.26488287115	990.920613756795	1300.97209755488	2966.42564052165	3782.82663661182	2031.00411136001	1561.49442569017	2073.6419810155	2809.15078316212	2219.6757356228	178689.61932028	1639.00720512092	1415.93128957931
380	253.30066590865	253.252670306886	253.350927243547	697.644996643066	697.637972106934	743.787973937988	29	0	0	0	14	793.089961441234	205.403213457763	396.472872366384	1494.46784102172	395.433556944877	735.604508794844	234.16234690547	559.197024486959	199.563641995192	302.079680944234	373.825025373697	616.340122855268	111.172871533781	444.994601538405	940.463429428637	1434.30569116026	226.303041230142	613.479588657618	11526.9313864112	12611.2295406938	10195.105712533	10689.7399502173	7221.15630691051	8046.77590059936	6563.29875159264	6096.50271958709	76.174560546875	64.98173828125	110.810241699219	72.7848695982248	19.05556640625	80.8157196044922	187.818264006637	109.181591796875	75.2231689453125	226.805773925781	58.0408020019531	224.110996942967
381	253.835768963885	253.834505708912	253.8366973058	1001.14597808838	1001.11497039795	1001.77599761963	57	18	10	13	16	40748.0984733798	40697.5272534501	38095.4051724672	39439.8488527909	42845.7812223903	37766.6489965618	39963.3163767331	40966.3954091498	40341.9111922091	40946.9968150556	37163.6553735712	34752.4790466524	39339.5693875344	31801.9740189239	32657.7312487811	31958.4654407285	32615.6805669803	31074.3951669106	44576.3013276178	36491.8568630703	36991.8184504371	40629.7797922311	39048.0629224777	35226.6730423444	31274.9951948039	31388.8567345647	36013.4018504061	35887.3103048386	41494.355999226	39536.3139136434	42523.8031116058	39546.7839361355	38382.5457490874	38731.8272079974	36695.8803567796	33452.4959964305	32666.11731188	34095.9104674906
382	254.048558358042	253.97605743119	254.09268855127	49.5045001268387	47.6970016288757	74.9610000038147	18	0	0	6	12	1113.56918372534	590.809079182101	1299.46668241025	1022.85070027396	728.788004163335	742.864280830859	982.130384092304	948.362487460254	486.860350383044	749.211242322642	746.879234699028	892.006286703399	518.383754635103	585.726376046465	1103.24485085728	1167.58789460132	679.734580518006	775.842064434747	2577.98066853272	3274.39161109079	4231.831983776	1265.23641654845	3072.27981675097	2561.15513837134	2900.36724874664	3090.91423211751	189.376549407874	137.02443771223	46755.4591051523	42136.8519154406	606.14480787369	676.840733427899	28146.5840530285	1125.90571050493	10477.1684113487	329.197834497958	15218.8965788052	345.115796263795
383	254.219883442809	254.218176876477	254.220923297658	683.274497299194	680.919993133545	698.53100479126	66	16	8	2	16	52699.8279696584	8629.67043727054	32694.4252966344	112828.252199691	36702.8140985288	32186.8037222698	22618.2481294102	69388.7322004455	13043.6639685415	25749.3617402711	40841.9336755811	81023.0898722415	6900.27450447868	33310.8446357389	32419.5334035382	80066.5136011317	10672.4661389133	71565.2134519983	61405.9815113654	56573.0098377541	52134.5764342323	51026.4694083156	47405.2508305013	44150.4474897107	41028.8729332184	33802.6559461706	221.277256225744	182.93752547726	2908.84214223567	3935.90451348974	1588.93761986969	1706.90593692958	3131.74508046657	594.554866123758	471.136891537092	9578.26203938873	214.570842285387	200.827966588465
385	255.231738543705	255.22061878207	255.233395098621	746.323511810303	681.540025939941	756.393994140625	98	18	10	10	16	30106.9007648528	17753.6899528156	27751.604511866	96710.1825252707	29393.7651195098	34184.0580101637	19884.7587981513	51447.4728915574	19006.2951130809	22693.3628173962	36894.7610376285	51691.7280716652	14327.5935511049	23555.1479884284	29217.9778661296	62707.1552091837	16586.769137308	39295.4960002818	251275.977174137	257971.706604827	233959.520554136	196371.250414006	201661.870975047	191149.689908606	194012.736820076	137929.47018417	12686.1908660403	8482.75960228639	15298.4443072817	18684.7018657625	10970.750722014	10724.735125036	13485.4739459852	13722.4087289846	10767.8175763556	20885.7952275529	539.234774743284	824.921504096551
387	255.122786778137	255.028994590931	255.159391592958	220.392002010345	191.769003868103	280.1469896698	24	0	0	0	14	488.696050360799	448.999862856697	331.995141250935	346.95266220967	316.910941457655	644.661407232285	344.498998322524	310.879860961965	197.15280754189	278.681314763691	309.119563887517	476.870102844201	302.870865739067	172.881691427901	384.110514921835	447.214586500699	463.594401117414	398.761723840609	4766.40659157683	3984.83880269279	3913.0882680035	4440.49863141333	4698.14719534945	4299.80445949609	3594.09012472816	3284.13660560389	59.4158910478	72.8817342122396	169.492004154134	205.051551775464	257.900587921341	208.932582075358	255.169906599137	186.767743984354	242.810868643224	207.447259301941	278.9830523571	217.872159138826
388	256.089664523246	255.990624524409	256.108574584267	73.0640000343323	24.079999537468	181.086001396179	95	14	8	10	16	30157.3824021325	2437.93731564295	36497.9144516971	24741.3546318262	17250.6517884492	21707.916706225	4192.78406712749	18001.110501932	17259.0215228872	5111.9420574554	23017.2413049545	6681.79752508365	12710.8604625223	16493.6960060857	19800.6268065313	8968.48932381067	3938.61999834531	15423.9298527183	9744.45709908184	16653.739902454	7690.20520474429	15270.3268255787	7750.49670782872	10047.5755728199	10027.6196687897	12572.3279387021	214.428933536459	173.924361644345	35500.3092194577	65039.3422154735	75948.2705620498	49368.4732429048	697240.747895382	100417.70630934	39671.323833	4150.24136490629	89682.2386073259	919.200677825138
389	256.235473011527	256.233926155974	256.236324502712	746.325988769531	733.813990631103	747.564983062744	29	1	8	0	16	4114.72282875826	3545.5463340506	4700.89364041419	14220.9371942934	4731.24734496698	5798.41566306353	2440.42144021392	7804.60786934856	3250.12923914194	3777.35131089886	5551.84218304469	7439.83160211146	476.069735618681	3681.22687496711	4753.62973865122	10487.657031077	2976.00457192647	6383.2298874866	31472.4397846148	36903.9028583954	31289.4821346179	26543.397709926	24786.8010657886	25332.1535676951	25087.4447944737	20357.8945246021	1847.34459459363	1374.67202784494	2994.82233781274	2926.37358347777	2745.72853613086	479.128495666757	416.813125446439	314.316612471234	1951.27365731634	3436.07076285655	343.751422255215	278.733057508668
392	257.048228618477	257.046325855355	257.174582699261	139.083996543884	115.708997039795	259.007999954224	61	15	6	8	13	15548.6841908572	25751.7842559897	15206.8551393895	19397.4882617943	18376.4147312135	16750.7419509832	5374.45556521028	17061.3515842333	16386.7567249325	8958.31942513026	21578.5296455543	12090.4861224815	18550.8616736827	24521.712961064	16743.2461081202	13221.6527502798	17547.9426441641	11794.9842846624	10273.8376734846	10475.7043287259	10587.0797878876	10270.7489217207	11165.9599816589	7491.27377971821	8468.18177278619	9728.52793769911	277.623694980401	322.587092699568	12677.6196776671	19386.5089375215	802.31125793606	17491.5704064304	12151.4407117367	9607.87967467304	901.766195783896	14472.2711308713	759.523849651133	9385.41722264769
393	257.175474920303	257.138294976176	257.227431034573	405.747995986938	308.640992431641	480.436019897461	71	17	8	2	16	74083.0947314613	9861.38940023258	20494.6880274522	13051.3041721245	14869.9073381066	10245.6469114696	39876.5652680022	11696.7504030197	18503.572916491	11571.681660797	11987.0406222716	11882.1092121229	26865.038244122	11896.5929734823	27932.368849287	82931.5750610469	11988.0139867785	15229.7876160028	275741.207805828	253526.614462305	266468.526138347	264349.369011394	265701.910944528	264674.782510321	267329.314319685	182364.772671768	4627.714488705	4992.4024202507	7972.15852358213	8412.18393365542	6475.37871781923	5669.20385938138	5428.23244175315	7785.10318045608	9475.71108497941	15223.1142262045	4411.45592587772	4814.94839343242
394	257.890375869977	257.889010016891	257.891179547542	989.17800201416	987.205039978027	990.424023742676	57	18	10	13	16	63540.5620007044	79247.8778686188	52532.0679925302	54865.6215298036	47179.9147040463	44801.13552697	32686.7620579898	44239.2387969646	48825.7405342609	42635.8344230543	42987.9725436801	31478.3055028665	34648.9076291996	31748.1618562637	31943.5887664693	27989.1059943382	46776.0896993255	50967.6397995427	57761.165690437	62974.4579878409	68075.3003480152	53873.1401011188	60435.8990034674	63724.2220411782	62319.8043734793	45837.2068659148	31439.8060213111	56663.7348832789	65175.7212280064	43938.1537855363	63931.754067338	41149.75287771	34198.3067058285	37568.7353939391	35015.3673012542	36363.5489594471	33951.8476910889	27168.497615777
395	258.060064762571	257.938097867867	258.108436901403	50.447000541687	24.8390007972717	195.302996635437	79	6	1	13	16	6861.39745623312	6874.60724227829	10950.0810505981	12117.7313496881	2558.39610594884	5079.51431183623	16448.277799555	22023.6619146146	3806.21625584797	8375.03838827213	12424.897673435	9742.76174940169	5583.93734710391	2983.03285594279	9298.83278912526	25317.746904376	7515.42332895314	2525.19833570719	7456.79838684669	9110.44346378854	9025.34972512163	9097.79580189008	9320.71317779196	9522.01149118068	8531.32940767234	6030.17976960387	354.606590516531	312.964977174997	17375.7016741371	21798.3563241175	33031.6381961215	20942.3653728038	18186.3179424283	82917.117160511	39923.5208702774	34649.3309289974	70025.782569928	81364.4913707376
396	258.21501819886	258.213913121855	258.230339253642	617.783028564453	607.075016937256	652.510989074707	53	1	8	0	16	701.55649796786	522.208311884241	896.111082395539	2406.95000088215	764.130973950367	405.891660969376	1090.34120335294	407.36339987607	288.258944424716	466.352802622391	249.895103069488	22895.1246322805	439.004522794011	463.417800320143	373.299479886889	721.987329774282	251.34648229114	546.865476220846	15076.7371731934	13330.4418248692	13626.0381806239	11704.1685301276	10658.9919343538	9450.66923820949	9625.54846357554	17680.7330901548	231.966784258063	174.762013617734	172.586151801727	256.55974428542	184.106961002912	300.817558964545	285.905714183369	258.916782466501	221.143621110273	309.806326156016	277.642720727335	303.254200693474
397	258.178627418079	258.17724391558	258.214537701861	405.544009475708	404.911999969482	463.078006973267	12	0	8	0	3	1153.15856101178	2033.14525967411	2789.65644528531	2021.04089362919	2096.52624828954	1560.17741740069	1574.11812326738	1726.99715479384	2903.2452239003	1875.26773566008	1542.52641773969	1641.33180426593	1541.99452673644	1942.4232306837	3760.28240758926	1825.74685472889	1990.37125723343	1524.46330105513	30049.8477735333	29986.5337581007	29991.5491400659	29534.0618307209	30632.7284922398	28020.1000105714	31419.7436463065	22402.3760633692	567.255406407107	695.808435005269	1257.60503039509	1189.95871733182	983.167097168709	733.003054801242	966.375544756651	1076.59526354953	1114.68415826014	1885.60821531766	733.475007940084	662.24182797862
399	258.890473634407	258.889905695438	258.891036941134	988.885991516113	987.500054016113	990.076026611328	17	4	6	1	6	12229.2728447228	17147.7090958456	10012.7189850841	11980.678953211	9243.33278893507	10295.2029304489	8407.11664517901	9092.70864038169	12972.7203440368	9682.31026465595	9856.68985126913	5912.82559108734	8128.59848956466	6740.40418771993	8339.50542631149	6807.18353827975	8271.81013242807	12444.8190588579	11301.5419338706	10497.6072006952	11854.443025462	12292.8918411434	12398.9040501873	12188.6816237376	11553.2349255592	10416.0149561565	7633.76474306981	12998.8711531361	14727.2314949838	7943.10561257296	14447.8192620203	10052.93073681	9207.94174657762	8371.94025142559	7488.77496229112	8715.5722647797	8618.3046178624	7263.88628821903
400	259.071474251577	259.013591628568	259.08176000074	132.471005859375	108.679999275208	278.404001922607	81	12	9	13	8	19757.7600332927	4642.54212687779	16889.1819001038	10597.2036187118	8953.85096957441	10225.7362742006	21022.5531454531	9667.01942531252	11503.1458023284	12610.849378791	177886.693095566	21237.0911876895	9580.41003888706	9966.56096477773	21143.3689470731	20903.6652454361	62063.9263231214	10678.4092714668	8526.32713162473	13339.1994760871	15546.9162782858	14357.4097584434	14811.2330356814	13314.8030311235	15611.6059997315	9463.29228886908	316.739185162651	72054.6994122755	25052.0343777363	21578.4503703564	10926.9977849593	69924.7037710632	14501.2269634631	14073.4436169564	11483.5393840786	32929.8825329624	22498.4338973612	13506.5789316168
402	259.169431645044	259.167909774092	259.180897464134	494.64900970459	405.398011016846	494.653974304199	19	0	4	0	15	1230.53030433671	1606.76687243084	1550.43814365442	927.747748694072	1098.9653685304	1960.5080277415	955.837916562955	853.84812558163	728.928111129337	1329.28771957383	1529.52206534199	621.896851719254	622.403299038609	538.554049985483	858.968993797898	1068.98603587049	1974.27380223572	2470.54634032978	11069.641174645	11152.335984908	9997.25834671633	9105.07397776237	10593.2014115245	10063.9294943353	9711.52628745801	6295.94080400653	155.234537910592	56.568603515625	238.725296640277	1336.11866608314	206.857302427447	331.412998286728	240.240919934793	207.418542631716	203.426159223335	210.192244475087	272.729862603941	177.867014923878
403	259.242153437858	259.24046055837	259.242742615759	695.131015777588	694.499988555908	706.824972839355	23	0	8	0	14	3139.17296620607	1537.88705495155	1796.81204064586	8155.84814936668	978.759029766234	4271.04805146903	1926.66333899302	597.547260089777	426.887625075284	3512.61166217349	1089.84750018878	5473.93695693836	671.889091098681	1091.82494525022	8848.47186854617	3994.47561411653	1162.58381964212	2252.61066475064	15240.9403621859	18677.8228464955	17472.4342982937	16887.413213152	11435.206146203	13283.4540350185	10306.8338542618	12514.3609280321	103.922428598289	281.766082692426	178.556038858524	1045.7029828458	303.176185674965	263.822028506175	364.421497691761	328.217419819906	294.78384868009	224.975919657309	231.226025728276	210.889909790998
406	260.245587572707	260.244105553254	260.245985615065	695.130985717773	694.497993621826	695.759983062744	9	0	0	0	9	636.859152209169	338.932584931566	456.576283659041	1608.92727735825	177.765391956676	828.180902868882	317.226461409125	378.935423780885	138.094732111151	570.219027033697	287.736539597064	1209.07639679639	196.820304822922	216.902498239465	1650.83415068253	652.782080593985	362.194978201931	458.094583195117	3568.9034651095	3953.98070686664	3741.72490987927	3111.50722400539	3322.17449826412	3168.70948394612	2753.82613304257	2867.68815991655	114.606500740756	68.765576171875	84.7457386363636	280.708474582434	71.6207825883757	180.247973045334	276.445916748047	106.194929643111	95.1144353693182	140.408358487216	198.068586869673	224.547980363057
408	260.965811363041	260.964509056783	260.966514850129	189.887003898621	181.387002029419	193.030005226135	9	9	0	0	0	13407.2582597695	15354.6290776413	6991.33667625916	8429.69152483351	1903.17996493218	19280.6487043208	15824.7545742639	924.025671597703	1476.1965111068	41579.8748240154	1017.24560684854	22558.8591573205	25980.1986967865	674.426634928749	48611.2003427955	1754.31150905161	32222.6134477197	1236.57037626307	3460.86295737568	5463.19907942116	5352.63584943754	6116.20697814384	5937.30676299613	5331.52592638053	5969.21091136922	6180.02512413701	357.157495029071	435.53838514816	812.213442769267	729.254508688846	1498.76469557659	1929.10446884483	1255.39814804634	648.820816397551	696.362769810749	4653.35413563624	3343.74537759727	2424.06178731937
410	261.850195410824	261.84840227454	261.85095070131	997.370027160645	996.656983642578	997.522032775879	57	18	10	13	16	36461.9698207872	43630.7250974514	31132.3806460798	32438.4348780413	36319.6909968406	28162.8214006374	26766.3941306435	26547.169161357	28869.2763946312	26682.4725825526	22629.4179370457	25829.6895299703	25984.2930839087	23249.3307320997	17514.2839129718	18916.5801510215	23657.3876717873	24398.2034366112	34156.6321605444	33037.9795555919	31252.1128958836	30975.9398739785	28906.8693422049	27272.4796587601	25228.8276466448	16482.3607045837	22109.0163831289	24933.0684807626	34775.1680305187	29771.81564325	31266.5310472589	29977.7340203524	27846.6678425297	26622.7413996061	20701.6786579575	23537.7058050323	20866.1462763324	19560.7890640162
411	262.021407351449	262.019492942636	262.109110388826	52.0320001792908	43.931000995636	67.7459977722168	32	2	8	12	1	3568.0282943348	1002.98928718242	2543.70007411766	3126.71438821359	1235.90153287784	1076.73534687861	1354.88234675489	39107.385810728	1315.35398031452	928.912082576251	15702.6289101557	1774.60363237897	1175.56110276656	1258.90095933219	1822.40678732169	1431.36564314004	1208.49077394912	1708.06297806701	2250342.31305467	2167267.09256925	2029818.15475262	1934569.91625636	1929481.86664112	1918681.3936373	1918961.40341928	1412866.75779983	3597.88013839666	5234.06732179042	16784.6298459311	52961.844304967	3913610.49958467	15293.2811207982	88785.9461076128	324889.469732221	178520.229414322	9348.48601611773	28684.2220610132	7985903.34553505
412	262.109068152383	261.887513196721	262.111322854294	261.577991714478	188.285999069214	272.654987106323	19	12	0	1	0	6928.35238367658	8954.50631850755	1712.69313558293	6691.06825714491	15845.6781419796	11522.7888599143	19978.9438095444	46232.3111624718	6340.53144961596	19465.6874873868	919.258646349846	10908.5775142349	15284.528158201	36153.3417230344	63599.4050853527	22380.7877448742	6825.73125159144	56620.1626165727	5907.77042867839	7527.88085135276	6941.05191377821	7404.21797297285	7110.38314874267	8028.0105833567	8016.14629999101	5330.40943303738	188.279387023808	159.37976146337	492.293571053581	656.491431974467	1334.88046748936	422.434041324156	740.931917022067	961.450081200762	535.663074737245	612.72381271913	737.361443073066	334.334879890084
413	262.857566219539	262.853574204085	262.858469739475	1005.54096221924	996.74094543457	1006.17698120117	71	18	10	13	16	352805.226017602	371040.371720612	343467.089338053	346583.601083868	297341.8746089	345535.027131534	343238.977276308	347357.023701312	358782.795738496	347074.036661276	349244.629392316	332822.845356686	334393.037129621	278224.851536787	268234.928127006	261301.004603858	283448.956929856	278750.765684287	284255.780847733	341045.579266736	349571.210504989	343065.750915315	348496.201284269	338499.081071746	334623.825500084	272373.52690304	297743.936848258	303413.051967502	285299.74687831	331598.569091001	339970.226924762	337581.691690818	336454.284735846	339189.014225496	318165.307505212	337518.299155101	269683.988629475	278503.613473593
414	263.018241734307	262.918627183054	263.105291271616	182.972502918243	142.211999168396	193.0349949646	56	16	8	7	0	1748795.51160173	16111.1995389328	1064078.43505096	1056214.94171306	919461.017911859	1917515.802382	61237.2403896131	705.198012971878	659318.580923658	49775.6708164099	2852.85991124958	14026.0471882951	2535242.8760158	1297340.13377342	3106264.15502302	394137.227134484	13336.1301283725	1616269.52623893	876788.805669674	799881.071914238	803386.287382022	823370.642071398	358527.265559108	780311.685019378	805437.952563082	572130.757108284	4352.95746723376	5131.79453866296	12631.861576216	35716.5948432567	673.178819477186	638.209417822212	1036.4378328681	22704.3449412079	12766.2604766805	820.390661540581	23398.0325056706	300.633549858816
415	263.023240298273	262.927561255805	263.104702863875	46.9524998807907	21.5629991817474	52.8320011138916	28	4	8	9	4	2958.16315479393	2069.52047914249	3725.10839694076	3338.9632470325	1841.93790548944	2454.64658717625	2255.7158399963	48519.8995514587	50486.2856389783	2659.89970369264	2239.7409367168	27414.3402843765	2285.13905642593	2078.45077722842	18893.0746437109	2982.08785433683	1718.47894914608	2150.20981273622	167307.963984938	158591.602802675	150519.492444775	146206.513838662	145541.184652725	139652.217389539	142529.725097592	101130.429423163	673.545067836841	674.233397572476	51376.5329673228	5576.52255720044	288202.60984073	362516.569353081	8461.38277565742	22542.5491842754	32068.8471147721	695668.064738109	788070.436145936	550316.962485122
416	263.164106027556	263.162767212814	263.16477348215	395.947997817993	384.681987457275	432.133012771606	24	0	6	0	14	2910.8783577411	1524.25645970192	925.926001186537	1082.34256263329	1712.14142408748	1205.92995071641	1343.3131754486	956.576735214714	1172.21756871132	1311.5440657335	1685.66163635095	771.692789330092	844.527245855288	687.80388623487	1064.29706531781	1076.52272252749	1319.11110228475	2529.13159645798	18512.6914969319	15115.5857710549	19925.7940240394	15117.9822463214	12659.4941585504	18183.318405288	16423.6182956515	13057.5140300691	291.120277229094	432.555860839729	887.412745671949	1242.53160372387	681.725385973997	829.803498654654	1123.12643189356	572.259392495514	796.131055011031	632.132217530408	477.183392735349	527.819895287236
417	263.139064980827	263.137751325453	263.139796976806	99.5779967308044	86.6209987449646	101.911000804901	21	0	4	11	1	1317.9621573505	611.068690594984	1521.64195974777	2301.79346823599	848.013050842099	850.179445026442	1415.25831756322	5053.61065061266	1053.1226690734	987.66242619391	2841.78191640042	1146.65249993404	892.348367715022	662.104329480417	1252.81423623891	1526.35321080209	582.046846915768	701.846165680393	14419.6159400931	13979.0825241925	13329.5226494819	11889.5363337919	11951.9206825202	12020.7895292082	14018.2878151576	9945.77147955948	169.58770093153	187.38422203064	16848.2809777223	1999.04050196148	32963.926788933	63156.2115592793	24078.2567103449	57960.5177832581	33851.5908405862	23598.0593772791	59162.5563604684	23516.6051128842
418	263.153963838199	263.152922102607	263.154768504456	180.240994606018	178.108001747131	183.183993186951	13	13	0	0	0	35008.90130423	40428.4836448799	16584.6992448159	15071.7242326289	11688.0463102031	39058.1799918147	82261.0101609118	544.093349712528	4169.83221941646	141454.750522971	290.161307113245	68284.1109940782	62200.674513001	17118.4530516011	68747.6386748403	9325.31979196295	23819.1084226992	23799.4207886727	11507.1648707532	10495.3278874916	9651.79994694798	9136.22257363172	8678.54499079722	8188.02320166919	10433.0269786946	4956.19781995378	127.507713317871	122.819213867188	319.819814657606	620.882452033274	334.056446427444	304.291220095102	363.69790121112	397.679765000194	435.400145196822	335.131548700854	392.937083321833	417.250449970365
419	263.865118595398	263.863451566374	263.865859236777	1004.91503540039	1003.65694854736	1006.80095672607	61	18	10	13	16	515321.550160618	412949.225323072	497548.223224677	497950.090422146	523883.677030972	505812.730556664	489804.760210001	510720.537241995	516431.86548382	499117.760420929	503815.389427543	370320.250987932	484648.541218937	422788.174210397	407787.154149461	398014.493338689	418622.961330058	411839.280595661	502854.31267455	404415.458098296	501477.821377691	499400.190811196	501165.207912562	488622.825708319	487057.116029106	409340.518830213	459238.532521713	454968.067792028	411974.98845893	498595.996362959	391730.929208615	499548.63584111	483433.506795297	502022.81981547	468826.224572607	392630.130778742	408963.313436907	424335.793498948
420	263.965592306364	263.96463039418	263.966225005798	165.556998882294	164.338996620178	167.217994537354	20	13	7	0	0	49260.0275851504	33997.7123856532	85048.6948450631	78520.1885837386	108188.679001965	172763.61914466	19016.866554008	884.821947367862	58014.1352070078	128965.97973383	457.155680406257	100277.09487506	7033.87318447419	89537.6463294029	41936.2923754379	4971.4634564321	160028.515868693	700.76522545879	24187.1324158274	23884.9964733236	25118.5836871737	21608.9893874922	23372.7303700084	22207.5509218997	22058.6646268414	18954.7925604078	193.605911197665	228.446614208719	439.69727262613	2374.12693831511	612.632068135659	757.506863625313	1003.63638069888	523.185987801058	708.456406116515	502.900887906144	530.831303682877	532.757221832871
421	264.023252113841	264.02215660086	264.1078704997	50.9079995155334	29.1099997472763	63.2430026626587	18	0	8	6	4	1383.69277171887	900.72042798223	1059.31751375422	1230.45744094159	803.923607298348	923.678930252862	1304.44963559215	920.665371544874	789.464871135599	1199.54500470198	1128.83445321717	1696.00672041404	905.223016563479	1110.42797527382	1363.79372423366	1213.02281108761	891.962762457537	1221.00881544281	18458.3459275821	20277.8338203181	18448.0286436568	15218.9477137039	16423.7156909764	14406.6556423661	20156.1677129739	9352.02948931679	462.951271181181	393.378193512339	1545.28204331057	2515.36373064163	34564.6073721314	52738.7353768583	2354.96199049451	4694.29831843109	2548.49186770188	87640.9961388512	99652.6813327233	76659.1088694175
422	264.021420224599	263.987384832684	264.127211901938	182.973995933533	162.089996337891	330.477993927002	41	18	8	6	1	198137.254926514	202823.708541538	118013.78738021	117954.996102168	97721.8033400131	217638.488268392	348690.806566	9347.07945906557	73983.5050162871	538351.777411171	11121.602664087	317508.738236771	284863.014189044	146965.377210821	359242.269037636	97333.4553456469	174833.980597903	183854.051112722	96917.8581926318	89117.3286421402	86932.1136250487	84091.9816650194	85924.3957916242	82253.1538068212	89463.6462992392	58510.7445067281	558.280671655387	830.891814937256	489.615765784867	4713.92044545524	624.843657439202	276.873403971037	964.228200393915	19642.7845702866	20555.8398729796	493.481221752567	407.499309129361	18880.9393112734
423	264.868949811884	264.867400509782	264.869649914457	1005.54498123169	1003.65900848389	1015.35796020508	46	14	7	10	14	77077.8557571711	80417.2378051281	71979.9739830382	76391.1833573133	73587.7212055027	67909.8996455334	73497.7362262301	75430.4839096306	72800.9099669246	58134.7900079861	73923.4737838279	68781.7141075629	70252.8155354242	59869.8336958248	60967.2939445893	52634.2707575869	47070.6151946511	57939.0212514577	76634.8345168598	72304.9310708139	77892.7651897368	72203.1873891346	70393.3606267047	58901.5940236802	65845.0119807757	59335.1923132246	64943.0064921463	61261.4173245568	75484.414926317	58071.3258818594	75036.1374886408	73553.5413262285	72892.7801945227	74761.7968033687	65800.7964076102	73062.1409234963	59204.1382498991	55808.8826984341
425	265.017103730769	264.960466550767	265.103067219183	182.075000686646	137.188995819092	284.349987716675	40	16	8	3	0	1710949.50320184	1729596.88893557	1097160.80705183	1040867.30077408	905140.442003191	20377.0558129717	25070.1144934259	1219.66633539883	648686.735856095	35495.2633902631	4320.16488993125	2713264.74015366	12797.5744172669	1269297.40616348	14130.4544017313	923559.555141995	1497501.16294665	1590938.01326515	868925.044082247	817735.173211293	835565.314682145	807176.243283223	813668.544861588	768951.297875697	797261.528721945	589501.124907434	3970.30425630546	4738.71123648016	613.315569944214	35569.733473897	783.746996020468	569.550914774165	1838.98697023266	1029.18635372724	713.292387334737	1077.83031396099	557.760020291397	24181.830199751
426	265.147585994063	265.145916730197	265.233963035709	580.201985778809	532.500999908447	682.804985046387	139	18	10	13	16	867066.564989265	1352883.56470828	975019.640676271	2144908.34057663	1406270.36504411	1826418.44188897	1053256.20535985	4244613.66608662	1945883.8583828	876889.537077602	2776122.57898916	175810.025092991	697311.739556864	568215.560623567	3576500.94536245	2324080.11092207	2027048.29309138	14047.37801855	1974096.09168845	1785290.01381882	1758461.58507501	1636995.96598632	1776934.9383179	1598589.35907952	1560990.54174532	1020647.90755826	211581.968534995	268893.672678934	1150337.63566077	1208833.8937292	432089.407850727	769777.075842428	426865.564605166	892423.251644285	518632.411421056	866454.30968117	308376.874639183	430742.377367072
427	265.143932862553	265.048118005485	265.180329406217	398.295993804932	365.48399520874	431.123008422852	61	9	8	0	16	12311.207703338	10038.5209104232	9591.21138778329	11378.8256581178	8178.24368471652	9041.94009629264	6982.13877126575	23984.7844394218	6728.45961593091	7659.66439774074	5236.89021741599	9929.7878751345	12886.6191405692	4749.01555894688	8602.5981226936	12002.1736943861	8491.77961086296	7413.52230162919	34038.5835869377	31072.4328271626	32401.3640633365	34121.657744332	30642.352021145	30750.4295431264	32908.9192721279	18730.2386126481	3366.55100879911	3380.16858047061	5686.22051436268	4116.57221123017	4445.39873095416	4273.96387187764	3811.03665543348	4753.40246698633	4420.91274867207	3921.40352094173	3006.20327945799	3614.09733015765
428	265.143725396728	265.12796876396	265.14438495794	299.194993972778	259.693006744385	299.894000549316	29	4	8	2	15	18244.82076018	5217.70393948896	11561.8747234046	11877.2652805746	5534.93524868574	7269.85810600221	13006.6686020049	1916.97715362481	3417.31765789645	10816.0079814613	2002.77412056604	11355.367744494	6784.1503009256	2386.968557229	12793.8454914769	5068.77500810368	5384.63979806591	3680.57619992856	20257.1658310579	19607.6030072719	19808.4014392804	20324.6476803269	20527.3459749662	19536.3449160308	20018.4143853374	13761.6050698724	663.423175115404	617.794009906772	1103.17704519629	14847.9734332371	969.688033569338	1022.37158092404	1266.39364381986	779.907084491636	1057.84809942304	1275.79314491153	957.050442695618	548.273386263422
429	265.179693922339	265.177749219945	265.180118146311	483.578484191895	464.958013763428	484.211011657715	26	0	7	10	6	1023.45898562999	1038.03378302389	1131.36353858023	1700.66612503391	1199.20091521267	1188.35214496404	938.110094196521	8752.74508822423	1128.55926591244	967.17706482664	3394.47175366661	925.83757171436	938.566598115489	833.37417626037	1093.06724920109	1660.49735416759	1258.08861745973	1442.1490051222	17183.0398206298	16242.0242621431	16146.3714753466	14807.9726675455	11416.8540313561	13390.0895603205	15208.9317485834	11270.0832636316	701.766864502086	695.31838129339	52467.0826466553	4188.77595121843	42947.0227744663	12894.5338520687	28943.8076177496	67602.9267496952	52560.658969105	4639.16727284987	11212.7947512196	2100.90678213058
430	265.152441416204	265.151530971317	265.153156494662	180.508495254517	178.108001747131	183.183993186951	12	12	0	0	0	33276.3917022385	37469.3128222693	16824.2737722985	13362.3669672952	10404.6080975891	38878.1687339852	79483.0242658406	413.466654544976	4157.21921630129	135613.589993718	247.693339379132	64957.2531536594	59348.5639330316	14871.1529582925	63130.4671409032	8459.50199166345	22558.4384006876	21209.6464014559	9311.65426464141	10036.7457881458	9355.54427384604	8341.47995681316	6246.14203287496	9156.78535177805	9138.42636552378	3634.14317407366	62.0849075317383	60.8987490355503	328.917403663136	431.275246038288	255.798178571695	137.819136029482	400.134665230941	243.338937775977	320.24588518613	290.046199900657	276.640768610476	198.198890525848
433	266.102290053877	266.10098579082	266.10306066786	444.709502563477	444.701998443604	445.337991714478	26	13	3	5	5	10914.8848171797	10663.2247444703	11241.6045431281	10843.3028512372	11334.6699869367	12677.3456531111	10702.1769185404	12557.254874289	11721.8888626993	12187.4088125557	9041.49028988555	10637.5580115709	12397.7721610037	9773.03098804504	9647.85789545625	9874.63779382035	10037.2061950674	8566.00847509503	10312.0400829152	10774.8258915378	9251.76879657432	10665.2524912357	10129.6534525644	10798.5902482139	10500.3796710421	7716.37179190107	8485.72987130843	11418.6241235774	12817.7772972609	10954.1913935251	11786.103759384	11651.6182165816	11294.3325433566	10912.7405176272	10742.6254546575	11526.7517131964	10439.8495547365	9983.93240336329
434	266.150181862556	266.148765603012	266.247767415083	578.332971801758	483.574976196289	673.32797164917	58	17	8	7	15	72212.7660787635	143301.353287116	100230.561074875	203699.844072805	133779.375466054	140978.50078915	115404.077962209	378092.839412188	204986.785918048	84398.3479563062	261328.069299459	1251538.56154129	76842.4329323712	65313.5096130858	348435.745445965	249853.156180788	169997.129557294	290974.342862936	206771.791075399	186071.910803521	179856.893602967	176934.12259636	188410.734247817	171972.373732573	170200.637882371	99429.8493251055	24541.2822651629	28421.4544385916	119352.112128298	131951.277411617	39423.094006763	86626.87173498	44700.4337889508	100447.100387625	52151.0676505812	100966.388618797	38504.9913306981	47985.0673182011
435	266.146975048106	266.145331250724	266.175678010951	398.296494483948	390.12999130249	398.642001953125	12	2	0	0	10	2528.72153701515	1420.72460254316	937.16006229039	13064.9520968159	900.522795931267	1862.84973384304	1449.03834440407	780.01871764118	696.802709128835	1425.60935345428	580.083666543392	1919.97415317349	1599.38679589653	839.346546493471	1535.34704861337	10318.422183685	1167.56333579106	1138.25226388766	5394.01757878438	4289.32054095436	4760.34951040555	4198.55886963958	5233.7385692169	4760.13578207659	4155.48450507224	2696.93502404153	373.745284362865	356.329748224128	903.236724551513	590.663818122311	831.048489624296	457.211259837813	705.049265011806	800.142497379671	649.399235139855	776.705094203099	357.287539917425	543.976899527479
439	267.231987835506	267.193479100449	267.233555141325	724.181994018555	654.169983520508	790.435009918213	94	18	8	4	16	74331.5848674377	14107.9200610674	177700.342464394	272087.819308477	42975.2420646599	139319.130668541	36988.5747893403	105300.596313349	13182.8213836189	106093.214236559	129000.558880311	144307.224407624	25670.5925325058	80389.8951671273	173415.684043492	229022.365028642	42695.6879114995	125593.258765846	570187.217069915	588042.600001006	593379.678170445	466344.506783192	501827.811545022	474294.745554333	420212.795972461	342350.976620206	1543.61104484115	933.748366814107	8719.09343967447	17999.9241228425	3503.7303415512	5113.15541920587	8194.85313423936	4993.75862157451	2307.44213469735	60069.9743954398	1504.99216792686	2273.03114125099
440	267.194671774763	267.06409019978	267.196418510024	378.48200668335	252.392992248535	393.873998031616	45	1	5	1	16	2166.59045874452	1256.13195902109	3364.56576535975	2754.15051244975	3141.76344440381	1567.03576558828	2343.65171548724	1429.45390394547	1259.83304152886	2938.0019686094	1891.93906971021	11139.169956033	1676.13047124445	1186.03642988205	2110.77563325999	1851.33763459953	1213.53006174043	1445.25799811383	12746.6838904422	9209.70480905962	12380.7507999492	9466.52404729543	8943.40381367225	9361.12690002273	9477.06185815099	6339.16218516727	333.396106090513	313.721355709635	824.999343571952	1994.80551444149	591.273670859635	1012.82247837959	2087.26717546951	713.406613156199	631.611886108915	999.252833574545	609.951239923636	727.826493261382
441	267.961661018821	267.908797809669	268.096986094699	174.433997764587	150.408997879028	205.983996391296	23	12	0	6	0	26485.6582397217	17543.6190545599	23962.69449231	15823.7716566883	3287.51955381205	34643.0517331511	67447.723975461	461.269195508367	3711.93511409186	75340.8892155887	842.291563941787	37586.8766446837	38499.7768984304	7114.60362117551	52893.4268973903	7411.13613510747	25167.9553176842	16102.8349614174	6889.08499792073	7442.79099067952	6417.00931334361	7801.11256591479	7199.57696421367	7073.31668719608	7729.71522102691	6629.27395030798	201.648925548937	222.460584635846	11007.606940934	869.305268326102	10469.5141800642	389.669486323992	693.117623906583	292.310413312167	29663.0871383378	1263.75490336782	634.568710425972	294.857607046763
442	268.235312703721	268.199113362653	268.236201359471	724.814987030029	711.856021575928	790.435009918213	51	14	8	2	16	34758.0407396831	3902.7517556298	24728.6383373176	37335.9985447302	13177.8586430401	18751.417953478	14818.5196051995	16184.9004180433	3111.07528142128	15421.9573468861	18564.5469199592	20801.8491352536	4809.9154999014	11612.4900507954	23007.9153114009	33947.5417704508	4188.40575809777	19940.1026106129	86703.5110430382	87842.4920200289	92160.2775847726	70349.6811348621	75915.1709233326	72357.258151616	66433.7827444664	52805.9128619498	411.670877479372	238.913091436028	1158.65041976529	2214.72368507708	913.308735220072	1124.54565111707	1638.58236472295	829.286212212539	571.437393855747	8162.5715798384	514.335778895952	611.974337046119
443	268.198719485605	268.147265382424	268.235123454707	505.663978652954	442.07699180603	596.505992736816	54	1	5	2	13	5300.83331439618	13174.8229245826	5652.8915166955	2437.33974545875	4514.08851689361	11935.5212548512	2688.98498556881	7448.01337620802	5628.74139723865	2416.93982555259	4720.51915977689	37163.2753112089	1882.60552505497	2811.81485136179	2884.82879402568	8427.29589424567	4042.51223992527	13291.9910537758	11762.8752379236	32090.3920233117	27665.3744583052	26180.140433221	26224.6676027309	28333.7074490402	28072.0619015474	18739.6055541219	374.332436130039	403.47247173446	8890.97637951619	1990.85206049592	8405.40509540279	10619.7304848488	3592.68720729816	4137.57356491314	7349.83782747035	2350.2958523255	1987.70185367822	1658.21263039717
445	269.211366409792	269.130036829503	269.224635694936	504.218025817871	388.245004882813	660.417995452881	283	18	8	11	16	78084.109853209	191357.779634823	148214.297651659	66746.3506790856	152366.291365288	226033.604872404	50642.2826908369	146280.245733141	76470.8678151913	53316.9696947608	114493.68040831	138695.489192262	31032.6915771239	204651.062283654	43153.9709462039	280321.423879556	257008.815693488	507609.835065942	125108.622279038	124121.846841256	115338.055089485	103790.327324352	105305.515644083	106227.267992478	103759.034983031	71151.0013260553	1019.94068513066	791.943604034061	29041.4772459052	16899.9391009803	36831.7645694176	45948.9239696413	21215.6788253891	39099.4063834636	32007.5873797294	93533.5199203086	7857.91651037307	6670.27277535616
446	269.138359163496	269.007378327031	269.139121322403	270.13500415802	195.935998687744	322.145987701416	42	11	8	1	15	38874.4295344781	18770.0196278621	27138.3584538853	23680.465772856	6523.17567724362	14655.9241036315	29534.1636781609	10589.6840709485	7158.22470912337	35747.7010740845	11418.1852398174	28096.1889826655	16063.0305028344	3413.18820711811	31138.0701262864	12092.8792930403	8714.03258634465	8427.68832103083	28524.3010879583	24079.289228227	23310.7820193367	23163.6003231285	22903.4166112728	24447.4774679847	23594.4521158023	16827.1744835749	381.921243934826	292.298598365592	634.183525970472	1259.82030199681	654.348886300411	475.552173646433	1128.195769897	874.932076152946	603.345560771413	719.128168381218	503.240537906066	549.538210988045
448	269.247564028873	269.236774184693	269.248634505658	769.473989105225	724.357989807129	782.293019714356	59	17	8	2	16	51638.3756682391	17864.5403479636	40160.8383213729	224353.289598302	42365.673349382	106895.905014595	30850.5390035598	171577.873688486	15811.0245544184	53416.7988145179	118075.418380823	115005.15872563	2053.94418540411	48720.2799926973	98572.8597466201	189345.492503526	12913.8650731556	99033.9238617323	105907.692651843	102659.390604705	111344.68909156	97967.2277776524	81859.7403400702	77604.1693433889	80565.8373404411	58157.6070521589	978.113570372508	747.507455361741	5773.22527678683	8910.65881048143	2447.69604445887	920.654174104333	4710.38088574034	1238.7012689071	1548.94928080241	10562.9445291962	807.190454930688	620.976572446791
449	270.038907658089	269.970127590387	270.080581714354	70.5204992198944	41.4670014381409	197.818005447388	52	1	7	5	16	846.288498476497	555.05549732681	889.248918924067	35118.4713632946	668.268313551089	641.651335793722	6521.8603490346	13491.4383717014	3793.82812002338	412.004263965879	393.347144913239	3743.95775362063	2972.76824679666	511.66445791705	3855.1865802473	7436.94582501737	1054.13163547532	447.343930661492	24656.854756847	26312.8889645822	21486.6025937692	23685.3420143183	22712.5477088443	21595.9920859257	27323.5284727157	18952.8327876691	164.382636239686	186.548616177053	16164.3423862099	14193.1240371388	834.989651605021	734.973398556079	23371.9747631804	1014.5904896725	14104.2687342935	608.808635828434	953.815864296164	434.2964761181
450	270.214672428222	270.170883937015	270.215689330819	513.260004730225	364.226006164551	633.434985809326	152	16	8	2	16	8753.26904725283	29184.5475260252	19585.2134146715	8722.73902620655	20642.2430121596	27695.8792399416	14178.5693563744	18257.8940417365	10596.2229802385	1022.07196107032	16801.652477858	18999.5965037571	486.557438678714	21813.7802124023	8982.66087743803	38588.9423030027	35022.1823538747	73489.9228099035	17352.1770535503	15690.8670619343	16487.0062413893	16260.9703494771	13239.3765283632	15232.1687053242	14391.5900490859	8221.2461118208	312.082525546663	326.754449920496	918.589124499261	788.826121468097	672.010472883284	407.949564050068	525.316325079836	763.281987832309	861.440842035565	11744.6700975342	238.458632481098	364.107074904171
456	271.055904662761	270.986720050874	271.132884468463	49.5240005111694	29.427000079155	121.718000640869	45	1	7	1	16	15251.8015736072	3495.16655627745	12734.9441587277	8699.13899827003	7931.26582460442	6671.27704634677	7400.26346700431	7095.39717743216	3835.97221709322	8167.93676570803	5670.70390730957	11759.7004612505	6039.09386966206	5268.05140499598	9657.06792248671	11650.623476121	6168.022792248	4941.40383319497	82037.4506673519	88015.7078781865	75369.4518642851	77134.2652701729	78543.6324599384	77229.3315701527	80041.9309127707	47457.501184769	213.029393419682	219.763713751268	5965.65164601306	239156.697462588	1536.07318167942	2282.00834934406	6277.6999990514	5106.21537369859	3979.72458995354	851.556960090995	710.995513722009	474.649758299416
457	271.154574903859	271.09340712792	271.191152260908	338.881003189087	300.728992614746	350.160012283325	18	1	0	0	11	937.371100642985	797.319823546263	944.861471960388	14872.7949165379	1020.10710848272	832.420491393159	891.979132917523	870.370684126034	968.065360120622	1077.91718859438	856.309494530639	1198.83122236814	841.433681678385	790.689103684761	1131.08415315759	1376.38015652928	980.893764297278	1070.05980124411	9066.98240820021	8366.2333483994	8661.90930780247	8837.83040360255	7608.72020210847	7950.45201568093	7725.16131647197	6103.20656176044	271.710056213103	350.855005003015	748.068844782809	1364.73071314394	699.436239907518	635.448529118299	852.142721822858	766.593750076493	991.775975595849	873.767673561474	558.231439599395	496.295924695053
458	271.869983322029	271.869147550048	271.870778218769	471.249990463257	471.241990280151	471.87900138855	12	12	0	0	0	7635.19895052202	47377.821596431	5224.36905474216	21080.3082972678	6136.42516950766	39384.6250461601	42191.5852250836	713.014672976453	44539.7689352805	13758.5967984139	513.012529315986	35517.3030374874	11279.0893549874	44620.8408330954	39526.6059948517	102387.060174125	77363.8095792137	5623.3371413942	7223.74412649208	6518.19396941529	6916.00951541215	5880.6881926664	6532.00006884911	6219.18047062308	5739.66771055385	4520.57808251182	370.750186904023	636.277643693285	771.389325382188	471.489553871937	700.19798566103	585.730549114135	557.425995713721	555.495777210221	303.573456175625	331.004028343828	345.708072529582	443.981499976199
459	272.058286421507	271.984927043275	272.102359884033	48.2280002403259	33.6240002632141	153.916997184753	45	3	8	10	15	3633.21535242535	1533.38460312184	3560.60277820655	13594.6319377415	2334.37293689696	2723.08722258955	2431.9710146289	2552.4703031324	1590.31118144345	2548.28657628755	2471.68030471187	3080.24895684645	1947.16344879361	29810.3538827734	2011.99202341377	3211.9172284958	1324.5851689325	91482.8212189737	164302.12377949	175996.458037917	151281.166853217	153900.874806919	131332.789943884	124179.38283666	127203.328296026	89952.4276925117	282.639739329752	376.928225040021	35152.3586237028	148019.25177089	112376.641682436	254039.291641278	510039.541389859	925043.570345031	13961.1566239717	139058.233579947	261164.928204001	29507.645238606
460	272.230261052476	272.228739184809	272.231149027926	660.415014343262	592.990021667481	661.684008636475	41	0	8	0	16	916.523651807507	644.540952897498	694.911099055782	2461.85111432203	1117.77579875534	628.652121072205	978.598562091589	953.154024486931	668.019147178875	621.061402866229	708.941938624932	8725.95984470248	753.299655587627	422.396234651761	1003.3296524773	646.304469831785	479.826611827793	531.351388406008	37407.7926251879	34420.1970293271	48821.0098909759	31386.1996696168	26297.2047835588	28666.8530845328	27275.8884541589	17664.929666454	330.059527885169	304.670486396107	569.7888594403	646.562364206434	528.04307921718	655.235814451455	507.98007651312	301.612916547519	548.943326430661	807.321821564542	192.011745905074	253.175838010718
461	272.194225162647	272.191407657367	272.230277176372	444.709991378784	444.641986312866	524.870972747803	15	1	8	0	3	1631.59076624105	1753.28392003513	2962.29700083203	2248.44808367184	2370.65358582884	1655.9858897049	1290.79333726363	2625.01717750563	2931.08305786811	1807.68324661669	1986.64345764239	2609.12894081097	1439.44628512859	1845.45487986412	7165.03436302295	1968.34680938886	1793.36975221129	1692.58886789406	32111.5883029424	31245.5099468678	28260.9312139239	28890.8067246858	28213.4432076011	28861.5938099753	29476.4273317885	20139.527288375	519.940267450073	533.360427397407	938.229204101488	1126.36585959854	701.214954959022	576.808433836326	664.410249338796	939.685238620473	1044.80843094757	1300.584751202	468.501287889149	452.9623299239
462	272.787782850692	272.786149133148	272.788198180193	997.368948669434	996.573964538574	997.494027709961	57	18	10	13	16	59509.6628138175	62243.4361869097	55985.9310265817	58832.44355311	63031.8148478982	57056.5270221482	54130.6844253838	56093.1748746336	57446.992734481	55983.2524952665	54987.8161539669	53584.0956598266	55346.5351608904	46886.3749403134	40143.3513695797	39640.5996916985	48742.5058229081	47058.1344391778	56993.1004237045	56752.2894261405	57368.028738598	55068.0858082976	58569.9730033195	51904.7792804986	55365.1669635609	43989.9257474486	48169.7590667754	50841.0069971131	57084.3695656629	55492.9371244567	56349.7648463398	59210.4360692609	51099.2175728828	54571.5681561015	48868.2675321431	52132.2899849117	42990.4558043182	42920.8342843934
465	273.1851254568	273.14731000782	273.221796475097	466.633006896973	396.412996520996	530.615986328125	52	1	8	1	15	3196.64684593678	1004.36838427654	1001.30589817058	545.804159760475	432.238151215017	884.049463624854	908.334053351967	726.020282305777	512.537499147086	817.959077690855	409.436953130855	680.01687015301	1038.65775563974	406.325297108259	686.52061116852	678.009496162222	40660.7594405673	551.212681491775	14897.5983136236	13145.7495483384	15413.8164905529	12215.4615771454	11845.6377735308	12419.0630212456	12182.4334175823	8498.75785567798	220.722344255244	244.424481238239	336.2311283372	656.828193813139	447.195564283566	309.568359849928	337.638103622435	248.621570479125	531.986590015702	402.715753320605	307.453010366298	323.613077582029
466	273.185183338329	273.183486440858	273.233335884638	597.572991409302	553.359015197754	661.051022491455	30	0	0	0	15	279.34453057847	512.157999194012	193.811956764199	398.36640684713	355.678142009876	146.866803850446	372.91452885326	1003.27393034846	274.023083213251	232.575008050849	350.764579120325	264.621007621754	225.269368489583	243.740177304717	466.486567889086	438.446214660071	315.627675066917	158.424146261066	9002.43762882596	10428.9142962274	8072.94090986252	9076.61669571251	8782.01810623265	8499.48103757338	6676.73204252937	5982.14973154054	83.339000591465	142.685578789562	218.64977267098	210.233655286254	169.526964124603	204.7531586322	326.199148899565	291.082302957773	252.071688087502	244.568547197928	338.499273333021	316.602901882134
467	273.169720543356	273.168321139118	273.205794363456	329.48449798584	247.587000579834	360.445006256104	14	0	6	0	3	510.724455770105	591.620614060666	893.068656512669	876.879341814201	856.178834450298	530.924127536709	632.125428318977	758.907768528376	887.925072607185	469.925091401541	631.363296901691	947.57217897049	479.887281463016	814.765912115574	2021.10973314196	734.363125085831	551.078530110419	421.167371051652	9785.82724866297	9269.38936978765	11486.1538038169	10180.0284262709	9832.61874108488	10124.4057441317	10024.7593509592	7167.73568329268	192.03527369573	290.145362477217	771.435835631564	836.482665437895	590.207366735009	314.406695419789	1685.91325101416	605.633719570536	692.335323058069	1104.2697221384	402.306997211916	369.815573635378
470	273.868188768343	273.86671036634	273.868895042737	471.249990463257	471.241990280151	471.87900138855	23	15	8	0	0	14207.8857692317	106761.885616135	9793.70567027997	50888.3792691674	9662.54194734944	88917.5565931539	97870.7386795823	848.21248985827	101337.62644275	37557.6680744346	556.290348875647	85468.7415663561	26582.6605862752	102911.313266756	80580.7775683096	224630.449399702	164478.107591255	8587.42712358758	9700.96070988849	11542.1112511866	12690.3443288795	11490.3145474312	9107.23241249844	10385.7925532184	10895.9099826805	8393.99220691994	538.458088854949	563.830130962862	498.894147087509	592.68145332175	365.314249984454	380.333579000086	439.49225277195	564.991083259591	341.418078733091	280.377108893461	417.141905023561	300.942246901492
472	274.110878167205	274.085481993996	274.173282954718	259.374001235962	254.040012359619	329.735000839233	28	15	7	0	2	110570.670821039	39938.9288948609	108143.032658631	95587.1714098323	18054.1474695001	17313.9356858516	24027.7875755834	17539.878022112	9751.35155053551	46495.5104107708	1334.58411531064	53028.0602848415	38216.0761497709	9712.10161239396	32857.956785377	33857.0725251501	52138.6173172727	22441.1066187642	10319.826789815	10180.8365899357	12846.6697305266	11074.2518424509	14080.9634561265	11581.8162433431	12343.6715719011	9847.97844963995	204.765064719133	150.571088095518	578.371674011533	656.591247223747	501.823648088253	377.576497436859	765.939302649707	676.051729310734	479.442679960496	538.818159355209	932.696159965932	707.237740800465
474	274.883692467383	274.786965642894	274.884632565222	991.448961486816	990.219974975586	997.376959533691	43	14	7	5	5	12107.4374986406	14961.6080911954	9876.11015592303	10250.2300764006	9356.86854703166	10870.2811956959	8800.36192120984	10548.9815851338	8869.56403576769	10279.911326766	7737.77191109955	9814.22893354611	9479.32202640735	7585.31962997384	8297.1338211298	6373.17282640003	10222.147845957	9530.67627642304	9698.75173866749	11189.7650097886	9111.15630906075	8259.34865950048	10316.7030443363	10943.9542040171	10179.3053506408	8116.99404890197	9059.81868266501	9732.52611027232	13720.7361443974	10764.121732302	14049.8258921877	10642.5768598488	9763.35919198394	7712.90782582015	10049.4235984484	9039.34601779561	7697.67542758025	7914.23767578389
475	275.076682228201	275.017970067975	275.103430352378	139.076498851776	122.344994544983	142.845995635986	52	9	6	9	14	29059.7653115903	1055.09252785811	16034.6199769321	101462.628598737	5025.85635718331	5140.82081514597	21937.2852186475	19056.5372810516	5747.25495863054	1322.78211914143	8803.05238125147	7988.76694661744	12782.5996418711	1181.75876606948	3938.74333655275	11218.8028817705	3848.09019429667	6565.41996452106	13336.3980357502	13669.6635314077	13784.6661080571	13132.3331775097	12773.9525423924	15391.1109292824	12980.1318403846	10751.4786749628	155.253509900455	99.6677528894312	9578.12020759409	8548.01431890577	18964.6987000667	14005.4790653994	28580.1864425316	21786.6984223947	13328.0000018297	27964.3732934967	22841.9139554917	9441.87172109152
477	275.200918333446	275.199472022781	275.201998081554	618.226993255615	617.6909715271	619.197009735107	23	1	8	0	14	9074.58625192288	3332.34538360346	2240.70953412664	3866.02324659626	847.461613399287	5766.63752188476	2149.79743523213	2679.820326106	998.554882965982	6992.8904273361	1055.61100434599	2230.22058098422	483.306530586444	644.612584995416	2642.82775766899	1979.75564115867	2020.63163512996	1277.17851076174	66433.8312893501	73955.7430830465	70985.0831498187	63311.3135793898	59118.0973768048	66963.9127955851	58719.7282904883	49637.976454735	445.78097677355	461.079064594412	550.895917670336	929.856980410715	533.424756620079	409.757101486127	650.767050846057	416.287571995265	494.131604661544	446.827967936173	368.445893153548	396.467013993921
478	275.823017557728	275.821416397906	275.823914213798	998.632512664795	998.594959106445	999.263016662598	52	16	9	11	16	68787.0575153197	66747.8692576289	59205.4809864121	64489.8229343176	66993.7182286581	61749.4485777989	66691.7162429094	65853.6421920899	67743.8016327532	54269.0571985642	58634.1870417595	58637.1463752876	53572.1380164065	45451.5516721954	51695.5688091119	47597.9587050279	45036.9850152195	46739.905339581	66787.0216204505	66680.8010235429	66162.5429354484	63351.172431748	63958.1844653497	62230.7092758715	56219.3422505306	43374.8367615044	42590.5651907126	40136.29812933	66509.8196663916	61797.5704365526	64637.2774823303	61693.2375245064	62896.1523953676	62800.2294432033	53534.1583361583	53535.3854480386	49185.6973768969	46046.7944002301
480	275.866090324666	275.865132982277	275.866468734121	471.249990463257	471.241990280151	471.87900138855	12	12	0	0	0	7180.18836965086	41421.9568512175	4934.83613100208	20951.6914400703	4950.54837183519	40798.8262462782	39415.0012639957	671.070415666412	44908.6576129436	14532.2395151015	380.409697767178	35611.0901481692	9530.79419098422	45229.3728797082	33879.1925536981	92617.1980374336	73082.0626470912	5734.56892327312	6634.87298426811	5957.29353014718	6034.98283631964	6487.25292998451	5716.59561197832	5539.38063429838	5847.62356053293	3970.72073178112	382.772752249783	410.749998867004	613.952678377994	453.549192106817	386.435900394551	595.052657365714	536.198810613587	460.69723061269	570.302490797233	293.261072363916	327.118446501649	492.712269724177
482	276.20433194309	276.20250951767	276.20512676432	618.133511047363	617.14599609375	618.421012268066	18	0	5	0	13	2396.18664042093	737.694527519401	598.081433864931	903.788981485646	383.19922242919	1091.71571495011	541.828039284563	498.97355104849	391.134106329953	1169.27218514947	220.540038344874	319.588412508834	522.87222668773	285.046171236085	625.166091328176	359.495266967453	484.122822761536	344.519995884737	10026.6484313039	10021.0886235349	9871.76210505888	11624.3643658236	10313.83899449	9639.97445087414	8331.79904430173	8636.76851123571	263.857404469357	274.553615029901	365.666217365768	392.842529810965	575.290447222418	246.040489989449	347.495812823065	388.435232983902	299.814275974757	205.841486979625	176.325175041799	366.451864920789
483	276.126449174812	276.125505415144	276.127114040534	340.431998329163	301.707988510132	357.925997924805	20	8	7	1	3	28269.9889036361	15801.7299930032	39929.1848802797	31493.4956332267	758.796209928936	613.912325104425	847.879649213077	995.531766251661	4111.28426296039	14924.7293427709	632.636033699149	24922.7649301277	1793.28844169085	774.809871309177	1337.8929308219	17695.3918145773	21103.7926407149	1170.91824937332	19310.3999792812	13646.4896940552	15935.5271888448	12427.4924853118	15381.6587042335	15199.1065514337	21155.0530579513	11726.5681499769	297.096976883709	345.65544128533	598.414929322844	1548.19220647657	571.164642436813	604.243699385018	821.413431180504	1285.61631175487	837.443665597204	685.44032487087	948.416361978962	618.288083324866
484	276.84935449707	276.797974297234	276.850103077693	273.279988250732	255.297987823486	274.005010070801	27	3	7	1	16	1113.96197676693	949.68569869311	356.42653131976	5672.47016000189	758.930894222915	567.898604998788	1255.06569489371	6545.16251153871	2542.54559876459	661.384456162496	1068.34636911051	1115.80331943167	661.66489348315	1897.62123032566	805.860684558749	7504.38202232122	1149.06873570577	11494.3544031493	12727.7562415653	13732.6091033125	13088.4897497172	15522.9398419848	12281.7544467025	12025.4493020033	12395.0198861394	9034.57010007813	484.345869557932	306.214599275242	516.751328453422	468.139987819828	728.687198562548	471.293818914564	626.564788827517	753.587946609425	550.904463886594	921.895741374655	376.064600212161	412.432651765645
486	276.866363191344	276.865170080489	276.867306269635	997.372055053711	996.74094543457	997.522032775879	54	17	9	13	15	20988.5954737876	28479.2123010329	17629.1282061338	19136.1061640969	21309.4292646274	17546.2716246117	12565.1732904783	15460.2998515894	17156.5304941535	16655.9098043945	15368.9917628495	16125.3509437798	18553.0482022762	14001.2672528028	10406.5541573167	11558.8999700546	17424.7126744594	15116.5450133085	19232.7162053117	19565.3347856132	16884.0165599585	16635.3730130196	16106.9077576976	17137.4684015661	14550.4805343226	14000.0406165272	19628.2307273336	21986.8807868157	22884.5422858638	18838.4643605947	16387.2221452766	17682.9518206045	14666.364001818	16823.133955244	11737.4692633152	15223.9748411626	10874.0401842669	13971.0692387838
488	277.143723823591	277.142073746851	277.216601636196	499.680510864258	422.93901008606	559.03900680542	50	16	7	6	13	12562.1195216975	10901.2542846089	18426.6583895497	14386.6786012612	95085.8228338624	9168.05816901848	9680.22079045485	14017.5070877541	19528.4829610472	9869.68553477588	11835.6839183718	14958.6015045205	10062.9994429937	12703.7998728412	16029.1287349886	11414.0868495069	9685.67394939065	8373.64885917306	11878.0864246353	12067.1026815299	11927.2841171275	11404.5888107192	11244.0745542731	10269.9292721227	10880.7362481141	9952.6594860845	3290.58923897445	3620.62827726205	12683.579124806	10694.6171883808	8844.38432669342	7473.81234386265	6816.17728077471	17969.3864878417	9600.11928089584	11980.7060792483	5411.93825189061	19417.8547417307
489	277.21622255043	277.206928463434	277.216878093759	663.151491088867	618.226993255615	672.803023223877	32	0	5	0	13	1786.24437549624	939.721133425566	995.618803685065	2253.76923312992	783.779331774666	2155.23893777682	908.498725623179	685.652417934285	666.31335678496	1772.03218271188	711.94348507002	1829.68332665627	620.066711526209	455.656793583717	2031.48450711556	959.218684025109	794.415857642224	923.86788325198	10450.9277431496	8338.81381610408	10092.6446209347	9967.9217587912	12757.1069068126	7742.66636617482	10597.1806357855	7340.8254004075	357.781139154608	476.761235842248	481.003637447882	733.26284367892	751.555776996538	563.388878302183	792.365321800399	457.016940914596	505.987958382039	648.947658856758	734.394617764494	367.501909725368
490	277.15442114998	277.044961159359	277.155543424658	138.40199382782	127.999002418518	146.458001823425	27	1	6	11	3	2302.96533330843	605.752051661976	2900.69372906778	1257.56677236408	1479.8638296783	1452.30905209235	1449.19094507193	9156.52694248657	3356.27689995477	1006.23861384599	13556.2845587102	819.297209957826	874.088228978513	752.739279547706	522.61103836376	2811.73124522229	1139.41091121807	1627.54931902623	36819.2589960806	32246.1747417379	32704.9021532109	31674.9369867844	31661.3356539505	17279.7576148075	34238.1765234983	20900.319461762	115.353541181455	290.162974675652	68130.3678237498	45234.1283881292	105706.122704167	188563.347352797	80849.4286116462	208227.064795528	75187.774318957	146814.791773319	159034.355232865	57709.1195989059
491	277.820044116862	277.818388810481	277.82101755173	999.254515075684	998.617984008789	999.263043823242	46	13	9	10	14	13403.3816247327	16549.9314216696	17300.339248699	14378.4800766657	14947.0044218749	12297.5095339275	17100.4561102856	18720.6728696921	15612.96713599	13833.7230079869	11760.4038706049	14176.6812238594	14595.6001793394	14797.5359142986	15570.7308976822	14594.2161919028	11931.610008346	14620.1534948945	17643.6934093665	14404.7649737199	17554.1059136605	14655.9591459632	18274.6274203431	13115.232370655	12126.4069080087	13237.1416054666	12091.7909295391	8795.28988055321	18451.0071055032	11380.6284663677	15213.1202609611	13099.3683741561	14747.958412681	19071.1602995396	12829.6125115319	13592.8905149354	8951.59715540707	7984.96714496613
493	278.851957841513	278.83935501564	278.852755028415	1004.91950439453	997.359951477051	1014.73405548096	50	15	7	10	12	81033.2332889159	88149.8946800921	79171.3439318002	77228.4603125453	83023.1326591282	81321.1461363124	72933.5138924792	79658.8663429418	84364.3276389688	82406.4492657168	79760.5683043599	76180.0649060797	78714.5385790616	65316.3153041512	66295.7366965068	60974.2037995592	69278.8198273513	29755.0149397552	75215.7930540714	77087.3892602264	79597.3058626416	77047.1407065511	40992.011355876	78130.6296620797	37605.6485364446	56115.4888207946	73691.6364327242	76745.6163000601	75247.8447465241	77960.1319318812	77186.1369315496	6963.44356834888	78313.7169590751	80858.681712737	73167.4212444429	74636.1458284855	33802.9544743139	34070.8756831398
494	278.847407402213	278.846637127934	278.848141828456	273.279988250732	272.284007263184	274.005010070801	29	5	8	0	16	3411.9414394144	3083.10071372436	1841.85726711131	13245.9288759073	2203.13211954199	2028.39980495046	3280.01616461016	16270.4098862913	10973.3476706927	1888.24159997453	6851.52947541513	3407.00619860001	1563.19083881436	4054.33578980872	2184.01007589698	19926.25044744	2793.03844778736	25650.9563221796	34097.1224024822	31655.5412107985	30641.7706183841	33197.0553294139	31704.4400727935	32121.7264714503	30306.5425667466	22734.0966257836	1344.22272646753	610.473986329666	2003.0849276036	1221.5844366427	1998.54727755731	1161.97489965148	962.84260338072	1195.00144287245	1345.93049839426	1722.21452705981	898.553467208209	1398.14650450554
497	279.013238566621	279.006070075195	279.153947201084	202.463000164032	125.192994422913	284.980001449585	40	16	8	6	1	79511.0030274404	242719.718616502	242252.160601043	67286.5921218577	78896.3839163411	212976.29276774	11608.7325148163	522.81681685962	93513.6527551087	21251.3494606284	518.581834760611	342401.47705677	383244.358866661	30757.4453064654	911246.20122307	669206.203882769	182560.631549036	27927.9383203983	162402.187297614	161153.022205918	160436.237947668	161727.574040887	160294.02029273	160106.48920639	164619.919471649	128045.022642554	954.012254206697	1296.90294382663	2492.93035879545	16809.9996386971	3003.0339040868	3787.37931026658	90795.9184878774	1548.25243879831	8277.76830000803	14024.8911116433	1950.29614366964	3140.87479505828
498	279.157256289493	279.10178256841	279.211633531115	405.719001960754	385.966987609863	436.422986526489	18	0	8	1	7	1004.76167262357	1518.17460603779	2227.44024164556	1670.38296665344	1696.60014707129	1932.48232974857	1691.00811951421	1918.36288893595	2211.61255606567	1660.51186947152	1755.1434086985	1484.08180284197	1470.9547916567	1680.17635414342	3658.07325567584	2901.64565802086	1837.6685267943	1622.57076549309	16346.2412937961	15138.6008236211	15173.6152273196	15337.6140697399	18432.387961115	18784.3118022816	17435.9538516735	11891.0908197053	707.773090309463	530.576525198529	793.973503795802	1148.85597726796	714.864840361755	662.972839957103	872.895851068897	17310.5722039193	1318.55465432815	1456.40857902775	590.997459107661	1074.49201824423
499	279.853142832143	279.764988040387	279.85452010477	1006.17004394531	999.867951354981	1008.05804656982	29	9	3	6	8	58723.6280128347	52925.7644683965	55689.4903294295	49820.9052426387	58643.7383299321	53358.0750321239	53927.3846843541	9782.88544481713	57750.7945036223	56680.2559842473	55620.4277194185	54254.8528858916	54232.2775736302	41613.0829296687	39280.5499866515	41275.589544688	42917.1052440014	34424.1205998212	52124.885354587	40060.7334912042	58354.6763003777	51806.48567155	56565.5887514114	55666.8337364128	48290.7649892116	42103.0471256942	47576.3577573667	49832.3723525341	55513.290120847	54198.3264432981	52708.4969947174	55615.1697159431	51164.7705883006	55887.7948264108	51381.6616298623	42388.1648486627	43856.4925509239	37134.0500189965
501	280.015823159913	280.014569169642	280.095760990606	202.817996902466	169.389995803833	204.10300327301	21	12	8	0	1	8504.96828252915	25033.0928202293	24779.5125378742	7553.08211796814	8101.41850832632	22167.8473284846	135020.509878885	435.218561041169	8039.36345811607	138011.683149338	390.461244176142	36810.5844065441	38868.0024551833	167168.677807824	95091.6956671961	70797.3056926633	15818.1862000268	156314.360096585	16112.3466868556	15191.6949548498	14177.8046255037	15373.4205803024	13937.3676731516	17433.343280676	18084.3072982738	13548.2087205935	338.597563149459	352.41462604536	824.255708998276	2921.52246272812	506.895709123566	503.364200874025	8097.43658701744	1586.38324795291	842.440144430458	1886.24301920024	1677.40071167937	308.35106050368
502	280.235424197364	280.165647204852	280.23625074359	714.75648475647	683.304985046387	720.415997619629	60	16	8	0	14	75581.1025864407	38861.0420927927	46206.9704724848	154356.170511782	21931.2764228135	148719.109212495	52909.131943634	7219.03425314752	8782.23141096532	90823.6399977052	4550.42403662035	152215.697531033	16012.3945444683	27619.333800676	216733.475329009	62778.5833506702	28082.9650669126	75459.2741430498	24070.2536781784	23596.2636258114	23114.945445084	19818.5266515215	18367.3698623925	17531.4769363643	19614.1779514836	14118.0402536225	305.110518785363	194.674387315495	554.180294264447	858.304241450673	356.207328783687	439.335927663794	722.055287629197	373.104287927801	272.243521992456	1848.73620276085	243.929156776179	273.567869609222
503	280.84535948386	280.84355765675	280.845959125771	273.277000656128	272.284007263184	274.005010070801	25	1	8	0	16	1488.82603385062	1271.10227869228	759.039932978001	7265.03651088205	1041.12694106386	985.43366391652	1266.15311834758	7649.03147787865	6144.02353481405	562.099411505783	3275.63182360442	1329.93807081472	616.52744552527	2005.12514441833	1114.61081387348	9261.33550906205	1385.50693614815	11960.0922037661	14477.2034724926	13082.9718879995	12252.166821456	13353.3838840041	13208.2331454739	11390.7338845858	13384.9574716979	8068.55244364939	325.604743582451	139.77298792604	517.842212327841	478.717796237377	799.540783688426	570.83408528869	449.422499038395	496.491577655754	626.257670874863	620.999692370268	392.53552186197	630.556693012064
505	281.011234772175	280.955387351385	281.101985604508	203.450999393463	181.07199596405	308.625011444092	36	16	8	2	5	77052.7340288238	239247.273591394	237181.30776742	67513.8435696502	77554.211291132	210208.478101342	1181472.74589427	434.800529637141	96108.2765695489	1182310.1139852	545.481458725291	341700.989153905	381094.049093595	1455154.51462216	897317.90795534	660353.978987578	182682.482554184	12217.807771945	155994.559892267	154584.867038028	155243.590749296	155903.121855258	154976.76122656	157938.939900439	156476.062857332	123316.463427561	906.382496409118	885.265787104378	431.76644226136	14627.7717078989	521.726578732487	411.735324337118	3085.48172293355	489.615315876785	367.598638674244	1293.91998169385	38754.1608056054	463.784438684001
506	281.098709416516	281.010267175668	281.100769757587	105.620999336243	26.2069997406006	143.394006652832	67	16	8	5	16	12330.9417771217	8561.33229799045	11836.5039107355	84271.4667255411	7843.62027392723	10157.5864283288	47930.5209401937	36461.2029097469	12327.4107684319	13439.3450846951	19272.0608332301	28634.7093081283	22128.4889804487	10822.4401430134	31998.9796765835	50272.7790989343	10237.2684910957	10164.2541109957	31249.1413654747	33756.7899800109	32446.5073200195	39702.7618604135	33152.2345650058	43677.8207035185	40608.3400678183	28964.3828353406	221.431720547981	246.553871543968	5759.66188615188	6313.13949266127	6835.42162679695	8286.18605894048	10467.6183294887	11805.0495893094	9281.53382505248	3282.62340160106	9664.92393199887	2150.8658830186
507	281.175238621789	281.174122867604	281.175656167783	413.79199432373	413.116002655029	433.147989273071	9	0	5	0	3	691.613810884394	860.472779767588	918.13237869814	779.472811094299	758.314235892612	990.030236184597	755.923821614683	2469.34643952176	802.879490618594	715.365861372789	3661.16009360515	1700.26093360707	716.305407375097	1179.14827025682	931.437261181418	1066.99090497419	480.443290756457	1114.99454743415	12282.0250893923	11829.2600539222	11567.0335601871	12766.2286476139	12483.2782815794	9713.4063560043	13199.5628181286	8526.36427446343	208.656766509823	217.283199624298	2959.90962124038	2161.6256814383	1130.83766032588	682.80532050468	1000.6205014091	1579.51286646817	1449.45763456412	811.051477982104	696.790640512295	393.952378544491
508	281.24754441671	281.21157050298	281.284090356752	756.385989837647	692.963999328613	795.315974273682	78	18	8	3	16	89801.572690695	25545.6658651107	51229.3015654864	274495.659148189	41798.8815206643	119601.473348324	41853.903622739	86744.2927747293	13909.8761819229	52968.040975742	58310.5792628924	126314.764784543	14737.6594232097	59872.9579612166	119202.557571339	128153.849696053	22603.20398359	119271.5997081	474742.875764798	473633.948438794	214216.935934424	379190.201302398	385898.520177319	350427.883533714	371823.643194856	269641.746571155	1480.60178057158	1711.33906142094	5095.02914854086	16748.9229478186	3355.68942413692	2087.20452640019	3546.83629596445	1934.80385297636	1769.84289879405	18217.5407221365	526.400175449139	1685.37705126801
509	281.211544313781	281.209301593377	281.247681596206	572.000484466553	466.842998733521	630.647972259521	88	8	5	2	16	12352.0787953072	7369.99156612158	4319.67836987972	10789.4403895969	1855.86852545477	47402.6222972139	3318.39551915015	24281.6093804389	1154.87094455133	3164.85093784918	2019.43136011866	6430.02404232137	669.913246183656	2687.3744969368	13452.9874244248	11528.0993557815	876.832925900817	36883.9240393904	15011.4651881123	11020.6849175692	8579.15477473289	14576.2378459402	9551.63261032104	13663.3899602129	10575.7517445087	9619.67622327805	527.560735121369	337.996947566313	763.629906343296	2391.74711206542	806.411126832908	497.205545424173	1590.86894340534	716.796012654901	1047.37692400999	9663.0385747183	464.393559418463	792.700725797564
510	282.109994520428	282.006780792568	282.110798993382	129.256495342255	103.975002765656	130.620999069214	30	15	8	1	5	33879.1662560297	19838.5973885679	35407.8204448129	14650.0676937734	33954.2345113795	58623.4283168066	39606.043408447	1384.66712918878	92245.222670909	106823.826580744	1304.32597097641	65217.0051240968	19318.6606411928	36499.2981052243	55703.5878840031	107603.128872549	7409.27860754728	49771.4800494591	18380.5751165596	18972.9783186689	19214.307122014	19544.6081078914	18385.1956853801	16221.9418646932	19981.9576324982	13938.3884746544	59.6878385543823	97.2786893604789	2219.55751642585	4741.60654829629	2076.19173035451	2533.71457728557	5001.34370570311	16111.6399270773	6239.1661565043	2710.03322594101	5670.78062987328	4394.70033107081
511	282.05457157802	282.003098588268	282.088051327162	50.6605003452301	26.6220005464554	65.0319981956482	26	1	8	4	11	1905.05277028376	1222.85199941993	2193.52282455575	31199.2706901819	1215.1993138405	1246.02778261165	4316.77753337908	3095.50925354369	773.105277184123	1159.17926855987	1537.92923427932	2101.96972780796	1309.96858454868	1024.90481163771	1142.24589055583	2703.48097142348	914.020701100293	1103.9584250804	82609.8850622099	64143.120453438	67870.9750553104	62859.9913274586	60328.3832592886	58844.5052316456	62175.0009637731	35005.143978468	1021.3363560561	1939.52415110194	2821.63716475914	10396.8988726476	93590.3795530506	30248.6804258351	7093.91979799078	9241.78951045987	4484.90894296065	27407.7943003289	52586.6787480647	32069.7099687788
512	282.013708202913	282.012832750642	282.014573117171	202.842999229431	197.18500541687	204.732998352051	21	14	7	0	0	7541.04647198126	24370.0473783092	24251.6320341066	7318.79340240592	7743.76373178512	20306.2367290868	121874.093318589	220.671496734411	8914.65607395527	133672.658580365	290.229334437056	33475.3436433978	36978.4468623889	159959.436773105	92836.1697500199	68152.2304371552	18551.7831728518	156041.397230123	15810.2951775571	14229.5676716069	14466.6929502952	14741.244495146	13766.7796959154	14796.7381756782	15443.1241018642	12236.1899994351	103.294737981244	249.96300305659	318.617443188094	1275.92003500462	328.459427402588	209.986989932562	763.79765895355	742.524016474994	347.1919579776	1087.03928345628	683.18032847438	339.997195947527
513	282.206789358138	282.177991771745	282.229698095054	510.385996704102	413.116002655029	630.101024017334	37	0	6	0	16	776.698171148309	457.187441420995	460.542894050272	752.296597941271	637.853295756335	780.951202112843	207.19298561273	1301.17940753077	320.573269803822	449.419713121119	1190.95782654174	384.496222862974	420.031313541345	403.339719701982	612.654425653629	1041.38647996736	434.146641528065	513.276951360731	12670.1753993633	8558.57785341197	12292.5625147335	9766.31834140344	9228.55420795502	9685.94826878572	9284.39327068627	8115.83045158874	141.424005681818	262.328236674382	272.214979501864	309.445060054856	422.793896521696	615.247353676622	331.396632503379	422.519888039678	291.048470164692	268.552974744234	304.825827757913	236.305812009695
514	282.250873317283	282.24968328361	282.25170999437	755.758489532471	755.444001922607	773.287013702393	36	10	8	1	16	15689.4024725507	4790.6930776909	8628.44575569619	41623.0009692349	7917.73612431895	16527.2712316364	6030.41811120434	12094.5834554709	2010.4566980941	7733.78825038356	6361.1223443225	19253.5119617824	290.162444230036	9855.789680351	19717.1551884897	19754.09931364	2027.69525051995	19514.4395998701	74728.3731579329	77831.0830181651	65489.4643138655	60634.315784623	61991.6363764961	56924.1758774361	60503.635884882	40657.5745196847	236.638254419501	525.25063662231	744.538969293736	2210.36909802178	600.04395443241	588.115886774411	432.094311280735	220.836459536638	379.822627679445	3112.84928734015	396.01466549627	291.373385903115
515	283.154694741098	283.152832862389	283.190777923613	299.819011688232	228.792996559143	368.207006072998	45	13	8	2	16	88643.7875342226	16202.487856154	37505.6525241448	50451.8647481641	15264.0638536622	22907.5711957365	50515.4881033769	2173.43009834643	8130.98416535982	41233.7338743469	2815.34809768666	42324.6402740318	27916.6823569447	4343.71432087338	53345.3589901967	14020.0842611438	17840.6382430494	8972.19934166649	100008.224858565	96251.7750980631	94689.6526098551	87763.3406440841	90595.8933106561	88712.8799440186	89514.2660611788	58395.1925617264	362.938140611829	521.75784609041	1533.14550364523	1638.35826507936	998.736872986704	1242.02252209652	1544.2456349485	1719.74897366948	851.673389169986	8253.15211960061	1055.31635213963	876.975128787437
516	283.06761539616	283.015785198914	283.114158245414	76.5909987926483	32.068000459671	204.097995758057	44	13	0	0	13	5448.52258124426	1423.5751553167	7372.60962559562	11798.3307534091	4001.77507073929	10834.9199185893	9852.62858791277	43501.1346699321	10135.0281692961	10711.3515035994	14910.9610248973	7827.28992375266	6932.77224912114	10677.9330205452	19389.7858083671	11146.5699832886	1358.25140147889	10974.3561988813	9610.71804666594	10003.9721140768	9600.40761047453	9437.11164772511	9135.94473617077	8966.76101019875	11656.8763335198	5681.48907056451	186.651558330108	155.602742385148	3234.69599489723	2755.94156844472	3563.06516153738	5616.75058945594	5596.26401257474	5051.50556809579	3066.29473726286	3612.40309851741	6546.93431077235	1725.27179196477
517	283.229088840288	283.225316997982	283.316436865232	682.194985046387	602.317987213135	726.070027923584	162	18	8	2	16	119427.098706868	41709.1786705106	61262.3371778615	147120.039110482	18564.4790916529	131768.344972143	49500.3441538261	33953.1785295159	12175.9352409979	104416.821711625	31494.1310808621	112989.018678448	20316.6770836525	32941.6022541746	207082.36064137	94669.399288737	19447.5978097413	49481.4410457002	2728041.21839908	2632159.91243748	2314444.92923189	2450450.09896852	2382790.31259121	2233971.57812087	2052401.71443562	1761091.20629294	1818.79050700615	2068.10489471024	1216.35982656735	5510.64194688946	711.46204019431	1970.39038391132	2384.44101018778	996.298445811961	1112.58338332425	13592.2844446565	574.445234760642	664.004001447931
518	283.226977323207	283.189654797925	283.228218463715	548.591012802124	442.085002670288	596.795006408691	98	13	8	2	16	19171.1344056646	62296.8843513611	25425.4872258264	19470.9539499084	25050.5902116001	18107.2396772867	2725.45681091742	16648.6298196185	15944.3237017069	4551.78360516365	19555.5487734005	15236.4206061552	4234.35143302754	3296.40905864015	9891.98490168208	33455.2401362847	23709.2660099534	109661.637421008	122202.832984275	79236.1902298406	73349.2339589596	69671.9617568478	66002.5281460285	65866.9378327727	70030.8133357374	44450.127301842	594.439778858939	696.800069381616	820.664973106808	2619.99260474145	940.095628520075	1226.15617442246	1793.47692827135	1194.8614323506	1578.91664531703	7887.25319366845	848.588815846081	2216.86262413172
519	283.262843166134	283.25198553954	283.264059629068	814.4894871521	755.75300994873	815.966983032227	60	12	8	2	16	8769.25866037142	11521.0839561407	10825.8543259549	30169.3921969408	12171.724060066	12441.3841560974	9109.42592668533	18055.9439569619	11479.0828610025	7257.53164398639	16818.066151673	10791.4706054851	709.08235797435	8638.59704986282	11765.4155035188	18118.1764873744	8386.73374773562	12327.8096437542	15616.4129419515	16369.8648739482	14725.3179517854	14917.2960954811	12623.7283271019	13506.7623585653	13306.3203335008	7725.20778604061	9389.46195905357	7927.84437165342	8647.39939512828	9014.6364006522	9670.85069105029	599.207725773311	691.00457149595	392.49464207041	6891.74235844138	9273.22253901511	337.139139477672	373.701088669524
520	283.37049832834	283.368401819731	283.575656975174	682.799004058838	682.153023071289	683.304985046387	37	0	6	0	15	614.25205745548	124.761149088542	201.014770862336	1001.00593615323	247.720548061033	415.764580882899	259.792374332036	265.276240617037	196.461067027412	194.353396502013	169.136373907328	383.130584829176	119.502197277422	189.301014156236	475.611136691379	310.341737791896	154.010982215405	159.344573845342	109764.473400518	104504.273364007	133472.726296782	87794.7305256128	89332.2363186479	79465.7533779927	71870.7779425085	58669.2581537738	40.1687622070312	127.722045898438	69.626953125	210.512839726039	88.859375	69.782470703125	102.983093261719	50.47119140625	75.7780179977417	129.47607421875	59.8937255859375	106.851543833688
521	283.855098580965	283.854278043098	283.85575530756	997.391008605957	997.359951477051	998.035997619629	21	7	3	3	8	15063.2768216604	7525.42506404221	11460.6798337102	10792.4303102764	11765.6563160419	12209.5747415721	11776.16464595	12768.7180621407	11191.8182536404	11933.2338888794	11838.0639720917	11433.1773538888	11577.2424795892	9945.26187211275	8337.27167319059	9058.63537670076	10277.9987570445	10746.6951822996	9571.9262552727	9951.81085535874	12908.4326460958	13111.6042854985	12575.7612528503	10603.7898264639	12883.4185523093	9560.95659666591	10427.5730859505	9458.50750550154	12434.9342820634	9915.36659921773	13430.8560391702	13261.8149877265	11608.8358266652	12260.2255165577	10104.8440454446	10879.6300600424	9292.77261853218	10169.9583756447
523	284.231146279925	284.229115001026	284.23574904144	682.174015045166	630.182983093262	690.097002258301	62	11	8	0	16	10537.5204589291	9414.30793659329	6756.70157897472	38054.8142501037	1531.18123775721	15619.9854729688	1517.69530804393	6842.36455897801	1352.75915996172	14166.7418163558	1830.85135754529	10599.6777524427	602.671244804023	1099.54427439719	19567.1658673806	13373.4055786394	723.358455065638	28855.4473545861	473930.651132022	449602.327764295	392534.153989032	416271.289447291	396084.581002407	375616.978615672	347940.502922293	290358.014139608	689.386423978955	700.570386195821	583.493248402956	908.704637178779	881.256261339145	786.730322786141	801.015845426358	825.829109877348	720.8112180233	807.008236614366	638.218106430556	449.423045662365
524	284.227910325558	284.193644748229	284.23084780424	560.30101776123	468.715008239746	572.001013031006	61	3	8	1	16	1133.7735849729	9591.28936823796	1242.10625658184	1787.49921226874	1212.69738728147	3137.01125724955	947.482730984688	1544.25328567177	1201.71139679985	1488.07796841182	1617.3509360435	1276.00145655566	868.005519501306	806.29720670569	1382.10737834939	1371.49843499064	14395.1638859629	15466.852374617	23661.8068560725	20148.9693047665	25622.6402110379	23012.7529506991	19136.5927854021	21643.8678452745	20368.2985448465	15738.7445713836	949.3028068258	1187.56275083891	1092.67247014899	1589.76961771958	1461.04455866868	969.377627797425	1198.50787900862	1435.54735487293	1105.36263789423	1700.74537066032	767.629433835857	932.691678306596
525	284.157566486623	284.138649797984	284.158298338354	299.194993972778	298.858985824585	346.861006698608	21	0	3	0	15	12622.4083427489	3107.44419360105	6240.87702443227	7632.43397349119	2700.33709387667	3676.83300187066	7679.94836179912	465.708153563738	1074.87255620621	6161.40548720956	471.147270590067	6779.36281407475	3912.8005797267	694.043535057083	7925.76749680638	2312.97202110067	3140.28018443957	1417.02056589201	13305.346404157	13850.2377323389	12607.8429749561	12488.0183707643	13056.089982748	15583.2414901853	11767.3861349378	10069.000803452	76.9113952636719	160.227307128906	192.950489543378	272.874147635326	482.087656632066	280.196260821819	378.693546000868	326.227358610369	317.368926906027	275.967447588593	223.105098811956	185.949465098977
526	284.091640857989	284.022448679725	284.134694607964	71.1510014533997	26.865999212265	158.309997062683	23	1	0	11	5	8220.73594204057	1187.63191652298	4356.95693945588	5371.86924421424	1684.19675642885	2513.34381945441	3737.71615153551	20444.8164195613	1528.55667896941	3468.40323872268	3359.64438242337	4892.06933790436	3343.24928223062	1869.839321105	2546.37806729295	3682.63464353736	1315.19530662205	1810.60997650558	3860.62556959792	4605.47476817362	4152.95221863615	4156.17221336556	3912.67473475775	4543.15270068171	4348.4990401715	2604.42236888191	182.698225306315	195.063262833886	11907.9236451607	137364.160597008	13817.1175391834	1882.84088507085	44836.1480250657	12246.9485109914	23833.3418173436	20772.6599861104	8325.71658839472	12005.1395554387
527	284.245969444343	284.236457111887	284.37300043313	684.407005157471	682.796987762451	685.704002380371	28	9	0	0	12	21822.9633318252	9127.86344358325	10187.9141721074	28224.4145876798	5856.52581911534	23645.7643676041	9899.07044717173	7944.66397008952	3363.67675875872	17619.0181297436	6736.80218175612	20032.928272906	4694.32257265411	5492.94158306718	40027.4978250514	17387.5646988356	4076.32343428085	8572.04239856452	514780.239803195	444252.333198428	410704.811717749	456215.55254212	438581.929139361	451010.631957948	395448.386266606	287802.444787882	643.248467072845	771.222262997446	552.215086630945	1452.63600300584	745.818025572225	869.128187876195	969.334000717583	1039.78091708198	715.482313062996	738.547399679997	634.379313536609	599.586750802118
529	285.206015529816	285.184064301148	285.236268503177	482.952973327637	411.25799987793	570.550004882812	79	12	8	2	16	6705.11915650219	8834.88032317162	11287.5617373473	9658.82141362061	8321.29354354593	6319.02323052535	11320.0917920589	19094.0129969725	8933.08116601518	7402.32039395433	10498.7938719001	12814.9041238173	18103.8220269184	7665.73014446565	15263.0961086159	13733.9705599999	7725.17499081544	7642.73232055402	95529.8794933768	87224.4484483106	89502.6314828694	80620.3614241276	80136.7141655087	84086.8167548934	81150.1005373283	48893.1573480625	1813.11474642833	2758.10793507658	4083.38662075309	4925.61682119019	3248.93644214608	2985.8022730917	2608.60070446277	3312.23585780881	4470.76397314668	5012.74561436202	1873.39727266978	1936.94008610254
530	285.206189650202	285.169765167417	285.20720706442	333.991007957458	294.613988952637	392.65800491333	42	1	7	2	7	4493.16925727405	6072.87203221236	6507.23155291035	8019.23166767601	9628.2609884878	6187.21198130151	4882.92109345794	12159.0399225327	5852.97388143539	3609.1845803811	7003.89255672693	5494.88246125556	3720.47034319366	6110.28229648272	18583.4431032584	13874.6477242898	6478.33823397756	14136.0207414079	72567.3146693371	61487.6874419727	63992.0706346827	60898.5451182202	65273.5486021056	88970.9602558659	64321.8294906393	42134.8112824907	639.796156527009	504.929229788762	2848.13512083888	3172.40344834208	2887.13109494895	2259.8681351155	5088.2239957165	2363.02762976997	2287.52037715763	22908.0327527604	1396.63307068013	2199.53288977966
531	285.234063455803	285.232757068076	285.23469494007	682.292479324341	681.55901763916	683.304985046387	24	0	8	0	16	1955.72481371183	613.722931831144	947.175637606531	3786.75806675628	993.488647988332	932.17693988358	826.867184350267	689.567820927394	316.09787519152	863.288302653602	460.870649708701	2429.06431477251	350.654503508937	527.655504658353	1221.37206780422	747.296950320846	422.585831715027	555.324395727366	45875.7232249342	43034.6697035618	39210.4824750498	39581.2716320925	37695.553804636	36371.9017643854	33421.3235831074	26708.7826953828	259.945041193627	370.243377157797	428.163280759273	429.69099005498	499.578983737156	497.257753757139	346.193314705789	414.04051117599	526.47986471653	400.385282855481	307.115195964774	483.233372814022
532	285.123808633325	285.123272729541	285.130150361869	126.114993095398	121.718000640869	126.139999160767	9	0	1	7	1	4851.07351043075	1003.20469946205	6039.75504918184	6115.60287883226	2681.30268982456	2939.27062407987	5775.76671936053	3948.69130659895	3026.11039531231	2791.65070642105	3062.3895291239	5773.21218912463	3438.64511513058	3519.02995555289	5101.08366561122	6477.30518290401	1149.42184793417	3417.62259949957	12482.8376229448	12359.9449212636	12401.2906046266	11923.5572387172	11328.607663955	11640.5415423747	12317.0527102692	8105.59295362899	149.096852000803	88.7099073730808	28744.3201725458	31269.5289959892	4290.93390850467	63774.3194326173	104564.06119685	48048.0062924698	5718.51070618523	58586.2028398553	183453.069807236	7260.58529580145
533	285.242917957483	285.24060231827	285.383723134092	689.476002197266	543.693014221191	726.704973144531	64	9	8	1	16	5650.67167528719	3518.7367194593	4968.0916273439	11406.4012395286	12831.7165325673	3984.23152924672	6381.52030970156	12887.2428539981	1849.1810232024	3173.63980962038	19808.5685940992	65749.7396505252	2530.58712684689	14298.5101244878	16921.614730851	9781.56098275795	1666.11890587681	37938.7879406767	222669.099455244	221701.81499172	210225.402000546	185112.391087699	177979.20361933	169596.868491957	159373.586850358	119005.027430852	1158.12716606676	1137.5791858496	1487.42644688465	2752.90994859044	1282.58830745891	2383.63053088685	1877.33440747694	1367.5399947922	1599.7219236458	2726.92644020263	919.179320041748	1170.89854316172
535	286.037720077334	286.036574635107	286.038190379301	935.545977630615	908.326007232666	936.753978118896	17	8	5	0	4	8563.08219788829	1793.491735063	8576.53896002099	11445.0559571525	1664.45806669037	12623.4930532705	14826.5202371528	7153.18003512919	2110.37065975368	2465.74308939477	2410.08508650334	12801.9105341339	2221.67338174103	1745.84077688364	1911.24309468467	2420.11624175223	1956.43391617537	6699.97887537349	12013.0913717486	14039.4989172965	13557.2069572636	12592.1622961522	16071.4735206664	12683.8083509979	11652.0036980161	9593.29667503861	1312.58998856123	1268.84629672368	1840.65691675246	3281.36157384962	2059.29633041869	2129.53567826748	2106.47987762094	2205.73673416208	2591.80836286396	2281.69882347648	1221.07411086094	1339.61105502879
536	286.209537443364	286.202404869067	286.210295409443	482.950994873047	388.189994430542	483.579008789063	17	0	8	0	3	1059.29609043151	1256.84680745937	1783.13827403221	1528.19596004476	1543.50905563041	969.089503733752	887.62988520662	1311.21667700354	1778.66525868885	1428.69826093316	1634.06935588705	1293.09668125243	1178.88078636635	1295.56425349663	2704.51591976194	1335.94962805923	1401.35372068733	1021.19225232345	12556.1089396647	11098.6393395332	11530.6072080508	10738.2350546299	9222.48166367626	11100.1650731621	10613.6952891946	6206.68668866158	489.314224583718	397.86330277183	476.835558524666	848.15276713421	589.210829226921	558.692978709522	416.523982294318	665.749834209681	736.514962510102	891.566968281195	334.976398538798	368.528837475512
537	286.245935592607	286.236402337418	286.24656239958	689.46997467041	637.648015594482	703.057994689941	31	1	8	0	16	752.007179201581	554.906926284906	798.865540059393	2115.07334021007	458.484318077681	579.962768700138	947.59880261934	1639.66196438676	528.5390625	639.028681814671	885.546900484012	10239.0864104312	603.05454336262	515.32062394234	627.221903437749	1651.9523277263	363.145974509418	698.632784451824	33688.7484655483	32687.7057195705	32096.3308206154	25266.0508878389	28379.5335549193	24679.3292542494	21622.2520677969	17927.1960573494	362.854887376539	442.231946751694	381.165434916387	630.008890948724	472.679527222781	589.17449029116	622.721696128719	387.222397220756	481.162141139153	417.620770372567	407.59030830476	336.832519805059
539	287.221786664566	287.149583451034	287.222924882629	407.480492591858	256.498990478516	483.016981658936	136	16	8	1	16	15232.3410144281	13325.9526022524	17757.9575856061	26057.3075160766	23059.0573453822	10889.9968980923	8983.21205556393	24785.1841424033	16928.4252113244	9060.37453411845	35064.7991587704	13499.0115921304	13083.3285174524	13427.7068281157	66664.0107120294	48422.4069669905	15720.3931551719	15911.9141783251	60561.9669352601	52572.1729239228	55286.3207782363	50852.2504770108	48365.056852156	49016.3537333992	52329.1697797154	32089.8192372563	427.299394947477	411.598548828159	2175.22118009417	3378.78088719212	2502.77531957719	2778.38463909272	1838.4335167883	2680.43013649411	1808.99621622066	9398.96681012376	754.315511327237	946.738738745917
540	287.200920180699	287.199308416951	287.249246142255	625.195977783203	624.672011871338	690.104996643066	11	0	0	0	9	1033.88115377227	643.91131477314	409.488151593755	876.321445203076	457.344914085335	1327.07153374288	377.609628081322	310.571052511688	311.845890686614	1092.24880250461	434.042845138659	900.122792193045	380.003186627809	440.632745353298	1613.45518786227	710.058646276593	506.878412200604	826.317433590884	3449.7895044012	3259.88237830997	3075.64611603878	3160.23586403082	2918.87089520693	3053.763464926	3158.12789387132	2726.86263357475	221.529523606102	175.351739792774	152.192431909343	345.530812866158	177.679130846635	182.904354233411	271.501658628163	199.255481197499	169.171249302104	270.557626090116	226.103526235442	231.830966495288
541	287.796014705342	287.773498145584	287.797922050224	999.870991821289	996.530002746582	1001.15098144531	115	18	10	13	16	25927.337280225	27906.8146204948	21135.4696662618	24504.4240635032	26030.3664667625	21307.2019475698	23786.4025745541	24364.2197298205	26445.3701443163	26546.3112739022	24763.1976267323	23874.2727739038	19501.3288404979	19412.0346423026	20839.6604971452	20231.9572407256	22881.0948369855	21226.8388267681	27021.1491278398	23435.3924254272	26581.8894876335	23368.1802640893	24881.4828756647	22560.3523053291	23741.0188989714	19796.7404534455	21981.4598043795	22148.9035022445	19872.1911870316	24782.1373905241	25328.8557643367	24351.2242962674	25726.660035791	23257.1803839169	23476.5859044436	25439.3749426072	21281.5102259628	21109.6535485983
543	288.224847147405	288.188662420672	288.226024508688	457.973497123718	345.698989257813	468.082993087769	48	1	3	0	15	386.907500565401	227.026732754195	286.257850598958	782.048646933658	756.29589600116	213.086307313701	153.022266861362	549.379384755053	360.611590291063	324.27274243337	1194.54884364756	308.447854979585	138.341961513786	362.938749653598	9741.35381728411	1461.60347135324	283.888973717888	590.605333008454	9417.48263695892	9470.41958922346	10260.5966315165	9431.54221685976	9207.46437090175	9203.61970725573	9129.99279738404	7265.80518906709	123.895636038855	137.36012700852	114.663699013905	281.558851158039	156.391150429845	112.755165861786	135.28271632983	194.865437682615	108.081722076167	229.43612234933	104.036914338757	93.6609916687012
545	288.776420279304	288.774993986703	288.777505156332	997.368975830078	996.743953857422	997.522032775879	55	17	9	13	16	16583.5451704025	19352.3027228763	13605.0774478354	14844.4826914929	17085.6855496108	15286.3116830375	12239.94035393	13949.4283000504	14594.9641568422	12792.0225253329	13643.1075138918	13381.8529988639	14451.8584655598	12310.231229011	9587.61442436278	9716.00363194942	11064.8613091707	11781.2337507733	14504.8413398713	14141.376632452	15110.6733000775	15558.4676127434	14414.5084694028	12801.9856843574	12490.763371439	11040.8763569345	11191.4411121011	11936.8185704201	15699.1899787635	14471.2970057828	15813.8925729878	14219.3453329057	11707.0783138499	13369.092785418	10321.5872056782	11989.2248144746	10909.3505078927	10144.2362797193
547	289.179932784313	289.142806988574	289.22848636113	459.428007240295	323.393006744385	473.792008056641	18	1	0	0	10	1255.6443812427	872.318197422557	797.385860260369	1145.70081733498	306.337879651847	555.583480691744	994.177215157905	830.243606738746	367.232535214784	676.420003368209	917.383317792995	11260.0065757381	770.784118609503	371.302332001635	1402.73744939516	684.208780904611	920.616664527605	500.035291631396	5415.21484479556	4818.48773727318	4722.56062869231	4525.22973016401	4228.1693703764	4381.73821149725	4338.14767926186	2841.06290053162	74.7478434244792	52.1671346028646	291.158191286648	373.397200529774	225.373400913551	334.137984725026	209.288115356117	160.768650682747	161.42046429341	221.907923123696	140.657409522993	137.783275610871
548	289.216270721957	289.214577571097	289.217214638397	660.414010391235	659.774989929199	660.42199798584	10	0	0	0	10	320.961762556341	146.255052354601	359.821531522487	549.660323581891	199.852632173204	401.1432272728	120.454238434031	187.34992980957	92.3192696367041	417.041381014245	201.341877689452	529.019090914064	181.96829958198	142.787736418347	422.003317143768	146.847666065441	198.5318096188	150.957194010417	3377.80582063066	3552.56446758078	2923.10837977876	2793.17278710566	3200.71014488395	2679.86936872406	2724.57436979376	2164.94794411212	105.507220469415	169.073621961806	93.8899264865451	222.51346618461	93.3707983791828	121.48184640067	96.0997009277344	179.160463328008	152.605872362438	120.196687715128	146.996883051703	142.169883728027
549	289.794112242576	289.792529125798	289.795350049595	1000.51401397705	999.870991821289	1001.14397827148	56	17	10	13	16	15550.8629693999	19524.8438088107	14343.6655709334	13502.8124583513	17756.4770152503	16231.0662131376	14231.8972004927	16536.5413262509	18605.8745381473	16496.2585544942	14146.4370694757	13183.1517058611	13227.3585832864	12369.7353523923	12423.6142771026	11029.0225032965	10993.4945569932	15736.6644607791	15750.0571724586	16075.4537053406	15745.3041553628	16473.1541955054	14505.3908872604	16392.8245315328	13348.6778971553	12462.0131385326	12967.0703616428	14180.4825331741	17626.915422678	15317.0922731459	15271.7443927377	15610.9072330399	16283.8228946653	16144.0403517056	14846.4141504932	14731.1207755012	10460.6884660721	11053.5730169713
551	290.142072041545	290.140396995726	290.142700822571	352.702490158081	311.763010025024	369.247012863159	32	16	8	2	1	108194.42287072	97881.5867197554	66685.0520066529	82491.7218236718	68497.3079950932	14269.8387729675	13378.4864231013	149162.172387327	38003.5937732059	398572.560137472	3342.40944758919	12231.2509566243	82531.6684054366	153196.936274859	179762.367564871	34469.3602699165	92055.1009290293	116933.064931313	40362.9731976427	36283.6372409476	37732.9649421386	40038.0085524482	40502.946735758	39912.1543139302	42531.8505681733	23932.1942515726	215.031059994828	179.834182630584	571.60250809876	1465.61832872086	1148.0702731483	399.585589931812	947.249230512185	774.407288248651	627.306474619545	552.810038711352	460.386510791432	579.067073713348
553	291.195653129614	291.136202081407	291.196327492789	466.222986450195	440.938012237549	549.228000640869	59	3	8	1	16	19786.6273588169	7756.66464382038	8387.54854971037	3475.95446907143	1846.45587558379	4437.33206534944	5053.80825391092	4117.45468632943	19339.8970480263	4625.66650606692	3440.72218406107	17849.0039115822	7545.82835765822	1634.19153847333	3984.26337861256	3363.21150250334	6152.9385129224	3578.58129771147	164697.133980159	211600.158513102	154043.062771529	147723.662540182	142209.959919043	139723.091577224	141483.236498579	103826.11941034	946.042726867617	1414.5957922249	758.590219275228	2779.07053348635	903.709914327333	1374.47029035073	1943.4671265749	1356.92256940396	1269.50740947417	1252.42774996394	1278.77301614157	232832.508303254
555	292.198623962052	292.197007842193	292.199609055333	466.222491836548	442.189990234375	466.851990127563	28	0	8	0	13	4404.29915403101	1393.59875366371	1572.59335102886	665.543717681236	534.066209373064	739.078542503218	1092.31109814152	908.734824600486	520.043458793205	1163.13716160716	1222.73659774269	810.975200754901	1144.85524474333	568.92151174945	706.061248116195	927.251130851995	1235.49265218666	784.11230032146	25900.564034271	23034.7700452088	23047.6678507809	19781.7155336523	22440.5719014481	21648.4416852451	20628.423496153	15775.0525401897	229.135300544449	346.170854898791	241.757919332633	491.607261257963	242.462305920199	354.645476102829	388.726904871563	292.619580760947	366.335293657075	356.853426031049	254.592574863441	338.826522686519
557	292.867766030133	292.866361883766	292.868460892053	1005.54204650879	1004.28497314453	1006.80302734375	44	14	8	8	14	50031.0437250137	50221.6212130367	44253.5645532887	41198.8299926032	42882.1097440012	46751.241871519	44678.7528464198	44842.2535777977	51211.1783048144	47544.0801979555	51395.0264514911	44145.6260399166	39238.4991728095	39372.0081916985	38224.8795132199	30997.7414271366	40215.4015994047	41131.0258884542	39241.3236860919	40695.1396668942	46845.9612954292	37426.1876612306	43989.3882592767	48425.0355712399	39753.9026840162	36732.8529786316	37274.1297967563	41635.7274308153	37372.5805336237	42964.650223994	44376.6948157735	46065.5013578174	44128.202060846	44421.8292961176	43690.387132518	47299.1104740649	32432.1446775739	38217.2998741181
558	292.844205073804	292.843328674536	292.955878111276	220.765495357513	167.217994537354	221.079000473022	16	3	0	0	12	1084.88762025582	311.077355741523	297.072151859956	5109.66936018903	500.469856788032	275.939317321172	18556.1144641092	10285.2440187335	2666.09666293859	14250.0289870746	1999.5624146544	523.158155558631	548.709545312837	664.200638788752	477.369393157374	7658.81933539058	506.451634038705	3727.99805812272	6732.48153977415	7037.37480804005	7021.60477352149	7244.61086664881	6434.36748299126	6359.73390401175	6686.84913754743	5319.16075167339	64.3911122152682	115.68465750558	284.646543421383	332.543057860008	295.402984435271	296.870545610386	286.454669415751	277.988522781857	324.546676425363	320.264728990317	209.406533210804	215.645559587915
559	293.210629554538	293.171409734202	293.212093892679	494.018494567871	444.079007797241	598.577002563477	86	3	8	1	16	6318.67517706981	33573.1928506852	4464.66820842085	3519.39221293293	4217.68046528789	20175.1435084277	3223.21301322679	4493.19039655477	3795.69362768903	3710.40345343575	3855.71506658311	3575.23926279751	3917.58402405851	2592.53793655622	3165.50218713377	2694.0074559326	4177.16282604004	16545.6151061273	34233.7097300582	28772.9769217116	32074.6303581094	31495.9734622084	25676.0085919127	24274.130385574	24552.1982041597	16045.9495489113	2781.2986201706	2796.07721498236	3963.03257362358	34448.276434049	4217.20203251826	3328.11557224113	3977.60885403305	4352.94002419252	3261.15999517246	2931.96978030602	2449.5457646691	2407.50410093854
560	293.175011229177	293.172899109968	293.211393775187	390.756503448486	377.76099319458	430.494001846313	46	13	8	1	15	9679.97798049024	15529.583402162	10202.0020208694	20975.9696164357	16148.7466767048	34003.9685206395	27207.2285897471	20487.7724297494	35439.0201830743	8562.95935402717	15451.6549393162	7769.28103198111	13642.6110262051	6197.08311345801	7947.30181941018	8206.08487684408	36901.1332960656	33136.058271302	16345.4499536991	14805.5910823205	16772.0525588086	13287.983592432	14582.8632192249	14923.3892052035	12017.4725632668	10544.6749792099	2378.94585329294	3140.9416742858	7733.26659433963	7698.26708113309	3332.54930079309	6289.90288967639	2832.86619792666	7063.72228716128	3425.5958346253	5276.02023193879	3367.96096904948	6679.6350631183
561	293.178242169753	293.176434744562	293.178861409253	893.881496887207	830.837986450195	988.191975097656	62	1	4	0	15	14437.6334629258	22098.3058881442	18807.9580385933	22231.0897270977	15436.909945435	33495.1366218669	19886.5640902718	32490.1484427353	29197.5122443654	18425.5647409062	20049.1629843447	18306.8477279663	11027.0765554355	9891.53314232826	21411.9716788403	16382.2046259244	23735.8309002681	39065.4959645033	60276.167940706	57486.1009252444	51864.7642339393	44370.9729729295	50916.3519939093	46621.2356264224	44805.9024497203	31803.6954561025	7926.83770317435	8561.90025800925	15276.1693853537	12811.1669898033	12851.6770954967	9781.12797856993	11021.1747725755	10904.667973015	10351.7292099595	17724.1181773714	8318.33493100745	7508.37756946954
562	293.112198999186	293.085241453817	293.149763950586	92.085999660492	50.0210003757477	95.2479965209961	15	2	0	7	1	2027.27611058143	923.628967538476	6093.84951211843	1387.91572943935	1998.38712464708	2866.0288331757	2265.35275147227	5165.25592706446	1744.95563095974	5637.8974332409	4494.25783852767	37781.9963110074	2363.32894598746	1722.56225645159	39841.894713828	2475.84714709665	2995.20687822583	3687.472362107	7934.51997283329	7833.50830668459	8125.21342951898	7506.63440275192	8539.34054808877	8489.47539691487	7348.56292930724	7041.81290962268	144.517160303296	80.4369574652778	9960.47594792076	7501.14868938178	10831.3636058262	12879.9324324168	10408.1106027763	10388.5203059111	15767.2142735682	9552.80353563548	19308.2549141379	10643.1398827781
563	293.100993524853	293.027006261471	293.10563057087	203.786995773315	174.418001174927	204.735005264282	12	9	0	0	1	3735.99104667082	3647.00957020625	5480.26457047462	6246.8115469667	6716.28464670231	10813.7492171716	14678.8225605665	11993.1134842783	8019.88183642039	15678.1398803508	8376.6306110844	4527.6860665977	5231.33577486021	14290.9442919416	10095.9145854734	3338.79010371757	5090.15547729989	14706.1189281195	5438.51044683531	5209.50349499782	5304.22874953917	4856.47809666954	4878.7604604587	5362.62789582195	5702.98244822615	3528.12393367539	175.268728294011	88.079206426761	4934.46119245142	6000.19545287745	713.972826975797	4577.96693350295	1092.29986719415	4702.92496234711	506.297391253391	7425.42836460844	600.898671627045	3328.44637878239
564	293.179154170508	293.175803021379	293.283576849919	746.679022979736	653.928997344971	804.813013305664	81	18	8	5	14	130572.400648054	46571.0035003797	60834.2005650526	272140.02220451	15202.7231534198	216384.525129864	93186.8904704601	46531.6043303814	567405.877129622	116981.78165166	24864.9985076627	245072.872992553	19946.2852259425	21948.454990536	448873.726586469	92011.5453166041	37123.8183814149	67693.1686737947	23971.2715880424	26223.898892398	24712.381734699	24822.6876233961	21260.0485672653	21623.1258343672	22599.0792401209	15587.3915585149	7919.52470824664	7119.19053376019	187519.18417534	4454.51817330176	4501.81301986358	3218.50444470067	177800.724890297	5175.86286222842	11729.4162877798	37227.1451627558	2599.94829967618	34509.6135055548
565	294.034287509471	293.982538949822	294.061747047213	56.6055003213882	24.0709991073608	92.5140013694763	44	0	8	12	15	978.826926979181	1107.32040287772	1117.5987540264	1270.20510526771	808.089305719623	1252.79295170616	1257.54467322701	1014.45618487237	974.818763823352	1244.98082306312	1063.42039571039	1181.00694425029	969.606888208331	718.138519525659	1846.73570928886	1099.35056280786	905.163049307978	862.264395535299	32074.9728217221	30059.0837573394	35572.7937245707	32418.37896967	31953.8873576009	34316.8610014396	34888.6393650479	19990.2695037613	328.007311230268	265.374473986786	57399.3187968384	64114.6875542255	170022.399896473	69416.6990118998	325185.134810733	66017.2797656685	140415.977837638	172429.685690528	332756.67742472	126920.22247473
566	294.214044784013	294.175779650125	294.215314950897	493.996993255615	390.754995346069	548.604008636475	16	0	0	0	10	1307.0822209014	593.942411209287	852.91214286409	940.425107141618	548.806896656963	575.738647278737	727.953066156669	705.470892109654	718.099742746912	531.028861381621	510.115250836127	568.883359720084	688.237208678726	424.351468137211	638.586194305257	453.928740413606	597.074888666076	625.936800759116	6112.3333152668	5905.99961079488	6079.49116779051	5532.36382198198	5849.42417814413	5115.67396177978	5942.85653021695	3815.10182824731	356.726155885495	442.830814952031	748.285432446071	527.817721631039	623.690251251005	568.905204568185	689.370074459352	547.038445241167	531.661000370302	620.375379126265	446.370176634099	391.116053839214
567	294.122706282705	294.074885837831	294.124515238965	160.204995975494	160.194996337891	226.875999908447	10	0	0	7	2	956.420882859339	607.846535918436	969.734040196985	2238.16076421392	891.338914629359	1078.74802174252	920.064571784773	2598.85141904865	956.585005076602	671.451263508258	2631.23146829249	1095.29153169176	714.460205748245	640.579512766562	1027.81288538343	1565.73530599475	618.159222319622	925.456398035959	4943.06097392718	5025.95133683445	4911.6303865104	4751.05230015144	4883.32046011714	5318.01957794293	5377.56627509585	3248.70431540573	183.217802720664	208.769243703009	20235.1937755303	2202.50576991287	15916.9922110232	20953.1780832195	32052.8090412933	7550.7762804232	45581.0162545822	5576.13370455228	31262.9438639826	31658.596756144
568	294.216339451062	294.180419900813	294.251584217998	746.500020675659	741.53898223877	799.191020507812	20	11	0	0	7	22147.1715822536	7044.33056550473	9855.30320726568	45540.0707143731	3962.43054076098	32931.9314251095	17040.0384223012	6755.73477983475	5486.72084306677	20927.204387771	8395.85202709337	40510.7727056667	2234.48237469047	5415.75209539694	81250.4111288115	15504.9643457844	84157.1656430289	11842.2202569033	4862.65560356279	5396.60357813661	4789.6705944892	5925.42149891953	5750.23597604036	7658.09328391155	9119.25754005213	6684.89337700109	1541.11482861421	1281.45724680749	708.659475573649	1054.56790158199	866.909537006014	625.62956926655	763.212247428738	750.593169512227	2214.34360836943	7768.06467442339	642.346919518557	727.325088410328
569	294.842244054547	294.840825468236	294.985190172577	220.829000473022	89.9230027580261	221.079000473022	31	6	7	1	15	1496.33160685003	700.011250696012	657.623114333089	8954.86732226564	1227.2750299193	558.744668866109	18815.0296391331	23870.064630692	20428.0820760038	13274.9558633566	3463.32318740498	1204.59822611076	945.642775817109	898.671527785316	867.845802392012	15545.0752946141	940.510535164271	8230.69761126701	13922.3670880795	13658.6485122071	13587.9583305633	13589.8027431965	15257.0791406479	14526.9921212244	13578.3466197347	10268.1306904781	184.420485852087	102.580277744398	536.914574417419	389.150634387508	605.173059506076	596.112540858665	664.33092555896	570.864399722112	575.966437268769	457.728917600055	24790.2769971537	590.827190814806
571	295.226611115166	295.157645901718	295.263680610668	540.434003601074	429.865989379883	701.172008361816	181	14	8	7	16	49653.6033530684	149323.37652619	29978.7750185749	27820.4745917469	32654.3851563823	86264.7357987255	16450.9989525564	13420.7504694763	34454.3290764644	21705.0470912059	9945.94841068395	37095.8940349237	21917.3109578584	25760.318867784	55803.3066808511	65131.286656239	96108.0361562371	161548.525562666	149222.940624468	146349.937821412	137770.438585859	138081.943277921	130976.356320189	132037.517053168	128633.141890317	93269.7681713104	924.768021388911	948.54625049606	20978.8201095698	133776.772185965	1906.45819568335	1843.14702617005	16724.3947211606	12817.7567809041	10939.6776229609	1621.06655267336	904.384729578812	1756.27178557139
572	295.263259375126	295.177727628937	295.2646484375	786.697995147705	728.974974212646	799.649993286133	65	12	8	1	15	12732.4548039027	12779.143867135	20481.2785353669	161069.285352102	21800.0695721433	34569.3338612484	8185.8084974885	135204.873986771	10162.344729837	12982.0647834102	116267.824066156	66602.8107814017	3027.14105217041	39778.7228212825	72989.3137592077	203782.66889474	9428.06173253059	56193.9487121254	52988.3993964446	57192.6213030266	57719.940796018	46008.3390989929	53275.6904758636	26199.175694805	48811.5979180681	26442.7116327826	447.131102046984	418.39615117375	3655.19340225572	6861.06522606401	1638.99757237329	827.200940529638	2918.4480707156	677.277240040271	1014.33378933794	10727.2378589527	343.090122760377	492.709253621598
573	295.735389182735	295.734163735999	295.736064922359	997.372055053711	996.743953857422	997.522032775879	57	18	10	13	16	41825.7103341864	34992.2831252059	38193.2456566114	42970.8333000541	39220.5602175849	45038.6653958048	60696.2098294171	53648.2216855511	57341.0437896103	38508.5708119614	43483.1714398228	49479.7357561067	40037.0395270522	30098.8952335166	52443.5627008336	46769.7863561766	32037.0300232779	37445.5848272564	38418.5113944812	45728.6866049096	45345.3374595314	45270.3306835019	58036.968713471	51724.7646746891	46108.0095763717	36079.6289298311	25735.7737661172	22617.6345048091	39447.8019075003	35073.1577036778	48354.9478376905	39695.9798799455	50307.0879379341	51514.278674892	38594.3588623192	36817.6736564725	50722.1333615695	37333.0325010174
574	295.980027469834	295.970810095811	295.981368577431	89.3485009765625	34.091999206543	92.5140013694763	18	0	0	11	6	1014.17539487632	822.955153985373	1566.08808641583	966.598025243962	793.286586495948	1011.34240626614	1146.64357116524	843.158436158051	894.662269934226	1038.05981590413	825.538376444601	1483.0506194078	816.029760685269	828.183535932501	1469.59204261741	1034.87160071757	838.842786153484	809.105059006345	11360.508032414	13133.668344673	11813.0094773289	12789.8621725879	12206.197468413	12871.3028048081	12077.4612132624	9432.821637363	267.781877909804	489.391691329999	21849.7758100363	20582.8047184008	59543.5863676515	21124.4261721597	110514.685291006	23839.7435903473	52348.004410537	61883.0007812277	113208.204031974	45058.1869900939
575	296.12589416046	296.090438868853	296.126573776908	173.090999183655	154.542002677917	176.509997825623	27	16	8	2	1	178495.058365846	122517.907908743	168041.025150449	77167.1231052144	221969.256297697	104199.657549912	114558.791553478	1215.29510164007	98876.6362281672	124983.559274551	1036.21033644016	289868.12231509	68716.3209728103	228622.520996043	244545.893276751	136663.965231877	67209.1376827966	253034.821515353	56824.1417887034	59376.5968637662	58299.1401862601	56983.3429033768	56992.2470478296	58076.0141065662	60916.104335901	44573.8158854225	315.187969316347	266.672632523262	1151.21745283504	2751.19598350403	1146.8340069346	910.322666228495	2186.06900401422	1427.19272327694	1240.80357059836	1348.86912905052	16186.4739209879	32427.8330183047
577	296.229672199381	296.193618659377	296.230820114517	549.857025146484	449.423011703491	651.859024200439	65	3	8	1	16	1133.34763010059	24859.5791057423	925.677747104317	2597.84940416459	1561.79414984211	2642.65530622112	711.138376076706	3402.72706061602	1256.82824014314	1318.37180350907	1936.92489062037	673.358739813169	525.088674176484	725.855747845024	1151.45482146367	3505.56652763486	14403.5773739954	22441.1450610174	24152.9101196377	25551.6236321483	23575.3116980218	23318.3113641734	21072.4430830055	21359.6164723398	21210.6021134247	11505.726763244	162.814767288277	246.813352573663	421.747160418076	22749.0217246744	257.84426150471	365.085353923341	406.775317038409	343.401246161608	430.42015738436	341.909788329686	181.690167134761	207.020314760506
578	296.840075915114	296.839238757351	296.840599408334	220.828498344421	219.519001197815	221.079000473022	14	1	0	0	13	1203.1754014967	274.893388797329	529.312450552758	5035.79260648361	523.674370685592	433.045317932431	516.053929765043	9443.08672389947	1972.81558258552	451.714123251183	1993.45124894833	667.889414445497	504.848107804079	625.189462781418	562.372001894883	7141.80172096007	508.487796551082	3942.11856172021	7096.3193823759	6577.92391068555	6342.28490339998	6988.88477736712	6833.46815970416	6202.68234016467	6255.78224384412	5533.80083410229	141.450348957558	231.082075411487	266.722620943827	277.472230548305	500.348753146561	522.529782173822	253.495246829864	603.533203686987	289.622294648185	302.411684338003	172.524457064424	311.263537963054
580	297.241923779517	297.150710591213	297.297291412425	555.274985046387	481.258987121582	612.119020690918	132	7	8	5	16	52085.0975955935	37820.7804296426	54233.9867907131	50047.5470600128	45559.3966535404	30146.6080930978	41430.4117248058	50411.1648167201	51887.699597168	43197.6807758808	17267.9901305508	46299.0850593567	41205.3739841168	33819.2965980979	16915.0275258577	21698.3409431577	30802.4302539323	64465.949644628	207723.722606205	202517.213879004	188133.8903043	172587.704823758	180598.159086364	169676.464783573	172324.289312954	126842.705861963	30836.4078252534	28196.8465336983	52235.2657720566	369019.857518011	50461.0038189888	46715.9295126423	29136.3348563667	651304.298682417	43013.7019071579	122295.348587751	33751.5258973986	25215.6972198165
581	297.242442945975	297.149955724267	297.299237754249	677.285979614258	624.428028564453	763.682011108398	115	8	8	4	16	46431.8177958071	49731.0467940867	47134.9291052818	33625.0780547597	46810.5215682387	11097.9938715408	38842.2507005393	7721.19657865725	45591.6707682729	9135.21196240559	39276.0951483607	75288.0722942776	35193.89729589	25416.1297360271	30492.6231875061	24474.5714336701	29346.3889853954	10750.3299247473	48904.0402678115	54537.5972407249	49451.9954317706	45522.6317998853	45232.7464039205	44204.6702306606	39377.4119726627	28331.2151205214	28017.1817719309	28488.0910129114	49541.5198529005	19984.2053046859	46784.646426822	41366.2909316719	37019.1611021246	42563.936249733	33952.5641188092	21368.6658366555	30061.614603828	30505.7447532117
582	297.205658373647	297.167645148408	297.222063576613	402.62700378418	350.631005401611	463.70600151062	62	0	8	1	16	8086.80446720123	5175.75466905907	6248.9966596663	9839.19501550868	5264.55427360348	4909.39224568941	6116.60382525902	5077.48241776228	5327.62038890272	5441.98972106352	3849.28080091998	5073.17198582226	5503.90481875837	2752.50892935507	7958.155850193	5414.57899045944	2888.66184857255	3793.2894301489	35848.3898306532	32176.2604681083	31928.8701712433	32281.1993892789	29839.3174497222	31246.6836572823	27291.2075327337	18628.9740076847	4459.50587216578	3656.49296726356	4844.6695953696	5046.41808729805	4989.46992871538	3831.82584718522	4728.12857333012	4139.60043175472	2985.32469552895	4244.50690951757	1366.79336329689	2554.28389988793
583	297.278892604264	297.277333614665	297.279806161533	818.324014892578	803.935021514893	833.721016235352	36	10	7	1	15	538.540282090427	228.561765188584	299.343971635082	111053.652065789	15606.8568148278	14957.7088823078	172.402701053303	103345.992869321	224.024028032785	304.423428453505	64986.1092541663	16902.27623355	243.724178980504	19361.2337391358	20911.3383770539	116464.103721119	168.379884660244	31769.910474848	10149.9161868962	11541.8313488038	7310.33546332066	12630.2991641042	14160.0308511034	11640.4184399245	14166.6799992146	5212.5415612398	311.125635338249	193.273988449613	346.035465521738	270.218643963869	245.6701970904	244.216244167648	586.481540842913	294.265260275143	210.567567581178	370.996486050476	355.671365744301	328.118482370861
584	297.732381633443	297.730901205506	297.733173183826	997.372055053711	996.743953857422	997.522032775879	57	18	10	13	16	56264.2896298785	42997.3940484013	48160.2954354596	56678.474282166	51504.4746152853	57978.7518673284	77485.0829937495	73190.245311521	78622.7423388705	50288.9706102439	56777.8168376349	63892.2691559176	52145.099680743	43905.237133652	65650.2251945374	53697.267265721	41995.2962585858	45797.0664894524	50548.385682106	60948.3256309479	59819.5690453425	59514.1388759172	73049.0175620152	66947.8148650175	61291.699352605	46362.7698219461	35467.4310318487	29495.2532769314	53772.5723447604	45450.8299104656	60757.733151298	50484.8379254066	68681.9804190472	66700.1113088188	52847.5707778707	47846.8034731277	63101.3188484098	48393.3721848045
585	297.826137614459	297.825191426191	297.826807589044	1001.17899719238	1001.11497039795	1001.77994873047	57	18	10	13	16	97038.9841181785	100519.066917813	87119.3899391219	86072.2634373903	96065.0309050502	91136.7185158589	91678.9471409579	90796.8464782045	95350.9682467755	90389.1271029711	88626.6602234985	90401.4115871396	93925.5925431987	74724.9483279564	76222.6543938916	74989.1974840164	79036.9602181017	78973.1580484807	93494.557762309	93124.6716681272	91414.4448999921	92409.439041402	89499.5677273987	92576.2332724758	87101.1984322825	75805.5594635941	79371.2065077266	81264.9769912614	93119.1011483146	89611.5061331431	93411.0362480668	87351.3217754513	86974.5583739877	91088.5725756628	83983.3192662456	90129.8819919233	76142.8869170876	74141.3203692322
588	298.08168829727	298.07888569982	298.173107387263	213.283996582031	181.71499584198	285.602989196777	11	0	0	8	3	579.887955569895	897.541204329994	2353.55467213355	1759.23745647632	457.393875620121	2788.95049268939	625.209638373693	828.941066767555	490.648851947774	914.759549232708	793.536770478962	825.20295356421	451.772127716057	520.736293586775	1180.10827543078	872.093097700399	631.180622496689	554.971554195508	7555.51963065006	5392.44814931303	5957.71804211086	5567.37099363897	5103.96156747825	8570.54984710962	6132.11410544237	3792.11320078047	323.622931706296	223.763561017642	8679.31652098	12356.632806423	21351.3455564374	3665.73178045418	37193.9637708291	11493.0682936152	90527.5210526342	9551.46278958429	6001.30427875979	9832.14418719212
589	298.173549549169	298.17201449541	298.210091808358	385.338001251221	384.13700668335	443.211993103027	12	0	0	0	10	783.818841465935	683.426511378586	939.817407372594	1210.51864822805	652.827441446483	383.20072937482	789.328915894032	572.241281166673	562.486891633272	816.255179511756	710.996431922913	853.462813389301	608.19714998994	359.267138353363	1187.53813423812	510.837312212028	237.369683959894	483.154855749756	5910.26747456789	5394.52607152462	5196.38335354328	5221.92225343982	4728.76633956035	4548.61866393685	5701.9258534804	3287.34081109092	517.460961369798	610.545157194138	646.292873512208	704.541008932143	669.099726654589	681.058720422909	552.611127960682	740.97876990214	502.053903400898	571.799921821803	374.327476903796	581.421586721577
590	298.238994687202	298.155286596177	298.246701919498	602.425502166748	506.344999542236	678.399990234375	92	5	8	3	16	16803.0481083155	20374.1437507593	18928.3944647968	8102.53219558607	20675.0120694179	15969.3627072573	19126.8025003717	10298.1778183783	20989.0448401616	16534.1420578848	39900.0574294478	10745.1612339355	16179.5604585409	14989.6625545208	12023.5875328098	13355.18867931	17911.4160824326	7347.89904029363	20489.2000967776	19301.2897706591	19537.6781897247	14532.0045078226	13084.0684909374	16241.0121108312	15540.143246813	10335.7173796976	13762.9638627401	14569.1020946136	45980.2393059153	22567.2697460651	19561.7145802424	17035.8825073792	20457.0171529055	18401.4574297942	16929.6168617331	19027.9278464502	11639.0732896725	14111.0884057834
591	298.245690591329	298.244589113685	298.246721283927	722.924991073608	678.45702331543	763.054016571045	22	0	4	0	13	4152.35976227621	3868.20344658998	3985.21345668073	4093.14181395677	3832.1109899463	3518.50256086542	3723.70997172865	3611.29778024961	3929.87732505798	2942.24902505198	3244.6412354616	2725.21554659651	2832.78127582947	2504.69485750565	2557.07412205923	2498.42208426073	2811.58492207069	3018.21137702924	8328.14678773284	11790.5369793373	8628.17345345684	10112.646847566	11188.5099378984	10371.4440653106	9972.13987089464	8100.36445376392	2953.90769845247	2475.89292817677	4222.85240028913	3936.55461650972	4656.39612291868	3908.57343636453	3312.11799490452	3484.77345532738	2864.60238549237	3056.76069096304	2353.79031309485	2482.21815031767
594	299.221016143001	299.118561740444	299.222644267104	372.38199508667	239.194993247986	429.505999221802	79	1	8	2	16	3094.45667576527	10757.6400802166	3661.84859399081	4585.97510235713	3072.4757124259	6259.18730609557	2789.34754093561	4340.84276518335	13321.4296410822	2703.08108693515	3950.00991588393	2689.56461768937	2339.19793838449	2119.46448144733	5748.81159602895	5332.72653123802	5900.31773903703	6878.66971414295	44315.005479168	41751.3331292197	68315.5501413269	39623.7637431606	40276.584878343	39136.9752168498	39522.190535594	27349.9322054535	1309.5882031774	739.967692277394	1464.7209907104	2302.30941243798	1365.24743643146	1383.06943051358	2412.83679968152	1422.2380250751	1479.47774142136	6108.44158520024	924.185257833341	1035.94122681487
595	299.220862748392	299.163170526156	299.313103772862	521.185978088379	442.814008102417	622.174009246826	159	13	8	2	16	8459.04464757768	10166.9821397401	12721.5017682253	10708.6544015519	7100.31671792003	40179.7760067557	4798.30478148088	19702.1950079128	7909.43372766577	6076.85229953751	22264.8227475637	8611.71600752241	5540.49858339205	7622.18569036759	11407.7711945718	11629.5073712356	53725.4054965329	9688.30084144005	89399.080369724	81651.0475023921	80329.7526744604	69836.9247687422	68700.0188386576	66427.3532534822	70457.4343836308	47021.0754487105	2081.70139088854	2091.49934731238	9098.69113983586	3932.41662463546	2639.43374688663	2646.59584379196	2440.20286844224	9225.36294393862	2897.01733539171	3036.84910232371	1770.53167671859	1766.68609411021
596	299.257840267016	299.249648375875	299.25900747918	727.330995178223	675.920993347168	790.2209715271	43	5	8	1	15	5852.18608672486	5767.68287068605	4493.30339916713	45452.6789121175	5481.12935872955	4821.38076818238	4636.1972995268	38501.2406337038	4521.68995941927	4280.93149203062	26240.3531035375	7529.36246529222	5526.94703815015	4683.16088459229	14789.6924139424	43576.9176357282	3789.83476767924	5125.62856311103	15197.1079095304	15589.8845841363	14802.3948967765	9496.94816570263	12418.6178556314	12156.8969749837	9959.9487296812	9185.60794070363	2872.13959133459	3361.35210443631	4846.0898618055	4950.10877937492	4575.14313309309	4301.07444209802	4073.33294734359	4460.25559713394	4340.77335999741	4369.23075855027	3738.94232723489	3281.91360214055
597	299.729160506107	299.727450224412	299.730411064392	997.372970581055	996.684030456543	998.001981506348	57	18	10	13	16	25264.441502222	20087.4266821146	21015.431157964	24521.0587675018	23473.9209019712	25066.7935929385	35843.6500062235	31264.5964314043	33674.4486986372	21446.4099382541	24945.6232769149	27449.7006332874	22515.5253895144	12450.442051962	29724.062245105	23527.9066434503	19110.7566040009	21652.706318966	17261.500638742	27033.8527165353	26166.0812259714	27402.3003917781	31633.2960626057	30217.8095009799	28194.9908444379	20745.4818279902	16307.0089795934	14431.3369166432	23092.5230389858	21156.3365840167	25425.1077418978	23624.6323597524	28547.270433477	27532.6537080109	22352.9884577649	21789.4338029902	29219.845021548	20785.4654817083
598	299.822465081247	299.773806580738	299.82444971227	1001.14149887085	996.530002746582	1001.80796447754	108	18	10	13	16	28636.6819430802	30621.3004741911	22030.3200577945	25000.1573119366	26298.3150412142	25192.5211643055	29080.4115191496	28461.3008397371	29254.8392154276	25403.1101260649	29582.0552495643	24804.6861309316	26607.8156680507	24499.5672167296	21805.389158983	23463.252087537	19724.8732709661	24094.1145052103	26636.650963272	29088.1408657879	26684.1654187956	25291.2867100036	25589.3136696587	29084.0262205066	24933.8182510994	23764.3763882071	22378.5209560853	23576.1467916891	24192.5959584461	25872.701711056	28808.5889425129	26820.8681823767	31127.1525725999	26917.6877595037	22941.0211408224	24497.5696943528	21641.549972631	21436.4039893262
600	300.224759299534	300.181218001078	300.225620735636	379.037502746582	300.728992614746	381.624009552002	14	0	0	0	12	401.314770371886	1314.20779555746	452.19430452668	635.241222448233	405.217381565935	770.256186724433	447.432330366224	573.763949577748	551.406986787294	434.44658862965	456.634558544649	533.525632464637	475.902320707217	356.521752967499	778.87981839447	602.960075908858	827.162787523121	959.26903307024	7270.11483595893	7198.15461767713	7512.1712093552	6582.53282741224	6962.65107346243	7452.57105137573	6558.37760789692	4921.10092573013	283.277494472762	209.93512300076	316.295779831707	441.604770688547	331.993402720739	349.624149408191	296.720602573413	307.716069888582	242.161885499126	647.162123983105	207.14751328114	401.242255390932
601	300.217669574243	300.203335381839	300.261690582657	521.186994476318	442.814008102417	622.174009246826	43	0	6	0	15	1710.67172587104	2114.01759052277	2151.61136371084	1842.08333655912	1790.44366788492	941.239445596933	748.376748919487	3960.26468722481	1922.36377152801	1015.91673416924	3900.61222005635	1278.60348365223	1086.52631511788	1334.57992672424	1922.22101066106	2460.35805784497	1705.29137707595	2087.45129007986	13288.4493499822	11830.7146795373	10673.5608097059	9517.94192614499	10637.5383420754	10848.5726336682	10098.6933247698	7479.87452083826	389.134869834175	552.125462710857	465.807053857483	785.25090704374	549.43564825505	478.233545668074	488.500924458727	589.217487673834	708.730292075779	520.020362357888	464.199658553219	356.581151023507
602	300.843693508842	300.777749196252	300.84572205532	997.369035949707	996.570008544922	998.068003234863	79	15	10	11	12	9675.22221149504	12163.418737608	11345.8000838912	9304.24282412231	9822.11462465425	10221.6997435316	10635.5998404324	11768.5766550792	12260.2014147366	10425.6645717472	9349.93943436712	10311.6266370059	10610.2998659201	8634.535704148	9958.79883264502	10535.0416511794	9245.32637745142	12985.6359955122	8710.0546426177	8461.030797204	11211.3137555961	11593.3995639905	11528.5592832882	11559.1251985143	10047.8830835782	8266.50972966012	9463.66351246834	8900.31927871917	9034.47776996344	9289.34908166528	11339.2088428186	10228.1508500129	10763.4251544305	9569.56268763542	9932.53417493775	12195.743354857	8914.12635690399	7760.25827575475
603	301.102713811253	300.98876864001	301.103825407365	75.9560020065308	33.9259994029999	77.7009999847412	44	0	8	6	16	11397.3618287119	3191.03535814546	10847.0015250312	8620.61191675609	6372.15680252686	7503.81451559338	9644.27271196653	7897.83740867078	5492.84348943333	8616.85712086375	6914.11626876146	12560.8616704751	6212.88407642618	6733.37698482163	8567.23039132357	11741.1467517465	3469.18932243548	5631.52690351063	36327.6458213461	28221.7313265038	31966.9258627365	30635.6971543023	31452.165772239	30856.6012287978	36007.2318329253	21584.7243378441	87.3875701904297	103.858426460112	5818.92069825903	18477.3394376496	5482.42643781472	19735.6984664988	10668.1651282939	12869.0446639806	6811.79880491272	7282.87815536434	9930.74298204765	1830.47348210681
604	301.216987103735	301.215527848412	301.21802325315	651.734977874756	650.601978302002	666.698984375	47	18	8	2	16	362462.474155185	146913.815238493	240831.399599749	407203.373155554	111781.763178607	595616.844119991	160641.165723654	180543.948797658	65647.7479807921	437523.966819208	281362.336772354	425178.961795704	69367.7159076603	106522.648664167	651656.056556133	277082.586173842	83187.6408180738	238677.889645704	2561277.27700833	2525645.98116348	2524549.29553721	2254048.51317659	2167115.98742676	2298730.52504727	2202607.98852065	1813819.89571893	2274.42754435486	1502.57436979948	2233.92529140006	59665.7320878903	1276.98127640864	3587.44378878394	7982.46257574065	3692.07268535106	1232.59393082187	7899.09574557434	848.431222461757	2510.12023637866
605	301.2011519392	301.165344685047	301.201773161619	275.704007415771	242.703000488281	336.909006118774	22	1	2	0	12	1726.65781139293	1592.12509275807	1519.70587145304	1524.11741493942	1754.21656151959	1406.71017965757	1805.83136443266	2168.89991522149	1556.81420707458	1373.74356931585	1791.84991606423	2021.33293936371	1684.60049587737	1320.24797377331	3694.16686918959	2390.25763304904	1672.18217201919	9239.79264418461	12097.7951860041	24086.4010800998	22793.7632738446	24727.4192993606	21743.9728915639	11888.2049033185	23480.4706913941	16811.8318135076	499.892841945351	310.814367669195	852.244743622115	1439.17802721531	925.945376891104	1135.88788274053	1297.901701014	1163.23220961378	803.957598680165	1438.90717031031	791.846920789685	704.56599347177
606	301.217014963692	301.178680592171	301.238769037398	502.816995544434	353.13498626709	571.691002197266	109	7	7	3	16	988.493987558782	982.393838361479	1068.33430917524	18567.6715166465	2261.23585693323	1516.34697438433	653.222639301434	8612.19844513864	1642.08587327471	852.123376615632	7832.16365213506	987.917346800677	746.886838446944	14639.5942246018	15866.5983470263	11485.6754998379	1288.76167772452	10647.450352156	11676.7512297871	11016.2401423018	14027.0143083169	9943.67062913875	8197.64261777897	10592.7356450344	11938.5717954661	11209.4863110569	317.554971030054	338.606930246577	430.28940555919	577.014572999655	542.017544982812	615.674625442164	554.437087494593	587.209675685968	535.042481385437	127393.297991362	527.005192248867	25455.6359702535
609	302.220183853592	302.218223198435	302.22144351454	651.734977874756	650.600991821289	654.691019134522	43	18	8	1	16	65823.4839898394	26819.4121325887	43222.3749488464	77709.6902366728	20628.6375357863	111914.94978983	29059.9953329191	32240.70021799	10853.9272198454	82493.2569719665	51894.6416891925	79250.3725566342	11465.091892815	19472.8326551768	126129.695649007	49488.8200240731	13806.3215120119	44231.530659534	504425.611593248	500306.673762342	500466.416636357	445844.115737602	421931.860457877	449049.558131012	439965.344217354	352373.026860892	404.488378110342	513.312562139848	436.626467831771	11040.0855399901	401.481853152697	962.83175571229	1372.09118457511	692.41415441552	327.988698400091	1669.78895748556	251.389925095253	455.439270077846
610	302.129295077016	302.128600794807	302.20489664619	261.582012176514	206.046998443604	320.943002700806	13	0	0	0	9	487.269183148444	383.741841396177	327.93955344432	489.586927895993	314.863910542312	389.549733835948	388.040129423514	665.965910268668	434.138214735361	347.299494169885	431.567394758342	409.128535144031	359.379085866781	253.236446383526	633.932479010895	661.992465268143	290.618094197661	343.825652834156	3067.54556570444	2698.95961819128	2525.47148259003	2826.04229407927	3419.84361026529	3230.54731561133	3185.32290874398	2311.20295779842	173.574783797842	212.460974121094	348.23485292464	504.576321359677	366.696708249114	413.874794523418	578.499325028807	469.512095972244	376.866746226023	398.57618710692	429.398447570112	371.268427689932
611	302.219968341091	302.218889001495	302.240754495762	538.560026779175	470.050994415283	539.176006011963	10	0	0	1	8	825.403161134571	618.287473756318	702.823559416768	810.513661510178	688.810239693283	641.444865006667	892.597112314776	289.746827180497	324.213138382989	641.92292426154	274.86638844572	1184.4818846251	654.046379280492	471.473473418217	1216.66527015654	738.973552037747	1051.49374909233	731.142318837201	2638.46670758137	2672.01649786381	2879.16981280103	2694.4809799842	2363.97147571124	2470.78850804126	2402.48036230527	1781.71971234151	183.960408945854	138.25305089899	197.534585196238	478.25063274113	252.225688830949	290.247766503061	344.883933663655	255.940711458715	222.148706429781	17128.9882106055	182.078017987168	216.253625104204
612	303.23171704501	303.221061223885	303.233650328774	695.751981430054	650.607013549805	697.798023986816	74	18	8	2	16	167022.834594815	71055.2675710618	90347.3970145377	357759.423228892	49643.6420979314	245645.363243282	104360.166992184	35327.4110922217	26747.314111325	184707.554644346	58979.599057498	278754.659072774	30214.2766374033	66338.0020415482	509599.574678877	175685.564764762	60987.860183008	91303.5008167382	1040292.56352372	1152097.66567122	1045935.06620765	953767.190795928	865196.98002442	827047.636955883	806795.581800146	733829.167867316	1019.29715111823	857.029354058738	760.756408245804	44600.3402641648	508.756261782355	1649.77914127132	2996.1915050596	1227.51968678167	614.177758225705	2251.23230293034	322.10906301492	1303.18194154703
614	303.216360022177	303.131325988224	303.217476007308	315.295000076294	215.866003341675	479.175996780396	53	14	8	8	8	35245.2164259274	5675.85384601106	88381.4765700512	19195.9579319383	21069.0427905842	19760.1963162316	41876.277485583	37446.8722639765	11649.1811630577	24575.273740273	41629.1927445786	110969.670575213	10605.2548912796	20308.637148058	12684.86517746	60444.4797605916	10316.5995974177	23707.3696863539	19949.9741797149	16494.3290487677	18220.8106475944	19765.3287149714	14802.5016103499	17393.3892188907	17708.1133753657	10362.1598850377	91.1324055989583	157.261135255297	15701.2356481413	3920.69697423279	17451.2381181086	21543.8219076209	17320.0822625898	17210.3764414324	5356.92841544018	1518.31514165116	17426.8732517417	933.186271457002
615	303.378523371546	303.377430985835	303.379716907458	695.758001708984	695.131988525391	696.380980072021	17	0	4	0	13	1625.33541232347	709.013257159386	732.860967099667	2900.94168292172	474.620401489548	1476.77289713422	719.176059340437	332.1935938006	262.585575073957	1539.04616584536	632.540777523071	2998.59425273538	199.10438340654	552.074390374922	3523.01062194506	1880.17753123343	583.621680998476	680.610043942928	11051.267285943	13160.0351046771	12940.5154606851	9016.77258440852	8801.70810459341	8054.91594028473	8164.97314364277	6930.09893242802	71.3620924949646	32.7110595703125	33.4245954241071	502.214163019244	57.8304966517857	99.19091796875	66.3561604817708	230.251220922917	90.6322631835938	165.104379067197	93.171875	49.4133599172346
617	304.235855278013	304.225424532203	304.236517672026	695.758011398315	650.599988861084	696.396977539063	40	14	8	1	15	29485.001166299	11855.7906273063	14902.3764775629	68879.0642947933	9280.0263801889	41703.9695400434	17755.9045142896	8255.12549640009	4769.77786164946	33172.1154415847	10437.3891313028	53042.3960515391	7318.40351834893	12833.3577242772	96461.7220941064	27184.3864413244	11064.9520951037	16769.2884251037	201961.428675653	220195.829977547	201647.019639879	181299.71122991	162391.014312407	156979.329203683	155174.431294437	136248.617294416	323.585095738526	356.81166497455	281.952137367024	7954.89399800543	354.186526148795	406.676580574829	946.077065695585	425.637261129629	395.385660784749	632.11347988698	301.749176289456	362.698782552643
619	305.211188311076	305.151705495335	305.212186981714	501.562979125977	468.733005523682	533.761994323731	47	17	7	0	14	119707.454131065	56233.6942635886	104712.060648549	143577.791375534	35358.1323814785	54038.0417449264	57587.9980613857	43752.7794879642	21969.4356753914	64994.6526336833	38291.8446706049	70029.8654279374	42464.0431594968	9244.69505387203	71506.1695435606	21848.1367695378	9881.71162807693	8545.33169956912	22615.4542326098	14166.0649042111	12429.4421791937	15293.4719602639	11138.5605979851	16139.5203986197	11055.7962825042	9622.09131181535	137.145245932198	176.578583995424	350.28154630245	1863.39051764899	199.503908373687	288.881282857154	491.231226533884	324.227325300104	426.930629232052	261.771453339917	240.058905915241	139.406048875834
620	305.246936882164	305.211664010309	305.248493591903	711.8569972229	695.127018127441	744.44600479126	59	1	8	0	15	722.345981843503	495.150143516064	363.073305094731	2043.69846537709	446.714057697542	1909.42252614889	253.239932525903	2115.66094521508	464.9308074072	2104.74398042003	1352.04389521116	533.38823965316	282.511159312394	605.90079050418	7084.51153933886	878.927882273868	345.810487321205	697.985182729736	10634.5269028167	10484.8951656144	8780.78941894323	7913.76940891147	8980.27414405067	8982.51272974226	8116.42715353332	11317.6860235525	260.717626402527	178.911876300971	307.795211036503	790.845158211887	249.076614811085	305.158967588004	332.853039742447	195.089530827105	317.548859756067	802.585761639476	283.166508822143	251.577072175116
621	305.210867381188	305.116664895071	305.212650505092	379.037000617981	220.672002372742	380.127012023926	44	10	7	0	13	33903.1223170218	10813.409313733	32865.1297321525	33862.8087228324	5231.21826562451	18025.5870164745	18410.1035922939	16093.6812487361	6829.01529443264	19868.5080904238	12106.4595350582	30148.5881928541	12812.8329784609	3834.21649629436	25762.168955598	12795.5228080451	5400.51089260355	7736.83101685407	20810.6147599595	11766.9769775216	15001.5635691941	15690.5388374386	14570.2823727905	14116.7498188931	13679.2670065258	9828.24946171045	133.868686067096	206.577208327129	271.337008692376	4058.49334606528	202.014789569657	293.580128490925	195.401326799183	390.594245385896	231.603978869117	281.600507707025	161.71941307451	284.561772571463
622	305.284191480886	305.282747139467	305.284856838436	806.31999420166	805.101983337402	806.360991210938	23	0	7	0	16	172.966243431311	423.14605104991	163.676592774351	237.818299122155	108.148975251941	318.840679586442	172.097278357297	224.722140225497	155.004455566406	172.016465588896	182.433940730904	253.414343789728	190.486707459543	131.163859839241	218.720658735795	284.206186053766	290.194444492798	608.981475924904	11029.1109588852	12728.7320065578	10882.2402824002	7890.84246307611	10637.3519910189	9679.59689998068	11461.1085018991	9083.5101736486	150.573323783041	113.493963068182	157.867202778161	272.760910588571	205.653045426038	155.519381436435	134.959948459226	201.60432018456	170.100195428187	180.931858711961	108.182835676115	211.437599516163
623	305.859469988168	305.857721176814	305.860079409577	1005.54101654053	1003.65900848389	1006.17497558594	53	17	10	12	14	94879.4611531611	106081.880085319	93297.0102364942	93507.2172811018	99864.5296777412	73959.2170797936	91579.0795038462	93478.7072571181	67632.0600806717	72636.8458476128	96759.8486906538	91229.5621830039	89705.8133864499	80496.0644885676	58994.6267973978	74911.5915922025	80149.4048973382	82171.5225258662	92153.8690942898	92824.279354374	73704.5362891241	93743.1171795415	92569.5859374991	91641.8359829932	77446.7684865117	78872.0522659735	84893.6153422736	82901.7924680272	95591.4159042718	75075.7275691087	94930.971519456	92254.9311599443	93114.3761644258	92452.8095142237	89076.7379212896	94065.4525721824	78066.711676337	80360.2847417702
625	306.213898891268	306.205492759356	306.215315683566	502.152009429932	501.381982116699	506.910021362305	15	9	0	0	5	20410.6889011699	10050.0407831371	17781.6665373308	21499.04083815	6556.85179603969	9597.25355916889	8209.54827221576	6003.95661324263	4529.40038434675	9775.42163606733	6580.90656480035	10033.4008096531	8516.08725957738	2436.23178699375	11918.4676668607	5244.07558646053	2440.45608157996	1955.6109205948	6380.94499988771	5354.47642930349	4755.29285081559	4706.21499444379	4234.40407779896	3573.6584759665	3785.68779562662	2574.21842893379	133.869480707062	102.453684488932	77.8786834180355	274.787095920079	151.229048607871	182.711025969229	161.50690375434	93.2998596191406	139.163080344235	282.951333271133	167.603610403836	114.19388634488
626	306.749096680549	306.747624164587	306.822330402169	997.373469085693	989.215958557129	998.000036010742	60	18	10	13	16	40215.892472595	37830.8665238349	37584.0760813163	38825.403258428	40203.5639766231	40511.4887711282	43565.7933155447	44656.2094486008	44252.3116107322	39265.3626911342	40341.267378442	41654.5201417431	37025.3634985909	33504.9022000004	39291.4578144252	33856.0373307019	35173.2783978184	35758.9635253698	39642.7677975098	35628.1592028278	44334.0621044735	41650.9655366838	40205.696662995	42803.4868328366	43302.1712825323	35347.0708362758	32433.7823667023	29896.1023649139	37263.780923293	38955.7164259627	41310.2898387527	41145.0943578909	42153.6036647335	43191.8846237163	38523.1626069546	38541.0440540314	36856.2467305866	33559.6957566962
627	306.859624994308	306.858362453674	306.860253772616	361.067991256714	360.65299369812	362.948004837036	9	0	0	0	9	362.332198644367	453.861871220637	322.912007523494	388.164630456776	384.130268816836	444.903038978577	409.63542183292	382.211477343097	593.762261393066	440.014393023733	417.307263698843	419.89415226349	374.764168932413	345.223546642293	287.084185136689	323.230211578517	349.05147878598	383.248280719544	4852.89065115936	5012.56442889944	3899.7012381933	5625.53149489593	5060.91078240176	5011.23590824963	4491.26822045859	3393.61325086444	308.094108082328	320.631154845365	397.78536038644	502.028842209942	748.791784377976	661.905400807659	381.247482352787	739.968942594714	334.879980484955	304.510553077536	224.23894592923	438.608648603782
629	307.226888750159	307.225803481951	307.227319479494	655.391492843628	592.392027130127	706.347024688721	10	0	0	0	9	853.069660060906	1062.44683936425	984.292318482366	2311.83918779902	809.720991589129	705.491257915007	744.922995352319	1157.46106887443	678.058102189098	908.17037316924	1058.4506995646	1317.11300875247	749.540456408014	735.098396303753	2126.22123716772	1317.24192956015	708.848126416095	2051.86927781148	3499.86484114379	3771.38113494217	3375.00964597464	2730.84259488309	2894.94144629486	2459.39979563711	2627.2805056196	2350.8742405083	482.651553438231	671.07351662647	896.534136231057	791.068733390835	651.35079847835	911.851298958063	672.570396289229	955.367127229273	876.773643616587	535.936057691359	534.022932881282	714.593289449642
630	307.263580307182	307.261896042201	307.300319493191	788.938000106812	754.499988555908	857.305003967285	48	2	8	1	16	2663.64204262616	1471.43706173023	2263.6843882734	7766.36921346986	2414.02984132646	8661.07808093433	2163.33192158304	10616.4631939227	699.222026352556	4441.01105544996	7616.71827650629	7650.83533214835	869.347858184017	2259.70203405479	9738.40814801838	6433.58903749497	1351.8455695974	4173.92116527066	49961.81687413	53829.2422593039	53838.0175618322	42966.8775708787	48465.3868616305	45761.4572669113	45519.9194029636	30781.2943855194	225.61626180013	216.358220494973	249.964380073361	712.075775856773	213.101799455161	712.662330575287	425.690194317805	682.561758397413	300.438317898374	809.514665247765	284.440195336938	387.443166520447
631	307.854164695455	307.750323130013	307.856231404893	1004.28454788208	997.228054504395	1006.17799468994	112	18	10	13	16	988657.772941063	1040752.18462997	949413.010861203	967723.9436408	996023.310062103	799332.559663765	954343.012996539	963935.277335107	967792.626727175	960249.494513422	966931.017010689	944314.728873087	951255.015893074	814457.145099181	801062.776559438	784347.024740861	812705.506902739	820835.385335224	971496.59676169	973198.592083862	961423.132831393	964518.966082269	961840.150607334	950868.659288743	935704.792851537	801521.224724571	866863.257001404	869113.407911092	967451.73188909	962382.224391412	968483.707965424	959757.213260606	954364.126373518	956613.960428422	923461.404433142	791408.763764072	816749.127597239	821086.488044983
632	308.222334282347	308.191455240415	308.223351623984	556.525497436523	481.926981658936	597.275003662109	32	2	8	2	16	1061.26029429535	598.16007807729	658.553830946175	1323.61867934093	613.982261717319	2026.82532541906	1095.29769844605	11650.8614310063	909.515577039753	850.299907768432	7761.96261049993	1191.60104634842	768.847597725859	732.52693564977	1188.67405589154	1342.46482917028	887.698512693867	899.896715543878	39431.5633857788	38381.8702031393	36136.2616606168	34576.9854187435	33692.4949639142	34588.1454466423	32955.6100567742	24043.3342810655	727.944610327052	866.268018300717	5307.81724520314	12510.7160139456	6844.37503257781	2363.41813760384	2243.6842250051	4894.14442143962	3892.25666772245	3037.53733982642	3297.49493375421	859.023380360279
633	308.125572887188	308.075504056343	308.152203808821	170.641004524231	59.4009983062744	288.754005432129	41	2	6	11	9	684.774585046297	474.866160278907	937.043461125965	7488.20453127176	714.463356583379	690.812366908765	983.957302786224	21924.6070123253	873.147230668356	883.893864030639	6814.04758581519	833.387645425508	466.432238131156	705.041118957801	736.312085680833	2845.12799898287	539.367703373375	11687.9430584908	9449.96164955548	10770.9410288878	9883.13955058344	12636.6412788657	9987.14080037782	10086.0429202532	10433.482813295	8652.5180538085	210.55879153379	242.18769460436	32744.7762920864	878.756692284845	14070.7900125319	1021.02878665454	57728.4090083465	40132.4072246094	48718.1702996963	34718.0295887642	45959.7905423865	177034.179555555
634	308.266480448214	308.257437934791	308.267623266666	788.966989517212	701.057973022461	789.297990875244	18	0	2	0	16	766.218543101428	717.953009801265	696.459586049244	1553.64857696166	647.692903336324	1879.95619386518	1019.22798261642	2517.18892103434	420.977882114612	1029.19713734016	1608.33233089	1984.14081956297	541.279107354327	705.481910505332	1940.1434791569	1691.85553463921	620.79419918675	1530.20595494929	10667.3447989471	10253.2656050488	10089.7417669676	8345.971820594	9217.6080929779	8929.49174962379	9786.90223236978	6758.92873237147	354.602607738972	319.851838099351	382.033629661426	363.132245552726	480.798406844027	599.267793400213	387.008678371087	343.302920477634	342.03781639114	426.59413757226	343.466137121245	447.94675127891
636	308.857880509807	308.856738759797	308.858692581741	361.087497367859	360.447988357544	362.948004837036	20	0	6	0	14	431.081574830809	428.477159589529	371.32057063827	413.981436444779	428.303380013967	410.09124948723	366.382543412503	387.775360636679	402.484416737354	291.479372607411	410.959226862261	281.037872674476	292.735049399946	325.867559591175	278.11170350248	527.580518538664	753.196836607531	345.763512994163	9527.29378432035	9434.80359833362	8749.01204332709	8159.93969655549	7326.41817861423	9917.25661624689	9248.96235335131	6555.97942217129	336.695919781923	267.066057920456	412.072832770413	259.569505056499	1353.00815491809	1003.68705539485	360.420484248083	742.389638428975	266.008936309123	361.046396754915	294.251267784807	395.951002046998
640	309.169699121239	309.136895866925	309.206617061424	399.559006690979	320.280001373291	429.867010116577	68	18	10	13	16	20872.3310195608	24547.4919797946	23836.162033361	25509.8266005448	25280.3318756148	35202.0465060688	27078.703459348	26726.5948644513	49343.5009595007	22183.0942828996	35673.9060802152	19462.8015695661	23462.3889089691	14143.8453243897	34430.898337203	14405.9085664898	32372.1434880025	26517.8943881723	28487.6917569074	25354.2417155521	26959.8550175621	20699.5871528909	25126.9843913801	25208.5186261792	26133.6674360229	18132.8860732112	11358.89481419	12684.6302127047	24506.551764328	19805.2803001639	17356.5098560485	17670.2932041809	13166.3491468719	22732.1748421739	14809.5489185303	16486.2594448735	9732.23960530758	13908.1271085609
641	309.279031532491	309.242633038367	309.27997291366	796.519998474121	765.678983917236	820.451986694336	53	1	8	1	16	396.683390714849	322.741713785877	575.259864941239	10681.5140579268	471.504045749881	371.572170152129	362.624192997281	674.966618046963	454.305176982789	384.638843197453	328.03665752057	371.414780407612	533.317047169964	465.359221494542	490.736768477907	446.207920232644	308.847897886919	437.327265612781	102565.022471751	108698.043663972	96672.2189581406	84638.2807473872	90446.6032529902	91695.3912922236	89727.5009312302	65555.738083262	342.054713860297	344.155995467057	435.537359183654	602.76468319539	322.952048830766	1280.37808503956	459.164434648585	547.471458418295	371.706831111262	393.739815786481	312.44657190439	557.786557251199
642	309.206009083731	309.204474015446	309.354323136066	484.835987091064	468.145998764038	500.29598236084	27	1	8	1	13	18368.8738045798	10138.2572631595	6500.2021393306	9579.11724145768	5876.53995974075	6706.80937057734	5514.32942049549	5199.14366291922	8356.93200697693	4997.71968816794	4718.20906789085	5476.21460293348	6736.0921328148	5466.05040828597	10380.0482679193	3926.19035463837	5992.7894993946	5393.70143213868	66964.4226518944	61993.2247846145	57093.0196314678	50111.9461488857	48496.4952744933	47816.1966048181	55446.9490873646	33497.9691832182	3603.08882732059	3450.55575516892	6142.8999005602	5353.01080718178	6244.59777187613	4798.85337429121	4658.10396346192	5402.95336101949	4775.86013136432	4557.35167354804	4074.60274269139	3449.9866520986
644	310.238586175962	310.227625042006	310.330371084382	599.799496688843	555.90202331543	615.264987945557	84	8	8	1	16	13342.1026185416	3684.07126793724	9496.81117981672	53951.003313909	9404.54864146357	23292.4091982276	5977.97787332764	130948.503422786	5081.65416602294	6993.73408611781	69720.2158626169	14225.486530985	3122.57064805428	4739.12198726947	8404.70489905253	59937.4751104228	6580.14096066814	10138.6370530495	336661.938015471	359003.153849657	333127.702073855	307912.640086287	295673.018747236	290994.930732091	283280.476863197	217536.914032434	1916.32720541667	2149.6907458559	3510.45839233181	6524.75027796913	4441.9463982777	3192.22677210833	4068.84644588331	4688.61873363589	3455.09098615125	6044.16571873885	2173.742274113	2207.58301638984
645	310.282162431157	310.245511191062	310.283289793131	796.50700263977	706.824972839355	820.210973205566	38	0	8	0	16	251.254974496974	248.227070395073	182.803659397939	374.845286152791	203.110409822888	192.831183757561	220.794905162918	268.812803325888	280.304034547737	142.041597677395	234.462201051724	201.430060847018	164.046627088583	202.04919056623	137.361854982986	327.819514016536	195.496257485229	158.481725913218	20673.2499863901	19362.8305987548	16431.7625463967	13331.1740952343	14778.6451594548	15913.3685243744	14616.114103983	9933.69719606957	212.21967148222	159.040251370011	134.513811767101	365.957270904021	141.965848171152	381.830850063424	175.298293486407	231.79937435006	238.558303730054	289.044238128445	140.304171511903	424.51185991701
646	310.8560744673	310.854813989361	310.856346652048	361.268498725891	360.65299369812	362.948004837036	10	0	0	0	10	776.422217995195	659.633264137166	523.59148856013	698.586312095901	431.934784010851	450.771408718611	808.664095612509	1200.49838102502	534.531676602949	594.249475943324	662.262471522072	584.962571064808	540.529646852719	346.598723740317	433.317384958267	372.75456849632	482.988914843649	380.171646412196	4701.41231130855	4919.05484762362	4477.70295730513	5440.16935128186	4591.4993421297	4982.21318633961	4819.34804756194	3330.52742692083	404.405578658916	371.079959310591	780.150020038975	687.893960673096	806.972553970824	659.231031862088	724.332096939906	591.781306142387	944.975741725681	299.04573033464	462.817806697184	398.388216931772
647	310.904401013717	310.805737206886	310.905082840865	153.602496566772	101.36299911499	225.618006820679	34	11	8	1	1	261447.281637143	225757.842158304	373170.395880835	16230.7254078949	924.14977516743	415985.853110205	732353.194228275	2239.46331276646	1388.45936475197	1028441.27125697	2473.84586491901	374759.676306294	256701.150065572	707.10996715979	723543.30384047	1666.47687174834	307844.957853828	784.055422208466	118795.145338444	117759.24381086	113110.572798851	116183.489345778	120405.979460654	114947.568411074	131175.676716658	89506.3649907541	839.131784872268	732.418629165768	1998.63917206484	10693.6938776635	1773.65892309143	1296.52826075023	2330.00606589712	833.554543886698	2962.21641785209	184516.954642178	977.270585586957	887.508827336656
649	311.185199287483	311.165032868502	311.221998817176	379.058996543884	277.053997879028	410.063998641968	38	3	8	0	16	7983.64685637752	6597.17413980762	12000.4192644755	12312.695895354	12955.4424382846	6646.66823244095	9742.68541717529	5510.97020680209	6526.71039645374	9538.66392916068	7161.3083473444	16825.054694932	6839.74002537131	5183.4939669917	7827.77473393828	9205.11586692929	11064.0292769263	6019.32423694929	39531.7500105686	36769.246313367	37283.1101104617	38217.6932908259	34246.0594722815	38002.7315311739	35990.8527648821	28129.3184329569	4500.35476319989	4122.81563500563	6650.82823673884	8227.52662483851	5680.79386496544	5648.72084379196	7748.68038581312	6213.32283957303	4844.49354302883	4872.77601373196	3397.31559702257	3812.70263627172
650	311.072815290359	311.002745998429	311.149206089601	152.026003341675	25.3870006990433	202.217001914978	47	13	1	11	15	19467.650771129	8997.19394220971	2971.61771998679	10762.5856473456	23726.9901585873	11951.4559453726	45442.8669565525	2212.35187624991	15685.0573520949	54048.0867360922	2585.50281602889	20752.4493549441	36307.2321128792	2204.4631827157	29366.9709325106	28724.2284158163	19286.872816353	1738.33204761893	7878.73196388781	7828.77223974094	7377.09549555679	8183.06946266815	7303.56175035238	12787.8239558609	8692.54106549014	6082.71624214947	134.33653343531	103.698486045333	37513.4178908705	4133.88070837408	23222.0494410954	56939.7405861325	17590.8755499776	70443.9505335689	24707.4055460687	41213.5060082003	56421.8691221398	15870.3315790021
651	311.242258621693	311.165751738136	311.295847595476	682.215006408691	519.5430128479	797.160987854004	283	16	8	3	16	326315.444698334	297980.001988292	326790.560915044	405960.288748026	2677251.09402017	364781.239914726	363048.723172148	419361.620618315	337515.088703632	354786.733610209	354263.056349277	352926.760904789	322127.271358743	342240.247410357	259142.204204109	294028.223248087	338838.335044682	284087.962542057	328258.220408282	360390.737911463	350558.355022073	342186.052107811	381232.692411682	354250.831881166	542538.39245528	292019.219809245	236817.599342346	239215.615128994	303169.741978073	317035.289094701	318577.59186554	269330.51383216	304216.810729095	302843.448650633	2149105.69395378	538346.909864902	182546.865332195	225617.126152039
652	311.221706739326	311.183964947895	311.222414757937	459.547004699707	435.252996063232	500.312004089355	31	1	0	2	13	36922.5410097136	38487.4761088455	41943.9120251992	42124.6312094997	37110.7333023829	38022.8056194502	32850.7336937785	37427.5503979641	37932.845330704	39534.0178483654	35530.2685265467	34246.2058965178	37611.3123107798	26526.123146072	19840.9811880272	27127.1519652254	29679.8033179606	29646.7834734636	47315.5464696534	43572.7478886843	43790.977734152	39618.8095309362	39488.8761536865	42236.6583721533	41039.1689727657	30477.0663100481	28624.2733211517	30913.2651551296	42668.0888274943	42926.1970221015	40061.0320646986	31460.1622634004	36831.0896661983	38200.229474797	33611.3387851082	12650.6336584701	25270.0424194634	28035.6685712934
653	311.294992280896	311.293520374609	311.295727859586	831.84700012207	830.837986450195	832.787025604248	25	0	8	0	16	1105.27814994007	1157.04992686686	782.320351671986	972.036844178413	884.203259472481	789.537532047182	929.142136359587	1161.92774427123	733.542484432459	934.238515143593	1031.23683602837	918.132672417232	775.592593239112	531.405612094836	1136.469604714	804.85688955492	634.33420811983	937.788703039966	94195.5266812823	98634.1890632866	88206.1727487808	71695.8789790159	72943.1267240271	73260.4243499929	70936.5465772704	52945.0517947152	800.843081407536	610.959228522737	969.274970612743	1092.08718937511	782.497917013073	872.400178472088	943.435859590148	1162.23568830267	1205.17989130567	764.460465494205	618.232736851512	1019.09839888103
655	311.982924218532	311.981985199643	311.983798566436	48.0349989128113	34.091999206543	49.9349997425079	23	0	0	1	15	3238.66203009983	1863.38805248826	3127.15591459388	3373.88743034517	3261.38424293995	2411.61273513804	3317.18639342839	3516.09802237584	1999.34346349522	4548.57788701836	2852.48064432235	3288.92762683156	2353.46970679784	3019.98440317274	2412.41808969338	3058.26278638357	1636.3322204572	2734.16745221822	6789.46690248609	10895.8827571541	9757.36115597669	12417.4842695687	11776.8889095787	11266.7514207903	13226.3239084166	12763.3002785709	350.687047919756	292.43415905513	3487.68632276419	3600.08974285696	2951.06357196067	1640.44686951916	4129.8556342603	1954.78904150151	10478.7660777359	1566.26951976529	1035.28165021438	1110.29429036528
656	312.054788561052	311.99134858851	312.142445077168	154.61800201416	26.625999212265	242.435010147095	66	10	8	11	5	19033.9347182679	13567.0759537357	37047.867475481	3504.86587999403	938.38664356018	56355.6929193903	102674.693541159	2587.01613256364	1290.42953580362	187312.307350505	1613.05145475096	36989.2813926896	14307.8778792588	1148.59057499765	24903.8690923383	2449.56547284642	18748.9585540935	1180.8818311845	20809.3849388028	15297.0917806667	11303.6401464167	15346.3909374379	14597.2227002892	19034.9366996166	12950.7131464644	16160.1581871806	196.493101836908	212.382697896262	116843.613188908	3514.52604426759	93944.9280826002	125847.027087442	174406.628257351	11523.2219223864	247484.112020923	21329.7537866003	10394.2782610394	164959.568678287
657	312.188606317203	312.181255529932	312.225056708588	380.116990509033	377.76099319458	492.134971618652	25	0	0	0	13	2415.28879042466	1057.82686149484	2288.66710647941	2200.88308530549	2355.21384815375	1084.47144412994	1447.54108600939	1391.04931813975	1335.54179693945	1902.12256343601	1505.50073982775	3983.59719505409	1370.82962732576	1092.61115252289	1641.40488843682	1622.81635807765	1288.09967723986	1665.97232340773	7793.52691529195	6783.39056235552	7193.01090282628	7249.26920084531	6352.78051240308	6154.38546337684	6197.4558077561	5084.22497626713	672.366384856403	781.63169832776	1205.68113617599	1178.19384058317	1117.23346995314	982.797385558486	1735.6490890421	991.529604706913	1027.39166689912	764.451921264331	749.239264677589	528.301246943884
658	312.170913045282	312.168870100745	312.299094995529	655.29150100708	544.827003479004	759.286022186279	316	17	10	11	16	40278.1935538848	38433.854695911	158995.204184857	155563.975722804	416513.53295976	307677.675165152	40846.5954548759	33199.6357207317	148500.911847434	129686.314498505	154046.579551198	48356.9422115714	132965.600824705	117895.21186554	165141.100425831	8112.66000372358	72249.7096940476	34857.1143195273	72599.6515680342	78363.2457265702	74539.9885895977	66427.0450498536	63500.3981672092	60828.2278790037	60234.6374958083	43114.7234606252	111823.06159867	124480.792092451	35441.4021587372	75344.4248243303	31381.7240629026	38358.907276094	150043.686975999	153588.672119704	138113.228259865	34870.2248787651	281035.390016912	30696.5071695745
659	312.297857243965	312.260738632896	312.298776840005	831.846512298584	796.510987701416	831.952988891602	24	0	7	0	15	448.332257046178	562.02861802756	560.771011385032	498.818232022226	360.104634311423	369.068668701553	322.580721700098	555.069758403115	509.283141263947	383.442466008477	426.550078150816	437.666595697776	521.858865016513	242.871385396272	336.565391585231	345.088499356434	240.70725524798	278.974888533726	17850.9114848217	18576.8261130607	15820.0896990507	13657.1400978736	12643.664787367	11266.7087337538	10951.6551377368	10091.2706450365	179.725992430747	330.213151319604	280.088813628536	520.408604655415	501.137375511974	358.013656619377	392.289252122864	368.651238959904	394.458803657256	390.680600060709	298.855539713055	455.389964767173
660	312.738619064704	312.736178157565	312.835262866816	999.254046630859	987.934007263184	999.89303527832	61	17	8	12	10	11327.9159202799	10630.3277081251	8448.15819114447	8778.40677478909	10084.7251467407	9075.77201217413	10791.9911082387	10042.9072520509	14825.1091204207	9916.48871725425	10391.7360162859	8685.59526532888	9586.9325315021	8002.92434418574	9871.76411885599	8993.31640332768	11177.5558198644	12737.8346893704	10210.2645356208	8460.31992530823	10199.4748039506	10186.8653703423	10501.9989777356	10903.3057100642	8131.35513710976	8449.73848678172	10000.9660638869	21197.6879325715	10343.4144422673	10325.0550730876	9626.97076031599	8772.70952224731	9543.7485850941	9469.84846963237	9195.24459728971	9411.6908813715	9161.15466448693	9742.26758038625
661	312.902448872648	312.901224025187	313.093761703382	155.798995132446	125.708998527527	201.653999862671	41	13	8	0	1	270167.352484977	370031.932388541	386373.813830968	14351.6786911303	472.200944829577	429457.817932536	748487.269777068	690.337387436028	547.35189758058	1066003.74405921	748.024462423726	388642.58169502	268085.138047326	11052.5564092398	745440.813041568	715.099755134666	455822.647942614	16421.580601573	122606.405808006	120631.000957769	117153.623072945	124680.982477179	122385.195783337	138778.068366749	136836.780136661	94589.7083953104	520.094613572583	515.133464514016	532.432937109726	12146.046575086	696.297389542844	569.996818152213	670.062350634806	523.928126402374	444.37540009385	694.031405727961	342.506225195539	435.3814590408
663	313.256995219977	313.160844511899	313.274500679536	655.167006225586	600.520022583008	698.267996520996	68	8	8	1	16	2250.98180092871	829.861455870171	1011.92014914006	107519.267754582	27999.8301386135	2194.25281457603	846.587612706104	10595.1783536822	1611.64777010679	969.238274076954	170623.43756686	17785.2515802795	690.313316353343	28212.8775189864	1734.09012933075	226841.560454111	915.831017665565	57598.9940809831	12221.4881207654	15093.1399453897	14629.3996896478	12104.2819207268	9488.11846579026	9268.17794926465	11418.3854233474	10521.9117246367	400.026740971953	433.328394783322	607.64000633657	642.444622728229	620.842545737089	470.847974669561	741.749569019675	445.015404343351	493.889352311973	665.493126624988	537.889777516946	385.36509784249
664	313.273759764785	313.238489283422	313.27436057309	765.560506896973	727.330995178223	766.199005279541	22	3	0	0	15	840.928569890559	546.939814500511	762.322688839088	11474.3543174118	1022.16287887422	736.674108904142	624.340985331935	11510.9783557013	461.583077989519	366.515761832086	1295.35384790134	4554.14170370127	326.941278707236	725.185135523478	683.041171779856	13260.1644212496	646.637161414255	2042.3279980742	7221.53879680981	7510.9962881729	6891.52224320608	5999.9085534811	5506.17059526841	5379.78451856319	5912.0321481439	4194.42833253555	316.463395033032	336.153410609812	549.380824369146	480.068466621451	522.473407366779	362.85175325349	486.063781763766	441.473667384054	381.482692623977	670.481366900417	370.755154406031	421.085403192359
665	313.135964155165	313.117521807344	313.137242131867	160.197500457764	145.985999107361	160.205999145508	10	0	0	8	0	3097.65785549457	1849.30618178513	4295.91779505213	3924.44721183926	2875.47344631205	2451.65572114661	3814.17936711051	3273.61416364908	3348.58831737824	3347.85299955557	2885.54788706563	4175.16366531327	2163.41767482944	2298.25729931394	3890.96437576413	5767.7655294463	1624.96403057211	2850.34470355511	7704.98302764818	6793.1191232428	6368.96543735936	6508.81304788589	6668.75079513341	6865.63174670488	7448.11820692345	4908.08553094193	198.063556010602	171.047141941078	22301.9135972084	3341.55608559959	15086.9356304159	21700.8316316822	27491.6082004951	8488.3172642827	40275.6035368331	5748.28419834897	27682.6352247549	26868.0720880302
667	314.239682199659	314.181479003985	314.24132024529	401.438003158569	255.002000045776	457.029000473022	34	1	1	2	14	638.599631530466	1142.18444838189	3248.69251423515	1868.54535028494	1724.44104829182	833.395573677262	810.958970961782	1026.19424871045	1100.26929101953	1388.68530572314	829.885611530393	957.059476934373	1176.26153539959	898.552157653612	12450.6416837911	2654.59602721967	2443.92269961303	1408.86415873189	15975.3640876722	16795.0238620896	15098.5231560423	14220.2454760186	14881.388957042	13728.8485529559	13669.4988462259	10941.6715785127	439.726929584751	306.974482417107	580.890208245954	1615.59668491874	786.320432765409	392.551676953832	2781.32711030326	653.120608833618	511.480437068812	9883.31317657419	237.648407109159	630.781513372203
668	314.232904018782	314.183175815641	314.240950922126	536.658002243042	496.528971405029	559.038976898193	18	1	0	1	13	591.104245780036	686.517944969237	681.185288381064	1300.32217258375	559.421691332633	686.339342292398	575.105909720063	897.570156045258	13298.7715694654	762.577803036996	783.981253550905	495.677856203169	744.725035253447	677.285004290752	512.232968255877	608.139616355832	520.420802757144	630.056754329966	9054.28105464578	8708.45102226734	8683.73458710965	7864.46375451889	7044.60798815762	6962.96908520162	7681.39337622043	4629.34320792183	369.452812870033	496.769914295059	664.56456990703	569.021705106134	528.084249219391	496.159612571821	505.678256640676	673.862095589084	748.264343536149	515.653274554759	511.02352196537	547.642911172871
669	314.114293340897	314.112611192369	314.195852887517	149.132995605469	52.7449991226196	186.743001937866	15	0	0	10	1	676.828219617717	607.846818884214	1155.50154871307	2085.38148625754	807.652071291581	980.583003918082	949.966080049798	782.968980148202	820.773267279379	731.932660035789	592.841824548319	901.627283622045	659.511802902538	452.411455152867	1234.53004192561	1288.55873447396	593.701794447843	1388.09209878556	9307.34160024176	8701.51980422437	8187.93296051025	7183.18410482928	7886.61326345056	6529.79234404396	6505.59118923545	5090.3079997981	36.6984985351563	112.981410417706	32699.6367094258	18208.0471738664	10556.4612493515	47478.9326931909	28892.5141371723	51738.1610384255	12832.6269668341	18634.7560275227	34075.3926290665	18754.1828496642
670	314.733917119834	314.732055076878	314.813908779707	999.260531463623	996.651997680664	1001.14700317383	74	17	8	12	14	13730.002310226	13592.1284982562	11157.2663428634	12166.3650641963	13533.6509386211	11798.403861165	13157.624043636	12503.2235567272	12705.9279247373	11552.0102220029	12193.0638483167	11415.8710369468	10858.8043318562	10161.095020473	10502.9022306204	9461.22891806066	9760.95308482647	10862.3411243511	13373.7595699748	13003.3832520247	13824.2128655145	13057.1423285	12101.2075693334	12796.4348555245	10769.2098379561	10073.520381622	9961.09176032245	10571.4418614109	13132.747205168	12163.7390004937	11349.3064534664	12544.9065076187	12252.2500446253	13035.9305623546	9638.24274167418	10770.3079162071	10228.5961942608	10000.8327592015
671	315.007437837903	314.899936742416	315.109613566034	125.175997486115	92.8169995689392	183.183993186951	20	9	0	6	3	6976.69432799332	758.362756649032	1896.05723617226	1520.41189275363	1408.32547200604	9885.00284534268	14423.4304047661	14873.6745243338	11542.3107228269	10561.3541794464	964.376962863441	14242.7108628027	737.499447241891	1260.24614524038	29543.7589790707	1688.87832575424	796.304038274568	12238.3628286426	1264.54117727014	1098.22871356138	963.89834334861	1118.32234140911	908.051543821182	903.395724030478	843.223992012707	723.65209621058	243.22321444517	161.403369999524	10654.0907648021	1312.47461736362	1210.18481080234	10404.82741399	10828.1895915525	8489.38663390093	12973.1068907306	1075.44016685372	1362.53727658253	481.147716287524
673	315.181432970176	315.121638868694	315.243645445777	362.961001243591	222.086992988586	426.14399520874	102	18	8	12	16	14295.513826837	20576.5150936336	22724.5270169014	17398.037478447	12860.6495416313	19408.2518663211	14662.2828178707	11944.041636535	14082.1198951656	17934.769582673	21904.149686311	24821.4165657945	12085.0072965072	15258.3733519123	9999.70349410723	12551.9731265469	27050.0890490322	26289.436591362	20583.3155784011	18773.0101236648	19853.0577463968	17233.4830845334	15608.6204772033	17618.6268669404	16570.2786718681	11166.8540200219	8380.75857612038	8023.4030011126	23130.3708452053	14975.3237619158	12359.122032191	10417.0185474269	8788.62197614942	20690.3478683699	9539.96119679126	10925.0451551347	7708.94386906922	9391.56200216524
675	315.231897733268	315.230830909747	315.253524792928	679.028004150391	618.427006835938	679.809004058838	25	0	8	0	16	2326.2421146748	957.988704068729	1290.62996311113	3067.03531846472	998.728187156575	2483.24130915105	886.424583066255	1089.91164113232	754.085702861526	2115.2056336496	1434.83856294963	2276.41064272945	755.093848366434	860.474601761939	2449.56266364567	1321.74829165179	765.634653350482	1532.83358667476	47208.9081029687	47319.4743248219	39545.8006198296	38920.8677918609	37963.3414194651	39327.704708559	32414.455021595	28056.6343778511	340.183095109076	466.258289332143	617.215020930968	966.61319107855	641.881709673657	572.104694161564	607.692392510649	603.101559875364	705.778350019827	610.273472180856	513.238103686916	613.229737403041
676	316.235154528473	316.234017850195	316.235743731611	679.03299736023	678.643985137939	680.209981842041	14	0	2	0	12	414.739628626344	218.236713385167	252.366337485239	712.506401206056	199.035441161133	688.685714357346	279.415265314958	405.880106482282	230.331080480634	363.964011067186	378.900788235647	472.504165403545	208.977527102286	168.30453813965	686.009834637865	400.310967268592	195.853881305676	375.165980637074	7884.40472363516	9080.73468431257	6837.39757407382	7134.12133499701	7149.50324954465	6925.30906612223	6441.43019624461	5156.509545644	239.121549798176	126.298966874834	200.938130543652	279.985413212019	157.339116876776	117.545426064559	199.418193803262	185.290961767547	217.596511171013	199.464467796282	305.534403313324	227.663484817888
677	316.198812956857	316.157077592049	316.22069536087	396.411499824524	388.834012908936	442.653998565674	16	2	0	0	10	466.180225800384	477.068782731129	477.069933464835	460.009611696598	403.285408498973	462.718554606407	445.044507106597	132487.20808073	488.149920590222	468.586592692882	117814.618692285	686.621637539938	257.115611074492	410.831088186983	649.320768753321	666.513575791297	550.140641606413	678.904291176745	6095.17042011954	6414.10790462047	5774.69416457558	6024.46880674247	6261.4560571406	5633.60438259877	5313.50596384119	4236.61606792534	222.278338079468	173.044649698941	370.035033357203	1311.04528315365	370.475420398553	284.65725167646	1343.42292134548	505.403985768006	1523.15484997054	320.102308654311	196.938378957566	261.632685480766
678	316.199097016107	316.197786019	316.256730965571	510.749491043091	462.449011077881	555.27099609375	26	1	0	0	16	967.735620533841	1572.11944160627	1564.9710925736	718.543458093296	506.962733278051	1264.85670181838	713.589015733112	770.529415177266	11879.9365005843	571.725262462839	900.18514029379	550.515761039474	702.286366674795	370.961766368456	923.831052500405	639.354669894261	577.873208609494	935.608957294685	6770.31344180927	7272.65211232007	7075.0625179371	6017.52216938578	6306.44167800265	5801.84866869043	6125.65431206301	5064.25989609063	148.245389787565	231.578248225491	181.609995972365	770.529649477452	377.041604600169	260.260028995954	380.019613558596	302.560060632584	301.001783628694	222.495826939703	333.283607681367	190.376198140058
681	316.979558767365	316.978352599413	316.98014558366	193.343499069214	187.351997108459	201.586000404358	20	11	8	0	0	56739.4593164697	59016.5942089439	39621.5996234305	28901.5607229505	6249.28368628528	80023.6390656204	162884.709333954	1024.24119426822	4310.39952760329	173240.918600082	838.47896720795	94793.4280923632	104659.878781715	612.2445101263	191918.502828815	9563.16037282329	151362.582436946	595.757521340877	10509.5395695844	16021.0706452073	19640.8329976893	23691.5956442925	22846.6670438787	20244.4412791154	23132.6903770255	25408.1412592774	421.787687428109	428.430820997572	745.573213322554	1004.20513183177	558.784076282848	577.472294856049	1144.07122680545	620.604661597777	681.763884329796	666.043906895444	554.373628626112	503.407694420661
682	316.946701605609	316.945621727117	316.947832054834	991.326974487305	885.877022247314	992.328980102539	65	18	10	13	16	81854.6536039375	88933.3224953413	72897.724904269	65612.3762467504	65851.6256488301	51073.8456661361	48508.8104201294	54208.326119408	57092.9382759333	48796.245226743	47347.5626330897	44700.9243679349	53230.2990067085	37331.515275634	34353.968887197	28309.4929397106	39022.6888992957	41878.1913021617	83784.6318773925	76356.9630334675	75907.7435202118	56529.8570374846	52357.2614671156	50283.4813003242	45030.8887451491	36095.2536198311	36340.3373213248	46468.4341013432	79005.4152642377	66120.5031412616	73707.0402153991	53819.6449523382	54074.9270068109	49055.3804529374	43205.3875536042	44847.0394546799	37232.6664837698	33421.0551828146
683	317.2117525642	317.159512103734	317.23299930708	506.975503540039	335.16299118042	616.789974212646	156	18	8	4	16	155383.7718408	91384.1539141018	156995.244533233	132555.282158941	153581.6072032	100744.655940826	69559.0338515452	416631.649958845	61566.1276321131	154743.051030159	144408.828330657	90235.2532365719	51983.7013616273	103697.512777717	129178.415820498	249121.559398435	70193.3674052954	439501.576567128	574571.389072958	613781.805826285	575556.41836732	549602.275285556	539934.686417352	533795.480008813	532656.244325657	408301.452022586	744.037352250307	786.055225957884	1803.38613356452	29603.4961134097	2620.32555663353	3925.33048711372	15532.9719539241	3647.00567101972	1599.22500491526	2052.46013430911	615.308189701449	2109.41285537358
684	317.195940484064	317.124156967394	317.197056303801	250.512994842529	246.744988174438	251.557003173828	25	0	8	0	15	404.205131840135	210.526650790125	318.277723702486	381.853150293231	344.323538397322	346.993564639823	451.063241507334	483.250374609372	371.269305001537	270.000506216427	392.836210408306	338.271956145036	464.088219096127	365.519379892794	453.12396218651	600.893779726233	412.234071433428	572.135507650324	31355.7114217269	29777.5448795967	33321.0673027992	28829.8535502004	31999.6129111724	33514.6560958023	31927.1772306059	23220.2866963014	108.896614811558	148.09878845606	494.029645349452	697.977932989597	396.405157955538	275.804335713387	397.386635381554	479.752768143662	205.821558436233	346.489664912049	358.120773093542	309.24995938316
685	317.24802517066	317.238187228992	317.24872754755	730.229015350342	679.025987854004	735.464993286133	33	8	8	0	16	16299.7299434482	8365.61906668619	7645.5441838015	39219.5797100477	4707.71901083871	21900.1089501102	9569.89938512112	3659.22259658352	2396.56347710018	15609.1273110209	3174.7526415512	27013.3747414397	454.346563023515	7114.97435021286	38138.7039975902	14055.1051098997	11475.8609105082	9054.08231191044	203200.504067952	217942.312662648	204174.212922112	193706.677540694	175423.752030171	183698.624234417	179352.697623689	132067.979294443	294.225780408829	247.01070601431	319.365097274272	691.207708766469	357.6005087115	836.454157956446	465.40061075921	459.116604874177	440.978484600782	376.850137449335	236.174152057116	370.143401038546
686	317.360334513363	317.268202761328	317.361709124116	506.348972015381	494.64900970459	506.977996520996	16	0	0	0	10	1427.06343163635	934.639479191767	1284.34615726881	596.598241332711	560.517972273028	707.205168147985	763.349847470721	511.805846014371	779.320510749188	903.166258428339	1265.89014534031	1013.15865798295	724.597917980618	554.279214663742	1024.3262696201	747.249381554623	730.324648638566	952.708723419532	4053.17381935774	4014.25799066077	3233.50337396893	3432.77717419217	3768.76548290066	2968.65367780543	3613.87382793427	2774.26241882559	50.3578186035156	67.1440972222222	56.4013264973958	303.372261670108	124.888651529948	132.695007324219	218.3162127994	173.454268156737	110.808461507161	125.908147006296	194.086708363146	174.545703125
687	317.780100218971	317.778540652821	317.781418115121	997.369995117188	996.573964538574	997.522032775879	57	18	10	13	16	24629.6287556228	31230.2765150461	25148.6207019165	24006.1310503556	26047.9801502079	25193.7262058258	23964.1341919757	24341.8779019266	27156.7451160973	27330.3539314653	22727.6205034989	25318.61814794	25765.3512582555	22056.6584750854	17816.3788051894	20514.1725820955	22383.6836810131	21789.3521562964	27513.3943092003	23242.8983348608	25818.0283210107	23497.9242946096	25489.1208093842	26105.507930316	25811.5161262664	19739.8148743319	22458.4063815675	22499.4871299155	27299.2634494738	26969.2618768166	27034.6191614015	26459.1219972734	23552.5535276117	18062.0059007779	21959.888707261	24813.2282961521	20732.197590326	20276.9398418069
688	318.106394942951	317.979922514606	318.108100907304	173.75899646759	115.006002864838	192.407000427246	19	16	0	1	0	16293.9542465645	7449.86012333073	15269.4277672877	7661.49468286987	21101.1597844398	12356.9382256921	29994.5417195437	21005.6840564154	10300.0842308905	31980.8805406887	809.434416772177	25550.4951534799	16877.1153752605	18023.006989277	14850.017060551	11664.9474414065	27880.9086900785	22130.3996425548	5796.59939440107	5813.52836764092	5719.99699470732	6211.46866274439	6015.38252529968	6095.98504388728	6730.92389893311	3640.73049044888	103.081678602431	81.6472001541406	571.017538313961	757.011706128716	591.141177453101	421.328055914181	31550.2841486885	723.533802287498	880.911813961963	565.14424782712	718.894346610333	621.77137373869
689	318.214729194385	318.213466197528	318.236362288679	506.97401725769	399.178997879028	528.945991668701	80	18	8	1	16	25660.019023329	22619.9885722719	24735.5273022205	21807.4486036319	12566.4395346399	17339.6334399012	12148.7250337237	78191.3281673379	12953.3928710881	13542.9549046839	177015.135131609	19568.106308167	13947.0021492429	9300.73225776283	49717.221509094	40446.127507085	18460.1505477984	74834.7354409486	105849.999246177	112805.982211232	106971.805087787	99469.3242643727	98843.7838109648	98131.0894601718	97051.6360255773	71853.3652005766	249.140454584092	193.926983319194	376.808120291738	6095.86174976081	597.363259694568	851.325045498437	3313.71220606763	1013.84717574605	535.851219887802	620.941018457786	422.052112699399	364.764806083636
690	318.199002567279	318.123783632561	318.200011319842	250.474986877441	231.902001113892	259.700987548828	11	0	0	0	10	105.367720405106	149.964806675756	141.784836208293	111.476886570066	150.211952209473	135.379764048615	236.704243495905	98.5946998931468	239.215219722517	108.859849907613	110.091467846185	82.3557453802787	124.411664604326	150.81788544124	244.371361818203	226.902301246184	129.411781039089	198.879380917642	4813.28460010886	4213.53559259139	4814.13889284879	5228.73743132874	5085.89226045907	4921.23286695592	4457.8663269449	3119.19234478474	49.6614939371745	42.1179758707682	108.88538593892	200.132252456388	137.368863595184	137.876821160316	184.28219754342	238.779323975323	249.985495937755	272.158380713314	145.889335503802	117.680221551408
691	318.250934713988	318.249793240415	318.251793507092	730.228520736694	730.222977142334	730.26098526001	22	0	8	0	14	1548.44232638295	1722.58135089704	1530.63028597968	8356.1427681011	761.033534967939	4211.29788158515	372.539558562665	451.541067190189	506.375601142645	3108.02852259576	680.253270531805	3616.77164813856	227.603147545829	597.032773729214	4969.57780400441	1463.15059719181	1512.20472209555	1090.0108329365	36556.0278556675	42236.9571392029	39098.4712881123	36184.4324663468	34038.9461402223	33614.4563551247	32073.6190888938	24563.8679375413	111.531372070312	140.171691568568	82.6649780273438	295.729015060767	107.595685686384	271.348044313204	164.947915316416	196.280087893563	189.393964648247	268.284089782674	171.847789081028	124.458667570546
692	318.796174897448	318.780402555382	318.797137596353	1001.14050720215	996.573964538574	1001.15098144531	68	17	10	13	16	17937.6812937409	15426.5229263224	10634.3781357507	15753.8242017958	14119.2013296448	16701.5612181611	15410.5960925817	16309.7294929661	15740.6831931865	17405.2060014221	12655.2540376782	9937.85947360843	13747.8855889557	13281.5495599806	12199.1358473694	10783.7490919232	14637.1804790806	11105.2572125383	13514.7443864727	12555.0865602493	14339.1631771726	12955.3075597187	16268.4393176157	13164.9173370647	14775.7677679797	9834.38658248101	13079.1626225395	12053.3168650435	15130.4088951135	14945.5072603684	14841.0356679037	16971.6042036843	13234.6781317145	16958.4562527354	12278.7741296925	15804.1214767279	11675.2307442682	10822.9789622075
694	318.977791947252	318.976674048661	319.094621173674	192.958497257233	143.536996421814	285.602989196777	26	13	8	0	1	56468.1443693116	57888.117392594	39872.917833787	28601.3165083718	5584.67099877819	80979.4180555515	162240.692415833	11390.9726261576	3748.37303236872	176413.615831721	576.363147497503	92313.6686297433	104179.92472537	378.226169068211	13805.3144822702	9225.06289274432	152085.040514785	474.496618885361	12163.0598862306	18122.8883853169	18452.1858809322	24156.9442607684	24015.2403547	21361.9200877025	22287.1606933266	25621.1789503489	354.088469296797	438.668564195861	688.642140850425	936.452052378841	642.445794441272	490.628647401021	836.216587748844	697.645020007621	769.160248050792	688.589759142697	442.63005886334	229.662641363894
695	319.226450654278	319.186618162292	319.227976546266	544.455981750488	406.818005523682	646.57002746582	169	18	8	3	15	16319.8214440101	28033.750158054	24023.4463460825	55219.3258080284	12557.8818068071	16364.9058218971	19745.1181582863	77767.5797080658	12685.983952783	15684.7723513134	146330.247771688	23605.2690649733	9812.53828431346	19210.1306787033	44396.1829374467	17312.267160735	24721.4095350876	38819.4671810372	93119.1905700961	109026.610454254	93675.3460529447	93563.7793525747	84141.5703978922	99248.4495879106	101799.394673789	63562.5935271982	337.372798927895	251.379229377298	724.893656739965	9028.15147031844	545.282687167363	894.883976263159	2023.72019964802	1006.90410731974	745.92763168562	514.94967897584	491.746138015433	765.597271872684
696	319.262667597241	319.227237432034	319.26370514292	768.080986175537	720.632984466553	768.712978363037	17	0	0	0	12	129.151339017428	197.267377671284	249.33869511892	246.648567068032	144.353099846998	219.783528984166	173.574301510304	457.993669840292	170.506499417699	130.847726510694	378.071775318123	213.420832494202	136.951670328776	86.7307504507212	312.73006079306	250.286364287998	137.699733807777	250.591570471972	6011.9469451656	6243.91371946611	5842.12532460116	5229.25259645283	4172.63394035958	4313.34995478392	3862.62747142464	3396.59087639768	81.7169189453125	76.674860280222	138.894897460938	243.974127491506	160.912259615385	176.508202247322	176.234466865038	272.205871244821	168.408466045673	249.242841501935	163.089733850677	202.871535321465
697	320.229915497715	320.228447501118	320.230781944214	539.171976318359	521.189016571045	571.655018310547	39	3	8	0	15	3826.54364308772	5513.31829002846	5323.25601988071	4334.4922577776	3331.84427804087	3920.49746850821	4620.88902087044	14789.6885606423	3221.30674814805	3800.30906944722	28230.3895188449	5326.3714815275	2448.76359167961	2733.21551557458	12705.6742071931	3967.4188752217	5869.97034690702	5205.37777039182	17954.9868638604	17203.8088424978	17051.2928820299	19705.2463259606	13582.4087977759	13814.0562114911	13532.4145969199	9951.71981024556	256.357801725888	391.820300992645	330.529090283971	2807.96814201453	338.576082167715	450.861016299043	691.823395987973	574.284732937813	499.821230531803	359.639560878277	352.573794239702	481.818558208
698	320.076742581929	320.006908833289	320.116742925213	60.540001335144	24.1609991073608	162.257006568909	25	1	8	11	1	2856.44410877302	848.944337750785	2414.44229536643	2186.98322662072	1265.19167657942	1930.12305037398	2526.0706030445	17272.8423813595	1321.33974436804	3167.01218384079	1345.58611713536	2423.61240587872	1531.53173082042	1113.00859864302	1705.00626970083	2621.82172601274	958.338944755229	1366.15579980293	26458.4636896825	24437.057880736	24408.7197251581	22715.3757905077	22953.1220277651	24749.4894809882	24327.997655939	14004.5046940036	382.49506404034	336.235266642761	76033.1005898165	62342.8375474586	2148.90867762326	33214.6228376813	37015.8978490159	56690.3703111683	61310.8240404785	102533.378515262	141316.623557126	84348.8992689438
700	321.20612469073	321.073154884388	321.20758014884	431.123012771606	348.740999908447	553.343993377686	84	18	8	1	16	116994.895536355	24216.099160091	96963.999810149	124252.290635809	22404.0131161083	42146.7663012171	134882.751185112	48623.6881931126	35796.2329730114	114084.002608232	31838.7953716902	96991.3798970417	94996.1435272214	16242.146344221	111992.282245152	42028.8368657346	28142.8991208062	22375.2875826662	59630.4684779478	51370.6539768875	51420.6464139093	51154.7263089642	50656.295017451	50865.3730291128	53227.3732530842	35337.1681819585	613.567439748977	502.698642220348	915.838721957631	1293.9507829994	634.262669663876	768.122534771235	1065.21863545119	791.90840905346	1013.85852146636	41941.8749543068	557.246265849457	715.236490142245
702	321.242157238175	321.240300347352	321.243540833788	538.544025421143	523.026002960205	692.399980163574	87	1	8	0	15	2669.3387771148	3195.64136624936	1549.88937624484	1770.17946200073	1565.50588628225	5893.42370300696	1466.81308528667	3481.36288969757	2222.98705565019	1672.24432634893	2546.07490567157	1671.18592977272	1326.38977058232	1423.98454400369	74515.91605272	1882.93047321215	4237.41769232725	5738.14594570206	32154.0518354159	30355.5701581005	34093.5702156732	24784.6009665638	22361.0339278946	25952.0930970667	26043.9361453549	20439.0344513793	1194.44551309447	1033.55101783346	1404.69354617285	2501.47236319714	1209.94796735855	1014.06172703548	1216.37394867817	1312.2157110874	1414.74693926796	1184.47371028232	1021.97656989098	937.460683832712
703	321.278862812941	321.241628663655	321.279568904625	818.651016693115	739.733993225098	819.314975585938	22	0	2	0	16	621.675795719648	332.585985917184	465.173740535975	1369.65990672509	485.184334778123	1411.7410244979	592.359597285589	1581.71513295546	252.62987220039	909.817541634871	1252.95396460427	1326.20293441415	167.662797647632	416.091221174018	1398.4826541692	1074.09807218549	241.877465685209	813.802137676213	10648.375804209	9808.20710316932	9702.14951243252	9057.95859906905	9254.01603730519	9449.50356438094	8974.20689253012	6947.5907773152	140.65275157406	67.9673720011488	296.724525732299	274.006156707803	229.756054024729	281.040399414115	337.389793220907	268.21478536932	188.278565790194	209.702835245472	229.667132460823	173.84756147489
704	322.245153090374	322.207137184627	322.246555555484	537.919976196289	521.817024688721	589.976016235352	29	1	0	0	12	508.435620387847	706.071070906114	535.8563457266	558.360808342695	590.469245997596	1247.24195294082	657.636673664335	716.215807182164	462.329125276682	541.605296324261	642.723533045214	451.027238892984	459.249376684935	431.945887917483	12242.9240817949	440.000898477198	724.92639307864	674.339603675064	5700.97753142498	6324.24942064963	5761.01551913673	5258.76601583849	4905.57234663855	5301.33397507227	4713.44765591181	3460.43166409416	404.443092246286	310.842243992427	445.086865572428	567.717266143554	515.821707662364	606.958243122324	496.985165189952	466.129975581203	558.382428217369	359.272684273903	398.712929036468	436.922693023119
705	322.209368711512	322.167169308536	322.238148645833	431.126991043091	347.484008026123	460.100008773804	23	8	1	0	13	18549.7483353596	5452.65832667591	17125.2026116066	16152.1095337789	4441.73623739845	8492.42930609816	23346.7846733302	8950.19142617968	7696.76145184661	20916.6137080304	6727.60244023676	15649.4644457329	15748.5031779669	3171.3727653129	18672.3459334625	8098.76299828601	4819.11053826898	4244.80819243793	11296.2206119299	9570.87349196275	9908.46314498107	9041.43588162317	9139.54754514294	10169.202106518	10646.499401278	6684.00889900968	250.29549309839	197.839406651755	283.80276395008	484.209084734321	374.0204644733	238.141795927245	329.004659261968	315.831950370222	251.505567333952	271.704966360082	248.037012007501	363.663115521893
706	322.207496910824	322.206892216073	322.246323921326	698.266996612549	697.640026245117	741.433017578125	13	0	1	0	12	1985.50953448564	750.438004122426	1070.41877393425	2878.84408884815	2630.40955045695	1459.55477403104	1194.82161269603	4007.24978884641	725.1618808468	910.533216044307	1694.33368186777	1740.96832876227	656.886773169041	1446.9187742422	1228.3779220283	2529.90299463272	805.621910128536	1641.4980968833	9890.03906178143	10515.815305642	8656.63709845394	8663.85414643627	8396.18568598479	7475.97429236439	7193.08412247896	7115.5404672097	346.046973694582	440.334000171861	572.493620818714	1814.13332741069	913.061757661402	673.211234688759	539.727492387096	621.36289107427	980.697784405409	524.719272160437	367.271453421563	649.537413039141
707	322.754052436617	322.752450786057	322.755220017653	997.367975921631	996.530002746582	997.522032775879	58	18	10	13	16	17464.1439076992	15950.1175581515	13513.3663647473	19287.6478662873	19509.265664156	17769.7623592615	19217.4535960257	18715.1018604636	21252.191134505	14039.8379587187	15882.2639815807	15156.9029679256	17632.5508079566	13090.5666716894	15323.8387302234	13860.3512853412	15172.4774840176	14350.4499238729	15627.5232715532	17133.2548921108	19136.7626231009	18518.2690992951	18327.9951575696	17932.6936474473	14960.9545914104	14249.5625285434	14206.3899226487	12862.2062965482	20699.3930081371	15999.7837981209	15696.2619100014	17801.544589363	17527.3087876849	17935.733573271	13041.8003826141	12952.0788802207	16459.3615559861	14632.8218809962
708	322.837148289468	322.835873589405	322.83763006803	132.402504787445	131.734996986389	133.033002357483	12	0	0	0	12	652.431202095959	561.08689466081	544.390425796018	2751.83228660506	469.499067769386	516.728216389233	643.164529027246	19336.7648950639	2788.81651948918	508.793629511725	3796.09837435302	544.266220550121	462.934413658513	540.817396497807	741.689615092576	3516.63202065462	754.841387605848	3669.70045853039	12992.5005869658	13883.0817088268	12930.6336162612	14436.3640282369	15706.9069388985	15189.9550335453	16571.2660948831	13910.1094918624	333.311137756442	322.056849179461	596.111251811004	538.016253750415	478.750333826311	489.269770877833	479.390820660409	422.452782611746	493.59848133313	612.835037874989	327.521776855266	497.019450092688
710	323.221728700373	323.1893513996	323.223316502053	502.196001281738	495.263023071289	537.295003662109	85	18	8	1	16	304512.084518513	155485.385102127	248347.834995708	368556.274873763	91496.4165697031	152709.769362637	153298.904405827	119561.514025445	55966.1230621014	172181.984967836	122894.011798243	185177.914601671	117027.669043359	28025.0421572803	195249.578278661	65982.088072747	29584.8304090323	18579.1775547783	48940.002705574	41356.6623169763	38618.8416368011	34352.7080634423	33178.7820068587	35422.5587994099	28573.2005641982	23038.754344321	529.005153703038	590.998043747541	1096.77735799986	2493.59003583435	1063.82710287204	1155.66383397473	1274.14530842169	1099.3542699741	990.865604386465	926.889499726848	752.024112728353	777.929503034987
711	323.221559317232	323.073786116652	323.222794406783	379.057987670898	268.637004852295	436.534005355835	55	18	8	0	16	147840.999250291	49079.5303704071	123506.485315468	152777.631509104	20820.7339027151	84268.5160302717	88089.3080902146	81729.7633660771	27985.0199592486	90369.5587462001	61446.3383692852	144466.754573802	59498.8829056174	14865.7541112268	137942.33280022	62830.828928779	25762.0058419848	37305.8548799197	62902.8504656916	58690.8900715329	58784.9011499814	55649.8975611605	55130.088679915	52696.3495766666	59400.3482868611	42520.8588991757	357.867443912197	333.874688563519	718.806051156367	618.026088766521	567.791009253357	576.579344078782	388.74378511915	618.878724079113	379.404589298239	561.662865295191	358.248941619415	353.134882681072
712	323.039373839911	323.020916876978	323.221071239524	182.686995239258	124.514999885559	242.349985733032	29	17	8	0	1	315148.371020034	353676.84113517	182535.177694299	167782.486617255	162424.828444328	370310.058055464	550805.781114881	17841.8722664472	111885.408532855	901454.924550036	798.304242965638	485584.616499451	466842.25521945	269539.205608442	633030.991667546	162951.912223035	322644.822458525	351730.832492122	141239.393134698	148884.593465317	131885.378934303	141743.463658753	129118.482629169	133896.520165181	131033.415674356	109971.286153203	1049.2237570561	1580.22991078461	720.552273227622	6950.30348432623	704.302538595967	759.491717401934	1088.89376309023	726.499242941256	744.957359910011	882.667380904271	559.584017086139	568.733439824523
713	323.258081038338	323.187804804717	323.295242019735	724.188995361328	603.761011657715	894.115003814697	153	5	8	1	16	647.048468448089	602.649441437423	494.900369590556	16794.14193023	569.074169672826	505.28399443653	529.79524940392	9116.29626905165	297.749828542383	530.922042794898	486.599539810792	6754.84069492668	290.95933177372	656.233608068433	15649.7598218964	9175.55476575391	388.222494162619	622.455519173294	22545.1165047884	23998.5187421739	18634.1376342997	18640.4508064114	19824.0867772028	13722.6856462801	19661.0639592742	12860.8727364615	464.419284884419	238.230359146744	426.84385860392	624.903594842181	397.959423159125	387.793655104669	327.010379466601	480.101046707947	679.527071806817	484.033550228147	248.176648902042	424.797132742281
714	323.751557895685	323.750104139675	323.812474962769	997.998030395508	988.498054199219	998.079970092773	59	18	10	12	16	19058.4050341139	21287.2955643944	16757.8531881918	16096.0401065399	19402.0223423839	19458.1787884487	18852.2755066821	17586.5297786963	22098.1166782431	16340.3734466371	13543.6376117288	16521.5099657625	15578.5566218477	14381.0288543813	11317.8397258899	12796.2157495134	14614.782384946	11382.5320742381	18416.7657193542	18307.6328396844	18239.4122260707	16162.4142960978	17757.9092820796	17202.1562831307	15462.6267668946	12938.6722474446	13638.6053955342	12752.2143934073	17015.1892940429	17237.2045991197	16885.4206944611	18744.9894906315	16755.0104429962	17077.4509581072	13271.1268351159	14397.6606440945	12557.262488706	12556.4563882103
715	324.224300687921	324.188804500227	324.225421441487	379.058004150391	353.121987686157	434.02801109314	31	10	5	0	15	26113.2251066063	9540.76277029825	21135.8798153333	25460.076092924	4449.0675616463	14966.1870385021	14958.9904344315	13536.1641894587	5715.22571024547	14501.2493917421	10826.161023028	23888.9382540062	10984.551547165	3073.33808812792	24090.3631305282	10699.4762212476	5119.28299543075	7407.47817189991	13649.9038806249	11437.5599522982	13163.0544968726	10385.5361488239	11435.4194439899	11082.0351894628	11108.0633342708	9195.40956945079	196.834515273571	123.980593488685	189.178702297754	274.87098140642	289.311246881882	256.626169174644	262.598190187543	307.294929783326	196.736388477186	197.566558859001	141.19364405827	214.273373382166
716	324.042372893619	324.040789947671	324.15587165033	180.17949798584	32.8499990844727	257.182986221313	42	17	8	1	8	38973.0723477993	44746.0966285765	23002.5599454218	23707.7213347393	18494.3903107569	45337.9512943051	68913.538641615	12355.7291701353	12612.158853824	114334.457741734	740.590391081033	60821.405456261	57489.063380629	33467.509475102	77795.3169907345	19518.7496356072	37900.5664006523	38576.5988227632	14967.6992856918	18413.4766562808	17635.565318435	17249.3878030933	16210.1419558497	14337.2041675448	16131.0912327626	13406.0858425044	206.206259375904	271.047149774929	653.031976740911	1613.43205136868	549.051506076525	862.9948092965	960.627835387778	623.845014347074	490.668482674907	649.825174845289	14009.9115729518	792.043764784053
717	324.224507819209	324.220246837448	324.226038875403	502.185974121094	501.381982116699	520.178018341064	29	15	0	0	13	49192.2229959128	24270.6948411511	40546.3759093126	62267.9784134589	14259.5081490465	25698.3621479305	27681.0012831648	18803.5853607314	8154.86709205434	28879.8601956157	20649.9042138937	29078.3309573991	19513.33422786	5679.62879529707	32108.5231924653	9891.03289500361	5760.76827520262	4690.67869404952	10262.2775963303	9410.88901722133	8742.3094428584	8006.49695136249	7755.72340292204	7460.76614778861	6870.68786283899	5234.27646474503	266.438679312821	154.169568964234	286.830919105373	569.91963583231	413.047766149603	243.414241304452	303.323006793857	362.501097280798	264.124259934864	303.004970714636	241.422823887179	269.20430741193
718	324.260027618682	324.252579577217	324.262164057829	649.35001373291	582.425975494385	798.400006713867	85	3	8	0	16	3499.9665440415	1271.6754460966	1697.57461671806	14381.9501792267	1751.7287278858	4595.32881841862	2103.34875554281	33174.2594889365	1544.66301815864	2010.55268570957	14286.7813640637	2650.0409752205	1704.19947783754	2667.58684888614	1889.80028281609	2880.67254933583	1388.17126702627	1641.22437574407	94924.6038304071	110549.097082218	93261.2994720042	86259.7704234347	77677.7081193669	77444.3386281934	71564.5496517856	57039.0192274536	697.914323679463	918.088855067675	906.673466449371	1887.60073786999	1002.41145925829	1115.06773827504	1151.2892143026	1452.06951643154	1368.75203471724	1291.49048343202	881.83457032463	1543.05467111268
720	324.835548097554	324.833849382623	324.836407094492	301.710989685059	301.427988510132	302.418010025024	19	0	4	0	15	981.50112223411	865.734488928318	718.176429489255	841.977579637617	809.316550679505	773.318781255931	677.563920237962	345.143399322405	2711.15458003618	743.698488548398	327.259997410793	541.579124862794	632.305579831824	828.825341839669	676.001717358828	2796.52037972063	669.034989262	7465.94378488231	10577.5187244344	9178.25934031888	10940.2835517079	8893.96678917396	10479.0044772327	10722.2678067172	10953.0270187515	8118.33214044105	516.114042022917	383.190159879997	588.726657009125	481.982209464349	297.62267888966	313.842619975097	291.668118494563	280.591872460512	382.45766659826	404.520050245104	277.605781441601	356.021355620632
722	325.183454625483	325.182153060315	325.184025885876	988.727522735596	948.05998626709	989.764005126953	42	13	8	8	7	98587.5693601649	107315.479525519	93789.7660615202	94786.3707290171	90224.9909767555	77894.6475789417	70186.5812608972	74891.5529707493	76302.86670184	65724.9475010236	62785.9176285798	61556.6235841329	86623.9217597498	48987.1828739345	48786.4919948344	44940.8827314973	49378.8976128288	50346.0599053651	115432.135884133	115556.144802715	101327.187517178	113249.010714004	83259.1678844998	77303.7671618164	71280.3454626119	55282.4643962318	46234.239406063	52125.9712511301	96128.5633162782	87929.900434278	104047.005207896	77520.4530858435	76885.1906426295	66841.0373571515	61826.5170126501	63644.3803244317	50749.0559168117	51469.0675041328
724	325.037494248035	325.03599979154	325.038452439927	182.45950094223	178.108001747131	184.587004623413	24	16	8	0	0	319973.123633595	356255.204094938	190919.041105157	169414.958741671	164377.290536364	369076.340855536	552672.167168492	857.826764724217	115724.917334014	905843.942122357	916.07752146814	484540.034270553	476027.296228069	285680.445974985	627085.164941181	171404.592024696	328198.521652445	351229.838237744	138124.002908174	146329.940637718	135704.270580113	131031.843885568	131861.399896809	134071.791447122	131896.500899839	106283.340604194	1214.47959647356	1058.64911561692	681.549421867356	6725.56503045559	640.785185651341	1158.81276394352	994.101183707826	624.371703710966	673.133476227522	487.813860434107	518.463245955948	800.592195348814
725	325.27325649336	325.18044477498	325.329663701024	682.806012115479	607.30001159668	819.964000091553	163	5	8	1	16	205991.676798768	216742.429215749	187769.003682762	203784.273084462	200190.654448062	169474.260176154	157339.330587387	130778.962033063	176116.826495647	149623.464014689	157061.548848264	1828062.79364764	153788.898996718	122295.528669469	101027.560340279	120917.853476107	122378.346586863	166801.386195421	164222.017950545	160767.119225785	151207.990484759	137869.266005881	136853.371076379	124432.051626975	128977.083116323	92786.2733571883	120229.769397795	124506.616083384	211006.93550849	186342.511138651	205315.011268616	168384.941536427	167239.913048744	166302.674568517	138403.721138032	149448.470771074	136089.551003869	128911.05024182
726	325.215915307094	325.18743630863	325.237422136289	532.554005432129	464.328989257813	581.690975646973	73	14	8	0	15	10026.4613289798	11130.2011302356	7500.29047524557	9913.56225350127	36803.6238487562	8070.82097643614	9185.44435662031	16125.1622120943	36249.287414125	10140.7813324832	21641.942287758	11578.3091517203	8877.7611457929	22703.2434055897	9253.29552479088	13055.597964118	25292.091355443	11935.9641809629	11993.0469635502	13157.6547381375	23947.6161973737	20820.7585226509	18366.2901028696	21130.8533990476	21043.7133596968	15294.815001382	29190.9445184469	29366.3615077972	42747.8659767151	38434.4932662419	38583.2601344075	38107.3900419712	35197.7089499831	33695.0007157524	32835.7685189928	28586.9031394078	26674.6852304254	28344.7390607255
727	325.183565248273	325.181960725573	325.18428648164	893.528502426147	830.837986450195	935.738996734619	44	2	8	0	15	88124.7167127132	110615.64871788	94134.5671760669	103054.668124589	90702.0060486264	78388.0109576327	70245.2851563692	120128.642718654	75815.7612742583	69431.2414383888	64669.6292256779	65611.5071843147	60661.8604003021	50544.0287592411	49209.7226549557	94070.8407455257	53921.5644664764	55479.4476893663	149601.054903701	160295.313246846	143555.245759845	119432.617581566	117352.870400235	107935.369769144	101404.931860685	78171.6592220357	52608.2885718779	52260.4174603682	95786.8568452358	80227.1098380429	97549.0587839782	71467.0032438967	81505.8859049479	73558.4899371624	64885.8065338135	65075.1647401174	54076.0408898762	50674.4867850145
729	326.040171371391	326.038479378232	326.160512104591	182.925506057739	152.683996582031	235.042004585266	34	16	8	0	8	37753.1556905628	43931.7903738214	23798.4410407185	20776.0155268999	20307.8054137004	46287.1567220273	71533.9047712606	3590.17671110574	14264.9880721757	114031.585048303	2191.5738401073	59347.958520475	60124.099574859	32962.7686880094	79391.197673874	20956.497323147	38963.5615924327	41724.3318604175	19106.0554029448	16922.8346916847	18114.9425906455	16725.0829102308	15720.5277471071	14113.4471251257	15884.0367534263	12751.0885692167	283.162618462617	356.876071344854	759.478619292171	1475.0186024243	784.082764104888	778.437627956168	1228.67626692789	477.413437204927	1028.63214326815	725.209899553201	545.506390023304	771.680206709231
730	326.221060241813	326.204753096538	326.233804978625	532.228002548218	471.248989105225	552.756971588135	28	1	0	0	14	3374.66955408454	3343.4858036836	3021.23339736462	2826.12554267049	2793.41902533422	3344.44510638714	2969.30113508552	10912.5482594781	3446.58961814642	2905.32462497056	2904.86402006149	2600.07549214363	2809.87892597914	1864.34296388924	2518.74463938673	2112.78275386492	2322.18758233388	1587.29820021987	3461.35297570825	4334.81674030423	4162.40126848221	3814.19751272599	3431.84618349373	3201.6840138038	3641.88814144582	2673.99469595651	2428.96975348393	2621.00033462544	3279.15025690198	3334.45177482814	3492.18917280436	3037.3939153254	3119.84038666884	2930.28959555626	2390.76992293596	2376.74789634347	2147.95051092903	2123.70559591055
731	326.204462198276	326.202959778685	326.205230704628	280.844501876831	279.67998664856	327.808996734619	24	0	3	0	14	2094.34813447161	1114.82958552763	979.188118296747	995.997495458605	577.585888837822	874.284992471266	878.086401459403	494.13498731416	520.500554986656	636.254143891856	512.884271718562	829.589101348502	889.738913529696	555.870261258231	791.527902543401	478.560663897078	878.082020612577	585.179215730096	26202.1045880924	18043.0010234907	13810.3565666266	18898.8131715589	14061.6275144299	21819.8059567809	17544.6543804012	13447.5771677655	441.612073236217	320.79104440713	720.654377283385	855.994710746866	1009.28071709751	530.808865973726	900.234396283443	620.276814381664	952.331980131137	700.948643632806	542.527427778221	381.386791000286
732	326.186841375303	326.185233740302	326.277778101908	680.112009658813	613.349971618652	799.018993225098	234	15	9	10	16	14289.5458403895	25270.6286470592	80652.9267248613	23719.7552724064	30314.3517724025	48312.8674793988	200357.00317965	28105.9297111381	8158.25281206518	26973.2366964966	9861.9547053085	17635.5226838625	37544.4895648531	16287.534955918	14091.8043527326	33227.7306088968	14809.4720379828	11664.1773908314	76220.6686140362	77778.4708425137	73198.0318523711	66971.612713309	64487.2007093132	60513.2581146263	58062.3590756368	44568.6736005084	13205.4643748502	18208.5404262116	32433.4985973743	174616.571142172	51394.7559054331	34627.6941670134	172348.501628703	53780.545919466	25774.4129562974	19269.4399279654	64648.4890532804	7824.10232465933
[truncated: 2,646 more rows]
[truncated: 25 more columns]
