# Supplementary material for: Oceanographic setting influences the prokaryotic community and metabolome in deep-sea sponges
Source: Sci Rep. 2022 Mar 1;12:3356. doi: 10.1038/s41598-022-07292-3 (PMC8888554; doi:10.1038/s41598-022-07292-3)
Supplement: Supplementary file 15 — Supplementary Table S14. [file 41598_2022_7292_MOESM15_ESM.xlsx]

## Sheet: Sheet1
unified_ID	GeoA	GeoAi	GeoB	GeoC	L6bhp	dhhb	choline	chol_s	bet	mbc	cre	brc	acl	asb	bar	crn	cp4	dhb	ian	pch	sol	sfn	ura	ser	his	spec	Depth	barrettide_A	barrettide_B
Gb1	15606.561	11166.899	8390.457	113662.453	12264.187	4898.462	132310	177139.266	152325.563	1124.369	6843.556	400834.344	363.846	350589.531	1769484.5	10824.919	123638.594	36574.57	NA	207.777	1420999.5	NA	591.22	NA	5915.146	Gb	407	32515.227	19428.582
Gb2	11763.441	6735.376	12178.974	54326.738	15837.004	2860.597	146408	235115	164306.672	1339.632	2722.128	404216.625	2599.71	230894.156	1561072.625	8014.495	87048.602	83328.945	NA	1529.748	1236565.625	3.945	437.927	NA	4818.775	Gb	440	42796.668	28291.816
Gb3	22532.42	13504.152	14250.757	117584	23462.475	2532.342	164499	228999.297	150407.813	508.339	2516.808	318836.313	4495.333	208896.219	1479438.5	9018.307	117862.992	189607.891	1.321	933.335	1285202	NA	557.681	NA	4558.007	Gb	483	39433.766	54797.02
Gb21	25990.283	17801.932	20235.955	108873.023	39308.953	6630.514	141750	139052.594	92294.602	1326.026	4187.012	460806.063	1444.781	175792.031	1735284	5396.761	164943.125	213302.297	NA	19.086	1424353.75	10.664	536.2	NA	5692.233	Gb	528	31345.803	60900.414
Gb19	29078.758	16691.871	109349.961	339258.75	21211.773	6034.997	147998	163813.094	68223.25	16430.775	1501.845	799643.563	783.671	80138.18	1529844.875	3534.36	315217.188	63017.488	6.239	26.632	1584962.125	NA	198.486	NA	6655.748	Gb	542	60740.68	NA
Gb17	13897.413	8530.152	25829.264	148338.156	4379.674	2015.894	122347	193449.703	129864.797	6591.609	2744.162	591699.313	731.236	189419.094	1830013.625	7651.779	122737.391	10246.838	NA	545.3	1415513.875	9.374	461.027	4.075	6023.849	Gb	557	32150.439	NA
Gb15	8564.075	4844.87	19416.891	49814.105	19724.063	1057.103	144668	189770.281	131687.297	878.437	3475.038	309749.563	1505.331	154518.875	1268644.25	7344.431	70753.555	77419.094	NA	10.241	1306963.5	NA	393.494	12.214	4914.441	Gb	563	5.307	NA
Gb7	35716.707	21239.904	174490.563	358664.25	11178.92	6312.753	132877	200887.672	86599.867	3940.205	2115.78	686415	511.814	198199.531	1699407.75	6905.532	215564.109	21112.303	NA	549.616	1610987.375	NA	252.207	NA	6421.523	Gb	667	45857.527	NA
Gb8	18082.182	13033.065	99023.398	319520.656	29960.695	6457.655	144063	221559.156	119041.219	707.357	1289.333	776596.688	862.204	155448.516	2043735.25	9022.058	301778.375	142280.141	0.215	5744.791	1459951.75	0.738	254.616	NA	5936.985	Gb	700	14882.438	NA
Gb9	14370.747	9148.753	56604.758	111357.133	36881.984	1572.202	142348	248444.078	136430.219	1578.039	1797.587	451500.406	1159.634	52006.156	1549765.5	9445.876	174087.547	258345.594	NA	2073.653	1131553.75	19.125	229.535	5.074	4565.408	Gb	744	30480.141	52385.672
Gb10	22784.486	13320.793	32681.996	156234.594	25868.303	4835.395	154968	238847.297	149905.125	1801.393	4253.653	612428.125	2341.584	244047.094	1537926.375	7940.408	208797.25	111477.531	NA	138.715	1409443.75	0.929	481.491	NA	5522.138	Gb	801	28386.873	22413.281
Gb12	4323.63	2283.794	133.69	51624.461	16242.101	433.785	164800	107991.992	162437.359	842.511	1923.984	219159.141	2792.658	72489.438	233592.313	516.139	105345.289	21305.053	182.962	1139.818	148659.469	3811.254	132.111	0.583	3265.923	Gb	1238	0.757	NA
Gb13	3965.111	2372.792	731.497	19544.221	21160.172	488.028	143313	121387.086	186434.813	483.154	176.809	250574.875	763.216	97473.172	279333.25	1374.257	117696.719	52484.68	0.12	16063.371	5388.991	30.899	161.721	NA	3310.747	Gb	1332	17044.711	43700.355
Gb18	0	0	0	195435.75	3594.889	0.409	77079	116764.516	174789.859	5.513	NA	446352.906	326.574	50695.77	165.67	684.961	203747.25	75.1	10.197	7894.309	11747.699	269.194	106.718	NA	5664.473	Gb	1370	51144.191	47232.801
Gb14	3150.435	1795.534	278.947	50840.168	9569.278	185.55	163941	128475.969	162462.25	1542.724	742.656	272238.188	1099.574	71736.734	134300.969	998.495	149564.188	6506.568	18.771	8445.51	45500.199	142.854	167.295	NA	5000.998	Gb	1427	15554.266	36803.406
Gb20	0	0	3.813	230979.766	25089.664	20.519	157870	131330.594	171367.984	936.711	NA	435790.813	1635.468	59284.84	26.045	1363.692	240398.766	10.032	1.136	18353.986	6947.61	176.345	99.467	NA	5724.238	Gb	1462	60969.313	32382.332
Sf1	NA	NA	NA	NA	NA	NA	49370	97.359	140513.469	1986.562	3567.87	208.754	3908.636	14648.68	496.162	1572.219	244.836	67.128	1.333	3409.037	444565.531	NA	38.527	1683.861	2351.326	Sf	483	NA	NA
Sf2	NA	NA	NA	NA	NA	NA	28603	1861.985	165659.703	1759.841	4063.446	27546.336	3310.833	46902.328	5819.059	1682.749	14305.342	911.682	NA	4433.458	393533.5	8.003	33.981	70.21	3422.748	Sf	572	NA	NA
Sf3	NA	NA	NA	NA	NA	NA	51048	101.801	107337.547	980.165	2727.178	5.076	3300.189	3561.651	NA	1707.515	14.639	2.678	NA	3620.725	52573.328	NA	25.466	2080.845	1479.139	Sf	627	NA	NA
Sf4	NA	NA	NA	NA	NA	NA	56478	209.664	135737.875	2619.501	3978.226	134.467	3313.246	14404.979	15.034	1610.581	61.157	18.566	5.445	2305.566	585726.188	84.112	13.213	358.202	2323.293	Sf	733	NA	NA
Sf5	NA	NA	NA	NA	NA	NA	53041	1549.326	126837.219	2110.296	2546.678	20.387	6858.278	54772.52	5.44	595.155	NA	NA	1.94	3046.553	52267.371	NA	244.238	1821.02	4111.834	Sf	829	NA	NA
Sf7	NA	NA	NA	NA	NA	NA	40263	NA	63021.082	2644.712	4508.641	13.461	390.631	22365.053	138.079	818.06	10.147	NA	NA	1014.174	284520.094	1632.167	15.228	921.789	2010.07	Sf	887	NA	NA
Sf6	NA	NA	NA	NA	NA	NA	51328	110.619	107789.328	2221.913	2118.094	132.238	4180.835	12312.121	268.891	1215.332	67.537	21.333	9.039	3972.06	355066	5453.055	30.551	298.081	2816.026	Sf	899	NA	NA
Sf10	NA	NA	NA	NA	NA	NA	48244	63.643	138094.891	3939.619	760.897	25.796	3358.821	13769.911	NA	2105.196	10.64	NA	398.898	9975.211	166614.953	4470.911	9.963	778.846	1801.857	Sf	1128	NA	NA
Sf11	NA	NA	NA	NA	NA	NA	61290	78.162	149615.547	2780.659	891.822	8.005	3170.825	51633.605	11.792	1245.632	33.91	NA	86.379	10841.806	143943.984	1912.664	17.242	367.051	1667.603	Sf	1189	NA	NA
Sf12	NA	NA	NA	NA	NA	NA	54490	125.499	113065.078	2325.207	2001.652	52.645	4646.657	21140.564	NA	1685.339	51.274	9.159	475.646	5149.84	5655.531	21337.289	85.906	3909.732	2518.265	Sf	1324	NA	NA
Sf13	NA	NA	NA	NA	NA	NA	68249	112.943	133171.234	4052.771	572.805	63.744	3665.385	10506.024	12.737	2599.198	97.372	44.518	7741.145	18093.123	258484.516	24232.51	41.37	2198.534	975.642	Sf	1427	NA	NA
Sf14	NA	NA	NA	NA	NA	NA	57284	56.619	113007.266	5717.619	613.539	9.55	2117.766	16620.059	NA	1780.635	NA	NA	5810.662	16996.65	207032.547	84694.273	0.454	8723.698	2191.26	Sf	1448	NA	NA
Sf15	NA	NA	NA	NA	NA	NA	66663	108.606	102424.227	5315.029	1602.976	42.63	3571.249	10039.194	NA	3226.392	36.166	1.804	5935.507	12255.495	203640.922	32493.588	32.024	3535.845	943.82	Sf	1476	NA	NA
Wb1	NA	NA	NA	NA	NA	NA	132606	313.605	51879.211	6895.591	16687.539	302.399	197.842	7594.266	62.493	181.093	8.138	NA	1.998	NA	281662.063	NA	75.8	256.581	122.304	Wb	244	NA	NA
Wb2	NA	NA	NA	NA	NA	NA	100159	1263.104	37351.93	14816.486	9870.866	36.837	168.717	14125.882	NA	155.877	17.415	2.767	NA	NA	401745.281	18.858	44.998	26.503	142.638	Wb	331	NA	NA
Wb3	NA	NA	NA	NA	NA	NA	127060	3290.309	56715.34	18862.529	28471.754	6924.312	182.253	53351.727	362.537	737.022	4015.147	330.903	NA	7.953	219918.641	NA	98.664	118.388	278.016	Wb	441	NA	NA
Wb4	NA	NA	NA	NA	NA	NA	110401	1076.575	41615.07	14963.027	17720.686	30.627	134.895	24098.598	NA	473.144	NA	0.826	NA	7.814	7070.327	22.188	35.014	23.209	104.203	Wb	471	NA	NA
Wb5	NA	NA	NA	NA	NA	NA	100392	598.368	33437.961	13150.385	27007.244	119.431	165.62	33415.793	1.849	555.269	58.218	19.383	NA	5.255	166772.406	119.956	67.138	19.459	121.129	Wb	487	NA	NA
Wb6	NA	NA	NA	NA	NA	NA	101766	2869.112	35601.32	13066.302	15305.659	1937.554	20641.455	26244.227	323.058	437.08	166.258	28.645	5.959	20.98	28791.361	NA	546.182	87.353	123.921	Wb	560	NA	NA
Wb7	NA	NA	NA	NA	NA	NA	105936	NA	28344.941	12720.663	23627.295	145.516	288.902	19886.078	16.866	463.954	20.076	NA	NA	8.297	54792.141	109.573	41.258	76.499	124.518	Wb	632	NA	NA
Wb17	NA	NA	NA	NA	NA	NA	114388	954.034	44763.961	16161.613	15086.578	469.099	343.878	25558.299	NA	363.093	45.754	NA	NA	5.681	157788.453	NA	58.937	80.787	88.608	Wb	645	NA	NA
Wb8	NA	NA	NA	NA	NA	NA	74440	157.021	13353.556	6623.395	32594.031	91.411	2989.109	3442.506	NA	143.031	NA	NA	NA	6.455	73849.32	NA	11.628	NA	54.643	Wb	668	NA	NA
Wb10	NA	NA	NA	NA	NA	NA	109756	1167.828	96510.328	20953.617	28915.252	52.832	223.576	59754.984	NA	588.676	23.168	1.26	2.837	NA	1999.859	NA	243.528	12.299	154.33	Wb	820	NA	NA
Wb11	NA	NA	NA	NA	NA	NA	113690	784.513	71669.125	13191.887	25086.639	21.11	440.985	44160.066	NA	583.375	17.7	3.805	2.638	14.665	6162.618	NA	129.774	64.644	144.903	Wb	876	NA	NA
Wb12	NA	NA	NA	NA	NA	NA	120526	782.539	50067.098	11821.512	26655.643	64.978	144.438	57388.582	7.347	729.379	83.919	NA	NA	12.378	45948.004	13.186	56.892	200.779	118.911	Wb	918	NA	NA
Wb13	NA	NA	NA	NA	NA	NA	126656	1362.632	56962.887	14785.485	32099.834	17.91	166.611	82543.156	NA	1157.525	NA	1.876	NA	30.182	284060.344	NA	49.379	139.058	147.55	Wb	1061	NA	NA
Wb14	NA	NA	NA	NA	NA	NA	136827	201.262	41116.613	10565.644	28056.729	72.169	120.794	35735.754	NA	583.972	38.338	3.548	1.882	9.883	339454	NA	20.297	2.065	135.148	Wb	1104	NA	NA
Wb15	NA	NA	NA	NA	NA	NA	111490	637.765	51033.801	29401.639	26870.5	39.274	274.781	59029.469	NA	813.366	17.366	NA	1.271	1.129	164539.109	1.835	31.986	NA	113.252	Wb	1107	NA	NA
Wb16	NA	NA	NA	NA	NA	NA	119033	3922.264	67265.5	20863.24	22159.383	68.233	120.251	42626.824	0.663	506.985	2.585	NA	NA	13.269	46641.105	61.767	10.171	28.488	78.726	Wb	1271	NA	NA
